# Supplementary material for: Reciprocal activity of AgRP and POMC neurons governs coordinated control of feeding and metabolism
Source: Nat Metab. 2024 Feb 20;6(3):473–93. doi: 10.1038/s42255-024-00987-z (PMC10963273; doi:10.1038/s42255-024-00987-z)
Supplement: Supplementary file 3 — Raw data, n numbers and statistical summary. [file 42255_2024_987_MOESM3_ESM.xlsx]

## Sheet: Fig 1b
Fig 1b	Expression of activatory DREADD hM3DGq in AgRP neurons
	n (mice)	% of eGFP+ in total AgRP population
Raw data	1	74.183
	2	54.7676
	3	68.8597
	4	50.1603
	5	47.1212
	6	49.9969
	7	49.1453
Sex distribution	mice from AgRP-Gq and AgRP-Gq;POMC-Gi
Males	4
Females	3

## Sheet: Fig 1c 
Fig 1c	Expression of inhibitory DREADD hM4DGi in POMC nuerons
	n (mice)	% ZsGree+ cell sin total POMC population
	1	32.1429
	2	36
	3	54.3062
	4	47.7273
	5	44.0217
	6	37.5
	7	57.7206
Sex distribution	Mice form POMC-Gq and AgRP-Gq;POMC-Gi groups
Males	4
Females	3

## Sheet: Fig 1e
Fig 1e	Quantification of percentage of activated (Fos+) AgRP and POMC nuerons in mice treated with Vehicle (VEH) or CNO.
Raw Data		Control					AgRP-Gq						POMC-Gi						AgRP-Gq;POMC-Gi
% Fos in AgRP neurons	Veh	20.49	28.55	14.63	19.7072		25.22	25	12.43	21.1932			18.2	13.1	15.2	26.1989			9.3	36	19.9	33.336	6.52375
	CNO	37.68	30.66	19.4	18.7268		30.79	48.83	43	55.0612	43.8933		27.8	8.9	9.4	16.4	19.2065		40.6	41.4	37.7	49.2	51	46.8721	44.625
% Fos in POMC neurons	Veh	21.98	27.13	15.71	9.49074		10.12	25	12.54	12.9412			20.2	15.8	23.6	17.029			15.8	19.2	19.7	17.8242	14.0952
	CNO	9.09	12.25	23.33	13.3333		15	16.19	10.56	16.7857	11.1111		12.4	6.5	15.6	11.5	9.12247		10.8	11.1	8.7	11.3	9.2	12.2	10
Sex distribution	Control mice		AgRP-Gq mice		POMC-Gi mice		AgRP-Gq;POMC-Gi mice
Mouse treatment	VEH	CNO	VEH	CNO	VEH	CNO	VEH	CNO
Males	2	2	2	2	2	3	2	4
Females	2	2	2	3	2	2	3	3
Table Analyzed	AGRP											POMC
Two-way ANOVA	Ordinary											Ordinary
Alpha	0.05											0.05
Source of Variation	% of total variation	P value	P value summary	Significant?								% of total variation	P value	P value summary	Significant?
Interaction	16.53	0.0031	**	Yes								6.875	0.3517	ns	No
Exp group	21.3	<0,0001	****	Yes								25.05	0.0014	**	Yes
Treatment	23	0.0004	***	Yes								3.683	0.6159	ns	No
ANOVA table	SS (Type III)	DF	MS	F (DFn, DFd)	P value							SS (Type III)	DF	MS	F (DFn, DFd)	P value
Interaction	1148	3	382.5	F (3, 30) = 5,771	P=0,0031							64.78	3	21.59	F (3, 30) = 1,133	P=0,3517
Exp group	1479	1	1479	F (1, 30) = 22,31	P<0,0001							236	1	236	F (1, 30) = 12,38	P=0,0014
Treatment	1597	3	532.2	F (3, 30) = 8,030	P=0,0004							34.7	3	11.57	F (3, 30) = 0,6066	P=0,6159
Residual	1988	30	66.28									572	30	19.07
Difference between row means
Predicted (LS) mean of Veh	20.25											17.55
Predicted (LS) mean of CNO	32.94											12.48
Difference between predicted means	-12.69											5.071
SE of difference	2.687											1.441
95% CI of difference	-18,18 to -7,204											2,128 to 8,014
Data summary
Number of columns (Treatment)	4											4
Number of rows (Exp group)	2											2
Number of values	38											38
Number of families	1											1
Number of comparisons per family	4											4
Alpha	0.05											0.05
Bonferroni's multiple comparisons test	Predicted (LS) mean diff,	95,00% CI of diff,	Below threshold?	Summary	Adjusted P Value							Predicted (LS) mean diff,	95,00% CI of diff,	Below threshold?	Summary	Adjusted P Value
Veh - CNO
Control	-5.772	-21,07 to 9,525	No	ns	>0,9999							4.077	-4,128 to 12,28	No	ns	0.7867
AgRP-Gq	-23.35	-37,87 to -8,841	Yes	***	0.0007							1.221	-6,563 to 9,005	No	ns	>0,9999
POMC-Gi	1.833	-12,68 to 16,35	No	ns	>0,9999							8.133	0,3490 to 15,92	Yes	*	0.0375
AgRP-Gq;POMC-Gi	-23.47	-36,14 to -10,81	Yes	***	0.0001							6.852	0,05827 to 13,65	Yes	*	0.0473
Test details	Predicted (LS) mean 1	Predicted (LS) mean 2	Predicted (LS) mean diff,	SE of diff,	N1	N2	t	DF				Predicted (LS) mean 1	Predicted (LS) mean 2	Predicted (LS) mean diff,	SE of diff,	N1	N2	t	DF
Veh - CNO
Control	20.84	26.62	-5.772	5.757	4	4	1.003	30				18.58	14.5	4.077	3.088	4	4	1.32	30
AgRP-Gq	20.96	44.31	-23.35	5.461	4	5	4.276	30				15.15	13.93	1.221	2.929	4	5	0.4168	30
POMC-Gi	18.17	16.34	1.833	5.461	4	5	0.3357	30				19.16	11.02	8.133	2.929	4	5	2.777	30
AgRP-Gq;POMC-Gi	21.01	44.49	-23.47	4.767	5	7	4.924	30				17.32	10.47	6.852	2.557	5	7	2.68	30

## Sheet: Fig 1Ephys
Fig 1g	Membrane potential values
	AgRP-Gq;POMC-Gi mice		AgRP-TdTomato cell		Ctrl
					CNO
			POMC-ZsGreen		Ctrl
					CNO
Fig 1h	Membrane potential values
	POMC-Gi mice		POMC-ZsGreen		Ctrl
					CNO
Fig 1i	Membrane potential values
	AgRP-Gq* mice		POMC-ZsGreen		Ctrl
					CNO
Fig 1j	Delta membrane potential POMC comparison
	AgRP-Gq;POMC-Gi mice
	POMC-Gi mice
	AgRP-Gq* mice

## Sheet: Fig 1g
Fig 1g	Membrane potential values
	AgRP-TdTomato+ cell potential membrane records					POMC-ZsGreen+ cell membrane potentail records
	N (mice)	Ctrl	CNO			Ctrl	CNO
	1	-50.7271	-45.2241			-58.405	-71.6303
	2	-54.464	-53.4093			-62.1352	-69.3406
	3	-74.2351	-66.3021			-63.4443	-78.6965
	4	-45.4839	-66.1296			-58.5633	-59.2156
	5	-45.4811	-39.6366			-60.787	-80.2016
	6	-51.4301	-49.751			-61.5887	-66.6655
Sex distribution	AgRP-Gq;POMC-Gi + AAV					AgRP-Gq;POMC-Gi + AAV
Males	2					4
Females	4					2

## Sheet: Fig 1h
Figure 1h
	POMC ZsGreen+ cells from POMC-Gi mice
	Membrane potential (mV)
Raw data	n (mice)	Ctrl	CNO
	1	-58.9522	-71.9788
	2	-58.8991	-61.112
	3	-53.5661	-69.0677
	4	-58.2058	-61.5919
	5	-55.4975	-58.1437
	6	-58.259	-61.4292
	7	-61.4117	-64.1807
	8	-67.8083	-72.2654
	9	-62.8847	-65.4114
	10	-63.8496	-74.5708
	11	-68.0054	-69.476
Sex distribution	POMC-Gi + AAV
Males	4
Females	7

## Sheet: Fig 1i
Figure 11	POMC-ZsGreen+ cell in AgRP-Gq* mice
		Membrane potential (mV)
Raw data	n (mice)	Ctrl	CNO	Sex
	1	-78.0002	-80.6393	M	-2.63911
	2	-56.2209	-59.0483	M	-2.82742
	3	-60.2822	-60.4654	M	-0.1832
	4	-61.6548	-60.5738	M	1.08096
	5	-67.5216	-69.4753	M	-1.9537
	6	-65.8043	-70.7956	F	-4.99126
	7	-54.9404	-56.4083	F	-1.4679
	8	-73.9997	-74.4917	F	-0.49199
	9	-65.3641	-66.0915	F	-0.72741
	10	-55.0102	-54.3049	F	0.70538
Sex distribution	AgRP-Gq* mice
Males	5
Females	5

## Sheet: Fig 1j
		Membrane potential changes in POMC-ZsGreen+ neurons (mV)
		delta Membrane potential (mV)
		AgRP-Gq; POMC-Gi	POMC-Gi	AgRP-Gq
		-13.2253	-13.0266	-2.63911
		-7.20535	-2.21288	-2.82742
		-15.2522	-15.5016	-0.1832
		-0.65226	-3.38603	1.08096
		-19.4146	-2.64621	-1.9537
		-5.07688	-3.17021	-4.99126
			-2.76896	-1.4679
			-4.45708	-0.49199
			-2.52679	-0.72741
			-10.7212	0.70538
			-1.47055
	Mean	-10.1	-5.6	-1.6
	STD	6.4023	4.73129	1.68025
	SEM	2.9	1.5	0.6
	n	6	11	9
Sex distribution
Males		4	4	5
Females		2	7	5
CNO dependent delta membrane potential (mV)
		Wilcoxon matched pairs signed rank test	two tailed paired t-test	two tailed paired t-test
		p=0.03	p=0.004	p=0.03
Kruskal-Wallis test; p=0.008	Mean rank diff.	Significant?	Adjusted P Value	Mean rank 1	Mean rank 2	n1	n2
with Dunns´s multiple comparisons test
AgRP-Gq vs POMC-Gi	7.626	ns	0.0797	19.44	11.82	9	11
AgRP-Gq vs AgRP-Gq; POMC-Gi	11.78	*	0.0105	19.44	7.667	9	6
POMC-Gi vs AgRP-Gq; POMC-Gi	4.152	ns	0.8547	11.82	7.667	11	6
Estimation Plot
Bootstrap sample size: 5000	AgRP-Gq; POMC-Gi	POMC-Gi	AgRP-Gq
p-value permuation test (95% CI)	0.03	0	0.024
bias-corrected and accelerated (bca) low	-15.256	-9.10855	-2.82445
bca high	-4.96008	-3.36518	-0.621852
