# Supplementary material for: Reciprocal activity of AgRP and POMC neurons governs coordinated control of feeding and metabolism
Source: Nat Metab. 2024 Feb 20;6(3):473–93. doi: 10.1038/s42255-024-00987-z (PMC10963273; doi:10.1038/s42255-024-00987-z)
Supplement: Supplementary file 4 — Raw data, n numbers and statistical summary. [file 42255_2024_987_MOESM4_ESM.xlsx]

## Sheet: Fig 2a
Fig 2a Food intake curves
	Time (min)	Control + Vehicle (n=11 male mice)															Control + CNO (n=11 male mice)															AgRP-Gq + Vehicle (n=10 male mice)															AgRP-Gq + CNO (n=10 male mice)
Raw data	06:00	0	0	0	0	0	0	0	0	0	0	0					0	0	0	0	0	0	0	0	0	0	0					0	0	0	0	0	0	0	0	0	0						0	0	0
	06:20	0.01	0.12	0	0	0	0.21	0	0	0	0.26	0					0	0.025	0	0	0	0	0.1	0.09	0	0.15	0					0	0	0	0.01	0	0	0	0	0.1	0						0	0	0
	06:40	0.01	0.14	0	0	0	0.21	0.01	0	0	0.26	0					0	0.025	0	0.08	0	0	0.1	0.09	0	0.15	0					0	0	0	0.01	0	0	0	0	0.1	0						0	0	0
	07:00	0.01	0.14	0	0	0	0.21	0.01	0.08	0	0.26	0.05					0	0.05	0.005	0.15	0	0.09	0.11	0.295	0	0.15	0					0	0	0	0.01	0	0	0.01	0	0.1	0						0	0	0
	07:20	0.01	0.14	0	0	0	0.21	0.21	0.08	0	0.26	0.05					0	0.055	0.005	0.16	0	0.09	0.11	0.295	0	0.15	0.3					0	0	0	0.02	0	0	0.01	0	0.1	0						0	0	0
	07:40	0.04	0.14	0	0.12	0	0.21	0.21	0.08	0	0.26	0.05					0	0.055	0.005	0.16	0	0.09	0.27	0.295	0	0.25	0.31					0	0	0	0.03	0	0	0.01	0	0.1	0						0.1	0	0.055
	08:00	0.05	0.23	0	0.12	0	0.21	0.21	0.08	0	0.26	0.05					0	0.055	0.005	0.17	0	0.09	0.27	0.295	0	0.26	0.31					0	0	0	0.03	0	0	0.01	0	0.1	0						0.1	0.31	0.055
	08:20	0.05	0.24	0	0.12	0	0.21	0.6	0.08	0	0.26	0.05					0	0.055	0.005	0.17	0	0.09	0.27	0.31	0.035	0.29	0.31					0	0	0	0.03	0	0	0.01	0	0.1	0						0.5	0.33	0.055
	08:40	0.06	0.24	0	0.12	0	0.27	0.6	0.12	0	0.26	0.07					0.1	0.065	0.01	0.17	0	0.09	0.37	0.33	0.04	0.66	0.31					0	0	0.19	0.03	0	0.03	0.06	0	0.1	0						0.5	0.34	0.075
	09:00	0.06	0.24	0.03	0.12	0	0.29	0.6	0.12	0.19	0.35	0.11					0.105	0.075	0.065	0.24	0	0.13	0.38	0.34	0.04	0.69	0.31					0	0	0.19	0.03	0	0.03	0.06	0	0.1	0.01						0.5	0.34	0.285
	09:20	0.06	0.24	0.03	0.12	0	0.29	0.6	0.19	0.19	0.36	0.11					0.105	0.075	0.065	0.28	0	0.17	0.4	0.415	0.04	0.69	0.31					0	0	0.19	0.03	0	0.03	0.06	0	0.1	0.02						0.5	0.34	0.725
	09:40	0.06	0.24	0.03	0.12	0	0.37	0.61	0.24	0.19	0.36	0.27					0.105	0.075	0.07	0.47	0	0.23	0.445	0.42	0.04	0.69	0.46					0.15	0	0.19	0.03	0	0.15	0.06	0	0.1	0.02						0.5	0.34	0.735
	10:00	0.06	0.24	0.03	0.12	0	0.37	0.61	0.24	0.19	0.64	0.51					0.11	0.075	0.07	0.48	0	0.24	0.495	0.42	0.04	0.72	0.77					0.15	0.18	0.19	0.03	0	0.21	0.06	0	0.1	0.62						0.5	0.34	0.83
	10:20	0.06	0.24	0.03	0.12	0	0.37	0.61	0.24	0.19	0.87	0.54					0.12	0.075	0.07	0.69	0	0.3	0.59	0.42	0.06	0.84	0.93					0.33	0.3	0.19	0.04	0	0.21	0.07	0	0.1	0.62						1.01	0.62	0.94
	10:40	0.06	0.24	0.03	0.16	0	0.37	0.61	0.24	0.19	0.87	0.77					0.155	0.18	0.155	0.7	0	0.39	0.705	0.44	0.06	0.86	0.93					0.33	0.3	0.19	0.05	0	0.21	0.17	0	0.1	0.96						1.01	0.71	0.945
	11:00	0.11	0.24	0.03	0.16	0	0.37	0.61	0.36	0.19	1.16	1.25					0.16	0.18	0.155	0.89	0	0.4	0.77	0.445	0.06	1.15	1.06					0.55	0.3	0.19	0.05	0	0.21	0.17	0	0.1	1.08						1.01	0.71	1.03
	11:20	0.11	0.24	0.03	0.16	0.02	0.37	0.61	0.37	0.19	1.17	1.26					0.21	0.18	0.275	0.9	0	0.48	0.84	0.575	0.06	1.17	1.47					0.93	0.45	0.21	0.05	0	0.47	0.17	0.07	0.1	1.28						1.01	0.71	1.03
	11:40	0.11	0.24	0.03	0.16	0.02	0.37	0.69	0.37	0.19	1.26	1.26					0.3	0.235	0.275	0.9	0.05	0.48	0.915	0.575	0.075	1.17	1.49					0.96	0.48	0.22	0.05	0	0.47	0.17	0.07	0.2	1.29						1.01	0.71	1.18
	12:00	0.11	0.24	0.03	0.16	0.02	0.37	0.69	0.37	0.19	1.26	1.56					0.3	0.26	0.455	0.9	0.11	0.48	1.01	0.575	0.075	1.49	1.49					0.96	0.65	0.22	0.06	0.04	0.47	0.17	0.18	0.23	1.29						1.01	0.71	1.24
	12:20	0.11	0.24	0.03	0.23	0.02	0.57	0.69	0.52	0.19	1.34	1.56					0.305	0.405	0.455	0.9	0.16	0.48	1.015	0.71	0.075	1.79	1.49					0.96	0.65	0.29	0.19	0.18	0.47	0.24	0.18	0.25	1.63						1.01	0.71	1.245
	12:40	0.11	0.33	0.03	0.3	0.03	0.57	0.76	0.52	0.19	1.4	1.63					0.31	0.41	0.46	0.98	0.16	0.71	1.02	0.8	0.075	1.79	1.49					0.97	0.75	0.29	0.19	0.18	0.47	0.25	0.18	0.25	1.65						1.01	0.71	1.245
	13:00	0.36	0.34	0.03	0.3	0.03	0.57	0.77	0.52	0.19	1.45	1.63					0.345	0.41	0.61	1.03	0.17	0.71	1.175	0.8	0.075	1.79	1.49					0.97	0.75	0.29	0.2	0.18	0.63	0.25	0.18	0.35	1.65						1.06	0.71	1.335
	13:20	0.36	0.34	0.03	0.3	0.03	0.57	0.86	0.52	0.19	1.46	1.63					0.35	0.505	0.62	1.08	0.17	0.71	1.175	0.945	0.075	1.81	1.49					1.02	0.79	0.29	0.2	0.18	0.63	0.25	0.18	0.35	1.68						1.07	0.91	1.335
	13:40	0.36	0.34	0.03	0.3	0.15	0.57	0.86	0.52	0.19	1.57	1.63					0.355	0.51	0.62	1.09	0.28	0.71	1.175	0.945	0.075	1.81	1.49					1.02	0.79	0.29	0.21	0.18	0.7	0.44	0.19	0.36	1.7						1.17	0.94	1.415
	14:00	0.37	0.34	0.03	0.42	0.15	0.57	0.86	0.65	0.19	1.59	1.63					0.385	0.56	0.62	1.09	0.29	0.71	1.175	0.98	0.075	1.81	1.49					1.12	0.95	0.29	0.21	0.18	0.7	0.44	0.19	0.36	1.82						1.17	0.95	1.44
	14:20	0.42	0.34	0.03	0.42	0.15	0.57	0.91	0.68	0.19	1.64	1.63					0.4	0.595	0.62	1.19	0.29	0.71	1.175	1.08	0.075	1.81	1.49					1.12	0.95	0.31	0.23	0.18	0.7	0.44	0.19	0.36	1.82						1.24	1.03	1.44
	14:40	0.42	0.68	0.03	0.43	0.16	0.57	0.91	0.68	0.19	1.71	1.92					0.49	0.595	0.62	1.19	0.29	0.71	1.175	1.225	0.075	1.81	1.51					1.31	0.95	0.31	0.33	0.18	0.75	0.44	0.2	0.52	1.99						1.25	1.24	1.5
	15:00	0.42	0.68	0.03	0.43	0.16	0.57	0.98	0.68	0.19	1.71	1.92					0.575	0.635	0.725	1.21	0.29	0.71	1.175	1.225	0.075	1.81	1.51					1.31	1.29	0.45	0.33	0.18	0.9	0.44	0.46	0.52	2						1.26	1.24	1.5
	15:20	0.44	0.68	0.03	0.48	0.22	0.57	0.98	0.86	0.19	1.71	1.92					0.575	0.635	0.73	1.21	0.29	0.71	1.2	1.285	0.095	1.81	1.51					1.32	1.29	0.45	0.34	0.18	0.9	0.52	0.46	0.52	2						1.45	1.24	1.505
	15:40	0.44	0.68	0.03	0.48	0.29	0.57	1.11	0.86	0.19	1.83	1.92					0.625	0.7	0.735	1.21	0.29	0.71	1.225	1.285	0.095	1.81	1.66					1.44	1.29	0.45	0.34	0.18	0.9	0.67	0.47	0.52	2.21						1.45	1.29	1.68
	16:00	0.44	0.68	0.03	0.48	0.39	0.57	1.11	0.86	0.19	1.84	1.92					0.64	0.705	0.74	1.36	0.29	0.71	1.23	1.355	0.095	1.81	1.66					1.44	1.3	0.45	0.34	0.18	1.09	0.67	0.48	0.52	2.21						1.56	1.4	1.745
	16:20	0.92	0.68	0.03	0.54	0.4	0.57	1.11	0.99	0.19	1.84	1.92					0.715	0.76	0.74	1.37	0.43	0.71	1.325	1.355	0.13	1.87	1.66					1.44	1.3	0.58	0.44	0.18	1.11	0.72	0.56	0.52	2.33						1.58	1.4	1.745
	16:40	0.92	0.68	0.03	0.54	0.4	0.57	1.11	0.99	0.21	1.84	1.92					0.73	0.79	0.75	1.37	0.43	0.74	1.325	1.355	0.13	1.87	1.66					1.44	1.44	0.58	0.44	0.18	1.11	0.73	0.57	0.56	2.38						1.59	1.49	1.83
	17:00	0.92	0.79	0.03	0.66	0.4	0.57	1.15	1.11	0.21	1.85	1.92					0.805	0.875	0.755	1.37	0.52	0.74	1.335	1.505	0.18	1.87	1.66					1.58	1.47	0.58	0.5	0.18	1.12	0.73	0.57	0.72	2.39						1.67	1.54	1.94
	17:20	0.92	0.8	0.11	0.66	0.49	0.67	1.21	1.12	0.33	1.85	1.92					0.85	0.91	0.84	1.7	0.52	0.74	1.335	1.585	0.215	1.87	1.66					1.69	1.61	0.79	0.6	0.18	1.27	0.86	0.59	0.72	2.39						1.67	1.59	2
	17:40	0.93	0.91	0.11	0.69	0.5	0.67	1.22	1.12	0.36	1.85	1.92					0.965	0.955	0.84	1.71	0.52	0.74	1.34	1.63	0.3	1.96	1.73					1.69	1.67	0.79	0.66	0.18	1.43	0.86	0.86	0.72	2.72						2.09	1.84	2.05
	18:00	0.93	1.02	0.28	0.79	0.61	0.67	1.34	1.21	0.52	1.85	2.08					1.005	1.065	0.93	1.71	0.52	0.83	1.48	1.63	0.345	1.96	1.94					1.69	1.78	0.96	0.81	0.18	1.43	0.98	0.87	0.72	2.72						2.09	1.94	2.08
	18:20	1.05	1.15	0.4	0.9	0.73	0.73	1.4	1.31	0.6	1.9	2.1					1.09	1.42	1.055	1.71	0.7	0.83	1.565	1.705	0.53	2.13	2.13					1.87	2.11	0.96	1.23	0.58	1.66	1.12	1.06	0.82	3.08						2.35	2.33	2.2
	18:40	1.34	1.43	0.49	1.17	0.84	0.73	1.53	1.5	0.98	2.02	2.59					1.27	1.59	1.285	1.88	0.78	0.87	1.755	1.885	0.77	2.14	2.37					2	2.2	1.26	1.57	0.96	2.06	1.36	1.12	1.01	3.08						2.35	2.57	2.39
	19:00	1.34	1.57	0.66	1.34	1.07	0.73	1.68	1.66	1.08	2.13	2.59					1.395	1.77	1.575	2.06	0.92	0.94	1.795	2.105	0.92	2.32	2.46					2.33	2.39	1.33	1.59	0.96	2.25	1.51	1.32	1.03	3.33						2.53	2.8	2.63
	19:20	1.44	1.6	0.82	1.37	1.27	0.98	1.84	2.11	1.27	2.19	2.59					1.535	1.925	1.755	2.24	1.21	0.98	1.945	2.335	1.115	2.35	2.75					2.46	2.57	1.64	1.6	1.38	2.25	1.64	1.59	1.27	3.33						2.53	3.08	2.755
	19:40	1.65	1.9	1.02	1.49	1.36	0.98	1.98	2.11	1.43	2.27	2.73					1.69	2.02	1.86	2.29	1.34	1.04	2.025	2.385	1.35	2.52	2.75					2.46	2.78	1.64	1.72	1.58	2.46	1.69	1.78	1.4	3.56						2.71	3.27	2.94
	20:00	1.96	2.05	1.28	1.79	1.42	0.98	2.12	2.23	1.52	2.45	2.77					1.82	2.15	2.01	2.48	1.35	1.13	2.185	2.575	1.565	2.64	2.91					2.6	3.13	1.82	2.01	1.65	2.59	1.98	2.28	1.48	3.89						2.77	3.36	3.115
	20:20	2.02	2.25	1.55	1.81	1.59	0.98	2.29	2.44	1.86	2.5	2.82					2.035	2.475	2.13	2.68	1.5	1.19	2.215	2.665	1.59	2.81	3.05					2.91	3.38	2.05	2.17	1.65	2.71	2.09	2.33	1.74	4.11						3.55	3.49	3.27
	20:40	2.17	2.4	1.78	1.81	1.84	1.1	2.47	2.65	1.98	2.72	3.03					2.215	2.535	2.345	2.71	1.66	1.19	2.37	2.795	1.695	2.94	3.38					2.97	3.39	2.1	2.17	1.65	2.71	2.09	2.54	1.74	4.11						3.55	3.49	3.41
	21:00	2.32	2.61	1.86	1.95	1.88	1.27	2.62	2.83	2.14	2.84	3.21					2.3	2.57	2.45	2.72	1.96	1.4	2.525	2.865	1.76	3.14	3.38					2.97	3.39	2.24	2.62	2.08	2.91	2.09	2.55	2.09	4.11						3.55	3.66	3.545
	21:20	2.35	2.67	2.22	1.95	1.88	1.27	2.7	2.88	2.19	2.93	3.21					2.415	2.735	2.585	3.09	2.07	1.4	2.635	3.155	1.97	3.88	3.41					2.97	3.6	2.24	2.63	2.14	2.91	2.31	2.89	2.3	4.11						3.55	3.82	3.735
	21:40	2.59	2.67	2.25	1.95	2.2	1.27	2.95	2.88	2.24	3.06	3.34					2.44	2.89	2.735	3.09	2.14	1.46	2.7	3.195	2.045	3.88	3.41					3.03	3.61	2.43	2.63	2.37	3.07	2.31	3	2.34	4.4						3.55	3.86	3.93
	22:00	2.8	2.91	2.42	2.13	2.22	1.31	3.17	3.05	2.34	3.1	3.55					2.6	2.925	2.8	3.09	2.16	1.51	2.845	3.495	2.13	3.88	3.61					3.11	3.71	2.47	2.63	2.61	3.25	2.32	3	2.36	4.77						3.55	4.04	4
	22:20	2.8	3.07	2.42	2.13	2.23	1.44	3.36	3.15	2.34	3.16	3.78					2.71	3.025	2.815	3.44	2.34	1.51	2.965	3.625	2.28	3.88	3.68					3.19	3.77	2.76	2.74	2.65	3.26	2.32	3.01	2.61	5.08						3.55	4.33	4.2
	22:40	2.8	3.18	2.42	2.24	2.37	1.46	3.43	3.26	2.34	3.63	3.96					2.88	3.34	3.045	3.61	2.42	1.51	3.055	3.64	2.345	3.93	3.68					3.38	4.02	2.77	2.74	3.02	3.41	2.56	3.18	2.77	5.35						3.77	4.34	4.55
	23:00	3.03	3.23	3	2.26	2.55	1.53	3.43	3.31	2.69	3.63	4.42					3.085	3.42	3.385	3.62	2.47	1.65	3.225	3.74	2.425	4.08	3.95					3.65	4.15	2.77	2.9	3.02	3.6	2.6	3.37	2.77	5.35						3.77	4.58	4.75
	23:20	3.04	3.23	3.08	2.47	2.61	1.65	3.43	3.32	2.74	3.69	4.42					3.13	3.49	3.45	3.62	2.49	1.65	3.3	3.845	2.495	4.08	4.06					3.85	4.15	3	3.04	3.04	3.75	2.6	3.5	3	5.35						3.86	4.6	4.77
	23:40	3.33	3.38	3.08	2.57	2.66	1.65	3.43	3.48	2.74	3.69	4.42					3.13	3.6	3.45	3.62	2.49	1.65	3.325	3.85	2.535	4.22	4.36					3.93	4.15	3.04	3.14	3.14	3.88	2.81	3.62	3.01	5.35						4.01	4.61	4.9
	00:00	3.34	3.69	3.08	2.57	2.66	1.68	3.61	3.58	2.97	3.75	4.42					3.12	3.26	2.62	3.76	2.68	1.65	3.325	4.005	2.755	4.22	4.48					3.93	4.36	3.23	3.16	3.16	3.89	2.81	4.09	3.03	5.43						4.01	4.61	4.6
	00:20	3.43	3.76	3.08	2.57	2.72	1.71	3.7	3.64	2.98	3.82	4.42					3.12	3.27	2.8	3.77	2.98	1.83	3.495	4.03	2.82	4.46	4.53					4.12	4.46	3.33	3.16	3.16	3.89	3.02	4.12	3.17	5.43						4.2	4.61	4.6
	00:40	3.43	3.78	3.47	2.75	2.85	1.84	3.91	3.81	2.98	3.96	4.42					3.12	3.27	2.97	3.93	3.2	1.83	3.495	4.225	2.845	4.46	4.55					4.12	4.46	3.33	3.16	3.16	3.97	3.02	4.12	3.31	5.43						4.21	4.76	4.6
	01:00	3.43	3.78	3.47	2.75	2.85	1.84	3.91	3.97	3.03	3.96	4.42					3.34	3.35	2.97	3.98	3.22	1.9	3.645	4.23	2.845	4.55	4.55					4.12	4.46	3.38	3.22	3.22	4.1	3.02	4.2	3.31	5.57						4.44	4.79	4.74
	01:20	3.54	3.78	3.47	2.93	2.93	1.84	4.11	4.06	3.25	4.15	4.47					3.34	3.35	2.97	4	3.22	2.48	3.7	4.27	2.845	4.59	4.84					4.12	4.68	3.58	3.24	3.24	4.1	3.02	4.2	3.31	5.57						4.66	5.03	5
	01:40	3.83	3.78	3.6	2.93	2.94	1.93	4.15	4.15	3.25	4.15	4.75					3.36	3.45	2.97	4.05	3.22	2.66	3.765	4.27	3.035	4.71	4.86					4.24	4.69	3.84	3.6	3.6	4.18	3.19	4.2	3.48	5.79						4.66	5.14	5
	02:00	3.83	3.9	3.99	2.93	3.06	1.96	4.31	4.15	3.36	4.32	4.76					3.56	3.68	2.97	4.25	3.29	2.66	3.84	4.44	3.04	4.71	4.86					4.24	4.91	3.84	3.67	3.67	4.49	3.23	4.24	3.55	5.81						4.66	5.29	5
	02:20	3.83	4.09	3.99	2.93	3.41	1.98	4.38	4.31	3.42	4.32	4.84					3.97	3.68	2.97	4.35	3.39	2.66	3.865	4.54	3.065	4.85	5.16					4.43	5.13	3.84	3.69	3.69	4.49	3.34	4.24	3.73	5.81						4.77	5.29	5
	02:40	3.83	4.21	3.99	3.02	3.44	2.14	4.38	4.45	3.53	4.53	4.84					3.97	3.88	2.97	4.35	3.51	2.66	3.885	4.575	3.13	4.85	5.67					4.43	5.13	3.89	3.69	3.69	4.49	3.34	4.24	3.73	6.27						4.96	5.48	5.08
	03:00	4.02	4.31	3.99	3.02	3.44	2.14	4.48	4.45	3.53	4.85	4.99					4.06	3.88	3.31	4.38	3.52	3	3.945	4.575	3.245	5.3	5.67					4.68	5.13	4.07	3.69	3.69	4.49	3.36	4.24	3.83	6.27						4.96	5.63	5.08
	03:20	4.02	4.35	3.99	3.34	3.44	2.14	4.48	4.45	3.53	4.86	5.03					4.06	4.27	3.76	4.61	3.55	3.15	4.015	4.705	3.255	5.35	5.67					4.83	5.13	4.07	3.94	3.94	4.59	3.68	4.68	4	6.27						5.09	5.65	5.08
	03:40	4.05	4.53	4.37	3.34	3.48	2.14	4.48	4.69	3.67	4.87	5.03					4.06	4.39	3.76	4.61	3.55	3.15	4.025	4.735	3.465	5.35	5.67					4.83	5.17	4.22	3.94	3.94	4.63	3.68	4.68	4	6.56						5.1	5.65	5.08
	04:00	4.34	4.7	4.4	3.35	3.56	2.4	4.66	4.77	3.67	4.89	5.24					4.06	4.39	3.76	4.61	3.71	3.15	4.245	4.735	3.545	5.35	5.67					4.83	5.17	4.23	4.1	4.1	4.83	3.68	4.69	4	6.56						5.11	5.66	5.29
	04:20	4.36	4.86	4.44	3.39	3.66	2.49	4.66	5.01	3.87	5.05	5.25					4.29	4.39	3.76	4.62	3.84	3.15	4.445	4.74	3.63	5.35	6.31					5.02	5.18	4.52	4.48	4.48	5.04	3.68	4.69	4.07	6.56						5.15	5.88	5.37
	04:40	4.36	4.88	4.44	3.47	3.66	2.51	4.82	5.01	3.91	5.05	5.44					4.37	4.39	3.78	4.85	3.99	3.79	4.45	4.9	3.68	5.35	6.31					5.02	5.19	4.53	4.49	4.49	5.04	3.74	4.72	4.07	6.56						5.15	5.88	5.38
	05:00	4.36	4.9	4.44	3.47	3.77	2.51	4.84	5.09	3.98	5.05	5.44					4.37	4.53	4.03	4.86	4	4.22	4.45	4.985	3.77	5.59	6.75					5.08	5.29	4.81	4.49	4.49	5.04	3.74	4.94	4.07	6.56						5.42	5.93	5.38
	05:20	4.66	5.04	4.84	3.69	3.89	2.57	4.85	5.22	3.98	5.07	5.64					4.37	4.6	4.22	4.86	4	4.72	4.495	5.015	3.77	5.59	6.75					5.13	5.29	4.81	4.51	4.51	5.27	3.74	4.94	4.19	6.56						5.73	5.94	5.38
	05:40	4.66	5.16	4.9	3.69	3.98	2.57	4.85	5.22	3.98	5.2	5.64					4.39	4.7	4.24	4.99	4.04	4.72	4.525	5.2	3.78	5.61	6.75					5.13	5.29	4.81	4.52	4.52	5.51	3.84	4.94	4.24	6.61						5.73	5.97	5.63
	06:00	4.66	5.16	4.9	3.69	4.09	2.62	5	5.29	4.03	5.23	5.64					4.39	4.7	4.24	5.06	4.04	5.31	4.525	5.375	3.845	5.75	6.75					5.13	5.29	4.88	4.54	4.54	5.51	3.84	4.94	4.24	6.62						5.73	6.28	5.63
Sex Distribution	Control	AgRP-Gq	POMC-Gi	AgRP-Gq;POMC-Gi
Males	11	10	12	13
Females	0	0	0	0
Table Analyzed	Control mice, Veh Vs CNO						AgRP-Gq mice, Veh Vs CNO							POMC-Gi mice, Veh Vs CNO							AgRP-Gq;POMC-Gi mice, Veh Vs CNO
Two-way RM ANOVA	Matching: Both factors						Matching: Both factors							Matching: Both factors							Matching: Both factors
Assume sphericity?	Yes						Yes							Yes							Yes
Alpha	0.05						0.05							0.05							0.05
Source of Variation	% of total variation	P value	P value summary	Significant?			% of total variation	P value	P value summary	Significant?				% of total variation	P value	P value summary	Significant?				% of total variation	P value	P value summary	Significant?
Row Factor	87.47	<0,0001	****	Yes			89.21	<0,0001	****	Yes				88.8	<0,0001	****	Yes				88	<0,0001	****	Yes
Column Factor	0.2147	0.0916	ns	No			2.121	0.0004	***	Yes				3.495	0.0009	***	Yes				3.422	<0,0001	****	Yes
Row Factor x Column Factor	0.0685	0.9426	ns	No			0.3311	<0,0001	****	Yes				0.7697	<0,0001	****	Yes				0.7737	<0,0001	****	Yes
Subject x Row Factor	2.953						2.313							1.435							2.071
Subject x Column Factor	0.6166						0.6348							1.908							0.7756
Subject	7.759						4.948							2.634							3.942
ANOVA table	SS	DF	MS	F (DFn, DFd)	P value		SS	DF	MS	F (DFn, DFd)	P value			SS	DF	MS	F (DFn, DFd)	P value			SS	DF	MS	F (DFn, DFd)	P value
Row Factor	3759	72	52.21	F (72, 720) = 296,2	P<0,0001		4711	72	65.43	F (72, 648) = 347,2	P<0,0001			5121	72	71.12	F (72, 792) = 680,8	P<0,0001			5377	72	74.69	F (72, 864) = 509,8	P<0,0001
Column Factor	9.228	1	9.228	F (1, 10) = 3,482	P=0,0916		112	1	112	F (1, 9) = 30,08	P=0,0004			201.5	1	201.5	F (1, 11) = 20,15	P=0,0009			209.1	1	209.1	F (1, 12) = 52,95	P<0,0001
Row Factor x Column Factor	2.944	72	0.04089	F (72, 720) = 0,7438	P=0,9426		17.48	72	0.2428	F (72, 648) = 6,738	P<0,0001			44.39	72	0.6165	F (72, 792) = 8,809	P<0,0001			47.28	72	0.6567	F (72, 864) = 9,128	P<0,0001
Subject x Row Factor	126.9	720	0.1763				122.1	648	0.1885					82.74	792	0.1045					126.6	864	0.1465
Subject x Column Factor	26.5	10	2.65				33.52	9	3.725					110	11	10					47.4	12	3.95
Subject	333.5	10	33.35				261.3	9	29.03					151.9	11	13.81					240.9	12	20.07
Residual	39.58	720	0.05498				23.35	648	0.03604					55.43	792	0.06999					62.16	864	0.07195
Difference between column means
Mean of Control + Veh	1.771						1.98							1.668							1.825
Mean of Control + CNO	1.923						2.534							2.347							2.489
Difference between means	-0.1516						-0.554							-0.6783							-0.6639
SE of difference	0.08125						0.101							0.1511							0.09124
95% CI of difference	-0,3326 to 0,02942						-0,7825 to -0,3255							-1,011 to -0,3457							-0,8627 to -0,4651
Data summary
Number of columns (Column Factor)	2						2							2							2
Number of rows (Row Factor)	73						73							73							73
Number of subjects (Subject)	11						10							12							13
Number of missing values	0						0							0							0
[truncated: 57 more columns]

## Sheet: Fig 2b
Fig 2b	Delta food intake ( CNO - Vehicle) intervals
		2h						4h						Light cycle						Dark cycle
	n ( male mice)	Control	AgRP-Gq	POMC-Gi	AgRP-Gq;POMC-Gi			Control	AgRP-Gq	POMC-Gi	AgRP-Gq;POMC-Gi			Control	AgRP-Gq	POMC-Gi	AgRP-Gq;POMC-Gi			Control	AgRP-Gq	POMC-Gi	AgRP-Gq;POMC-Gi
Raw data	1	0.005	-0.04	0.55	1.55			-0.06	0.41	1.05	1.27			0.03	0.1	1.32	0.52			-0.345	0.2	0.16	-0.3
	2	0.105	0.07	0.25	0.515			0.235	0.38	0.22	0.665			0.21	0.18	0.28	0.64			-0.505	0.83	1.18	0.1
	3	0.09	0.745	-0.05	0.45			0.545	0.95	0.3	0.66			0.615	1.025	0.09	0.84			-1.31	-0.37	0.12	0.35
	4	0.61	0.935	0.23	0.55			0.61	0.91	0.41	0.87			0.8	1.225	0.52	0.91			0.45	-0.18	-0.12	-0.72
	5	0	0.595	0.24	0.17			0.14	0.455	0.64	0.36			-0.09	0.775	1.15	0.71			0.04	0.425	-0.24	0.41
	6	0.19	0.84	0.36	0.85			0.3	0.88	0.54	1.28			0.32	0.86	0.75	1.53			1.53	-0.08	-0.07	-1.28
	7	0.38	0.46	0.06	0.8			0.625	0.8	0.19	1.05			0.36	0.58	-0.43	1.8			-0.615	0.06	0.38	-0.88
	8	-0.135	0.05	0.36	0.45			0.06	0.15	0.19	0.74			0.2	0.36	-0.11	1.25			-0.335	-0.14	-0.35	-1.27
	9	0.02	0.65	0.53	0.69			0.035	0.86	1.02	0.54			-0.025	0.81	1.1	0.48			-0.01	-0.3	-1.05	-0.38
	10	-0.35	0.09	0.1	0.64			0	0.29	0.86	0.99			-0.23	0.1	0.22	1.56			0.41	0.5	0.41	0.22
	11	-0.39		0.26	0.38			-0.34		0.97	0.61			-0.34		1.74	0.61			1.25		0.62	-0.41
	12			0.79	0.33					0.97	1.05					1.09	1.51					-0.9	-0.14
	13				0.7						0.88						0.63						-0.93
Sex Distribution	Control	AgRP-Gq	POMC-Gi	AgRP-Gq;POMC-Gi
Males	11	10	12	13
Females	0	0	0	0
Table Analyzed	Delta food intake, interval 0-2h									Delta food intake, interval 0-4h									Delta food intake, Light cycle								Delta FI Dark cycle
Data sets analyzed	A-D									A-D									A-D								A-D
ANOVA summary
F	7.156									8.916									5.814								1.649
P value	0.0005									0.0001									0.002								0.1925
P value summary	***									***									**								ns
Significant diff. among means (P < 0.05)?	Yes									Yes									Yes								No
R squared	0.3382									0.3891									0.2934								0.1054
Brown-Forsythe test
F (DFn, DFd)	0,9661 (3, 42)									0,6964 (3, 42)									2,375 (3, 42)								1,163 (3, 42)
P value	0.4177									0.5595									0.0837								0.3352
P value summary	ns									ns									ns								ns
Are SDs significantly different (P < 0.05)?	No									No									No								No
Bartlett's test
Bartlett's statistic (corrected)	2.279									0.5559									4.649								4.845
P value	0.5165									0.9064									0.1994								0.1835
P value summary	ns									ns									ns								ns
Are SDs significantly different (P < 0.05)?	No									No									No								No
ANOVA table	SS		MS	F (DFn, DFd)	P value					SS	DF	MS	F (DFn, DFd)	P value					SS	DF	MS	F (DFn, DFd)	P value				SS	DF	MS	F (DFn, DFd)	P value
Treatment (between columns)	2.056	DF	0.6854	F (3, 42) = 7,156	P=0,0005					2.55	3	0.85	F (3, 42) = 8,916	P=0,0001					4.125	3	1.375	F (3, 42) = 5,814	P=0,0020				1.944	3	0.648	F (3, 42) = 1,649	P=0,1925
Residual (within columns)	4.023	3	0.09579							4.004	42	0.09534							9.932	42	0.2365						16.5	42	0.3929
Total	6.079	42								6.554	45								14.06	45							18.45	45
		45
Data summary
Number of treatments (columns)	4									4									4								4
Number of values (total)	46									46									46								46
Number of families	1									1									1								1
Number of comparisons per family	6									6									6								6
Alpha	0.05									0.05									0.05								0.05
Tukey's multiple comparisons test	Mean Diff,		Below threshold?	Summary	Adjusted P Value					Mean Diff,	95,00% CI of diff,	Below threshold?	Summary	Adjusted P Value					Mean Diff,	95,00% CI of diff,	Below threshold?	Summary	Adjusted P Value				Mean Diff,	95,00% CI of diff,	Below threshold?	Summary	Adjusted P Value
Control vs. AgRP-Gq	-0.3918	95,00% CI of diff,	Yes	*	0.0292	A-B				-0.413	-0,7739 to -0,05216	Yes	*	0.0193	A-B				-0.4333	-1,022 to 0,1550	No	ns	0.2864	A-B			-0.04359	-0,7762 to 0,6890	No	ns	0.9985	A-B
Control vs. POMC-Gi	-0.2589	-0,7535 to -0,03004	No	ns	0.2027	A-C				-0.4179	-0,7627 to -0,07311	Yes	*	0.012	A-C				-0.4752	-1,037 to 0,08694	No	ns	0.1444	A-C			0.03924	-0,6607 to 0,7392	No	ns	0.9988	A-C
Control vs. AgRP-Gq;POMC-Gi	-0.5734	-0,6045 to 0,08664	Yes	***	0.0003	A-D				-0.648	-0,9864 to -0,3096	Yes	****	<0,0001	A-D				-0.831	-1,383 to -0,2794	Yes	***	0.0009	A-D			0.4532	-0,2337 to 1,140	No	ns	0.3043	A-D
AgRP-Gq vs. POMC-Gi	0.1328	-0,9126 to -0,2343	No	ns	0.7488	B-C				-0.004833	-0,3585 to 0,3488	No	ns	>0,9999	B-C				-0.04183	-0,6184 to 0,5347	No	ns	>0,9999	B-C			0.08283	-0,6351 to 0,8008	No	ns	0.9897	B-C
AgRP-Gq vs. AgRP-Gq;POMC-Gi	-0.1817	-0,2216 to 0,4873	No	ns	0.5092	B-D				-0.235	-0,5824 to 0,1125	No	ns	0.2835	B-D				-0.3977	-0,9641 to 0,1687	No	ns	0.3514	B-D			0.4968	-0,2085 to 1,202	No	ns	0.2502	B-D
POMC-Gi vs. AgRP-Gq;POMC-Gi	-0.3145	-0,5299 to 0,1666	No	ns	0.0684	C-D				-0.2301	-0,5608 to 0,1005	No	ns	0.2599	C-D				-0.3559	-0,8950 to 0,1832	No	ns	0.4478	C-D			0.414	-0,2573 to 1,085	No	ns	0.3627	C-D
		-0,6459 to 0,01693
Test details	Mean 1		Mean Diff,	SE of diff,	n1	n2	q	DF		Mean 1	Mean 2	Mean Diff,	SE of diff,	n1	n2	q	DF		Mean 1	Mean 2	Mean Diff,	SE of diff,	n1	n2	t	DF	Mean 1	Mean 2	Mean Diff,	SE of diff,	n1	n2	q	DF
Control vs. AgRP-Gq	0.04773	Mean 2	-0.3918	0.1352	11	10	4.097	42		0.1955	0.6085	-0.413	0.1349	11	10	4.33	42		0.1682	0.6015	-0.4333	0.2125	11	10	2.039	42	0.05091	0.0945	-0.04359	0.2739	11	10	0.2251	42
Control vs. POMC-Gi	0.04773	0.4395	-0.2589	0.1292	11	12	2.835	42		0.1955	0.6133	-0.4179	0.1289	11	12	4.585	42		0.1682	0.6433	-0.4752	0.203	11	12	2.341	42	0.05091	0.01167	0.03924	0.2617	11	12	0.2121	42
Control vs. AgRP-Gq;POMC-Gi	0.04773	0.3067	-0.5734	0.1268	11	13	6.396	42		0.1955	0.8435	-0.648	0.1265	11	13	7.245	42		0.1682	0.9992	-0.831	0.1992	11	13	4.171	42	0.05091	-0.4023	0.4532	0.2568	11	13	2.496	42
AgRP-Gq vs. POMC-Gi	0.4395	0.6212	0.1328	0.1325	10	12	1.418	42		0.6085	0.6133	-0.004833	0.1322	10	12	0.0517	42		0.6015	0.6433	-0.04183	0.2082	10	12	0.2009	42	0.0945	0.01167	0.08283	0.2684	10	12	0.4365	42
AgRP-Gq vs. AgRP-Gq;POMC-Gi	0.4395	0.3067	-0.1817	0.1302	10	13	1.973	42		0.6085	0.8435	-0.235	0.1299	10	13	2.558	42		0.6015	0.9992	-0.3977	0.2045	10	13	1.944	42	0.0945	-0.4023	0.4968	0.2637	10	13	2.665	42
POMC-Gi vs. AgRP-Gq;POMC-Gi	0.3067	0.6212	-0.3145	0.1239	12	13	3.59	42		0.6133	0.8435	-0.2301	0.1236	12	13	2.633	42		0.6433	0.9992	-0.3559	0.1947	12	13	1.828	42	0.01167	-0.4023	0.414	0.2509	12	13	2.333	42

## Sheet: Fig 2c
Fig 2c	Average RER		Control (n=11 male mice)																				AgRP-Gq (n=10 male mice)																				POMC-Gi (n=12 male mice)
Raw data	Light cycle	Veh	0.894297	0.888703	0.883622	0.839038	0.88058	0.958108	0.950595	0.952946	0.925459	0.895865	0.938										0.886595	0.846568	0.898811	0.887077	0.926846	0.914962	0.896865	0.909622	0.891351	0.946											1.03481	0.92573	0.965676	0.966757	0.866645	0.861133	0.8383
		CNO	0.860414	0.889586	0.931034	0.95227	0.91181	0.958324	0.967568	0.990514	0.990838	0.952135	0.904										0.942207	0.981448	1.0129	1.02203	0.981351	0.975946	0.92427	0.951649	0.998054	0.937											0.996297	0.943027	0.968243	0.951757	0.935189	0.896649	0.882243
	Dark cycle	Veh	1.01981	1.03686	1.00184	1.0057	1.03511	1.0656	1.07038	1.06676	1.00086	1.02854	0.983										1.04238	1.02035	1.01338	1.0396	1.01368	1.02146	1.02614	1.0327	1.03205	0.997											1.09987	1.032	1.05211	1.02849	0.992459	0.97427	1.0143
		CNO	0.987514	1.02127	1.00608	1.01097	1.01122	1.00284	1.00824	1.04411	1.01016	0.996973	0.983										1.03027	1.01543	1.04454	1.00649	1.02235	1.03395	1.02316	1.05857	1.015	0.986											1.0613	1.00254	1.01	0.991757	0.96	0.998235	1.016
Sex Distribution	Control	AgRP-Gq	POMC-Gi	AgRP-Gq;POMC-Gi
Males	11	10	12	13
Females	0	0	0	0
Table Analyzed	RER males Average Light cycle
Two-way RM ANOVA	Matching: Stacked
Assume sphericity?	Yes
Alpha	0.05
Source of Variation	% of total variation	P value	P value summary	Significant?
Row Factor x Column Factor	7.339	0.0058	**	Yes
Row Factor	27.56	<0,0001	****	Yes
Column Factor	1.681	0.6392	ns	No
Subject	41.45	0.0173	*	Yes
ANOVA table	SS	DF	MS	F (DFn, DFd)	P value
Row Factor x Column Factor	0.01614	3	0.005381	F (3, 42) = 4,806	P=0,0058
Row Factor	0.06062	1	0.06062	F (1, 42) = 54,14	P<0,0001
Column Factor	0.003698	3	0.001233	F (3, 42) = 0,5679	P=0,6392
Subject	0.09117	42	0.002171	F (42, 42) = 1,939	P=0,0173
Residual	0.04703	42	0.00112
Difference between row means
Mean of Veh	0.9015
Mean of CNO	0.9531
Difference between means	-0.05158
SE of difference	0.007011
95% CI of difference	-0,06573 to -0,03743
Data summary
Number of columns (Column Factor)	4
Number of rows (Row Factor)	2
Number of subjects (Subject)	46
Number of missing values	0
Number of families	1
Number of comparisons per family	4
Alpha	0.05
Bonferroni's multiple comparisons test	Predicted (LS) mean diff,	95,00% CI of diff,	Below threshold?	Summary	Adjusted P Value
Veh - CNO
Control	-0.02739	-0,06463 to 0,009849	No	ns	0.2469
AgRP-Gq	-0.07222	-0,1113 to -0,03316	Yes	****	<0,0001
POMC-Gi	-0.0241	-0,05975 to 0,01155	No	ns	0.3399
AgRP-Gq; POMC-Gi	-0.08263	-0,1169 to -0,04837	Yes	****	<0,0001
Test details	Predicted (LS) mean 1	Predicted (LS) mean 2	Predicted (LS) mean diff,	SE of diff,	N1	N2	t	DF
Veh - CNO
Control	0.9097	0.9371	-0.02739	0.01427	11	11	1.92	42
AgRP-Gq	0.9005	0.9727	-0.07222	0.01496	10	10	4.826	42
POMC-Gi	0.9073	0.9314	-0.0241	0.01366	12	12	1.764	42
AgRP-Gq; POMC-Gi	0.8884	0.971	-0.08263	0.01312	13	13	6.296	42
[truncated: 18 more columns]

## Sheet: Fig 2d
Fig 2d
	Carbs utilization		Control (n=11 male mice)																				AgRP-Gq (n=10 male mice)																				POMC-Gi (n=12 male mice)
Raw data		Veh	1.86538	1.80636	1.57921	1.66526	1.20825	1.68128	1.59398	1.97658	2.29839	1.94096	2.13485										1.55453	1.10659	1.77452	1.86265	1.78544	1.90132	1.91583	1.57133	1.61842	1.77846											3.11048	2.33562	3.156	2.58463	1.59022	1.94721	1.36502
		CNO	1.75397	2.06382	1.76586	2.25245	1.94525	2.03692	1.77367	2.50336	2.15318	2.78623	2.38272										1.3508	1.71345	3.15443	3.32472	2.41806	2.69503	2.54539	2.18231	2.80985	2.46013											2.73905	1.3765	3.39194	2.7923	2.51817	2.24606	1.82808
	Lipids utilization		Control (n=11 male mice)																				AgRP-Gq (n=10 male mice)																				POMC-Gi (n=12 male mice)
		Veh	0.447321	0.448978	0.347917	0.490652	0.30688	0.193839	0.167331	0.243542	0.347917	0.468859	0.295644										0.362827	0.450635	0.394306	0.428205	0.215887	0.274765	0.430754	0.301528	0.458919	0.3269											-0.06627	0.347917	0.246855	0.170645	0.526845	0.654415	0.599742
		CNO	0.593115	0.475486	0.20378	0.140823	0.329692	0.091121	0.082837	0.120942	-0.07952	0.188869	0.1019										0.120942	0.046389	-0.04142	-0.07952	-0.01657	-0.03479	0.273363	0.081181	-0.04473	0.1695											0.006627	0.094435	0.056329	0.102718	0.170645	0.508621	0.501994
Sex Distribution	Control	AgRP-Gq	POMC-Gi	AgRP-Gq;POMC-Gi
Males	11	10	12	13
Females	0	0	0	0
Table Analyzed	Carbs utilization Average Light cycle Males										Lipids utilization Average Light cycle Males
Two-way RM ANOVA	Matching: Stacked										Matching: Stacked
Assume sphericity?	Yes										Yes
Alpha	0.05										0.05
Source of Variation	% of total variation	P value	P value summary	Significant?							% of total variation	P value	P value summary	Significant?
Time x Column Factor	6.432	0.0011	**	Yes							7.727	0.0004	***	Yes
Time	23.89	<0,0001	****	Yes							36.9	<0,0001	****	Yes
Column Factor	4.833	0.27	ns	No							3.497	0.2673	ns	No
Subject	49.98	<0,0001	****	Yes							35.94	0.0023	**	Yes
ANOVA table	SS	DF	MS	F (DFn, DFd)	P value						SS	DF	MS	F (DFn, DFd)	P value
Time x Column Factor	2.245	3	0.7482	F (3, 42) = 6,410	P=0,0011						0.3065	3	0.1022	F (3, 42) = 7,376	P=0,0004
Time	8.337	1	8.337	F (1, 42) = 71,43	P<0,0001						1.464	1	1.464	F (1, 42) = 105,7	P<0,0001
Column Factor	1.687	3	0.5622	F (3, 42) = 1,354	P=0,2700						0.1387	3	0.04624	F (3, 42) = 1,362	P=0,2673
Subject	17.44	42	0.4153	F (42, 42) = 3,558	P<0,0001						1.425	42	0.03394	F (42, 42) = 2,450	P=0,0023
Residual	4.902	42	0.1167								0.5817	42	0.01385
Difference between row means
Mean of Veh	1.828										0.3937
Mean of CNO	2.433										0.1402
Difference between means	-0.605										0.2535
SE of difference	0.07158										0.02466
95% CI of difference	-0,7494 to -0,4605										0,2037 to 0,3032
Data summary
Number of columns (Column Factor)	4										4
Number of rows (Time)	2										2
Number of subjects (Subject)	46										46
Number of missing values	0										0
Number of families	1										Number of families	1
Number of comparisons per family	4										Number of comparisons per family	4
Alpha	0.05										Alpha	0.05
Šídák's multiple comparisons test	Predicted (LS) mean diff,	95,00% CI of diff,	Below threshold?	Summary	Adjusted P Value						Šídák's multiple comparisons test	Predicted (LS) mean diff,	95,00% CI of diff,	Below threshold?	Summary	Adjusted P Value
Veh - CNO											Veh - CNO
Control	-0.3334	-0,7124 to 0,04572	No	ns	0.1045						Control	0.1373	0,006675 to 0,2678	Yes	*	0.0359
AgRP-Gq	-0.7785	-1,176 to -0,3809	Yes	****	<0,0001						AgRP-Gq	0.317	0,1801 to 0,4540	Yes	****	<0,0001
POMC-Gi	-0.2916	-0,6545 to 0,07136	No	ns	0.16						POMC-Gi	0.1532	0,02823 to 0,2783	Yes	*	0.0107
AgRP-Gq;POMC-Gi	-1.016	-1,365 to -0,6677	Yes	****	<0,0001						AgRP-Gq;POMC-Gi	0.4064	0,2862 to 0,5265	Yes	****	<0,0001
Test details	Predicted (LS) mean 1	Predicted (LS) mean 2	Predicted (LS) mean diff,	SE of diff,	N1	N2	t	DF			Test details	Predicted (LS) mean 1	Predicted (LS) mean 2	Predicted (LS) mean diff,	SE of diff,	N1	N2	t	DF
Veh - CNO											Veh - CNO
Control	1.795	2.129	-0.3334	0.1457	11	11	2.288	42			Control	0.3417	0.2045	0.1373	0.05018	11	11	2.735	42
AgRP-Gq	1.687	2.465	-0.7785	0.1528	10	10	5.095	42			AgRP-Gq	0.3645	0.04743	0.317	0.05263	10	10	6.024	42
POMC-Gi	2.012	2.303	-0.2916	0.1395	12	12	2.091	42			POMC-Gi	0.3951	0.2419	0.1532	0.04805	12	12	3.19	42
AgRP-Gq;POMC-Gi	1.818	2.834	-1.016	0.134	13	13	7.585	42			AgRP-Gq;POMC-Gi	0.4735	0.06716	0.4064	0.04616	13	13	8.803	42
[truncated: 18 more columns]

## Sheet: Fig 2e
Fig 2e	RER curves fasting
	Time	Control (n=7 male mice)								AgRP-Gq (n=6 male mice)								POMC-Gi (n=5 male mice)								AgRP-Gq;POMC-Gi (n=8 male mice)
Raw data	06:00	0.9875	0.983	0.939	1.0045	0.9785	0.935	0.959		1.0375	0.9955	0.935	0.789	0.905	0.935			0.95	1.016	0.942	0.905	0.849				0.9765	1.0025	1.016	0.916	0.924	1.003	0.944	0.89
	06:20	0.961	0.9685	0.93	0.9905	0.935	0.9145	0.956		1.027	0.957	0.995	0.807	0.922	0.995			0.9295	1.007	0.91	0.922	0.807				0.986	0.9945	1.0055	0.907	0.91	0.999	0.858	0.946
	06:40	0.967	0.938	0.905	0.927	0.8865	0.8785	0.87		1.028	0.9465	0.99	0.861	0.895	0.99			0.9135	0.981	0.863	0.895	0.784				0.982	0.9605	0.9885	0.836	0.866	0.983	0.834	0.984
	07:00	0.8955	0.9285	0.882	0.8795	0.868	0.846	0.821		0.988	0.943	0.964	0.836	0.928	0.964			0.9025	0.976	0.916	0.928	0.771				0.9605	0.96	0.9805	0.784	0.829	0.942	0.826	1.022
	07:20	0.889	0.91	0.8685	0.8605	0.88	0.8285	0.791		0.9715	0.9345	0.91	0.789	0.901	0.91			0.9035	0.973	0.941	0.901	0.766				0.951	0.96	0.9455	0.863	0.893	0.891	0.812	0.962
	07:40	0.901	0.951	0.854	0.8515	0.8995	0.8155	0.776		1.012	0.936	0.891	0.775	0.91	0.891			0.8635	0.933	0.921	0.91	0.827				0.956	0.946	0.9555	0.835	0.894	0.881	0.817	0.873
	08:00	0.927	0.945	0.909	0.836	0.8515	0.8185	0.788		1.002	0.8805	0.861	0.767	0.87	0.861			0.868	0.873	0.907	0.87	0.812				0.979	0.9375	0.9705	0.893	0.851	0.93	0.811	0.891
	08:20	0.828	0.859	0.844	0.8	0.861	0.842	0.855		0.807	0.8425	0.891	0.772	0.861	0.891			0.873	0.87	0.895	0.861	0.779				0.793	0.857	0.892	0.833	0.855	0.891	0.803	0.843
	08:40	0.877	0.924	0.841	0.802	0.86	0.831	0.827		0.861	0.856	0.895	0.804	0.846	0.895			0.902	0.841	0.918	0.846	0.789				0.829	0.876	0.869	0.852	0.888	0.852	0.812	0.816
	09:00	0.864	0.849	0.829	0.781	0.824	0.794	0.827		0.847	0.847	0.849	0.817	0.865	0.849			0.865	0.865	0.935	0.865	0.773				0.801	0.84	0.858	0.869	0.911	0.815	0.796	0.807
	09:20	0.89	0.867	0.835	0.815	0.828	0.805	0.89		0.876	0.851833	0.847	0.804	0.855	0.847			0.893	0.869	0.919	0.855	0.781				0.86	0.841	0.853	0.945	0.924	0.864	0.789	0.815
	09:40	0.815	0.79	0.787	0.771	0.766	0.741	0.791		0.819	0.820667	0.837	0.806	0.804	0.837			0.809	0.835	0.85	0.804	0.781				0.746	0.823	0.814	0.926	0.869	0.826	0.779	0.828
	10:00	0.773	0.843	0.761	0.747	0.761	0.743	0.758		0.826	0.816167	0.823	0.847	0.758	0.823			0.793	0.821	0.836	0.758	0.78				0.747	0.794	0.826	0.919	0.846	0.787	0.795	0.848
	10:20	0.766	0.826	0.754	0.75	0.79	0.74	0.78		0.824	0.825667	0.873	0.879	0.755	0.873			0.778	0.774	0.815	0.755	0.785				0.768	0.795	0.777	0.887	0.843	0.81	0.806	0.869
	10:40	0.775	0.788	0.742	0.758	0.73	0.735	0.779		0.82	0.832167	0.906	0.87	0.749	0.906			0.755	0.758	0.793	0.749	0.788				0.777	0.825	0.792	0.865	0.859	0.917	0.802	0.85
	11:00	0.778	0.754	0.755	0.752	0.719	0.745	0.767		0.821	0.834333	0.912	0.825	0.795	0.912			0.771	0.763	0.781	0.795	0.792				0.783	0.797	0.787	0.877	0.826	0.951	0.821	0.879
	11:20	0.768	0.75	0.754	0.778	0.731	0.73	0.761		0.82	0.834167	0.901	0.847	0.81	0.901			0.753	0.783	0.769	0.81	0.796				0.798	0.815	0.788	0.856	0.77	0.964	0.801	0.832
	11:40	0.797	0.755	0.771	0.789	0.739	0.734	0.749		0.831	0.825667	0.88	0.824	0.806	0.88			0.771	0.759	0.798	0.806	0.774				0.796	0.823	0.806	0.813	0.767	0.964	0.791	0.813
	12:00	0.811	0.746	0.761	0.767	0.742	0.745	0.751		0.853	0.805333	0.837	0.782	0.799	0.837			0.747	0.768	0.83	0.799	0.748				0.779	0.816	0.786	0.799	0.82	0.948	0.791	0.78
	12:20	0.798	0.749	0.752	0.768	0.755	0.736	0.813		0.86	0.804667	0.83	0.808	0.761	0.83			0.762	0.767	0.802	0.761	0.738				0.792	0.856	0.778	0.791	0.821	0.903	0.783	0.782
	12:40	0.818	0.761	0.765	0.772	0.766	0.753	0.83		0.825	0.802167	0.811	0.812	0.805	0.811			0.765	0.788	0.794	0.805	0.768				0.786	0.801	0.761	0.773	0.797	0.86	0.778	0.788
	13:00	0.822	0.774	0.773	0.753	0.778	0.753	0.779		0.831	0.806833	0.802	0.82	0.822	0.802			0.766	0.774	0.795	0.822	0.799				0.802	0.802	0.753	0.717	0.757	0.827	0.78	0.793
	13:20	0.82	0.766	0.772	0.742	0.793	0.754	0.758		0.806	0.786	0.77	0.825	0.776	0.77			0.746	0.777	0.825	0.776	0.79				0.799	0.794	0.738	0.759	0.769	0.834	0.755	0.78
	13:40	0.824	0.776	0.797	0.741	0.779	0.783	0.762		0.811	0.788833	0.753	0.861	0.771	0.753			0.754	0.78	0.79	0.771	0.774				0.808	0.792	0.755	0.762	0.779	0.82	0.753	0.763
	14:00	0.82	0.766	0.764	0.753	0.79	0.78	0.756		0.791	0.7845	0.752	0.856	0.764	0.752			0.767	0.783	0.778	0.764	0.745				0.79	0.792	0.751	0.76	0.776	0.784	0.72	0.777
	14:20	0.798	0.773	0.767	0.75	0.788	0.775	0.765		0.785	0.778833	0.761	0.798	0.784	0.761			0.757	0.783	0.766	0.784	0.742				0.753	0.765	0.779	0.747	0.777	0.758	0.711	0.775
	14:40	0.791	0.793	0.765	0.771	0.78	0.784	0.776		0.759	0.781333	0.794	0.778	0.778	0.794			0.757	0.789	0.791	0.778	0.769				0.765	0.757	0.75	0.716	0.778	0.758	0.77	0.772
	15:00	0.787	0.789	0.756	0.759	0.784	0.765	0.767		0.794	0.782667	0.78	0.771	0.781	0.78			0.756	0.787	0.807	0.781	0.775				0.753	0.789	0.744	0.731	0.792	0.756	0.767	0.769
	15:20	0.78	0.769	0.758	0.77	0.805	0.793	0.765		0.796	0.78	0.765	0.761	0.796	0.765			0.76	0.753	0.793	0.796	0.748				0.796	0.777	0.747	0.715	0.785	0.796	0.763	0.749
	15:40	0.816	0.772	0.762	0.78	0.771	0.763	0.764		0.751	0.770833	0.771	0.777	0.777	0.771			0.748	0.764	0.77	0.777	0.737				0.762	0.752	0.761	0.769	0.79	0.772	0.746	0.768
	16:00	0.796	0.77	0.786	0.761	0.769	0.761	0.79		0.77	0.764167	0.756	0.811	0.73	0.756			0.758	0.783	0.763	0.73	0.768				0.762	0.773	0.762	0.761	0.789	0.746	0.734	0.765
	16:20	0.766	0.805	0.749	0.745	0.763	0.761	0.771		0.786	0.766667	0.757	0.794	0.75	0.757			0.771	0.761	0.774	0.75	0.761				0.765	0.776	0.767	0.74	0.779	0.753	0.739	0.772
	16:40	0.765	0.801	0.77	0.764	0.778	0.773	0.763		0.792	0.770167	0.771	0.773	0.743	0.771			0.766	0.763	0.788	0.743	0.74				0.784	0.815	0.788	0.721	0.832	0.772	0.766	0.765
	17:00	0.785	0.789	0.761	0.765	0.797	0.755	0.749		0.771	0.772	0.784	0.772	0.743	0.784			0.769	0.756	0.761	0.743	0.736				0.785	0.777	0.773	0.731	0.803	0.766	0.744	0.77
	17:20	0.786	0.825	0.772	0.774	0.767	0.783	0.761		0.771	0.766333	0.752	0.775	0.784	0.752			0.768	0.779	0.766	0.784	0.76				0.771	0.76	0.788	0.75	0.786	0.739	0.756	0.777
	17:40	0.769	0.797	0.765	0.771	0.77	0.774	0.76		0.777	0.768333	0.762	0.776	0.76	0.762			0.78	0.772	0.781	0.76	0.746				0.748	0.78	0.789	0.737	0.781	0.728	0.743	0.768
	18:00	0.758	0.784	0.75	0.756	0.762	0.775	0.775		0.787	0.822167	0.841	0.86	0.807	0.841			0.793	0.769	0.803	0.807	0.847				0.73	0.785	0.804	0.757	0.805	0.782	0.85	0.905
	18:20	0.808	0.842	0.829	0.835	0.852	0.797	0.896		0.858	0.911167	0.948	0.929	0.944	0.948			0.862	0.868	0.917	0.944	0.923				0.813	0.865	0.86	0.891	0.924	0.913	0.945	0.983
	18:40	0.922	0.931	0.921	0.918	0.942	0.869	0.963		0.931	0.9695	0.99	0.989	0.986	0.99			0.944	0.962	0.976	0.986	0.974				0.892	0.934	0.922	0.977	0.986	0.978	0.989	1.011
	19:00	0.992	0.991	0.979	0.982	0.993	0.919	0.983		0.978	0.989	0.996	1.003	0.99	0.996			0.991	0.99	0.984	0.99	0.982				0.946	0.965	0.959	0.976	0.997	0.999	0.995	1.034
	19:20	0.999	0.996	0.99	1.002	1.01	0.954	0.996		1.006	1.01383	1.021	1.023	1.015	1.021			1.016	1.011	1	1.015	0.99				0.958	0.99	0.971	0.999	1.022	1.014	1.015	1.039
	19:40	1.015	1.014	1.012	1.016	1.011	0.96	0.996		1.008	1.01	1.006	1.015	1.014	1.006			1.057	1.003	1.024	1.014	1.001				0.983	1	0.986	1.005	1.015	1.022	1.022	1.039
	20:00	1.028	1.018	1.002	1.021	1.025	0.965	1.002		1.02	1.02	1.023	1.019	1.019	1.023			1.047	1.011	1.018	1.019	1				0.976	1.009	0.997	1.002	1.009	1.017	1.027	1.039
	20:20	1.024	1.023	1.02	1.027	1.013	0.989	1.017		1.002	1.03083	1.049	1.022	1.035	1.049			1.042	1.026	1.027	1.035	1.022				0.987	1.019	0.989	1.012	1.031	1.053	1.018	1.048
	20:40	1.039	1.035	1.013	1.032	1.04	0.983	1.014		1.04	1.03183	1.03	1.036	1.045	1.03			1.046	1.026	1.021	1.045	1.019				0.993	1.029	1.016	1.022	1.045	1.058	1.031	1.064
	21:00	1.035	1.036	1.015	1.029	1.031	0.989	1.017		1.035	1.02767	1.025	1.042	1.022	1.025			1.057	1.04	1.029	1.022	1.031				1.007	1.019	1.019	1.038	1.042	1.045	1.058	1.075
	21:20	1.037	1.032	1.021	1.046	1.024	1.001	1.026		1.033	1.04183	1.052	1.039	1.051	1.052			1.056	1.022	1.056	1.051	1.04				1.01	1.045	1.006	1.037	1.035	1.047	1.044	1.071
	21:40	1.051	1.042	1.02	1.051	1.045	1.001	1.011		1.057	1.04167	1.045	1.039	1.034	1.045			1.063	1.018	1.047	1.034	1.028				1.01	1.041	1.023	1.038	1.05	1.052	1.054	1.069
	22:00	1.041	1.054	1.028	1.041	1.05	1.007	1.034		1.044	1.041	1.04	1.043	1.049	1.04			1.04	1.038	1.039	1.049	1.04				1.014	1.052	1.032	1.033	1.05	1.053	1.056	1.071
	22:20	1.063	1.04	1.024	1.037	1.017	1.005	1.029		1.046	1.0485	1.064	1.049	1.044	1.064			1.062	1.039	1.042	1.044	1.033				1.016	1.048	1.016	1.038	1.052	1.052	1.053	1.078
	22:40	1.073	1.038	1.018	1.042	1.044	1.005	1.021		1.037	1.03783	1.04	1.032	1.055	1.04			1.07	1.027	1.051	1.055	1.024				1.006	1.043	1.031	1.048	1.051	1.05	1.048	1.088
	23:00	1.062	1.054	1.029	1.03	1.043	1.006	1.02		1.042	1.05617	1.084	1.041	1.058	1.084			1.052	1.04	1.048	1.058	1.049				1	1.039	1.038	1.031	1.065	1.068	1.047	1.093
	23:20	1.066	1.058	1.01	1.034	1.009	1.002	1.011		1.055	1.04917	1.058	1.025	1.058	1.058			1.059	1.023	1.047	1.058	1.04				1.024	1.058	1.032	1.018	1.048	1.052	1.047	1.066
	23:40	1.074	1.037	1.029	1.044	1.019	1.005	1.023		1.058	1.04717	1.058	1.029	1.05	1.058			1.039	1.019	1.074	1.05	1.024				1.012	1.053	1.018	1.027	1.06	1.071	1.067	1.074
	00:00	1.085	1.043	1.03	1.054	1.037	1.015	1.03		1.046	1.04067	1.048	1.004	1.072	1.048			1.053	1.038	1.067	1.072	1.061				1.009	1.04	1.031	1.031	1.063	1.057	1.063	1.085
	00:20	1.043	1.054	1.018	1.049	1.014	1.011	1.027		1.051	1.046	1.074	0.988	1.052	1.074			1.072	1.05	1.047	1.052	1.06				1.001	1.05	1.019	1.029	1.038	1.059	1.065	1.066
	00:40	1.069	1.055	1.019	1.061	1.02	1.021	1.014		1.069	1.0505	1.061	1.02	1.045	1.061			1.046	1.042	1.05	1.045	1.054				1.017	1.062	1.032	1.033	1.061	1.064	1.047	1.072
	01:00	1.05	1.052	1.026	1.051	1.008	0.993	1.011		1.055	1.0485	1.057	1.022	1.068	1.057			1.024	1.04	1.06	1.068	1.057				1.024	1.061	1.002	1.032	1.04	1.053	1.061	1.082
	01:20	1.083	1.055	1.03	1.053	0.99	1.025	1.012		1.049	1.042	1.049	1.023	1.055	1.049			1.057	1.044	1.068	1.055	1.055				1.004	1.056	1.037	1.024	1.068	1.061	1.073	1.083
	01:40	1.056	1.031	1.001	1.052	0.979	1.009	1.032		1.058	1.03883	1.056	0.974	1.064	1.056			1.06	1.037	1.06	1.064	1.047				0.998	1.041	1.007	1.019	1.061	1.059	1.089	1.107
	02:00	1.055	1.027	1.014	1.053	0.983	0.995	1.031		1.061	1.03933	1.081	0.927	1.066	1.081			1.075	1.035	1.06	1.066	1.04				0.998	1.041	1.036	1.026	1.056	1.062	1.073	1.104
	02:20	1.058	1.021	1.027	1.044	0.994	0.962	1.021		1.056	1.0305	1.07	0.886	1.051	1.07			1.064	1.02	1.079	1.051	1.058				1.028	1.032	1.028	1.028	1.064	1.048	1.067	1.089
	02:40	1.065	1.047	1.025	1.041	0.993	0.981	1.022		1.042	1.027	1.058	0.915	1.052	1.058			1.082	1.01	1.059	1.052	1.06				1.01	1.058	1.033	1.009	1.061	1.08	1.064	1.08
	03:00	1.056	1.042	1.015	1.049	0.988	0.991	1		1.052	1.05033	1.088	0.982	1.062	1.088			1.057	1.017	1.03	1.062	1.073				0.995	1.071	1.031	1.035	1.044	1.061	1.062	1.094
	03:20	1.073	1.055	1.018	1.063	1.002	0.982	0.997		1.052	1.02533	1.067	0.916	1.033	1.067			1.034	1.039	1.047	1.033	1.058				0.994	1.055	1.04	1.028	1.052	1.069	1.062	1.087
	03:40	1.056	1.022	1.01	1.067	1.008	0.965	1.007		1.08	1.04317	1.059	0.979	1.041	1.059			1.041	1.009	1.055	1.041	1.054				0.98	1.05	1.042	0.991	1.058	1.063	1.056	1.068
	04:00	1.073	1.051	1.025	1.075	0.973	0.967	1.004		1.059	1.03767	1.045	0.987	1.05	1.045			1.036	1.03	1.068	1.05	1.049				0.989	1.044	1.025	0.999	1.043	1.06	1.075	1.048
	04:20	1.06	1.038	0.991	1.054	0.968	0.98	1.014		1.043	1.051	1.084	0.99	1.076	1.084			1.056	1.029	1.076	1.076	1.062				0.995	1.04	1.036	1.031	1.052	1.046	1.085	1.088
	04:40	1.068	1.008	1.032	1.06	0.982	0.994	1.017		1.049	1.04867	1.083	1.004	1.045	1.083			1.038	1.043	1.063	1.045	1.067				0.984	1.019	1.027	1.02	1.038	1.051	1.062	1.109
	05:00	1.076	1.02	1.005	1.063	0.991	0.988	1.011		1.046	1.0455	1.07	1.015	1.046	1.07			1.022	1.028	1.073	1.046	1.072				1.013	1.046	1.023	1.018	1.047	1.041	1.068	1.111
	05:20	1.061	1.031	0.984	1.06	0.988	0.979	0.986		1.049	1.04217	1.078	0.988	1.039	1.078			1.028	1.035	1.049	1.039	1.052				1.017	1.065	1.045	1.027	1.068	1.035	1.095	1.091
	05:40	1.054	1.043	1.007	1.056	0.965	0.93	1.001		1.046	1.0425	1.078	0.98	1.03	1.078			1.027	1.009	1.04	1.03	1.057				1.008	1.047	1.039	0.995	1.054	1.035	1.078	1.108
	06:00	1.039	1.041	1.019	1.048	0.969	0.902	0.995		1.072	1.03033	1.057	0.938	1.026	1.057			1.057	0.994	1.028	1.026	1.05				1.006	1.045	1.033	0.999	1.038	1.028	1.077	1.122
Sex Distribution	Control	AgRP-Gq	POMC-Gi	AgRP-Gq;POMC-Gi
Males	7	6	5	8
Females	0	0	0	0
Table Analyzed	Fasting exp RER curve (24h) Males
Two-way RM ANOVA	Matching: Stacked
Assume sphericity?	Yes
Alpha	0.05
Source of Variation	% of total variation	P value	P value summary	Significant?
Time x Column Factor	1.105	<0,0001	****	Yes
Time	89.5	<0,0001	****	Yes
Column Factor	0.546	0.0634	ns	No
Subject	1.426	<0,0001	****	Yes
ANOVA table	SS	DF	MS	F (DFn, DFd)	P value
Time x Column Factor	0.3016	216	0.001396	F (216, 1584) = 1,607	P<0,0001
Time	24.44	72	0.3394	F (72, 1584) = 390,4	P<0,0001
Column Factor	0.1491	3	0.04969	F (3, 22) = 2,807	P=0,0634
Subject	0.3894	22	0.0177	F (22, 1584) = 20,36	P<0,0001
Residual	1.377	1584	0.0008693
Data summary
Number of columns (Column Factor)	4
Number of rows (Time)	73
Number of subjects (Subject)	26
Number of missing values	0
Within each row, compare columns (simple effects within rows)
Number of families	73
Number of comparisons per family	6
Alpha	0.05
Bonferroni's multiple comparisons test	Predicted (LS) mean diff,	95,00% CI of diff,	Below threshold?	Summary	Adjusted P Value
06:00
Wt vs. AgRP-Gq	0.03667	-0,01207 to 0,08540	No	ns	0.2824
Wt vs. POMC-Gi	0.0371	-0,01420 to 0,08840	No	ns	0.3375
Wt vs. AgRP-Gq;POMC-Gi	0.0105	-0,03484 to 0,05584	No	ns	>0,9999
AgRP-Gq vs. POMC-Gi	0.0004333	-0,05261 to 0,05348	No	ns	>0,9999
AgRP-Gq vs. AgRP-Gq;POMC-Gi	-0.02617	-0,07348 to 0,02114	No	ns	0.8653
POMC-Gi vs. AgRP-Gq;POMC-Gi	-0.0266	-0,07654 to 0,02334	No	ns	0.9578
06:20
Wt vs. AgRP-Gq	0.0002857	-0,04845 to 0,04902	No	ns	>0,9999
Wt vs. POMC-Gi	0.03569	-0,01561 to 0,08698	No	ns	0.3978
Wt vs. AgRP-Gq;POMC-Gi	3.571e-05	-0,04530 to 0,04537	No	ns	>0,9999
AgRP-Gq vs. POMC-Gi	0.0354	-0,01765 to 0,08845	No	ns	0.4688
AgRP-Gq vs. AgRP-Gq;POMC-Gi	-0.00025	-0,04756 to 0,04706	No	ns	>0,9999
POMC-Gi vs. AgRP-Gq;POMC-Gi	-0.03565	-0,08559 to 0,01429	No	ns	0.3572
06:40
Wt vs. AgRP-Gq	-0.04146	-0,09020 to 0,007274	No	ns	0.1485
Wt vs. POMC-Gi	0.02299	-0,02831 to 0,07428	No	ns	>0,9999
Wt vs. AgRP-Gq;POMC-Gi	-0.01896	-0,06430 to 0,02637	No	ns	>0,9999
AgRP-Gq vs. POMC-Gi	0.06445	0,01140 to 0,1175	Yes	**	0.0081
AgRP-Gq vs. AgRP-Gq;POMC-Gi	0.0225	-0,02481 to 0,06981	No	ns	>0,9999
POMC-Gi vs. AgRP-Gq;POMC-Gi	-0.04195	-0,09189 to 0,007992	No	ns	0.1598
07:00
Wt vs. AgRP-Gq	-0.06281	-0,1115 to -0,01407	Yes	**	0.0041
Wt vs. POMC-Gi	-0.02434	-0,07564 to 0,02695	No	ns	>0,9999
Wt vs. AgRP-Gq;POMC-Gi	-0.03864	-0,08398 to 0,006696	No	ns	0.147
AgRP-Gq vs. POMC-Gi	0.03847	-0,01458 to 0,09151	No	ns	0.3336
AgRP-Gq vs. AgRP-Gq;POMC-Gi	0.02417	-0,02314 to 0,07148	No	ns	>0,9999
POMC-Gi vs. AgRP-Gq;POMC-Gi	-0.0143	-0,06424 to 0,03564	No	ns	>0,9999
07:20
Wt vs. AgRP-Gq	-0.0416	-0,09033 to 0,007143	No	ns	0.1458
Wt vs. POMC-Gi	-0.03583	-0,08712 to 0,01547	No	ns	0.3913
Wt vs. AgRP-Gq;POMC-Gi	-0.04862	-0,09396 to -0,003277	Yes	*	0.0281
AgRP-Gq vs. POMC-Gi	0.005767	-0,04728 to 0,05881	No	ns	>0,9999
AgRP-Gq vs. AgRP-Gq;POMC-Gi	-0.007021	-0,05433 to 0,04029	No	ns	>0,9999
POMC-Gi vs. AgRP-Gq;POMC-Gi	-0.01279	-0,06273 to 0,03715	No	ns	>0,9999
07:40
Wt vs. AgRP-Gq	-0.03843	-0,08717 to 0,01031	No	ns	0.2246
Wt vs. POMC-Gi	-0.02683	-0,07812 to 0,02447	No	ns	>0,9999
Wt vs. AgRP-Gq;POMC-Gi	-0.03062	-0,07596 to 0,01472	No	ns	0.4479
AgRP-Gq vs. POMC-Gi	0.0116	-0,04145 to 0,06465	No	ns	>0,9999
AgRP-Gq vs. AgRP-Gq;POMC-Gi	0.007812	-0,03950 to 0,05512	No	ns	>0,9999
POMC-Gi vs. AgRP-Gq;POMC-Gi	-0.003788	-0,05373 to 0,04615	No	ns	>0,9999
08:00
Wt vs. AgRP-Gq	-0.005726	-0,05446 to 0,04301	No	ns	>0,9999
Wt vs. POMC-Gi	0.001857	-0,04944 to 0,05315	No	ns	>0,9999
Wt vs. AgRP-Gq;POMC-Gi	-0.04002	-0,08536 to 0,005321	No	ns	0.1191
AgRP-Gq vs. POMC-Gi	0.007583	-0,04546 to 0,06063	No	ns	>0,9999
AgRP-Gq vs. AgRP-Gq;POMC-Gi	-0.03429	-0,08160 to 0,01302	No	ns	0.3343
POMC-Gi vs. AgRP-Gq;POMC-Gi	-0.04188	-0,09182 to 0,008067	No	ns	0.1615
08:20
Wt vs. AgRP-Gq	-0.002798	-0,05154 to 0,04594	No	ns	>0,9999
Wt vs. POMC-Gi	-0.01431	-0,06561 to 0,03698	No	ns	>0,9999
Wt vs. AgRP-Gq;POMC-Gi	-0.004589	-0,04993 to 0,04075	No	ns	>0,9999
AgRP-Gq vs. POMC-Gi	-0.01152	-0,06456 to 0,04153	No	ns	>0,9999
AgRP-Gq vs. AgRP-Gq;POMC-Gi	-0.001792	-0,04910 to 0,04552	No	ns	>0,9999
POMC-Gi vs. AgRP-Gq;POMC-Gi	0.009725	-0,04022 to 0,05967	No	ns	>0,9999
08:40
Wt vs. AgRP-Gq	-0.007786	-0,05652 to 0,04095	No	ns	>0,9999
Wt vs. POMC-Gi	-0.007486	-0,05878 to 0,04381	No	ns	>0,9999
Wt vs. AgRP-Gq;POMC-Gi	0.002464	-0,04287 to 0,04780	No	ns	>0,9999
AgRP-Gq vs. POMC-Gi	0.0003	-0,05275 to 0,05335	No	ns	>0,9999
AgRP-Gq vs. AgRP-Gq;POMC-Gi	0.01025	-0,03706 to 0,05756	No	ns	>0,9999
POMC-Gi vs. AgRP-Gq;POMC-Gi	0.00995	-0,03999 to 0,05989	No	ns	>0,9999
09:00
Wt vs. AgRP-Gq	-0.02167	-0,07040 to 0,02707	No	ns	>0,9999
Wt vs. POMC-Gi	-0.0366	-0,08790 to 0,01470	No	ns	0.3578
Wt vs. AgRP-Gq;POMC-Gi	-0.01313	-0,05846 to 0,03221	No	ns	>0,9999
AgRP-Gq vs. POMC-Gi	-0.01493	-0,06798 to 0,03811	No	ns	>0,9999
AgRP-Gq vs. AgRP-Gq;POMC-Gi	0.008542	-0,03877 to 0,05585	No	ns	>0,9999
POMC-Gi vs. AgRP-Gq;POMC-Gi	0.02347	-0,02647 to 0,07342	No	ns	>0,9999
09:20
Wt vs. AgRP-Gq	0.0003374	-0,04840 to 0,04908	No	ns	>0,9999
Wt vs. POMC-Gi	-0.01626	-0,06755 to 0,03504	No	ns	>0,9999
Wt vs. AgRP-Gq;POMC-Gi	-0.01423	-0,05957 to 0,03111	No	ns	>0,9999
AgRP-Gq vs. POMC-Gi	-0.01659	-0,06964 to 0,03645	No	ns	>0,9999
AgRP-Gq vs. AgRP-Gq;POMC-Gi	-0.01457	-0,06188 to 0,03274	No	ns	>0,9999
POMC-Gi vs. AgRP-Gq;POMC-Gi	0.002025	-0,04792 to 0,05197	No	ns	>0,9999
09:40
Wt vs. AgRP-Gq	-0.04047	-0,08921 to 0,008270	No	ns	0.1706
Wt vs. POMC-Gi	-0.03566	-0,08695 to 0,01564	No	ns	0.3991
Wt vs. AgRP-Gq;POMC-Gi	-0.04623	-0,09157 to -0,0008930	Yes	*	0.0429
AgRP-Gq vs. POMC-Gi	0.004811	-0,04824 to 0,05786	No	ns	>0,9999
AgRP-Gq vs. AgRP-Gq;POMC-Gi	-0.005764	-0,05308 to 0,04155	No	ns	>0,9999
POMC-Gi vs. AgRP-Gq;POMC-Gi	-0.01058	-0,06052 to 0,03937	No	ns	>0,9999
10:00
Wt vs. AgRP-Gq	-0.0461	-0,09484 to 0,002639	No	ns	0.0754
Wt vs. POMC-Gi	-0.02817	-0,07947 to 0,02312	No	ns	0.8823
Wt vs. AgRP-Gq;POMC-Gi	-0.05082	-0,09616 to -0,005482	Yes	*	0.0187
AgRP-Gq vs. POMC-Gi	0.01793	-0,03512 to 0,07097	No	ns	>0,9999
AgRP-Gq vs. AgRP-Gq;POMC-Gi	-0.004722	-0,05203 to 0,04259	No	ns	>0,9999
POMC-Gi vs. AgRP-Gq;POMC-Gi	-0.02265	-0,07259 to 0,02729	No	ns	>0,9999
10:20
Wt vs. AgRP-Gq	-0.06599	-0,1147 to -0,01725	Yes	**	0.0021
Wt vs. POMC-Gi	-0.009114	-0,06041 to 0,04218	No	ns	>0,9999
Wt vs. AgRP-Gq;POMC-Gi	-0.04709	-0,09243 to -0,001750	Yes	*	0.0369
AgRP-Gq vs. POMC-Gi	0.05688	0,003831 to 0,1099	Yes	*	0.0281
AgRP-Gq vs. AgRP-Gq;POMC-Gi	0.0189	-0,02841 to 0,06621	No	ns	>0,9999
POMC-Gi vs. AgRP-Gq;POMC-Gi	-0.03798	-0,08792 to 0,01197	No	ns	0.2685
10:40
Wt vs. AgRP-Gq	-0.08905	-0,1378 to -0,04031	Yes	****	<0,0001
Wt vs. POMC-Gi	-0.01046	-0,06175 to 0,04084	No	ns	>0,9999
Wt vs. AgRP-Gq;POMC-Gi	-0.07773	-0,1231 to -0,03239	Yes	****	<0,0001
AgRP-Gq vs. POMC-Gi	0.07859	0,02555 to 0,1316	Yes	***	0.0006
AgRP-Gq vs. AgRP-Gq;POMC-Gi	0.01132	-0,03599 to 0,05863	No	ns	>0,9999
POMC-Gi vs. AgRP-Gq;POMC-Gi	-0.06728	-0,1172 to -0,01733	Yes	**	0.0023
11:00
Wt vs. AgRP-Gq	-0.09703	-0,1458 to -0,04829	Yes	****	<0,0001
Wt vs. POMC-Gi	-0.02754	-0,07884 to 0,02375	No	ns	0.9377
Wt vs. AgRP-Gq;POMC-Gi	-0.08727	-0,1326 to -0,04193	Yes	****	<0,0001
AgRP-Gq vs. POMC-Gi	0.06949	0,01644 to 0,1225	Yes	**	0.0033
AgRP-Gq vs. AgRP-Gq;POMC-Gi	0.009764	-0,03755 to 0,05708	No	ns	>0,9999
POMC-Gi vs. AgRP-Gq;POMC-Gi	-0.05973	-0,1097 to -0,009783	Yes	**	0.0097
11:20
Wt vs. AgRP-Gq	-0.09905	-0,1478 to -0,05031	Yes	****	<0,0001
Wt vs. POMC-Gi	-0.02906	-0,08035 to 0,02224	No	ns	0.8086
Wt vs. AgRP-Gq;POMC-Gi	-0.07486	-0,1202 to -0,02952	Yes	****	<0,0001
AgRP-Gq vs. POMC-Gi	0.06999	0,01695 to 0,1230	Yes	**	0.003
AgRP-Gq vs. AgRP-Gq;POMC-Gi	0.02419	-0,02312 to 0,07151	No	ns	>0,9999
POMC-Gi vs. AgRP-Gq;POMC-Gi	-0.0458	-0,09574 to 0,004142	No	ns	0.0932
11:40
Wt vs. AgRP-Gq	-0.07911	-0,1278 to -0,03037	Yes	***	0.0001
Wt vs. POMC-Gi	-0.0196	-0,07090 to 0,03170	No	ns	>0,9999
Wt vs. AgRP-Gq;POMC-Gi	-0.05963	-0,1050 to -0,01429	Yes	**	0.0032
AgRP-Gq vs. POMC-Gi	0.05951	0,006465 to 0,1126	Yes	*	0.0185
AgRP-Gq vs. AgRP-Gq;POMC-Gi	0.01949	-0,02783 to 0,06680	No	ns	>0,9999
POMC-Gi vs. AgRP-Gq;POMC-Gi	-0.04003	-0,08997 to 0,009917	No	ns	0.2065
12:00
Wt vs. AgRP-Gq	-0.05846	-0,1072 to -0,009722	Yes	**	0.0094
Wt vs. POMC-Gi	-0.01797	-0,06927 to 0,03332	No	ns	>0,9999
Wt vs. AgRP-Gq;POMC-Gi	-0.05445	-0,09979 to -0,009107	Yes	**	0.0093
AgRP-Gq vs. POMC-Gi	0.04049	-0,01256 to 0,09354	No	ns	0.2637
AgRP-Gq vs. AgRP-Gq;POMC-Gi	0.004014	-0,04330 to 0,05133	No	ns	>0,9999
POMC-Gi vs. AgRP-Gq;POMC-Gi	-0.03648	-0,08642 to 0,01347	No	ns	0.3233
12:20
Wt vs. AgRP-Gq	-0.04833	-0,09706 to 0,0004127	No	ns	0.0534
Wt vs. POMC-Gi	0.001286	-0,05001 to 0,05258	No	ns	>0,9999
Wt vs. AgRP-Gq;POMC-Gi	-0.04596	-0,09130 to -0,0006251	Yes	*	0.0449
AgRP-Gq vs. POMC-Gi	0.04961	-0,003435 to 0,1027	No	ns	0.0816
AgRP-Gq vs. AgRP-Gq;POMC-Gi	0.002361	-0,04495 to 0,04967	No	ns	>0,9999
POMC-Gi vs. AgRP-Gq;POMC-Gi	-0.04725	-0,09719 to 0,002692	No	ns	0.0753
12:40
Wt vs. AgRP-Gq	-0.03031	-0,07905 to 0,01842	No	ns	0.6035
Wt vs. POMC-Gi	-0.003286	-0,05458 to 0,04801	No	ns	>0,9999
Wt vs. AgRP-Gq;POMC-Gi	-0.01229	-0,05762 to 0,03305	No	ns	>0,9999
AgRP-Gq vs. POMC-Gi	0.02703	-0,02602 to 0,08007	No	ns	>0,9999
AgRP-Gq vs. AgRP-Gq;POMC-Gi	0.01803	-0,02928 to 0,06534	No	ns	>0,9999
POMC-Gi vs. AgRP-Gq;POMC-Gi	-0.009	-0,05894 to 0,04094	No	ns	>0,9999
13:00
Wt vs. AgRP-Gq	-0.03797	-0,08671 to 0,01077	No	ns	0.2385
Wt vs. POMC-Gi	-0.0152	-0,06650 to 0,03610	No	ns	>0,9999
Wt vs. AgRP-Gq;POMC-Gi	-0.002875	-0,04821 to 0,04246	No	ns	>0,9999
AgRP-Gq vs. POMC-Gi	0.02277	-0,03027 to 0,07582	No	ns	>0,9999
AgRP-Gq vs. AgRP-Gq;POMC-Gi	0.0351	-0,01221 to 0,08241	No	ns	0.3013
POMC-Gi vs. AgRP-Gq;POMC-Gi	0.01232	-0,03762 to 0,06227	No	ns	>0,9999
13:20
Wt vs. AgRP-Gq	-0.01669	-0,06543 to 0,03205	No	ns	>0,9999
Wt vs. POMC-Gi	-0.01066	-0,06195 to 0,04064	No	ns	>0,9999
Wt vs. AgRP-Gq;POMC-Gi	-0.006357	-0,05170 to 0,03898	No	ns	>0,9999
AgRP-Gq vs. POMC-Gi	0.006033	-0,04701 to 0,05908	No	ns	>0,9999
AgRP-Gq vs. AgRP-Gq;POMC-Gi	0.01033	-0,03698 to 0,05764	No	ns	>0,9999
POMC-Gi vs. AgRP-Gq;POMC-Gi	0.0043	-0,04564 to 0,05424	No	ns	>0,9999
13:40
Wt vs. AgRP-Gq	-0.009353	-0,05809 to 0,03938	No	ns	>0,9999
Wt vs. POMC-Gi	0.006486	-0,04481 to 0,05778	No	ns	>0,9999
Wt vs. AgRP-Gq;POMC-Gi	0.001286	-0,04405 to 0,04662	No	ns	>0,9999
AgRP-Gq vs. POMC-Gi	0.01584	-0,03721 to 0,06889	No	ns	>0,9999
AgRP-Gq vs. AgRP-Gq;POMC-Gi	0.01064	-0,03667 to 0,05795	No	ns	>0,9999
POMC-Gi vs. AgRP-Gq;POMC-Gi	-0.0052	-0,05514 to 0,04474	No	ns	>0,9999
14:00
Wt vs. AgRP-Gq	-0.007679	-0,05642 to 0,04106	No	ns	>0,9999
Wt vs. POMC-Gi	0.008171	-0,04312 to 0,05947	No	ns	>0,9999
Wt vs. AgRP-Gq;POMC-Gi	0.006821	-0,03852 to 0,05216	No	ns	>0,9999
AgRP-Gq vs. POMC-Gi	0.01585	-0,03720 to 0,06890	No	ns	>0,9999
AgRP-Gq vs. AgRP-Gq;POMC-Gi	0.0145	-0,03281 to 0,06181	No	ns	>0,9999
POMC-Gi vs. AgRP-Gq;POMC-Gi	-0.00135	-0,05129 to 0,04859	No	ns	>0,9999
14:20
Wt vs. AgRP-Gq	-0.004258	-0,05300 to 0,04448	No	ns	>0,9999
Wt vs. POMC-Gi	0.007314	-0,04398 to 0,05861	No	ns	>0,9999
Wt vs. AgRP-Gq;POMC-Gi	0.01559	-0,02975 to 0,06093	No	ns	>0,9999
AgRP-Gq vs. POMC-Gi	0.01157	-0,04147 to 0,06462	No	ns	>0,9999
AgRP-Gq vs. AgRP-Gq;POMC-Gi	0.01985	-0,02746 to 0,06716	No	ns	>0,9999
POMC-Gi vs. AgRP-Gq;POMC-Gi	0.008275	-0,04167 to 0,05822	No	ns	>0,9999
14:40
Wt vs. AgRP-Gq	-0.0007222	-0,04946 to 0,04802	No	ns	>0,9999
Wt vs. POMC-Gi	0.0032	-0,04810 to 0,05450	No	ns	>0,9999
Wt vs. AgRP-Gq;POMC-Gi	0.02175	-0,02359 to 0,06709	No	ns	>0,9999
AgRP-Gq vs. POMC-Gi	0.003922	-0,04912 to 0,05697	No	ns	>0,9999
AgRP-Gq vs. AgRP-Gq;POMC-Gi	0.02247	-0,02484 to 0,06978	No	ns	>0,9999
POMC-Gi vs. AgRP-Gq;POMC-Gi	0.01855	-0,03139 to 0,06849	No	ns	>0,9999
15:00
Wt vs. AgRP-Gq	-0.009016	-0,05775 to 0,03972	No	ns	>0,9999
Wt vs. POMC-Gi	-0.008771	-0,06007 to 0,04252	No	ns	>0,9999
Wt vs. AgRP-Gq;POMC-Gi	0.009804	-0,03554 to 0,05514	No	ns	>0,9999
AgRP-Gq vs. POMC-Gi	0.0002445	-0,05280 to 0,05329	No	ns	>0,9999
AgRP-Gq vs. AgRP-Gq;POMC-Gi	0.01882	-0,02849 to 0,06613	No	ns	>0,9999
POMC-Gi vs. AgRP-Gq;POMC-Gi	0.01857	-0,03137 to 0,06852	No	ns	>0,9999
15:20
Wt vs. AgRP-Gq	-2.381e-05	-0,04876 to 0,04871	No	ns	>0,9999
Wt vs. POMC-Gi	0.007143	-0,04415 to 0,05844	No	ns	>0,9999
Wt vs. AgRP-Gq;POMC-Gi	0.01114	-0,03420 to 0,05648	No	ns	>0,9999
AgRP-Gq vs. POMC-Gi	0.007167	-0,04588 to 0,06021	No	ns	>0,9999
AgRP-Gq vs. AgRP-Gq;POMC-Gi	0.01117	-0,03614 to 0,05848	No	ns	>0,9999
POMC-Gi vs. AgRP-Gq;POMC-Gi	0.004	-0,04594 to 0,05394	No	ns	>0,9999
15:40
Wt vs. AgRP-Gq	0.00579	-0,04295 to 0,05453	No	ns	>0,9999
Wt vs. POMC-Gi	0.01623	-0,03507 to 0,06752	No	ns	>0,9999
Wt vs. AgRP-Gq;POMC-Gi	0.01043	-0,03491 to 0,05577	No	ns	>0,9999
AgRP-Gq vs. POMC-Gi	0.01044	-0,04261 to 0,06349	No	ns	>0,9999
AgRP-Gq vs. AgRP-Gq;POMC-Gi	0.004639	-0,04267 to 0,05195	No	ns	>0,9999
POMC-Gi vs. AgRP-Gq;POMC-Gi	-0.0058	-0,05574 to 0,04414	No	ns	>0,9999
16:00
Wt vs. AgRP-Gq	0.01162	-0,03712 to 0,06035	No	ns	>0,9999
Wt vs. POMC-Gi	0.01574	-0,03555 to 0,06704	No	ns	>0,9999
Wt vs. AgRP-Gq;POMC-Gi	0.01464	-0,03070 to 0,05998	No	ns	>0,9999
AgRP-Gq vs. POMC-Gi	0.004128	-0,04892 to 0,05717	No	ns	>0,9999
AgRP-Gq vs. AgRP-Gq;POMC-Gi	0.003028	-0,04428 to 0,05034	No	ns	>0,9999
POMC-Gi vs. AgRP-Gq;POMC-Gi	-0.0011	-0,05104 to 0,04884	No	ns	>0,9999
16:20
Wt vs. AgRP-Gq	-0.00273	-0,05147 to 0,04601	No	ns	>0,9999
Wt vs. POMC-Gi	0.002314	-0,04898 to 0,05361	No	ns	>0,9999
Wt vs. AgRP-Gq;POMC-Gi	0.004339	-0,04100 to 0,04968	No	ns	>0,9999
AgRP-Gq vs. POMC-Gi	0.005045	-0,04800 to 0,05809	No	ns	>0,9999
AgRP-Gq vs. AgRP-Gq;POMC-Gi	0.007069	-0,04024 to 0,05438	No	ns	>0,9999
POMC-Gi vs. AgRP-Gq;POMC-Gi	0.002025	-0,04792 to 0,05197	No	ns	>0,9999
16:40
Wt vs. AgRP-Gq	0.003401	-0,04534 to 0,05214	No	ns	>0,9999
Wt vs. POMC-Gi	0.01343	-0,03787 to 0,06472	No	ns	>0,9999
Wt vs. AgRP-Gq;POMC-Gi	-0.006946	-0,05229 to 0,03839	No	ns	>0,9999
AgRP-Gq vs. POMC-Gi	0.01003	-0,04302 to 0,06307	No	ns	>0,9999
AgRP-Gq vs. AgRP-Gq;POMC-Gi	-0.01035	-0,05766 to 0,03696	No	ns	>0,9999
POMC-Gi vs. AgRP-Gq;POMC-Gi	-0.02038	-0,07032 to 0,02957	No	ns	>0,9999
17:00
Wt vs. AgRP-Gq	0.0005714	-0,04817 to 0,04931	No	ns	>0,9999
Wt vs. POMC-Gi	0.01857	-0,03272 to 0,06987	No	ns	>0,9999
Wt vs. AgRP-Gq;POMC-Gi	0.002946	-0,04239 to 0,04829	No	ns	>0,9999
AgRP-Gq vs. POMC-Gi	0.018	-0,03505 to 0,07105	No	ns	>0,9999
AgRP-Gq vs. AgRP-Gq;POMC-Gi	0.002375	-0,04494 to 0,04969	No	ns	>0,9999
POMC-Gi vs. AgRP-Gq;POMC-Gi	-0.01563	-0,06557 to 0,03432	No	ns	>0,9999
17:20
Wt vs. AgRP-Gq	0.01442	-0,03432 to 0,06316	No	ns	>0,9999
Wt vs. POMC-Gi	0.009743	-0,04155 to 0,06104	No	ns	>0,9999
Wt vs. AgRP-Gq;POMC-Gi	0.01527	-0,03007 to 0,06061	No	ns	>0,9999
AgRP-Gq vs. POMC-Gi	-0.004678	-0,05772 to 0,04837	No	ns	>0,9999
AgRP-Gq vs. AgRP-Gq;POMC-Gi	0.0008472	-0,04646 to 0,04816	No	ns	>0,9999
POMC-Gi vs. AgRP-Gq;POMC-Gi	0.005525	-0,04442 to 0,05547	No	ns	>0,9999
17:40
Wt vs. AgRP-Gq	0.00473	-0,04401 to 0,05347	No	ns	>0,9999
Wt vs. POMC-Gi	0.004486	-0,04681 to 0,05578	No	ns	>0,9999
Wt vs. AgRP-Gq;POMC-Gi	0.01304	-0,03230 to 0,05837	No	ns	>0,9999
AgRP-Gq vs. POMC-Gi	-0.0002445	-0,05329 to 0,05280	No	ns	>0,9999
AgRP-Gq vs. AgRP-Gq;POMC-Gi	0.008305	-0,03901 to 0,05562	No	ns	>0,9999
POMC-Gi vs. AgRP-Gq;POMC-Gi	0.00855	-0,04139 to 0,05849	No	ns	>0,9999
18:00
Wt vs. AgRP-Gq	-0.06065	-0,1094 to -0,01191	Yes	**	0.0062
Wt vs. POMC-Gi	-0.03809	-0,08938 to 0,01321	No	ns	0.3001
Wt vs. AgRP-Gq;POMC-Gi	-0.03654	-0,08187 to 0,008803	No	ns	0.2006
AgRP-Gq vs. POMC-Gi	0.02256	-0,03049 to 0,07561	No	ns	>0,9999
AgRP-Gq vs. AgRP-Gq;POMC-Gi	0.02411	-0,02320 to 0,07142	No	ns	>0,9999
POMC-Gi vs. AgRP-Gq;POMC-Gi	0.00155	-0,04839 to 0,05149	No	ns	>0,9999
18:20
Wt vs. AgRP-Gq	-0.08603	-0,1348 to -0,03729	Yes	****	<0,0001
Wt vs. POMC-Gi	-0.0658	-0,1171 to -0,01450	Yes	**	0.0043
Wt vs. AgRP-Gq;POMC-Gi	-0.06225	-0,1076 to -0,01691	Yes	**	0.0018
AgRP-Gq vs. POMC-Gi	0.02023	-0,03282 to 0,07327	No	ns	>0,9999
AgRP-Gq vs. AgRP-Gq;POMC-Gi	0.02378	-0,02353 to 0,07109	No	ns	>0,9999
POMC-Gi vs. AgRP-Gq;POMC-Gi	0.00355	-0,04639 to 0,05349	No	ns	>0,9999
18:40
Wt vs. AgRP-Gq	-0.0522	-0,1009 to -0,003464	Yes	*	0.0283
Wt vs. POMC-Gi	-0.04469	-0,09598 to 0,006610	No	ns	0.1291
Wt vs. AgRP-Gq;POMC-Gi	-0.03741	-0,08275 to 0,007928	No	ns	0.1766
AgRP-Gq vs. POMC-Gi	0.007517	-0,04553 to 0,06056	No	ns	>0,9999
AgRP-Gq vs. AgRP-Gq;POMC-Gi	0.01479	-0,03252 to 0,06210	No	ns	>0,9999
POMC-Gi vs. AgRP-Gq;POMC-Gi	0.007275	-0,04267 to 0,05722	No	ns	>0,9999
19:00
Wt vs. AgRP-Gq	-0.015	-0,06374 to 0,03374	No	ns	>0,9999
Wt vs. POMC-Gi	-0.0104	-0,06170 to 0,04090	No	ns	>0,9999
Wt vs. AgRP-Gq;POMC-Gi	-0.006875	-0,05221 to 0,03846	No	ns	>0,9999
AgRP-Gq vs. POMC-Gi	0.0046	-0,04845 to 0,05765	No	ns	>0,9999
AgRP-Gq vs. AgRP-Gq;POMC-Gi	0.008125	-0,03919 to 0,05544	No	ns	>0,9999
POMC-Gi vs. AgRP-Gq;POMC-Gi	0.003525	-0,04642 to 0,05347	No	ns	>0,9999
19:20
Wt vs. AgRP-Gq	-0.02421	-0,07295 to 0,02453	No	ns	>0,9999
Wt vs. POMC-Gi	-0.01397	-0,06527 to 0,03732	No	ns	>0,9999
Wt vs. AgRP-Gq;POMC-Gi	-0.008571	-0,05391 to 0,03677	No	ns	>0,9999
AgRP-Gq vs. POMC-Gi	0.01024	-0,04281 to 0,06329	No	ns	>0,9999
AgRP-Gq vs. AgRP-Gq;POMC-Gi	0.01564	-0,03167 to 0,06295	No	ns	>0,9999
POMC-Gi vs. AgRP-Gq;POMC-Gi	0.0054	-0,04454 to 0,05534	No	ns	>0,9999
19:40
Wt vs. AgRP-Gq	-0.006405	-0,05514 to 0,04233	No	ns	>0,9999
Wt vs. POMC-Gi	-0.01637	-0,06767 to 0,03492	No	ns	>0,9999
Wt vs. AgRP-Gq;POMC-Gi	-0.005571	-0,05091 to 0,03977	No	ns	>0,9999
AgRP-Gq vs. POMC-Gi	-0.009967	-0,06301 to 0,04308	No	ns	>0,9999
AgRP-Gq vs. AgRP-Gq;POMC-Gi	0.0008333	-0,04648 to 0,04814	No	ns	>0,9999
POMC-Gi vs. AgRP-Gq;POMC-Gi	0.0108	-0,03914 to 0,06074	No	ns	>0,9999
20:00
Wt vs. AgRP-Gq	-0.01195	-0,06069 to 0,03679	No	ns	>0,9999
Wt vs. POMC-Gi	-0.01029	-0,06158 to 0,04101	No	ns	>0,9999
Wt vs. AgRP-Gq;POMC-Gi	-0.0007857	-0,04612 to 0,04455	No	ns	>0,9999
AgRP-Gq vs. POMC-Gi	0.001667	-0,05138 to 0,05471	No	ns	>0,9999
AgRP-Gq vs. AgRP-Gq;POMC-Gi	0.01117	-0,03614 to 0,05848	No	ns	>0,9999
POMC-Gi vs. AgRP-Gq;POMC-Gi	0.0095	-0,04044 to 0,05944	No	ns	>0,9999
20:20
Wt vs. AgRP-Gq	-0.01516	-0,06390 to 0,03358	No	ns	>0,9999
Wt vs. POMC-Gi	-0.01426	-0,06555 to 0,03704	No	ns	>0,9999
Wt vs. AgRP-Gq;POMC-Gi	-0.003482	-0,04882 to 0,04186	No	ns	>0,9999
AgRP-Gq vs. POMC-Gi	0.0009055	-0,05214 to 0,05395	No	ns	>0,9999
AgRP-Gq vs. AgRP-Gq;POMC-Gi	0.01168	-0,03563 to 0,05899	No	ns	>0,9999
POMC-Gi vs. AgRP-Gq;POMC-Gi	0.01077	-0,03917 to 0,06072	No	ns	>0,9999
20:40
Wt vs. AgRP-Gq	-0.01319	-0,06192 to 0,03555	No	ns	>0,9999
Wt vs. POMC-Gi	-0.009114	-0,06041 to 0,04218	No	ns	>0,9999
Wt vs. AgRP-Gq;POMC-Gi	-0.009964	-0,05530 to 0,03537	No	ns	>0,9999
AgRP-Gq vs. POMC-Gi	0.004072	-0,04897 to 0,05712	No	ns	>0,9999
AgRP-Gq vs. AgRP-Gq;POMC-Gi	0.003222	-0,04409 to 0,05053	No	ns	>0,9999
POMC-Gi vs. AgRP-Gq;POMC-Gi	-0.00085	-0,05079 to 0,04909	No	ns	>0,9999
21:00
Wt vs. AgRP-Gq	-0.00773	-0,05647 to 0,04101	No	ns	>0,9999
Wt vs. POMC-Gi	-0.01409	-0,06538 to 0,03721	No	ns	>0,9999
Wt vs. AgRP-Gq;POMC-Gi	-0.01616	-0,06150 to 0,02918	No	ns	>0,9999
AgRP-Gq vs. POMC-Gi	-0.006355	-0,05940 to 0,04669	No	ns	>0,9999
AgRP-Gq vs. AgRP-Gq;POMC-Gi	-0.008431	-0,05574 to 0,03888	No	ns	>0,9999
POMC-Gi vs. AgRP-Gq;POMC-Gi	-0.002075	-0,05202 to 0,04787	No	ns	>0,9999
21:20
Wt vs. AgRP-Gq	-0.01809	-0,06683 to 0,03065	No	ns	>0,9999
Wt vs. POMC-Gi	-0.01829	-0,06958 to 0,03301	No	ns	>0,9999
Wt vs. AgRP-Gq;POMC-Gi	-0.01016	-0,05550 to 0,03518	No	ns	>0,9999
AgRP-Gq vs. POMC-Gi	-0.0001945	-0,05324 to 0,05285	No	ns	>0,9999
AgRP-Gq vs. AgRP-Gq;POMC-Gi	0.00793	-0,03938 to 0,05524	No	ns	>0,9999
POMC-Gi vs. AgRP-Gq;POMC-Gi	0.008125	-0,04182 to 0,05807	No	ns	>0,9999
21:40
Wt vs. AgRP-Gq	-0.01204	-0,06078 to 0,03670	No	ns	>0,9999
Wt vs. POMC-Gi	-0.006429	-0,05772 to 0,04487	No	ns	>0,9999
Wt vs. AgRP-Gq;POMC-Gi	-0.01055	-0,05589 to 0,03479	No	ns	>0,9999
AgRP-Gq vs. POMC-Gi	0.005611	-0,04744 to 0,05866	No	ns	>0,9999
AgRP-Gq vs. AgRP-Gq;POMC-Gi	0.001486	-0,04583 to 0,04880	No	ns	>0,9999
POMC-Gi vs. AgRP-Gq;POMC-Gi	-0.004125	-0,05407 to 0,04582	No	ns	>0,9999
22:00
Wt vs. AgRP-Gq	-0.006405	-0,05514 to 0,04233	No	ns	>0,9999
Wt vs. POMC-Gi	-0.004771	-0,05607 to 0,04652	No	ns	>0,9999
Wt vs. AgRP-Gq;POMC-Gi	-0.008696	-0,05404 to 0,03664	No	ns	>0,9999
AgRP-Gq vs. POMC-Gi	0.001633	-0,05141 to 0,05468	No	ns	>0,9999
AgRP-Gq vs. AgRP-Gq;POMC-Gi	-0.002292	-0,04960 to 0,04502	No	ns	>0,9999
POMC-Gi vs. AgRP-Gq;POMC-Gi	-0.003925	-0,05387 to 0,04602	No	ns	>0,9999
22:20
Wt vs. AgRP-Gq	-0.02187	-0,07061 to 0,02687	No	ns	>0,9999
Wt vs. POMC-Gi	-0.01329	-0,06458 to 0,03801	No	ns	>0,9999
Wt vs. AgRP-Gq;POMC-Gi	-0.01341	-0,05875 to 0,03193	No	ns	>0,9999
AgRP-Gq vs. POMC-Gi	0.008583	-0,04446 to 0,06163	No	ns	>0,9999
AgRP-Gq vs. AgRP-Gq;POMC-Gi	0.008458	-0,03885 to 0,05577	No	ns	>0,9999
POMC-Gi vs. AgRP-Gq;POMC-Gi	-0.000125	-0,05007 to 0,04982	No	ns	>0,9999
22:40
Wt vs. AgRP-Gq	-0.005877	-0,05462 to 0,04286	No	ns	>0,9999
Wt vs. POMC-Gi	-0.01097	-0,06227 to 0,04032	No	ns	>0,9999
Wt vs. AgRP-Gq;POMC-Gi	-0.0112	-0,05654 to 0,03414	No	ns	>0,9999
AgRP-Gq vs. POMC-Gi	-0.005094	-0,05814 to 0,04795	No	ns	>0,9999
AgRP-Gq vs. AgRP-Gq;POMC-Gi	-0.00532	-0,05263 to 0,04199	No	ns	>0,9999
POMC-Gi vs. AgRP-Gq;POMC-Gi	-0.000225	-0,05017 to 0,04972	No	ns	>0,9999
23:00
Wt vs. AgRP-Gq	-0.026	-0,07474 to 0,02273	No	ns	0.9535
Wt vs. POMC-Gi	-0.01454	-0,06584 to 0,03675	No	ns	>0,9999
Wt vs. AgRP-Gq;POMC-Gi	-0.01277	-0,05811 to 0,03257	No	ns	>0,9999
AgRP-Gq vs. POMC-Gi	0.01146	-0,04159 to 0,06451	No	ns	>0,9999
AgRP-Gq vs. AgRP-Gq;POMC-Gi	0.01324	-0,03408 to 0,06055	No	ns	>0,9999
POMC-Gi vs. AgRP-Gq;POMC-Gi	0.001775	-0,04817 to 0,05172	No	ns	>0,9999
23:20
Wt vs. AgRP-Gq	-0.02338	-0,07212 to 0,02535	No	ns	>0,9999
Wt vs. POMC-Gi	-0.01826	-0,06955 to 0,03304	No	ns	>0,9999
Wt vs. AgRP-Gq;POMC-Gi	-0.01598	-0,06132 to 0,02936	No	ns	>0,9999
AgRP-Gq vs. POMC-Gi	0.005128	-0,04792 to 0,05817	No	ns	>0,9999
AgRP-Gq vs. AgRP-Gq;POMC-Gi	0.007403	-0,03991 to 0,05471	No	ns	>0,9999
POMC-Gi vs. AgRP-Gq;POMC-Gi	0.002275	-0,04767 to 0,05222	No	ns	>0,9999
23:40
Wt vs. AgRP-Gq	-0.01703	-0,06577 to 0,03171	No	ns	>0,9999
Wt vs. POMC-Gi	-0.0082	-0,05950 to 0,04310	No	ns	>0,9999
Wt vs. AgRP-Gq;POMC-Gi	-0.01475	-0,06009 to 0,03059	No	ns	>0,9999
AgRP-Gq vs. POMC-Gi	0.008828	-0,04422 to 0,06187	No	ns	>0,9999
AgRP-Gq vs. AgRP-Gq;POMC-Gi	0.002278	-0,04503 to 0,04959	No	ns	>0,9999
POMC-Gi vs. AgRP-Gq;POMC-Gi	-0.00655	-0,05649 to 0,04339	No	ns	>0,9999
00:00
Wt vs. AgRP-Gq	-0.001111	-0,04985 to 0,04763	No	ns	>0,9999
Wt vs. POMC-Gi	-0.0162	-0,06750 to 0,03510	No	ns	>0,9999
Wt vs. AgRP-Gq;POMC-Gi	-0.005375	-0,05071 to 0,03996	No	ns	>0,9999
AgRP-Gq vs. POMC-Gi	-0.01509	-0,06814 to 0,03796	No	ns	>0,9999
AgRP-Gq vs. AgRP-Gq;POMC-Gi	-0.004264	-0,05158 to 0,04305	No	ns	>0,9999
POMC-Gi vs. AgRP-Gq;POMC-Gi	0.01082	-0,03912 to 0,06077	No	ns	>0,9999
00:20
Wt vs. AgRP-Gq	-0.01664	-0,06538 to 0,03210	No	ns	>0,9999
Wt vs. POMC-Gi	-0.02534	-0,07664 to 0,02595	No	ns	>0,9999
Wt vs. AgRP-Gq;POMC-Gi	-0.01002	-0,05536 to 0,03532	No	ns	>0,9999
AgRP-Gq vs. POMC-Gi	-0.0087	-0,06175 to 0,04435	No	ns	>0,9999
AgRP-Gq vs. AgRP-Gq;POMC-Gi	0.006625	-0,04069 to 0,05394	No	ns	>0,9999
POMC-Gi vs. AgRP-Gq;POMC-Gi	0.01532	-0,03462 to 0,06527	No	ns	>0,9999
00:40
Wt vs. AgRP-Gq	-0.01408	-0,06282 to 0,03465	No	ns	>0,9999
Wt vs. POMC-Gi	-0.0104	-0,06170 to 0,04090	No	ns	>0,9999
Wt vs. AgRP-Gq;POMC-Gi	-0.0115	-0,05684 to 0,03384	No	ns	>0,9999
AgRP-Gq vs. POMC-Gi	0.003683	-0,04936 to 0,05673	No	ns	>0,9999
AgRP-Gq vs. AgRP-Gq;POMC-Gi	0.002583	-0,04473 to 0,04989	No	ns	>0,9999
POMC-Gi vs. AgRP-Gq;POMC-Gi	-0.0011	-0,05104 to 0,04884	No	ns	>0,9999
01:00
Wt vs. AgRP-Gq	-0.02396	-0,07270 to 0,02477	No	ns	>0,9999
Wt vs. POMC-Gi	-0.02251	-0,07381 to 0,02878	No	ns	>0,9999
Wt vs. AgRP-Gq;POMC-Gi	-0.01709	-0,06243 to 0,02825	No	ns	>0,9999
AgRP-Gq vs. POMC-Gi	0.00145	-0,05160 to 0,05450	No	ns	>0,9999
AgRP-Gq vs. AgRP-Gq;POMC-Gi	0.006875	-0,04044 to 0,05419	No	ns	>0,9999
POMC-Gi vs. AgRP-Gq;POMC-Gi	0.005425	-0,04452 to 0,05537	No	ns	>0,9999
01:20
Wt vs. AgRP-Gq	-0.009071	-0,05781 to 0,03967	No	ns	>0,9999
Wt vs. POMC-Gi	-0.02037	-0,07167 to 0,03092	No	ns	>0,9999
Wt vs. AgRP-Gq;POMC-Gi	-0.01532	-0,06066 to 0,03002	No	ns	>0,9999
AgRP-Gq vs. POMC-Gi	-0.0113	-0,06435 to 0,04175	No	ns	>0,9999
AgRP-Gq vs. AgRP-Gq;POMC-Gi	-0.00625	-0,05356 to 0,04106	No	ns	>0,9999
POMC-Gi vs. AgRP-Gq;POMC-Gi	0.00505	-0,04489 to 0,05499	No	ns	>0,9999
01:40
Wt vs. AgRP-Gq	-0.01828	-0,06702 to 0,03046	No	ns	>0,9999
Wt vs. POMC-Gi	-0.03074	-0,08204 to 0,02055	No	ns	0.6815
Wt vs. AgRP-Gq;POMC-Gi	-0.02477	-0,07011 to 0,02057	No	ns	0.8953
AgRP-Gq vs. POMC-Gi	-0.01246	-0,06551 to 0,04059	No	ns	>0,9999
AgRP-Gq vs. AgRP-Gq;POMC-Gi	-0.006486	-0,05380 to 0,04083	No	ns	>0,9999
POMC-Gi vs. AgRP-Gq;POMC-Gi	0.005975	-0,04397 to 0,05592	No	ns	>0,9999
02:00
Wt vs. AgRP-Gq	-0.01998	-0,06872 to 0,02875	No	ns	>0,9999
Wt vs. POMC-Gi	-0.03263	-0,08392 to 0,01867	No	ns	0.5586
Wt vs. AgRP-Gq;POMC-Gi	-0.02693	-0,07227 to 0,01841	No	ns	0.7012
AgRP-Gq vs. POMC-Gi	-0.01264	-0,06569 to 0,04040	No	ns	>0,9999
AgRP-Gq vs. AgRP-Gq;POMC-Gi	-0.006945	-0,05426 to 0,04037	No	ns	>0,9999
POMC-Gi vs. AgRP-Gq;POMC-Gi	0.0057	-0,04424 to 0,05564	No	ns	>0,9999
02:20
Wt vs. AgRP-Gq	-0.009107	-0,05785 to 0,03963	No	ns	>0,9999
Wt vs. POMC-Gi	-0.03626	-0,08755 to 0,01504	No	ns	0.3724
Wt vs. AgRP-Gq;POMC-Gi	-0.02986	-0,07520 to 0,01548	No	ns	0.4928
AgRP-Gq vs. POMC-Gi	-0.02715	-0,08020 to 0,02590	No	ns	>0,9999
AgRP-Gq vs. AgRP-Gq;POMC-Gi	-0.02075	-0,06806 to 0,02656	No	ns	>0,9999
POMC-Gi vs. AgRP-Gq;POMC-Gi	0.0064	-0,04354 to 0,05634	No	ns	>0,9999
02:40
Wt vs. AgRP-Gq	-0.0004762	-0,04921 to 0,04826	No	ns	>0,9999
Wt vs. POMC-Gi	-0.02774	-0,07904 to 0,02355	No	ns	0.9198
Wt vs. AgRP-Gq;POMC-Gi	-0.02452	-0,06986 to 0,02082	No	ns	0.9201
AgRP-Gq vs. POMC-Gi	-0.02727	-0,08031 to 0,02578	No	ns	>0,9999
AgRP-Gq vs. AgRP-Gq;POMC-Gi	-0.02404	-0,07135 to 0,02327	No	ns	>0,9999
POMC-Gi vs. AgRP-Gq;POMC-Gi	0.003225	-0,04672 to 0,05317	No	ns	>0,9999
03:00
Wt vs. AgRP-Gq	-0.03358	-0,08232 to 0,01516	No	ns	0.4137
Wt vs. POMC-Gi	-0.02766	-0,07895 to 0,02364	No	ns	0.9274
Wt vs. AgRP-Gq;POMC-Gi	-0.02898	-0,07432 to 0,01636	No	ns	0.549
AgRP-Gq vs. POMC-Gi	0.005922	-0,04712 to 0,05897	No	ns	>0,9999
AgRP-Gq vs. AgRP-Gq;POMC-Gi	0.004597	-0,04271 to 0,05191	No	ns	>0,9999
POMC-Gi vs. AgRP-Gq;POMC-Gi	-0.001325	-0,05127 to 0,04862	No	ns	>0,9999
03:20
Wt vs. AgRP-Gq	0.0004207	-0,04832 to 0,04916	No	ns	>0,9999
Wt vs. POMC-Gi	-0.01506	-0,06635 to 0,03624	No	ns	>0,9999
Wt vs. AgRP-Gq;POMC-Gi	-0.02123	-0,06657 to 0,02411	No	ns	>0,9999
AgRP-Gq vs. POMC-Gi	-0.01548	-0,06852 to 0,03757	No	ns	>0,9999
AgRP-Gq vs. AgRP-Gq;POMC-Gi	-0.02165	-0,06896 to 0,02566	No	ns	>0,9999
POMC-Gi vs. AgRP-Gq;POMC-Gi	-0.006175	-0,05612 to 0,04377	No	ns	>0,9999
03:40
Wt vs. AgRP-Gq	-0.02424	-0,07298 to 0,02450	No	ns	>0,9999
Wt vs. POMC-Gi	-0.02071	-0,07201 to 0,03058	No	ns	>0,9999
Wt vs. AgRP-Gq;POMC-Gi	-0.01921	-0,06455 to 0,02612	No	ns	>0,9999
AgRP-Gq vs. POMC-Gi	0.003528	-0,04952 to 0,05657	No	ns	>0,9999
AgRP-Gq vs. AgRP-Gq;POMC-Gi	0.005028	-0,04228 to 0,05234	No	ns	>0,9999
POMC-Gi vs. AgRP-Gq;POMC-Gi	0.0015	-0,04844 to 0,05144	No	ns	>0,9999
04:00
Wt vs. AgRP-Gq	-0.01328	-0,06202 to 0,03546	No	ns	>0,9999
Wt vs. POMC-Gi	-0.0226	-0,07390 to 0,02870	No	ns	>0,9999
Wt vs. AgRP-Gq;POMC-Gi	-0.01137	-0,05671 to 0,03396	No	ns	>0,9999
AgRP-Gq vs. POMC-Gi	-0.009322	-0,06237 to 0,04372	No	ns	>0,9999
AgRP-Gq vs. AgRP-Gq;POMC-Gi	0.001903	-0,04541 to 0,04921	No	ns	>0,9999
POMC-Gi vs. AgRP-Gq;POMC-Gi	0.01122	-0,03872 to 0,06117	No	ns	>0,9999
04:20
Wt vs. AgRP-Gq	-0.03967	-0,08840 to 0,009071	No	ns	0.1903
Wt vs. POMC-Gi	-0.0448	-0,09610 to 0,006495	No	ns	0.1271
Wt vs. AgRP-Gq;POMC-Gi	-0.03162	-0,07696 to 0,01371	No	ns	0.3935
AgRP-Gq vs. POMC-Gi	-0.005133	-0,05818 to 0,04791	No	ns	>0,9999
AgRP-Gq vs. AgRP-Gq;POMC-Gi	0.008042	-0,03927 to 0,05535	No	ns	>0,9999
POMC-Gi vs. AgRP-Gq;POMC-Gi	0.01317	-0,03677 to 0,06312	No	ns	>0,9999
04:40
Wt vs. AgRP-Gq	-0.02911	-0,07785 to 0,01963	No	ns	0.6889
Wt vs. POMC-Gi	-0.0282	-0,07950 to 0,02310	No	ns	0.8798
Wt vs. AgRP-Gq;POMC-Gi	-0.01575	-0,06109 to 0,02959	No	ns	>0,9999
AgRP-Gq vs. POMC-Gi	0.0009112	-0,05214 to 0,05396	No	ns	>0,9999
AgRP-Gq vs. AgRP-Gq;POMC-Gi	0.01336	-0,03395 to 0,06067	No	ns	>0,9999
POMC-Gi vs. AgRP-Gq;POMC-Gi	0.01245	-0,03749 to 0,06239	No	ns	>0,9999
05:00
Wt vs. AgRP-Gq	-0.02675	-0,07549 to 0,02199	No	ns	0.8838
Wt vs. POMC-Gi	-0.0262	-0,07750 to 0,02510	No	ns	>0,9999
Wt vs. AgRP-Gq;POMC-Gi	-0.02387	-0,06921 to 0,02146	No	ns	0.9865
AgRP-Gq vs. POMC-Gi	0.00055	-0,05250 to 0,05360	No	ns	>0,9999
AgRP-Gq vs. AgRP-Gq;POMC-Gi	0.002875	-0,04444 to 0,05019	No	ns	>0,9999
POMC-Gi vs. AgRP-Gq;POMC-Gi	0.002325	-0,04762 to 0,05227	No	ns	>0,9999
05:20
Wt vs. AgRP-Gq	-0.03298	-0,08172 to 0,01576	No	ns	0.4443
Wt vs. POMC-Gi	-0.02789	-0,07918 to 0,02341	No	ns	0.9072
Wt vs. AgRP-Gq;POMC-Gi	-0.04266	-0,08800 to 0,002678	No	ns	0.0782
AgRP-Gq vs. POMC-Gi	0.005095	-0,04795 to 0,05814	No	ns	>0,9999
AgRP-Gq vs. AgRP-Gq;POMC-Gi	-0.009681	-0,05699 to 0,03763	No	ns	>0,9999
POMC-Gi vs. AgRP-Gq;POMC-Gi	-0.01478	-0,06472 to 0,03517	No	ns	>0,9999
05:40
Wt vs. AgRP-Gq	-0.03442	-0,08315 to 0,01432	No	ns	0.3739
Wt vs. POMC-Gi	-0.0246	-0,07590 to 0,02670	No	ns	>0,9999
Wt vs. AgRP-Gq;POMC-Gi	-0.0375	-0,08284 to 0,007839	No	ns	0.1743
AgRP-Gq vs. POMC-Gi	0.009817	-0,04323 to 0,06286	No	ns	>0,9999
AgRP-Gq vs. AgRP-Gq;POMC-Gi	-0.003083	-0,05039 to 0,04423	No	ns	>0,9999
POMC-Gi vs. AgRP-Gq;POMC-Gi	-0.0129	-0,06284 to 0,03704	No	ns	>0,9999
06:00
Wt vs. AgRP-Gq	-0.0282	-0,07694 to 0,02054	No	ns	0.7598
Wt vs. POMC-Gi	-0.02914	-0,08044 to 0,02215	No	ns	0.8017
Wt vs. AgRP-Gq;POMC-Gi	-0.04164	-0,08698 to 0,003696	No	ns	0.0922
AgRP-Gq vs. POMC-Gi	-0.0009445	-0,05399 to 0,05210	No	ns	>0,9999
AgRP-Gq vs. AgRP-Gq;POMC-Gi	-0.01344	-0,06076 to 0,03387	No	ns	>0,9999
POMC-Gi vs. AgRP-Gq;POMC-Gi	-0.0125	-0,06244 to 0,03744	No	ns	>0,9999

## Sheet: Fig 2f
Fig 2f	Average RER 4h
	n (male mice)	Control	AgRP-Gq	POMC-Gi	AgRP-Gq;POMC-Gi
Raw data	1	0.805769	0.834846	0.786769	0.787308
	2	0.788615	0.82359	0.794154	0.817538
	3	0.772231	0.854462	0.824385	0.798385
	4	0.769308	0.826231	0.798769	0.849
	5	0.763769	0.798769	0.777154	0.831538
	6	0.750308	0.854462		0.879692
	7	0.790385			0.793231
	8				0.821846
Sex Distribution	Control	AgRP-Gq	POMC-Gi	AgRP-Gq;POMC-Gi
Males	7	6	5	8
Females	0	0	0	0
Table Analyzed	RER Fasting Average 4h Males
Data sets analyzed	A-D
ANOVA summary
F	7.385
P value	0.0013
P value summary	**
Significant diff. among means (P < 0.05)?	Yes
R squared	0.5017
Brown-Forsythe test
F (DFn, DFd)	0,7807 (3, 22)
P value	0.5173
P value summary	ns
Are SDs significantly different (P < 0.05)?	No
Bartlett's test
Bartlett's statistic (corrected)	2.308
P value	0.5111
P value summary	ns
Are SDs significantly different (P < 0.05)?	No
ANOVA table	SS	DF	MS	F (DFn, DFd)	P value
Treatment (between columns)	0.01244	3	0.004145	F (3, 22) = 7,385	P=0,0013
Residual (within columns)	0.01235	22	0.0005613
Total	0.02479	25
Data summary
Number of treatments (columns)	4
Number of values (total)	26
Number of families	1
Number of comparisons per family	6
Alpha	0.05
Tukey's multiple comparisons test	Mean Diff,	95,00% CI of diff,	Below threshold?	Summary	Adjusted P Value
Control vs. AgRP-Gq	-0.05486	-0,09146 to -0,01826	Yes	**	0.0021	A-B
Control vs. POMC-Gi	-0.01905	-0,05757 to 0,01947	No	ns	0.5286	A-C
Control vs. AgRP-Gq;POMC-Gi	-0.04512	-0,07917 to -0,01107	Yes	**	0.0067	A-D
AgRP-Gq vs. POMC-Gi	0.03581	-0,004024 to 0,07565	No	ns	0.0884	B-C
AgRP-Gq vs. AgRP-Gq;POMC-Gi	0.009743	-0,02579 to 0,04527	No	ns	0.8708	B-D
POMC-Gi vs. AgRP-Gq;POMC-Gi	-0.02607	-0,06358 to 0,01144	No	ns	0.2447	C-D
Test details	Mean 1	Mean 2	Mean Diff,	SE of diff,	n1	n2	q	DF
Control vs. AgRP-Gq	0.7772	0.8321	-0.05486	0.01318	7	6	5.886	22
Control vs. POMC-Gi	0.7772	0.7962	-0.01905	0.01387	7	5	1.942	22
Control vs. AgRP-Gq;POMC-Gi	0.7772	0.8223	-0.04512	0.01226	7	8	5.204	22
AgRP-Gq vs. POMC-Gi	0.8321	0.7962	0.03581	0.01435	6	5	3.53	22
AgRP-Gq vs. AgRP-Gq;POMC-Gi	0.8321	0.8223	0.009743	0.0128	6	8	1.077	22
POMC-Gi vs. AgRP-Gq;POMC-Gi	0.7962	0.8223	-0.02607	0.01351	5	8	2.73	22

## Sheet: Fig 2g
Fig 2g	Carbs utilization 4h									Lipids utilization 4h
raw data	n (male mice)	Control	AgRP-Gq	POMC-Gi	AgRP-Gq;POMC-Gi					Control	AgRP-Gq	POMC-Gi	AgRP-Gq;POMC-Gi
	1	0.810021	0.886218	0.663205	0.776496					0.610192	0.410363	0.499573	0.792179
	2	0.665385	0.69765	1.03684	1.01011					0.628034	0.742222	0.892094	0.624466
	3	0.687863	1.43968	1.17357	0.853889					0.827863	0.488868	0.695833	0.656581
	4	0.699829	1.03961	0.80015	1.3888					0.970598	0.54953	0.68156	0.513846
	5	0.568803	0.80015	0.79047	1.01724					0.842137	0.68156	0.85641	0.538825
	6	0.500855	1.43968		1.72808					1.05624	0.488868		0.428205
	7	0.753996			1.01041					0.745791			0.767115
	8				1.11365								0.595919
Sex Distribution	Control	AgRP-Gq	POMC-Gi	AgRP-Gq;POMC-Gi
Males	7	6	5	8
Females	0	0	0	0
Table Analyzed	Fasting experiment, Carbs utilization average 4h										Fasting exp FAT use average 4h
Data sets analyzed	A-D										A-D
ANOVA summary
F	4.305										4.076
P value	0.0156										0.0191
P value summary	*										*
Significant diff. among means (P < 0.05)?	Yes										Yes
R squared	0.3699										0.3573
Brown-Forsythe test
F (DFn, DFd)	1,170 (3, 22)										0,2010 (3, 22)
P value	0.3438										0.8946
P value summary	ns										ns
Are SDs significantly different (P < 0.05)?	No										No
Bartlett's test
Bartlett's statistic (corrected)	6.607										0.7002
P value	0.0856										0.8732
P value summary	ns										ns
Are SDs significantly different (P < 0.05)?	No										No
ANOVA table	SS	DF	MS	F (DFn, DFd)	P value						SS	DF	MS	F (DFn, DFd)	P value
Treatment (between columns)	0.8337	3	0.2779	F (3, 22) = 4,305	P=0,0156						0.2512	3	0.08373	F (3, 22) = 4,076	P=0,0191
Residual (within columns)	1.42	22	0.06456								0.4519	22	0.02054
Total	2.254	25									0.7031	25
Data summary
Number of treatments (columns)	4										4
Number of values (total)	26										26
Number of families	1										1
Number of comparisons per family	6										6
Alpha	0.05										0.05
Tukey's multiple comparisons test	Mean Diff,	95,00% CI of diff,	Below threshold?	Summary	Adjusted P Value						Mean Diff,	95,00% CI of diff,	Below threshold?	Summary	Adjusted P Value
Wt vs. AgRP-Gq	-0.381	-0,7735 to 0,01157	No	ns	0.0593	A-B					0.2513	0,02990 to 0,4727	Yes	*	0.0222	A-B
Wt vs. POMC-Gi	-0.2233	-0,6364 to 0,1898	No	ns	0.4539	A-C					0.08646	-0,1466 to 0,3195	No	ns	0.7338	A-C
Wt vs. AgRP-Gq:POMC-Gi	-0.4428	-0,8080 to -0,07764	Yes	*	0.0137	A-D					0.1969	-0,009066 to 0,4029	No	ns	0.0644	A-D
AgRP-Gq vs. POMC-Gi	0.1577	-0,2696 to 0,5849	No	ns	0.737	B-C					-0.1649	-0,4058 to 0,07613	No	ns	0.257	B-C
AgRP-Gq vs. AgRP-Gq:POMC-Gi	-0.06184	-0,4429 to 0,3192	No	ns	0.9688	B-D					-0.05441	-0,2693 to 0,1605	No	ns	0.8948	B-D
POMC-Gi vs. AgRP-Gq:POMC-Gi	-0.2195	-0,6217 to 0,1827	No	ns	0.4458	C-D					0.1105	-0,1164 to 0,3373	No	ns	0.5413	C-D
Test details	Mean 1	Mean 2	Mean Diff,	SE of diff,	n1	n2	q	DF			Mean 1	Mean 2	Mean Diff,	SE of diff,	n1	n2	q	DF
Wt vs. AgRP-Gq	0.6695	1.05	-0.381	0.1414	7	6	3.811	22			0.8116	0.5602	0.2513	0.07974	7	6	4.457	22
Wt vs. POMC-Gi	0.6695	0.8928	-0.2233	0.1488	7	5	2.123	22			0.8116	0.7251	0.08646	0.08392	7	5	1.457	22
Wt vs. AgRP-Gq:POMC-Gi	0.6695	1.112	-0.4428	0.1315	7	8	4.762	22			0.8116	0.6146	0.1969	0.07418	7	8	3.754	22
AgRP-Gq vs. POMC-Gi	1.05	0.8928	0.1577	0.1539	6	5	1.449	22			0.5602	0.7251	-0.1649	0.08679	6	5	2.686	22
AgRP-Gq vs. AgRP-Gq:POMC-Gi	1.05	1.112	-0.06184	0.1372	6	8	0.6373	22			0.5602	0.6146	-0.05441	0.0774	6	8	0.9941	22
POMC-Gi vs. AgRP-Gq:POMC-Gi	0.8928	1.112	-0.2195	0.1449	5	8	2.143	22			0.7251	0.6146	0.1105	0.08171	5	8	1.912	22

## Sheet: Fig 2h
Fig 2h	Average Activity counts 4h
Raw data	n (male mice)	Control	AgRP-Gq	POMC-Gi	AgRP-Gq;POMC-Gi
	1	739.333	1952.25	276.167	1492.25
	2	531.083	2316.08	959.917	1625.58
	3	938.25	2503.5	1859.67	1653.5
	4	1566	3080.75	1457.25	2720.83
	5	1046.5	1540.58	3590.83	1188.08
	6	609.083	2503.5		3139.67
	7	1265.58			3650.67
	8				2308.75
Sex Distribution	Control	AgRP-Gq	POMC-Gi	AgRP-Gq;POMC-Gi
Males	7	6	5	8
Females	0	0	0	0
Table Analyzed	Activity average 4h
Data sets analyzed	A-D
ANOVA summary
F	4.317
P value	0.0154
P value summary	*
Significant diff. among means (P < 0.05)?	Yes
R squared	0.3706
Brown-Forsythe test
F (DFn, DFd)	1,906 (3, 22)
P value	0.1581
P value summary	ns
Are SDs significantly different (P < 0.05)?	No
Bartlett's test
Bartlett's statistic (corrected)	7.555
P value	0.0562
P value summary	ns
Are SDs significantly different (P < 0.05)?	No
ANOVA table	SS	DF	MS	F (DFn, DFd)	P value
Treatment (between columns)	8149089	3	2716363	F (3, 22) = 4,317	P=0,0154
Residual (within columns)	13842345	22	629198
Total	21991434	25
Data summary
Number of treatments (columns)	4
Number of values (total)	26
Number of families	1
Number of comparisons per family	6
Alpha	0.05
Tukey's multiple comparisons test	Mean Diff,	95,00% CI of diff,	Below threshold?	Summary	Adjusted P Value
Wt vs. AgRP-Gq	-1360	-2585 to -134,1	Yes	*	0.026	A-B
Wt vs. POMC-Gi	-672.2	-1962 to 617,5	No	ns	0.4847	A-C
Wt vs. AgRP-Gq:POMC-Gi	-1266	-2406 to -125,9	Yes	*	0.0259	A-D
AgRP-Gq vs. POMC-Gi	687.3	-646,4 to 2021	No	ns	0.4943	B-C
AgRP-Gq vs. AgRP-Gq:POMC-Gi	93.69	-1096 to 1283	No	ns	0.9962	B-D
POMC-Gi vs. AgRP-Gq:POMC-Gi	-593.6	-1849 to 662,0	No	ns	0.5648	C-D
Test details	Mean 1	Mean 2	Mean Diff,	SE of diff,	n1	n2	q	DF
Wt vs. AgRP-Gq	956.5	2316	-1360	441.3	7	6	4.357	22
Wt vs. POMC-Gi	956.5	1629	-672.2	464.5	7	5	2.047	22
Wt vs. AgRP-Gq:POMC-Gi	956.5	2222	-1266	410.5	7	8	4.361	22
AgRP-Gq vs. POMC-Gi	2316	1629	687.3	480.3	6	5	2.024	22
AgRP-Gq vs. AgRP-Gq:POMC-Gi	2316	2222	93.69	428.4	6	8	0.3093	22
POMC-Gi vs. AgRP-Gq:POMC-Gi	1629	2222	-593.6	452.2	5	8	1.857	22
