# Supplementary material for: Reciprocal activity of AgRP and POMC neurons governs coordinated control of feeding and metabolism
Source: Nat Metab. 2024 Feb 20;6(3):473–93. doi: 10.1038/s42255-024-00987-z (PMC10963273; doi:10.1038/s42255-024-00987-z)
Supplement: Supplementary file 5 — Raw data, n numbers and statistical summary. [file 42255_2024_987_MOESM5_ESM.xlsx]

## Sheet: Fig 3b
Fig 3b	Percentage of activaed (Fos+) cells in PVH area
		% Fos in MC4R+ cells								% Fos in Pdyn+ cells										% Fos in Glp1R+ cells									% Fos in Npy1R+ cells
	n (mice)	Control	AgRP-Gq	POMC-Gi	AgRP-Gq;POMC-Gi					Control	AgRP-Gq	POMC-Gi	AgRP-Gq;POMC-Gi							Control	AgRP-Gq	POMC-Gi	AgRP-Gq;POMC-Gi						Control	AgRP-Gq	POMC-Gi	AgRP-Gq;POMC-Gi
rawdata	1	13.0435	10.4167	17.6471	12.5					22.3631	32.9167	20	32.2857							20.3	11.7754	15.7143	41.8269						7.98535	12.5	8.28841	9.05405
	2	20.4546	9.09091	24	2.85714					17.3925	13.9181	12.8131	18.8208							14.9	16.8519	13.8723	40.6746						16.0877	11.214	13.0495	7.29167
	3	15.3846	7.5	13.7931	18.75					18.3333	25.3333	20.6915	15							14.1	40.3846	30.3363	4.20849						6.75176	10.2254	22.9064	4.84615
	4	11.9403	17.3913	8.33333	22.2222					13.8771	16.8966	23.9583	25.5899							17.4	25	7.63986	15.6404						19.3366	11.2194	10.2679	3.30087
	5	15.9091	4.7619	22.5806	8.88889					9.09091	34.0592	12.8182	29.1667							5.7	25.7177	7.14286	6.41176						21.588	17.1429	7.84615	10.3768
	6	9.30233	6.45161	27.5862	7.14286																								24.2965	8.61658	24.2029	5.7764
Sex distribution	Control	AgRP-Gq	POMC-Gi	AgRP-Gq;POMC-Gi
Males	4	4	4	4
Females	2	2	2	2
Test for normal distribution
D'Agostino & Pearson test
K2	N too small	N too small	N too small	N too small						K2
P value										N too small	N too small	N too small	N too small							N too small	N too small	N too small	N too small						N too small	N too small	N too small	N too small
Passed normality test (alpha=0.05)?
P value summary
Shapiro-Wilk test
	Control	AgRP-Gq	POMC-Gi	AgRP-Gq;POMC-Gi
W	0.9775	0.8902	0.9669	0.9616						0.9805	0.8949	0.8622	0.9516							0.9612	0.9463	0.8545	0.8252						0.9071	0.8852	0.8257	0.9765
P value	0.9387	0.3194	0.8711	0.8323						0.9374	0.3825	0.2362	0.7487							0.8165	0.7106	0.209	0.128						0.4178	0.2938	0.0987	0.9328
Passed normality test (alpha=0.05)?	Yes	Yes	Yes	Yes						Yes	Yes	Yes	Yes							Yes	Yes	Yes	Yes						Yes	Yes	Yes	Yes
P value summary	ns	ns	ns	ns						ns	ns	ns	ns							ns	ns	ns	ns						ns	ns	ns	ns
Number of values	6	6	6	6						5	5	5	5							5	5	5	5						6	6	6	6
Table Analyzed	PVH % Fos+/total MC4+									PVH %Fos total Pdyn										PVH %Fos total Pdyn									PVH %Fos/total Npy1R
Data sets analyzed	A-D									A-D										A-D									A-D
ANOVA summary
F	2.923									1.971										0.8314									3.235
P value	0.059									0.159										0.496									0.044
P value summary	ns									ns										ns									*
Significant diff. among means (P < 0.05)?	No									No										No									Yes
R squared	0.3048									0.2698										0.1349									0.3267
Brown-Forsythe test
F (DFn, DFd)	1,430 (3, 20)									1,032 (3, 16)										1,794 (3, 16)									2,324 (3, 20)
P value	0.2636									0.405										0.1888									0.1057
P value summary	ns									ns										ns									ns
Are SDs significantly different (P < 0.05)?	No									No										No									No
Bartlett's test
Bartlett's statistic (corrected)	2.792									1.908										4.939									7.487
P value	0.4248									0.5916										0.1763									0.0579
P value summary	ns									ns										ns									ns
Are SDs significantly different (P < 0.05)?	No									No										No									No
ANOVA table	SS	DF	MS	F (DFn, DFd)	P value					SS	DF	MS	F (DFn, DFd)	P value						SS	DF	MS	F (DFn, DFd)	P value					SS	DF	MS	F (DFn, DFd)	P value
Treatment (between columns)	304.3	3	101.4	F (3, 20) = 2,923	P=0,0590					272.9	3	90.97	F (3, 16) = 1,971	P=0,1590						357	3	119	F (3, 16) = 0,8314	P=0,4960					294.2	3	98.05	F (3, 20) = 3,235	P=0,0440
Residual (within columns)	693.9	20	34.69							738.6	16	46.16								2290	16	143.1							606.2	20	30.31
Total	998.2	23								1011	19									2647	19								900.3	23
Data summary
Number of treatments (columns)	4									4										4									4
Number of values (total)	24									20										20									24
Tukey's multiple comparisons test
Number of families	1									1										1									1
Number of comparisons per family	6									6										6									6
Alpha	0.05									0.05										0.05									0.05
Tukey's multiple comparisons test	Mean Diff,	95,00% CI of diff,	Below threshold?	Summary	Adjusted P Value					Mean Diff,	95,00% CI of diff,	Below threshold?	Summary	Adjusted P Value						Mean Diff,	95,00% CI of diff,	Below threshold?	Summary	Adjusted P Value					Mean Diff,	95,00% CI of diff,	Below threshold?	Summary	Adjusted P Value
Control vs. AgRP-Gq	5.07	-4,448 to 14,59	No	ns	0.4611	A-B				-8.413	-20,71 to 3,880	No	ns	0.2443	A-B					-9.766	-31,41 to 11,88	No	ns	0.5815	A-B				4.188	-4,708 to 13,08	No	ns	0.5629	A-B
Control vs. POMC-Gi	-4.651	-14,17 to 4,867	No	ns	0.5329	A-C				-1.845	-14,14 to 10,45	No	ns	0.9726	A-C					-0.7611	-22,41 to 20,89	No	ns	0.9996	A-C				1.581	-7,316 to 10,48	No	ns	0.9587	A-C
Control vs. AgRP-Gq;POMC-Gi	2.279	-7,239 to 11,80	No	ns	0.9071	A-D				-7.961	-20,25 to 4,332	No	ns	0.2863	A-D					-7.572	-29,22 to 14,08	No	ns	0.7511	A-D				9.233	0,3370 to 18,13	Yes	*	0.0402	A-D
AgRP-Gq vs. POMC-Gi	-9.721	-19,24 to -0,2031	Yes	*	0.0442	B-C				6.569	-5,725 to 18,86	No	ns	0.4445	B-C					9.005	-12,64 to 30,65	No	ns	0.6415	B-C				-2.607	-11,50 to 6,289	No	ns	0.8442	B-C
AgRP-Gq vs. AgRP-Gq;POMC-Gi	-2.791	-12,31 to 6,727	No	ns	0.8439	B-D				0.4522	-11,84 to 12,75	No	ns	0.9996	B-D					2.193	-19,45 to 23,84	No	ns	0.9912	B-D				5.045	-3,851 to 13,94	No	ns	0.4078	B-D
POMC-Gi vs. AgRP-Gq;POMC-Gi	6.93	-2,588 to 16,45	No	ns	0.2078	C-D				-6.116	-18,41 to 6,177	No	ns	0.5036	C-D					-6.811	-28,46 to 14,84	No	ns	0.8049	C-D				7.653	-1,244 to 16,55	No	ns	0.1079	C-D
Test details	Mean 1	Mean 2	Mean Diff,	SE of diff,	n1	n2	q	DF		Mean 1	Mean 2	Mean Diff,	SE of diff,	n1	n2	q	DF			Mean 1	Mean 2	Mean Diff,	SE of diff,	n1	n2	q	DF		Mean 1	Mean 2	Mean Diff,	SE of diff,	n1	n2	q	DF
Control vs. AgRP-Gq	14.34	9.269	5.07	3.401	6	6	2.109	20		16.21	24.62	-8.413	4.297	5	5	2.769	16			14.18	23.95	-9.766	7.566	5	5	1.825	16		16.01	11.82	4.188	3.178	6	6	1.863	20
Control vs. POMC-Gi	14.34	18.99	-4.651	3.401	6	6	1.934	20		16.21	18.06	-1.845	4.297	5	5	0.6072	16			14.18	14.94	-0.7611	7.566	5	5	0.1423	16		16.01	14.43	1.581	3.178	6	6	0.7034	20
Control vs. AgRP-Gq;POMC-Gi	14.34	12.06	2.279	3.401	6	6	0.9477	20		16.21	24.17	-7.961	4.297	5	5	2.62	16			14.18	21.75	-7.572	7.566	5	5	1.415	16		16.01	6.774	9.233	3.178	6	6	4.108	20
AgRP-Gq vs. POMC-Gi	9.269	18.99	-9.721	3.401	6	6	4.043	20		24.62	18.06	6.569	4.297	5	5	2.162	16			23.95	14.94	9.005	7.566	5	5	1.683	16		11.82	14.43	-2.607	3.178	6	6	1.16	20
AgRP-Gq vs. AgRP-Gq;POMC-Gi	9.269	12.06	-2.791	3.401	6	6	1.161	20		24.62	24.17	0.4522	4.297	5	5	0.1488	16			23.95	21.75	2.193	7.566	5	5	0.41	16		11.82	6.774	5.045	3.178	6	6	2.245	20
POMC-Gi vs. AgRP-Gq;POMC-Gi	18.99	12.06	6.93	3.401	6	6	2.882	20		18.06	24.17	-6.116	4.297	5	5	2.013	16			14.94	21.75	-6.811	7.566	5	5	1.273	16		14.43	6.774	7.653	3.178	6	6	3.405	20

## Sheet: Fig 3h
Fig 3h	Fos (protein) cells / hemisection
			Control (n=5)						AgRP-Gq (n=5)						POMC-Gi (n=5)						AgRP-Gq;POMC-Gi (n=6)
Raw data		aNTS	0.25	2.66667	5.5	4	7.25		8.5	0	2.5	6.25	8		1.75	3.5	2.5	9	5		5	5.25	6	6.75	7.75	10
		mNTS	5	16	2.25	7	13.5		11.75	7	4.5	4.5	6.5		5	6	14.75	7	6.5		16.5	13	10	21.5	17.5	20
		pNTS	8.75	7.5	2.75	8	10		10	4.25	2	0.5	6		10.75	7.25	16	4	4		10	11.8	6.5	17	15.5	20.5
		AP	5	4	1	3.5	5.5		8	1	4.5	5	3		6	6	9	3	4		8.5	8.5	6	15.5	9.5	12
Sex distribution	Control	AgRP-Gq	POMC-Gi	AgRP-Gq;POMC-Gi
Males	3	3	3	4
Females	2	2	2	2
Table Analyzed	Fos immuno hindbrain
Two-way ANOVA	Ordinary
Alpha	0.05
Source of Variation	% of total variation	P value	P value summary	Significant?
Interaction	6.678	0.3649	ns	No
Row Factor	16.47	<0,0001	****	Yes
Column Factor	30.14	<0,0001	****	Yes
ANOVA table	SS (Type III)	DF	MS	F (DFn, DFd)	P value
Interaction	131.3	9	14.59	F (9, 68) = 1,114	P=0,3649
Row Factor	323.9	3	108	F (3, 68) = 8,244	P<0,0001
Column Factor	592.8	3	197.6	F (3, 68) = 15,09	P<0,0001
Residual	890.5	68	13.1
Data summary
Number of columns (Column Factor)	4
Number of rows (Row Factor)	4
Number of values	84
Within each row, compare columns (simple effects within rows)
Number of families	4
Number of comparisons per family	6
Alpha	0.05
Šídák's multiple comparisons test	Predicted (LS) mean diff,	95,00% CI of diff,	Below threshold?	Summary	Adjusted P Value
aNTS
Control vs. AgRP-Gq	-1.117	-7,319 to 5,085	No	ns	0.9973
Control vs. POMC-Gi	-0.4167	-6,619 to 5,785	No	ns	>0,9999
Control vs. AgRP-Gq:POMC-Gi	-2.858	-8,796 to 3,080	No	ns	0.7309
AgRP-Gq vs. POMC-Gi	0.7	-5,502 to 6,902	No	ns	0.9998
AgRP-Gq vs. AgRP-Gq:POMC-Gi	-1.742	-7,680 to 4,196	No	ns	0.9655
POMC-Gi vs. AgRP-Gq:POMC-Gi	-2.442	-8,380 to 3,496	No	ns	0.8475
mNTS
Control vs. AgRP-Gq	1.9	-4,302 to 8,102	No	ns	0.9575
Control vs. POMC-Gi	0.9	-5,302 to 7,102	No	ns	0.9992
Control vs. AgRP-Gq:POMC-Gi	-7.667	-13,60 to -1,729	Yes	**	0.005
AgRP-Gq vs. POMC-Gi	-1	-7,202 to 5,202	No	ns	0.9985
AgRP-Gq vs. AgRP-Gq:POMC-Gi	-9.567	-15,50 to -3,629	Yes	***	0.0003
POMC-Gi vs. AgRP-Gq:POMC-Gi	-8.567	-14,50 to -2,629	Yes	**	0.0013
pNTS
Control vs. AgRP-Gq	2.85	-3,352 to 9,052	No	ns	0.7701
Control vs. POMC-Gi	-1	-7,202 to 5,202	No	ns	0.9985
Control vs. AgRP-Gq:POMC-Gi	-6.15	-12,09 to -0,2119	Yes	*	0.0385
AgRP-Gq vs. POMC-Gi	-3.85	-10,05 to 2,352	No	ns	0.4583
AgRP-Gq vs. AgRP-Gq:POMC-Gi	-9	-14,94 to -3,062	Yes	***	0.0007
POMC-Gi vs. AgRP-Gq:POMC-Gi	-5.15	-11,09 to 0,7881	No	ns	0.1232
AP
Control vs. AgRP-Gq	-0.5	-6,702 to 5,702	No	ns	>0,9999
Control vs. POMC-Gi	-1.8	-8,002 to 4,402	No	ns	0.9672
Control vs. AgRP-Gq:POMC-Gi	-6.2	-12,14 to -0,2619	Yes	*	0.0362
AgRP-Gq vs. POMC-Gi	-1.3	-7,502 to 4,902	No	ns	0.9938
AgRP-Gq vs. AgRP-Gq:POMC-Gi	-5.7	-11,64 to 0,2381	No	ns	0.0664
POMC-Gi vs. AgRP-Gq:POMC-Gi	-4.4	-10,34 to 1,538	No	ns	0.2585
Test details	Predicted (LS) mean 1	Predicted (LS) mean 2	Predicted (LS) mean diff,	SE of diff,	N1	N2	t	DF
aNTS
Control vs. AgRP-Gq	3.933	5.05	-1.117	2.289	5	5	0.4879	68
Control vs. POMC-Gi	3.933	4.35	-0.4167	2.289	5	5	0.182	68
Control vs. AgRP-Gq:POMC-Gi	3.933	6.792	-2.858	2.191	5	6	1.304	68
AgRP-Gq vs. POMC-Gi	5.05	4.35	0.7	2.289	5	5	0.3058	68
AgRP-Gq vs. AgRP-Gq:POMC-Gi	5.05	6.792	-1.742	2.191	5	6	0.7948	68
POMC-Gi vs. AgRP-Gq:POMC-Gi	4.35	6.792	-2.442	2.191	5	6	1.114	68
mNTS
Control vs. AgRP-Gq	8.75	6.85	1.9	2.289	5	5	0.8301	68
Control vs. POMC-Gi	8.75	7.85	0.9	2.289	5	5	0.3932	68
Control vs. AgRP-Gq:POMC-Gi	8.75	16.42	-7.667	2.191	5	6	3.499	68
AgRP-Gq vs. POMC-Gi	6.85	7.85	-1	2.289	5	5	0.4369	68
AgRP-Gq vs. AgRP-Gq:POMC-Gi	6.85	16.42	-9.567	2.191	5	6	4.366	68
POMC-Gi vs. AgRP-Gq:POMC-Gi	7.85	16.42	-8.567	2.191	5	6	3.909	68
pNTS
Control vs. AgRP-Gq	7.4	4.55	2.85	2.289	5	5	1.245	68
Control vs. POMC-Gi	7.4	8.4	-1	2.289	5	5	0.4369	68
Control vs. AgRP-Gq:POMC-Gi	7.4	13.55	-6.15	2.191	5	6	2.807	68
AgRP-Gq vs. POMC-Gi	4.55	8.4	-3.85	2.289	5	5	1.682	68
AgRP-Gq vs. AgRP-Gq:POMC-Gi	4.55	13.55	-9	2.191	5	6	4.107	68
POMC-Gi vs. AgRP-Gq:POMC-Gi	8.4	13.55	-5.15	2.191	5	6	2.35	68
AP
Control vs. AgRP-Gq	3.8	4.3	-0.5	2.289	5	5	0.2185	68
Control vs. POMC-Gi	3.8	5.6	-1.8	2.289	5	5	0.7864	68
Control vs. AgRP-Gq:POMC-Gi	3.8	10	-6.2	2.191	5	6	2.829	68
AgRP-Gq vs. POMC-Gi	4.3	5.6	-1.3	2.289	5	5	0.568	68
AgRP-Gq vs. AgRP-Gq:POMC-Gi	4.3	10	-5.7	2.191	5	6	2.601	68
POMC-Gi vs. AgRP-Gq:POMC-Gi	5.6	10	-4.4	2.191	5	6	2.008	68

## Sheet: Fig 3i
Fig 3i	Fos (mRNA) cells / hemisection
			Control (n=4)						AgRP-Gq (n=4)						POMC-Gi (n=4)						AgRP-Gq;POMC-Gi (n=5)
Raw data		pNTS	16	19.5	13	24			37	21	26.5	22.5			50.5	21.5	20.5	29.6667			65	60	82	53.5	20.5
		AP	6	12	9	11			22	10	9	13			20	14	11	14			49	27	34	20	14
Sex distribution	Control	AgRP-Gq	POMC-Gi	AgRP-Gq;POMC-Gi
Males	2	2	2	3
Females	2	2	2	2
Table Analyzed	Total Fos mRNA pNTS/AP
Two-way RM ANOVA	Matching: Stacked
Assume sphericity?	Yes
Alpha	0.05
Source of Variation	% of total variation	P value	P value summary	Significant?
Row Factor x Column Factor	4.052	0.0961	ns	No
Row Factor	20.44	<0,0001	****	Yes
Column Factor	39.23	0.0078	**	Yes
Subject	27.65	0.0081	**	Yes
ANOVA table	SS	DF	MS	F (DFn, DFd)	P value
Row Factor x Column Factor	441.7	3	147.2	F (3, 13) = 2,607	P=0,0961
Row Factor	2228	1	2228	F (1, 13) = 39,46	P<0,0001
Column Factor	4276	3	1425	F (3, 13) = 6,148	P=0,0078
Subject	3014	13	231.8	F (13, 13) = 4,105	P=0,0081
Residual	734.2	13	56.47
Difference between row means
Mean of pNTS	32.9
Mean of AP	16.64
Difference between means	16.27
SE of difference	2.59
95% CI of difference	10,67 to 21,86
Data summary
Number of columns (Column Factor)	4
Number of rows (Row Factor)	2
Number of subjects (Subject)	17
Number of missing values	0
Within each row, compare columns (simple effects within rows)
Number of families	2
Number of comparisons per family	6
Alpha	0.05
Tukey's multiple comparisons test	Predicted (LS) mean diff,	95,00% CI of diff,	Below threshold?	Summary	Adjusted P Value
pNTS
Control vs. AgRP-Gq	-8.625	-31,92 to 14,67	No	ns	0.7417
Control vs. POMC-Gi	-12.42	-35,71 to 10,87	No	ns	0.4736
Control vs. AgRP-Gq;POMC-Gi	-38.08	-60,17 to -15,98	Yes	***	0.0004
AgRP-Gq vs. POMC-Gi	-3.792	-27,08 to 19,50	No	ns	0.9697
AgRP-Gq vs. AgRP-Gq;POMC-Gi	-29.45	-51,55 to -7,355	Yes	**	0.0059
POMC-Gi vs. AgRP-Gq;POMC-Gi	-25.66	-47,75 to -3,563	Yes	*	0.0184
AP
Control vs. AgRP-Gq	-4	-27,29 to 19,29	No	ns	0.9647
Control vs. POMC-Gi	-5.25	-28,54 to 18,04	No	ns	0.9253
Control vs. AgRP-Gq;POMC-Gi	-19.3	-41,40 to 2,795	No	ns	0.1028
AgRP-Gq vs. POMC-Gi	-1.25	-24,54 to 22,04	No	ns	0.9988
AgRP-Gq vs. AgRP-Gq;POMC-Gi	-15.3	-37,40 to 6,795	No	ns	0.2528
POMC-Gi vs. AgRP-Gq;POMC-Gi	-14.05	-36,15 to 8,045	No	ns	0.3221
Test details	Predicted (LS) mean 1	Predicted (LS) mean 2	Predicted (LS) mean diff,	SE of diff,	N1	N2	q	DF
pNTS
Control vs. AgRP-Gq	18.13	26.75	-8.625	8.49	4	4	1.437	26
Control vs. POMC-Gi	18.13	30.54	-12.42	8.49	4	4	2.068	26
Control vs. AgRP-Gq;POMC-Gi	18.13	56.2	-38.08	8.054	4	5	6.686	26
AgRP-Gq vs. POMC-Gi	26.75	30.54	-3.792	8.49	4	4	0.6316	26
AgRP-Gq vs. AgRP-Gq;POMC-Gi	26.75	56.2	-29.45	8.054	4	5	5.171	26
POMC-Gi vs. AgRP-Gq;POMC-Gi	30.54	56.2	-25.66	8.054	4	5	4.505	26
AP
Control vs. AgRP-Gq	9.5	13.5	-4	8.49	4	4	0.6663	26
Control vs. POMC-Gi	9.5	14.75	-5.25	8.49	4	4	0.8745	26
Control vs. AgRP-Gq;POMC-Gi	9.5	28.8	-19.3	8.054	4	5	3.389	26
AgRP-Gq vs. POMC-Gi	13.5	14.75	-1.25	8.49	4	4	0.2082	26
AgRP-Gq vs. AgRP-Gq;POMC-Gi	13.5	28.8	-15.3	8.054	4	5	2.687	26
POMC-Gi vs. AgRP-Gq;POMC-Gi	14.75	28.8	-14.05	8.054	4	5	2.467	26

## Sheet: Fig 3k
Fig 3k		% Vglut or Vgat in FosmRNA cells / hemisection
			Control (n=4)						AgRP-Gq (n=4)						POMC-Gi (n=4)						AgRP-Gq;POMC-Gi (n=5)
Raw data		Slc17a6	15	12	11	21			20.5	13	16	12.5			31.5	9.5	16.5	17.3333			37.5	38.5	42	24	9
		Slc32a1	0.5	7	1.5	2.5			6	2	4.5	2			10	1.5	2.5	3.66667			23.5	16.5	34.5	11.5	8.5
		non	0.5	0.5	0.5	0.5			10.5	6	6	8			9	10.5	1.5	8.66667			4	5	5.5	18	3
Sex distribution	Control	AgRP-Gq	POMC-Gi	AgRP-Gq;POMC-Gi
Males	2	2	2	3
Females	2	2	2	2
Table Analyzed	pNTS total cell Vglut Vgat
Two-way RM ANOVA	Matching: Stacked
Assume sphericity?	Yes
Alpha	0.05
Source of Variation	% of total variation	P value	P value summary	Significant?
Row Factor x Column Factor	7.889	0.0788	ns	No
Row Factor	35.44	<0,0001	****	Yes
Column Factor	22.1	0.0104	*	Yes
Subject	16.86	0.0477	*	Yes
ANOVA table	SS	DF	MS	F (DFn, DFd)	P value
Row Factor x Column Factor	443.6	6	73.94	F (6, 26) = 2,171	P=0,0788
Row Factor	1993	2	996.5	F (2, 26) = 29,26	P<0,0001
Column Factor	1243	3	414.3	F (3, 13) = 5,681	P=0,0104
Subject	948.1	13	72.93	F (13, 26) = 2,141	P=0,0477
Residual	885.6	26	34.06
Data summary
Number of columns (Column Factor)	4
Number of rows (Row Factor)	3
Number of subjects (Subject)	17
Number of missing values	0
Within each row, compare columns (simple effects within rows)
Number of families	3
Number of comparisons per family	6
Alpha	0.05
Tukey's multiple comparisons test	Predicted (LS) mean diff,	95,00% CI of diff,	Below threshold?	Summary	Adjusted P Value
Slc17a6
Control vs. AgRP-Gq	-0.75	-13,76 to 12,26	No	ns	0.9987
Control vs. POMC-Gi	-3.958	-16,97 to 9,052	No	ns	0.8464
Control vs. AgRP-Gq;POMC-Gi	-15.45	-27,79 to -3,107	Yes	**	0.0091
AgRP-Gq vs. POMC-Gi	-3.208	-16,22 to 9,802	No	ns	0.9108
AgRP-Gq vs. AgRP-Gq;POMC-Gi	-14.7	-27,04 to -2,357	Yes	*	0.0141
POMC-Gi vs. AgRP-Gq;POMC-Gi	-11.49	-23,83 to 0,8513	No	ns	0.0759
Slc32a1
Control vs. AgRP-Gq	-0.75	-13,76 to 12,26	No	ns	0.9987
Control vs. POMC-Gi	-1.542	-14,55 to 11,47	No	ns	0.9887
Control vs. AgRP-Gq;POMC-Gi	-16.03	-28,37 to -3,682	Yes	**	0.0065
AgRP-Gq vs. POMC-Gi	-0.7917	-13,80 to 12,22	No	ns	0.9984
AgRP-Gq vs. AgRP-Gq;POMC-Gi	-15.28	-27,62 to -2,932	Yes	*	0.0101
POMC-Gi vs. AgRP-Gq;POMC-Gi	-14.48	-26,83 to -2,140	Yes	*	0.0159
Row 3
Control vs. AgRP-Gq	-7.125	-20,14 to 5,886	No	ns	0.4652
Control vs. POMC-Gi	-6.917	-19,93 to 6,094	No	ns	0.4909
Control vs. AgRP-Gq;POMC-Gi	-6.6	-18,94 to 5,743	No	ns	0.4859
AgRP-Gq vs. POMC-Gi	0.2083	-12,80 to 13,22	No	ns	>0,9999
AgRP-Gq vs. AgRP-Gq;POMC-Gi	0.525	-11,82 to 12,87	No	ns	0.9995
POMC-Gi vs. AgRP-Gq;POMC-Gi	0.3167	-12,03 to 12,66	No	ns	0.9999
Test details	Predicted (LS) mean 1	Predicted (LS) mean 2	Predicted (LS) mean diff,	SE of diff,	N1	N2	q	DF
Slc17a6
Control vs. AgRP-Gq	14.75	15.5	-0.75	4.849	4	4	0.2188	39
Control vs. POMC-Gi	14.75	18.71	-3.958	4.849	4	4	1.155	39
Control vs. AgRP-Gq;POMC-Gi	14.75	30.2	-15.45	4.6	4	5	4.75	39
AgRP-Gq vs. POMC-Gi	15.5	18.71	-3.208	4.849	4	4	0.9358	39
AgRP-Gq vs. AgRP-Gq;POMC-Gi	15.5	30.2	-14.7	4.6	4	5	4.52	39
POMC-Gi vs. AgRP-Gq;POMC-Gi	18.71	30.2	-11.49	4.6	4	5	3.533	39
Slc32a1
Control vs. AgRP-Gq	2.875	3.625	-0.75	4.849	4	4	0.2188	39
Control vs. POMC-Gi	2.875	4.417	-1.542	4.849	4	4	0.4497	39
Control vs. AgRP-Gq;POMC-Gi	2.875	18.9	-16.03	4.6	4	5	4.927	39
AgRP-Gq vs. POMC-Gi	3.625	4.417	-0.7917	4.849	4	4	0.2309	39
AgRP-Gq vs. AgRP-Gq;POMC-Gi	3.625	18.9	-15.28	4.6	4	5	4.696	39
POMC-Gi vs. AgRP-Gq;POMC-Gi	4.417	18.9	-14.48	4.6	4	5	4.453	39
Row 3
Control vs. AgRP-Gq	0.5	7.625	-7.125	4.849	4	4	2.078	39
Control vs. POMC-Gi	0.5	7.417	-6.917	4.849	4	4	2.017	39
Control vs. AgRP-Gq;POMC-Gi	0.5	7.1	-6.6	4.6	4	5	2.029	39
AgRP-Gq vs. POMC-Gi	7.625	7.417	0.2083	4.849	4	4	0.06077	39
AgRP-Gq vs. AgRP-Gq;POMC-Gi	7.625	7.1	0.525	4.6	4	5	0.1614	39
POMC-Gi vs. AgRP-Gq;POMC-Gi	7.417	7.1	0.3167	4.6	4	5	0.09736	39
