# Supplementary material for: Reciprocal activity of AgRP and POMC neurons governs coordinated control of feeding and metabolism
Source: Nat Metab. 2024 Feb 20;6(3):473–93. doi: 10.1038/s42255-024-00987-z (PMC10963273; doi:10.1038/s42255-024-00987-z)
Supplement: Supplementary file 6 — Raw data, n numbers and statistical summary. [file 42255_2024_987_MOESM6_ESM.xlsx]

## Sheet: Fig 4e
Fig 4.e	Average of Fos+ cell in each hemisection of the pNTS and AP area from Control and Npy1R mice with AAV injeciton and vehicle/CNO acute treatment
		Control + AAV + Vehicle (n=3)						Control + AAV + CNO (n=6)							Npy1R-Cre + AAV + Vehicle(n=5)							Npy1R-Cre + AAV + CNO (n=6)
Raw data	pNTS	15.25	20.5	14				20	21.75	27	20.5	24.5	28		19	21.5	14.25	18	12.5			44	48	57	27.5	33.5	45.5
	AP	12	17	9				5	8	13	12	5	16		5	16	8	4.5	9			25	25	31	20	13	21
Sex distribution		Control + AAV + Vehicle (n=3)						Control + AAV + CNO (n=6)							Npy1R-Cre + AAV + Vehicle (n=5)							Npy1R-Cre + AAV + CNO (n=6)
Males		3						4							4							4
Females		0						2							1							2
Two-way ANOVA	Ordinary
Alpha	0.05
Source of Variation	% of total variation	P value	P value summary	Significant?
Interaction	5.764	0.0349	*	Yes
Row Factor	21.03	<0,0001	****	Yes
Column Factor	46.87	<0,0001	****	Yes
ANOVA table	SS (Type III)	DF	MS	F (DFn, DFd)	P value
Interaction	334.7	3	111.6	F (3, 32) = 3,239	P=0,0349
Row Factor	1221	1	1221	F (1, 32) = 35,46	P<0,0001
Column Factor	2721	3	907.1	F (3, 32) = 26,34	P<0,0001
Residual	1102	32	34.44
Difference between row means
Predicted (LS) mean of pNTS	24.88
Predicted (LS) mean of AP	13.38
Difference between predicted means	11.5
SE of difference	1.932
95% CI of difference	7,568 to 15,44
Data summary
Number of columns (Column Factor)	4
Number of rows (Row Factor)	2
Number of values	40
Tukey's multiple comparisons test	Predicted (LS) mean diff,	95,00% CI of diff,	Below threshold?	Summary	Adjusted P Value
pNTS
Wt + AAV + Saline vs. Wt + AAV + CNO	-7.375	-18,62 to 3,868	No	ns	0.3026
Wt + AAV + Saline vs. Npy1R-Cre + AAV + Saline	-0.8	-12,41 to 10,81	No	ns	0.9976
Wt + AAV + Saline vs. Npy1R-Cre + AAV + CNO	-26.33	-37,58 to -15,09	Yes	****	<0,0001
Wt + AAV + CNO vs. Npy1R-Cre + AAV + Saline	6.575	-3,053 to 16,20	No	ns	0.2694
Wt + AAV + CNO vs. Npy1R-Cre + AAV + CNO	-18.96	-28,14 to -9,778	Yes	****	<0,0001
Npy1R-Cre + AAV + Saline vs. Npy1R-Cre + AAV + CNO	-25.53	-35,16 to -15,91	Yes	****	<0,0001
AP
Wt + AAV + Saline vs. Wt + AAV + CNO	2.833	-8,410 to 14,08	No	ns	0.9029
Wt + AAV + Saline vs. Npy1R-Cre + AAV + Saline	4.167	-7,445 to 15,78	No	ns	0.7661
Wt + AAV + Saline vs. Npy1R-Cre + AAV + CNO	-9.833	-21,08 to 1,410	No	ns	0.1037
Wt + AAV + CNO vs. Npy1R-Cre + AAV + Saline	1.333	-8,295 to 10,96	No	ns	0.9817
Wt + AAV + CNO vs. Npy1R-Cre + AAV + CNO	-12.67	-21,85 to -3,487	Yes	**	0.0039
Npy1R-Cre + AAV + Saline vs. Npy1R-Cre + AAV + CNO	-14	-23,63 to -4,372	Yes	**	0.0022
Test details	Predicted (LS) mean 1	Predicted (LS) mean 2	Predicted (LS) mean diff,	SE of diff,	N1	N2	q	DF
pNTS
Wt + AAV + Saline vs. Wt + AAV + CNO	16.25	23.63	-7.375	4.15	3	6	2.513	32
Wt + AAV + Saline vs. Npy1R-Cre + AAV + Saline	16.25	17.05	-0.8	4.286	3	5	0.264	32
Wt + AAV + Saline vs. Npy1R-Cre + AAV + CNO	16.25	42.58	-26.33	4.15	3	6	8.974	32
Wt + AAV + CNO vs. Npy1R-Cre + AAV + Saline	23.63	17.05	6.575	3.554	6	5	2.617	32
Wt + AAV + CNO vs. Npy1R-Cre + AAV + CNO	23.63	42.58	-18.96	3.388	6	6	7.913	32
Npy1R-Cre + AAV + Saline vs. Npy1R-Cre + AAV + CNO	17.05	42.58	-25.53	3.554	5	6	10.16	32
AP
Wt + AAV + Saline vs. Wt + AAV + CNO	12.67	9.833	2.833	4.15	3	6	0.9656	32
Wt + AAV + Saline vs. Npy1R-Cre + AAV + Saline	12.67	8.5	4.167	4.286	3	5	1.375	32
Wt + AAV + Saline vs. Npy1R-Cre + AAV + CNO	12.67	22.5	-9.833	4.15	3	6	3.351	32
Wt + AAV + CNO vs. Npy1R-Cre + AAV + Saline	9.833	8.5	1.333	3.554	6	5	0.5306	32
Wt + AAV + CNO vs. Npy1R-Cre + AAV + CNO	9.833	22.5	-12.67	3.388	6	6	5.287	32
Npy1R-Cre + AAV + Saline vs. Npy1R-Cre + AAV + CNO	8.5	22.5	-14	3.554	5	6	5.571	32

## Sheet: Fig 4f
Fig 4.f	Total number of Fos+ cells/hemisection identified in the pNTS area that colocalizes with Slc17a6, slc32a1 or non of those markers.
		Control + AAV + Saline (n=3)						Control + AAV + CNO (n=6)							Npy1R-Cre + AAV + Saline (n=5)							Npy1R-Cre + AAV + CNO (n=6)
	Slc17a6	9.75	16.75	9				11	13.5	16	9	15.5	13		11.5	13.5	11.25	11.5	5.75			16	22	29	17.5	15.5	17
	Slc32a1	2.5	2.5	3.5				4	7.25	10.5	8	5.5	13		4	4.5	1.75	3.75	4.5			20.5	21.5	19.5	10	10.5	20.5
	non-Slc17a6 non-Slc32a1	3	1.25	1.5				5	1	0.5	1.5	3.5	2		3.5	3.5	1.25	2.75	2.25			7.5	4.5	8.5	15	7.5	8
Sex distribution		Control + AAV + Saline (n=3)						Control + AAV + CNO (n=6)							Npy1R-Cre + AAV + Saline (n=5)							Npy1R-Cre + AAV + CNO (n=6)
Males		3						4							4							4
Females		0						2							1							2
Table Analyzed	Npy1R-Gi Total Fos mRNA pNTS/AP
Two-way ANOVA	Ordinary
Alpha	0.05
Source of Variation	% of total variation	P value	P value summary	Significant?
Interaction	6.672	0.0129	*	Yes
Row Factor	32.06	<0,0001	****	Yes
Column Factor	40.5	<0,0001	****	Yes
ANOVA table	SS (Type III)	DF	MS	F (DFn, DFd)	P value
Interaction	188.1	6	31.34	F (6, 48) = 3,057	P=0,0129
Row Factor	903.7	2	451.8	F (2, 48) = 44,07	P<0,0001
Column Factor	1142	3	380.5	F (3, 48) = 37,11	P<0,0001
Residual	492.1	48	10.25
Data summary
Number of columns (Column Factor)	4
Number of rows (Row Factor)	3
Tukey's multiple comparisons test	Predicted (LS) mean diff,	95,00% CI of diff,	Below threshold?	Summary	Adjusted P Value
Slc17a6
Wt + AAV + Saline vs. Wt + AAV + CNO	-1.167	-7,192 to 4,859	No	ns	0.955
Wt + AAV + Saline vs. Npy1R-cre + AAV + Saline	1.133	-5,090 to 7,357	No	ns	0.9621
Wt + AAV + Saline vs. Npy1R-cre + AAV + CNO	-7.667	-13,69 to -1,641	Yes	**	0.0075
Wt + AAV + CNO vs. Npy1R-cre + AAV + Saline	2.3	-2,860 to 7,460	No	ns	0.6384
Wt + AAV + CNO vs. Npy1R-cre + AAV + CNO	-6.5	-11,42 to -1,580	Yes	**	0.0052
Npy1R-cre + AAV + Saline vs. Npy1R-cre + AAV + CNO	-8.8	-13,96 to -3,640	Yes	***	0.0002
Slc32a1
Wt + AAV + Saline vs. Wt + AAV + CNO	-5.208	-11,23 to 0,8175	No	ns	0.1122
Wt + AAV + Saline vs. Npy1R-cre + AAV + Saline	-0.8667	-7,090 to 5,357	No	ns	0.9824
Wt + AAV + Saline vs. Npy1R-cre + AAV + CNO	-16.58	-22,61 to -10,56	Yes	****	<0,0001
Wt + AAV + CNO vs. Npy1R-cre + AAV + Saline	4.342	-0,8185 to 9,502	No	ns	0.1273
Wt + AAV + CNO vs. Npy1R-cre + AAV + CNO	-11.38	-16,30 to -6,455	Yes	****	<0,0001
Npy1R-cre + AAV + Saline vs. Npy1R-cre + AAV + CNO	-15.72	-20,88 to -10,56	Yes	****	<0,0001
Row 3
Wt + AAV + Saline vs. Wt + AAV + CNO	-0.3333	-6,359 to 5,692	No	ns	0.9988
Wt + AAV + Saline vs. Npy1R-cre + AAV + Saline	-0.7333	-6,957 to 5,490	No	ns	0.9892
Wt + AAV + Saline vs. Npy1R-cre + AAV + CNO	-6.75	-12,78 to -0,7242	Yes	*	0.0226
Wt + AAV + CNO vs. Npy1R-cre + AAV + Saline	-0.4	-5,560 to 4,760	No	ns	0.9969
Wt + AAV + CNO vs. Npy1R-cre + AAV + CNO	-6.417	-11,34 to -1,497	Yes	**	0.0059
Npy1R-cre + AAV + Saline vs. Npy1R-cre + AAV + CNO	-6.017	-11,18 to -0,8565	Yes	*	0.0164
Test details	Predicted (LS) mean 1	Predicted (LS) mean 2	Predicted (LS) mean diff,	SE of diff,	N1	N2	q	DF
Slc17a6
Wt + AAV + Saline vs. Wt + AAV + CNO	11.83	13	-1.167	2.264	3	6	0.7287	48
Wt + AAV + Saline vs. Npy1R-cre + AAV + Saline	11.83	10.7	1.133	2.338	3	5	0.6854	48
Wt + AAV + Saline vs. Npy1R-cre + AAV + CNO	11.83	19.5	-7.667	2.264	3	6	4.789	48
Wt + AAV + CNO vs. Npy1R-cre + AAV + Saline	13	10.7	2.3	1.939	6	5	1.678	48
Wt + AAV + CNO vs. Npy1R-cre + AAV + CNO	13	19.5	-6.5	1.849	6	6	4.972	48
Npy1R-cre + AAV + Saline vs. Npy1R-cre + AAV + CNO	10.7	19.5	-8.8	1.939	5	6	6.419	48
Slc32a1
Wt + AAV + Saline vs. Wt + AAV + CNO	2.833	8.042	-5.208	2.264	3	6	3.253	48
Wt + AAV + Saline vs. Npy1R-cre + AAV + Saline	2.833	3.7	-0.8667	2.338	3	5	0.5241	48
Wt + AAV + Saline vs. Npy1R-cre + AAV + CNO	2.833	19.42	-16.58	2.264	3	6	10.36	48
Wt + AAV + CNO vs. Npy1R-cre + AAV + Saline	8.042	3.7	4.342	1.939	6	5	3.167	48
Wt + AAV + CNO vs. Npy1R-cre + AAV + CNO	8.042	19.42	-11.38	1.849	6	6	8.702	48
Npy1R-cre + AAV + Saline vs. Npy1R-cre + AAV + CNO	3.7	19.42	-15.72	1.939	5	6	11.46	48
Row 3
Wt + AAV + Saline vs. Wt + AAV + CNO	1.917	2.25	-0.3333	2.264	3	6	0.2082	48
Wt + AAV + Saline vs. Npy1R-cre + AAV + Saline	1.917	2.65	-0.7333	2.338	3	5	0.4435	48
Wt + AAV + Saline vs. Npy1R-cre + AAV + CNO	1.917	8.667	-6.75	2.264	3	6	4.216	48
Wt + AAV + CNO vs. Npy1R-cre + AAV + Saline	2.25	2.65	-0.4	1.939	6	5	0.2918	48
Wt + AAV + CNO vs. Npy1R-cre + AAV + CNO	2.25	8.667	-6.417	1.849	6	6	4.909	48
Npy1R-cre + AAV + Saline vs. Npy1R-cre + AAV + CNO	2.65	8.667	-6.017	1.939	5	6	4.388	48

## Sheet: Fig 4g
Fig 4g	Food intake in Npy1R-Gi MALE mice
	Time	Npy1R-Cre + AAV + Saline (n=9 male mice)										Npy1R-Cre + AAV + CNO (n=9 male mice)
Raw data	08:00	0	0	0	0	0	0	0	0	0		0	0	0	0	0	0	0	0	0
	08:20	0	0	0	0	0	0.18	0	0.24	0.03		0.8	0	0.43	0	0.02	0.14	0.03	0.19	0.03
	08:40	0	0.13	0	0	0.04	0.18	0	0.24	0.03		0.8	0.45	0.44	0	0.02	0.14	0.03	0.31	0.03
	09:00	0	0.13	0	0	0.05	0.18	0	0.24	0.03		0.8	0.45	0.44	0	0.02	0.21	0.45	0.31	0.03
	09:20	0	0.13	0	0	0.05	0.18	0	0.27	0.07		0.8	0.45	0.44	0	0.18	0.23	0.46	0.31	0.3
	09:40	0.17	0.13	0	0	0.05	0.18	0	0.27	0.07		0.8	0.45	0.59	0	0.18	0.27	0.6	0.31	0.32
	10:00	0.3	0.43	0	0.09	0.05	0.24	0	0.27	0.08		0.8	0.45	0.65	0.1	0.19	0.29	0.6	0.38	0.63
	10:20	0.3	0.43	0	0.09	0.3	0.32	0	0.27	0.08		0.8	0.82	0.88	0.1	0.46	0.3	0.82	0.39	0.63
	10:40	0.3	0.43	0	0.09	0.31	0.32	0	0.43	0.08		0.8	0.82	0.92	0.1	0.47	0.34	0.84	0.48	0.8
	11:00	0.3	0.43	0	0.09	0.31	0.46	0	0.43	0.26		0.8	0.82	0.92	0.22	0.58	0.57	0.9	0.48	0.9
	11:20	0.3	0.43	0.18	0.09	0.31	0.46	0	0.74	0.26		0.8	0.82	0.92	0.22	0.59	0.59	1.02	0.48	1.02
	11:40	0.3	0.63	0.26	0.31	0.38	0.59	0	0.74	0.26		0.87	0.94	1.25	0.22	0.71	0.7	1.02	0.57	1.02
	12:00	0.3	0.63	0.26	0.31	0.38	0.59	0	0.74	0.26		0.9	0.94	1.29	0.38	0.72	0.72	1.02	0.59	1.14
	12:20	0.3	0.68	0.26	0.31	0.38	0.59	0	0.74	0.67		0.91	0.95	1.29	0.39	0.72	0.72	1.05	0.76	1.14
	12:40	0.3	0.85	0.26	0.31	0.38	0.68	0	0.74	0.67		1.17	0.98	1.29	0.39	0.91	0.78	1.07	0.78	1.24
	13:00	0.3	0.85	0.26	0.84	0.63	0.68	0	0.74	0.67		1.17	0.98	1.29	0.57	0.93	1.29	1.07	0.78	1.32
	13:20	0.32	0.85	0.26	0.84	0.64	0.68	0	0.74	0.67		1.17	1.48	1.29	0.57	0.93	1.29	1.07	0.8	1.32
	13:40	0.58	0.85	0.26	0.84	0.65	0.69	0	0.88	1.06		1.17	1.48	1.55	0.57	0.93	1.3	1.35	0.92	1.42
	14:00	0.58	0.92	0.26	0.84	0.65	0.93	0	0.88	1.06		1.17	1.48	1.55	0.73	0.93	1.3	1.35	0.92	1.43
	14:20	0.58	0.93	0.49	0.84	0.65	1.04	0	0.88	1.06		1.71	1.48	1.55	0.73	1.22	1.3	1.35	0.93	1.53
	14:40	0.58	0.93	0.49	0.87	0.79	1.04	0	1.44	1.12		1.71	1.48	1.55	0.76	1.23	1.3	1.35	0.94	1.53
	15:00	0.58	0.93	0.49	0.87	0.8	1.1	0	1.44	1.23		1.71	1.48	1.58	0.85	1.23	1.3	1.35	1.16	1.54
	15:20	0.58	0.93	0.49	0.87	0.8	1.21	0	1.44	1.25		1.71	1.48	1.58	0.86	1.23	1.3	1.35	1.16	1.69
	15:40	0.58	1.06	0.49	0.87	0.8	1.22	0	1.44	1.38		1.71	1.48	1.78	0.95	1.23	1.3	1.48	1.19	1.7
	16:00	0.58	1.07	0.49	0.87	1.12	1.59	0	1.44	1.39		1.71	1.59	1.98	0.95	1.24	1.3	1.48	1.28	1.83
	16:20	0.58	1.07	0.49	1	1.12	1.59	0	1.44	1.5		1.71	1.59	1.98	1.11	1.24	1.45	1.57	1.31	1.83
	16:40	0.63	1.07	0.81	1	1.18	1.6	0.17	1.44	1.5		1.71	1.59	1.98	1.11	1.59	1.46	1.64	1.31	1.84
	17:00	0.74	1.36	0.81	1.17	1.18	1.6	0.22	1.44	1.62		1.71	1.77	1.98	1.16	1.59	1.57	1.82	1.44	2.04
	17:20	0.75	1.36	0.81	1.17	1.45	1.62	0.31	1.7	1.64		1.71	1.77	1.98	1.46	1.59	1.67	1.82	1.44	2.05
	17:40	0.83	1.55	0.81	1.17	1.46	1.74	0.31	1.71	1.82		1.71	1.77	2.35	1.46	1.59	1.68	2.07	1.69	2.24
	18:00	0.83	1.55	1.01	1.66	1.46	1.74	0.41	1.82	1.87		1.87	1.84	2.36	1.46	1.74	1.68	2.24	2.02	2.26
	18:20	1.28	1.79	1.22	1.66	1.72	1.74	0.71	2	2.08		2.05	2.04	2.78	1.53	1.77	1.82	2.37	2.03	2.54
	18:40	1.28	1.79	1.32	1.68	1.99	2.23	0.96	2	2.44		2.17	2.09	2.84	1.73	1.94	1.94	2.37	2.18	2.73
	19:00	1.74	2.16	1.32	1.97	2.15	2.23	0.97	2.33	2.55		2.26	2.31	3.18	1.9	2.15	2.15	2.52	2.29	2.76
	19:20	1.74	2.16	1.32	2.02	2.57	2.23	1.13	2.34	2.67		2.27	2.71	3.18	1.9	2.32	2.53	2.95	2.29	3.17
	19:40	1.74	2.16	1.55	2.02	2.58	2.59	1.46	2.46	2.79		2.55	2.86	3.34	2.15	2.34	2.55	3.08	2.52	3.17
	20:00	1.99	2.16	1.71	2.14	3.21	2.59	1.46	2.62	3.07		2.65	2.88	3.49	2.26	2.98	2.8	3.11	2.52	3.26
	20:20	1.99	2.29	2.06	2.46	3.43	2.87	1.52	2.93	3.07		2.66	3.41	3.8	2.42	3.09	2.8	3.22	2.62	3.48
	20:40	1.99	2.46	2.06	2.46	3.43	2.87	1.75	2.94	3.32		2.97	3.42	4.02	2.44	3.3	2.83	3.22	2.74	3.68
	21:00	2.3	2.81	2.3	2.46	3.43	3.01	1.91	3.05	3.48		3.16	3.42	4.02	2.73	3.45	3.17	3.35	3.14	3.68
	21:20	2.74	2.81	2.37	2.46	3.48	3.21	2.23	3.45	4.02		3.16	3.42	4.14	2.75	3.45	3.39	3.42	3.18	3.77
	21:40	2.76	3.06	2.37	2.79	3.87	3.27	2.24	3.45	4.1		3.17	3.42	4.16	3.08	3.5	3.39	3.43	3.18	3.98
	22:00	2.76	3.37	2.5	2.88	3.87	3.38	2.43	3.45	4.1		3.35	3.61	4.16	3.47	3.8	3.83	3.71	3.33	4.11
	22:20	2.76	3.58	2.5	3.33	3.87	3.39	2.43	3.45	4.11		3.35	3.91	4.36	3.49	3.84	3.84	3.93	3.74	4.27
	22:40	2.91	3.58	2.83	3.33	3.97	3.57	2.63	3.95	4.15		3.45	4	4.36	3.49	3.94	3.86	4.19	3.74	4.48
	23:00	2.91	3.58	2.84	3.45	4.16	3.57	2.78	4.26	4.29		4.12	4.23	4.36	3.49	4.12	4.04	4.19	3.74	4.49
	23:20	3.47	3.62	3.13	3.46	4.39	3.89	2.8	4.26	4.48		4.45	4.23	4.46	4.02	4.34	4.04	4.19	3.95	4.49
	23:40	3.68	3.64	3.4	3.63	4.47	3.89	3.17	4.26	4.68		4.46	4.45	4.7	4.46	4.34	4.04	4.36	4.01	4.8
	00:00	3.68	3.92	3.4	3.63	4.66	4.24	3.17	4.26	4.68		4.46	4.47	4.7	4.46	4.79	4.11	4.38	4.03	4.8
	00:20	3.96	4.1	3.4	3.97	4.7	4.25	3.17	4.26	4.68		4.46	4.69	4.7	4.46	4.79	4.21	4.51	4.18	5.11
	00:40	4.13	4.48	3.4	4.42	4.7	4.25	3.17	4.32	5.01		4.46	4.81	4.92	4.46	4.79	4.33	4.51	4.23	5.48
	01:00	4.13	4.64	3.4	4.42	4.89	4.37	3.2	4.32	5.18		4.6	5.15	5.05	4.63	4.95	4.33	4.51	4.42	5.48
	01:20	4.13	4.64	3.59	4.42	4.94	4.41	3.35	4.38	5.69		4.66	5.25	5.05	4.72	4.95	4.4	4.77	4.43	5.48
	01:40	4.28	4.64	3.59	4.42	5.11	4.49	3.35	4.41	5.69		4.66	5.25	5.05	4.84	4.95	4.4	5.1	4.44	5.63
	02:00	4.31	4.64	3.71	4.42	5.49	4.65	3.78	4.61	5.69		5.01	5.25	5.05	4.84	4.95	4.66	5.11	4.6	5.65
	02:20	4.76	4.91	3.8	4.42	5.64	4.69	3.79	4.69	5.69		5.07	5.25	5.11	4.85	5.08	4.73	5.52	4.61	5.65
	02:40	4.84	4.91	3.81	4.76	5.64	4.69	3.79	4.69	5.69		5.07	5.44	5.12	5	5.17	4.73	5.52	4.62	6.03
	03:00	4.84	4.91	3.81	4.76	5.64	4.71	3.79	4.69	5.69		5.19	5.44	5.3	5	5.43	4.9	5.52	4.88	6.14
	03:20	4.84	5.12	3.81	4.76	5.64	4.9	3.93	4.85	5.72		5.38	5.44	5.3	5.23	5.44	4.9	5.52	4.88	6.14
	03:40	4.84	5.36	3.89	4.85	5.92	4.9	4.08	5.04	6.08		5.38	5.9	5.3	5.32	5.61	4.94	5.52	5.04	6.14
	04:00	4.9	5.36	3.89	4.92	5.92	5.05	4.08	5.04	6.11		5.38	5.9	5.33	5.32	5.61	4.94	5.52	5.04	6.2
	04:20	4.91	5.36	4.04	5.25	5.92	5.12	4.13	5.11	6.34		5.38	5.9	5.33	5.51	5.61	4.94	5.52	5.27	6.2
	04:40	5.04	5.36	4.04	5.25	6.09	5.17	4.17	5.29	6.36		5.38	6.08	5.33	5.51	5.73	4.94	5.63	5.27	6.2
	05:00	5.61	5.36	4.05	5.36	6.09	5.17	4.17	5.32	6.36		5.38	6.08	5.5	5.68	5.82	5.03	5.65	6.02	6.2
	05:20	5.61	5.4	4.19	5.56	6.15	5.17	4.6	5.5	6.36		5.85	6.08	5.51	5.81	5.82	5.04	5.7	6.04	6.43
	05:40	5.61	5.4	4.3	5.56	6.15	5.34	4.76	5.54	6.37		5.9	6.43	5.64	5.89	5.82	5.27	5.84	6.04	6.43
	06:00	5.61	6.01	4.3	5.69	6.17	5.35	4.76	5.68	6.37		5.9	6.43	5.64	5.94	5.82	5.29	5.84	6.07	6.43
Sex distribution	Npy1R-Gi
Males	9
Females	0
Table Analyzed	Food intake curves
Two-way RM ANOVA	Matching: Both factors
Assume sphericity?	Yes
Alpha	0.05
Source of Variation	% of total variation	P value	P value summary	Significant?
Row Factor	94.09	<0,0001	****	Yes
Column Factor	1.444	0.0253	*	Yes
Row Factor x Column Factor	0.08554	0.0137	*	Yes
Subject x Row Factor	1.096
Subject x Column Factor	1.536
Subject	1.283
ANOVA table	SS	DF	MS	F (DFn, DFd)	P value
Row Factor	4217	66	63.89	F (66, 528) = 686,5	P<0,0001
Column Factor	64.71	1	64.71	F (1, 8) = 7,523	P=0,0253
Row Factor x Column Factor	3.834	66	0.05809	F (66, 528) = 1,462	P=0,0137
Subject x Row Factor	49.14	528	0.09306
Subject x Column Factor	68.82	8	8.602
Subject	57.52	8	7.19
Residual	20.97	528	0.03972
Difference between column means
Mean of Npy1R-Cre + Saline	2.319
Mean of Npy1R-Cre + CNO	2.782
Difference between means	-0.4633
SE of difference	0.1689
95% CI of difference	-0,8528 to -0,07377
Data summary
Number of columns (Column Factor)	2
Number of rows (Row Factor)	67
Number of subjects (Subject)	9
Number of missing values	0
Compare each cell mean with the other cell mean in that row
Number of families	1
Number of comparisons per family	67
Alpha	0.05
Bonferroni's multiple comparisons test	Mean Diff,	95,00% CI of diff,	Below threshold?	Summary	Adjusted P Value
Npy1R-Cre + Saline - Npy1R-Cre + CNO
08:00	0	-0,3187 to 0,3187	No	ns	>0,9999
08:20	-0.1322	-0,4509 to 0,1865	No	ns	>0,9999
08:40	-0.1778	-0,4965 to 0,1409	No	ns	>0,9999
09:00	-0.2311	-0,5498 to 0,08757	No	ns	0.9527
09:20	-0.2744	-0,5931 to 0,04423	No	ns	0.2437
09:40	-0.2944	-0,6131 to 0,02423	No	ns	0.122
10:00	-0.2922	-0,6109 to 0,02646	No	ns	0.132
10:20	-0.3789	-0,6976 to -0,06021	Yes	**	0.0042
10:40	-0.4011	-0,7198 to -0,08243	Yes	**	0.0016
11:00	-0.4344	-0,7531 to -0,1158	Yes	***	0.0003
11:20	-0.41	-0,7287 to -0,09132	Yes	**	0.001
11:40	-0.4256	-0,7442 to -0,1069	Yes	***	0.0005
12:00	-0.47	-0,7887 to -0,1513	Yes	****	<0,0001
12:20	-0.4444	-0,7631 to -0,1258	Yes	***	0.0002
12:40	-0.4911	-0,8098 to -0,1724	Yes	****	<0,0001
13:00	-0.4922	-0,8109 to -0,1735	Yes	****	<0,0001
13:20	-0.5467	-0,8653 to -0,2280	Yes	****	<0,0001
13:40	-0.5422	-0,8609 to -0,2235	Yes	****	<0,0001
14:00	-0.5267	-0,8453 to -0,2080	Yes	****	<0,0001
14:20	-0.5922	-0,9109 to -0,2735	Yes	****	<0,0001
14:40	-0.51	-0,8287 to -0,1913	Yes	****	<0,0001
15:00	-0.5289	-0,8476 to -0,2102	Yes	****	<0,0001
15:20	-0.5322	-0,8509 to -0,2135	Yes	****	<0,0001
15:40	-0.5533	-0,8720 to -0,2347	Yes	****	<0,0001
16:00	-0.5344	-0,8531 to -0,2158	Yes	****	<0,0001
16:20	-0.5556	-0,8742 to -0,2369	Yes	****	<0,0001
16:40	-0.5367	-0,8553 to -0,2180	Yes	****	<0,0001
17:00	-0.5489	-0,8676 to -0,2302	Yes	****	<0,0001
17:20	-0.52	-0,8387 to -0,2013	Yes	****	<0,0001
17:40	-0.5733	-0,8920 to -0,2547	Yes	****	<0,0001
18:00	-0.5689	-0,8876 to -0,2502	Yes	****	<0,0001
18:20	-0.5256	-0,8442 to -0,2069	Yes	****	<0,0001
18:40	-0.4778	-0,7965 to -0,1591	Yes	****	<0,0001
19:00	-0.4556	-0,7742 to -0,1369	Yes	***	0.0001
19:20	-0.5711	-0,8898 to -0,2524	Yes	****	<0,0001
19:40	-0.5789	-0,8976 to -0,2602	Yes	****	<0,0001
20:00	-0.5556	-0,8742 to -0,2369	Yes	****	<0,0001
20:20	-0.5422	-0,8609 to -0,2235	Yes	****	<0,0001
20:40	-0.5933	-0,9120 to -0,2747	Yes	****	<0,0001
21:00	-0.5967	-0,9153 to -0,2780	Yes	****	<0,0001
21:20	-0.4344	-0,7531 to -0,1158	Yes	***	0.0003
21:40	-0.3778	-0,6965 to -0,05910	Yes	**	0.0045
22:00	-0.5144	-0,8331 to -0,1958	Yes	****	<0,0001
22:20	-0.59	-0,9087 to -0,2713	Yes	****	<0,0001
22:40	-0.51	-0,8287 to -0,1913	Yes	****	<0,0001
23:00	-0.5489	-0,8676 to -0,2302	Yes	****	<0,0001
23:20	-0.5189	-0,8376 to -0,2002	Yes	****	<0,0001
23:40	-0.5333	-0,8520 to -0,2147	Yes	****	<0,0001
00:00	-0.5067	-0,8253 to -0,1880	Yes	****	<0,0001
00:20	-0.5133	-0,8320 to -0,1947	Yes	****	<0,0001
00:40	-0.4567	-0,7753 to -0,1380	Yes	***	0.0001
01:00	-0.5078	-0,8265 to -0,1891	Yes	****	<0,0001
01:20	-0.4622	-0,7809 to -0,1435	Yes	****	<0,0001
01:40	-0.4822	-0,8009 to -0,1635	Yes	****	<0,0001
02:00	-0.4244	-0,7431 to -0,1058	Yes	***	0.0005
02:20	-0.3867	-0,7053 to -0,06799	Yes	**	0.003
02:40	-0.4311	-0,7498 to -0,1124	Yes	***	0.0004
03:00	-0.5511	-0,8698 to -0,2324	Yes	****	<0,0001
03:20	-0.5178	-0,8365 to -0,1991	Yes	****	<0,0001
03:40	-0.4656	-0,7842 to -0,1469	Yes	****	<0,0001
04:00	-0.4411	-0,7598 to -0,1224	Yes	***	0.0002
04:20	-0.3867	-0,7053 to -0,06799	Yes	**	0.003
04:40	-0.3667	-0,6853 to -0,04799	Yes	**	0.0072
05:00	-0.43	-0,7487 to -0,1113	Yes	***	0.0004
05:20	-0.4156	-0,7342 to -0,09688	Yes	***	0.0008
05:40	-0.47	-0,7887 to -0,1513	Yes	****	<0,0001
06:00	-0.38	-0,6987 to -0,06132	Yes	**	0.004
Test details	Mean 1	Mean 2	Mean Diff,	SE of diff,	N1	N2	t	DF
Npy1R-Cre + Saline - Npy1R-Cre + CNO
08:00	-8.882e-16	-8.882e-16	0	0.09395	9	9	0	528
08:20	0.05	0.1822	-0.1322	0.09395	9	9	1.407	528
08:40	0.06889	0.2467	-0.1778	0.09395	9	9	1.892	528
09:00	0.07	0.3011	-0.2311	0.09395	9	9	2.46	528
09:20	0.07778	0.3522	-0.2744	0.09395	9	9	2.921	528
09:40	0.09667	0.3911	-0.2944	0.09395	9	9	3.134	528
10:00	0.1622	0.4544	-0.2922	0.09395	9	9	3.11	528
10:20	0.1989	0.5778	-0.3789	0.09395	9	9	4.033	528
10:40	0.2178	0.6189	-0.4011	0.09395	9	9	4.269	528
11:00	0.2533	0.6878	-0.4344	0.09395	9	9	4.624	528
11:20	0.3078	0.7178	-0.41	0.09395	9	9	4.364	528
11:40	0.3856	0.8111	-0.4256	0.09395	9	9	4.529	528
12:00	0.3856	0.8556	-0.47	0.09395	9	9	5.002	528
12:20	0.4367	0.8811	-0.4444	0.09395	9	9	4.73	528
12:40	0.4656	0.9567	-0.4911	0.09395	9	9	5.227	528
13:00	0.5522	1.044	-0.4922	0.09395	9	9	5.239	528
13:20	0.5556	1.102	-0.5467	0.09395	9	9	5.818	528
13:40	0.6456	1.188	-0.5422	0.09395	9	9	5.771	528
14:00	0.68	1.207	-0.5267	0.09395	9	9	5.606	528
14:20	0.7189	1.311	-0.5922	0.09395	9	9	6.303	528
14:40	0.8067	1.317	-0.51	0.09395	9	9	5.428	528
15:00	0.8267	1.356	-0.5289	0.09395	9	9	5.629	528
15:20	0.8411	1.373	-0.5322	0.09395	9	9	5.665	528
15:40	0.8711	1.424	-0.5533	0.09395	9	9	5.889	528
16:00	0.95	1.484	-0.5344	0.09395	9	9	5.688	528
16:20	0.9767	1.532	-0.5556	0.09395	9	9	5.913	528
16:40	1.044	1.581	-0.5367	0.09395	9	9	5.712	528
17:00	1.127	1.676	-0.5489	0.09395	9	9	5.842	528
17:20	1.201	1.721	-0.52	0.09395	9	9	5.535	528
17:40	1.267	1.84	-0.5733	0.09395	9	9	6.102	528
18:00	1.372	1.941	-0.5689	0.09395	9	9	6.055	528
18:20	1.578	2.103	-0.5256	0.09395	9	9	5.594	528
18:40	1.743	2.221	-0.4778	0.09395	9	9	5.085	528
19:00	1.936	2.391	-0.4556	0.09395	9	9	4.849	528
19:20	2.02	2.591	-0.5711	0.09395	9	9	6.079	528
19:40	2.15	2.729	-0.5789	0.09395	9	9	6.161	528
20:00	2.328	2.883	-0.5556	0.09395	9	9	5.913	528
20:20	2.513	3.056	-0.5422	0.09395	9	9	5.771	528
20:40	2.587	3.18	-0.5933	0.09395	9	9	6.315	528
21:00	2.75	3.347	-0.5967	0.09395	9	9	6.351	528
21:20	2.974	3.409	-0.4344	0.09395	9	9	4.624	528
21:40	3.101	3.479	-0.3778	0.09395	9	9	4.021	528
22:00	3.193	3.708	-0.5144	0.09395	9	9	5.475	528
22:20	3.269	3.859	-0.59	0.09395	9	9	6.28	528
22:40	3.436	3.946	-0.51	0.09395	9	9	5.428	528
23:00	3.538	4.087	-0.5489	0.09395	9	9	5.842	528
23:20	3.722	4.241	-0.5189	0.09395	9	9	5.523	528
23:40	3.869	4.402	-0.5333	0.09395	9	9	5.677	528
00:00	3.96	4.467	-0.5067	0.09395	9	9	5.393	528
00:20	4.054	4.568	-0.5133	0.09395	9	9	5.464	528
00:40	4.209	4.666	-0.4567	0.09395	9	9	4.861	528
01:00	4.283	4.791	-0.5078	0.09395	9	9	5.405	528
01:20	4.394	4.857	-0.4622	0.09395	9	9	4.92	528
01:40	4.442	4.924	-0.4822	0.09395	9	9	5.133	528
02:00	4.589	5.013	-0.4244	0.09395	9	9	4.518	528
02:20	4.71	5.097	-0.3867	0.09395	9	9	4.115	528
02:40	4.758	5.189	-0.4311	0.09395	9	9	4.589	528
03:00	4.76	5.311	-0.5511	0.09395	9	9	5.866	528
03:20	4.841	5.359	-0.5178	0.09395	9	9	5.511	528
03:40	4.996	5.461	-0.4656	0.09395	9	9	4.955	528
04:00	5.03	5.471	-0.4411	0.09395	9	9	4.695	528
04:20	5.131	5.518	-0.3867	0.09395	9	9	4.115	528
04:40	5.197	5.563	-0.3667	0.09395	9	9	3.903	528
05:00	5.277	5.707	-0.43	0.09395	9	9	4.577	528
05:20	5.393	5.809	-0.4156	0.09395	9	9	4.423	528
05:40	5.448	5.918	-0.47	0.09395	9	9	5.002	528
06:00	5.549	5.929	-0.38	0.09395	9	9	4.045	528

## Sheet: Fig 4h
Fig 4h	Food intake intervals in Npy1R-Gi MALE mice treated with vehicle or acute CNO (n=9)
	Time	Npy1R-Cre + AAV + Saline (n=9 male mice)										Npy1R-Cre + AAV + CNO (n=9 male mice)
Raw data	2h	0.3	0.43	0	0.09	0.05	0.24	0	0.27	0.08		0.8	0.45	0.65	0.1	0.19	0.29	0.6	0.38	0.63
	4h	0.3	0.63	0.26	0.31	0.38	0.59	0	0.74	0.26		0.9	0.94	1.29	0.38	0.72	0.72	1.02	0.59	1.14
	8h	0.58	1.07	0.49	0.87	1.12	1.59	0	1.44	1.39		1.71	1.59	1.98	0.95	1.24	1.3	1.48	1.28	1.83
	Light cycle	0.83	1.55	1.01	1.66	1.46	1.74	0.41	1.82	1.87		1.87	1.84	2.36	1.46	1.74	1.68	2.24	2.02	2.26
Sex distribution	Npy1R-Gi
Male	9
Female	0
Table Analyzed	Delta food intake Males Npy1R-Cre
Two-way RM ANOVA	Matching: Both factors
Assume sphericity?	Yes
Alpha	0.05
Source of Variation	% of total variation	P value	P value summary	Significant?
Row Factor	62.91	<0,0001	****	Yes
Column Factor	12.54	0.0222	*	Yes
Row Factor x Column Factor	0.6556	0.1568	ns	No
Subject x Row Factor	3.458
Subject x Column Factor	12.54
Subject	5.135
ANOVA table	SS	DF	MS	F (DFn, DFd)	P value
Row Factor	19.64	3	6.546	F (3, 24) = 145,5	P<0,0001
Column Factor	3.915	1	3.915	F (1, 8) = 8,001	P=0,0222
Row Factor x Column Factor	0.2047	3	0.06823	F (3, 24) = 1,898	P=0,1568
Subject x Row Factor	1.08	24	0.04498
Subject x Column Factor	3.915	8	0.4893
Subject	1.603	8	0.2004
Residual	0.8625	24	0.03594
Difference between column means
Mean of Veh	0.7175
Mean of CNO	1.184
Difference between means	-0.4664
SE of difference	0.1649
95% CI of difference	-0,8466 to -0,08617
Data summary
Number of columns (Column Factor)	2
Number of rows (Row Factor)	4
Number of subjects (Subject)	9
Number of missing values	0
Compare each cell mean with the other cell mean in that row
Number of families	1
Number of comparisons per family	4
Alpha	0.05
Bonferroni's multiple comparisons test	Mean Diff,	95,00% CI of diff,	Below threshold?	Summary	Adjusted P Value
Veh - CNO
2h	-0.2922	-0,5335 to -0,05091	Yes	*	0.013
4h	-0.47	-0,7113 to -0,2287	Yes	****	<0,0001
8h	-0.5344	-0,7758 to -0,2931	Yes	****	<0,0001
L	-0.5689	-0,8102 to -0,3276	Yes	****	<0,0001
Test details	Mean 1	Mean 2	Mean Diff,	SE of diff,	N1	N2	t	DF
Veh - CNO
2h	0.1622	0.4544	-0.2922	0.08937	9	9	3.27	24
4h	0.3856	0.8556	-0.47	0.08937	9	9	5.259	24
8h	0.95	1.484	-0.5344	0.08937	9	9	5.98	24
L	1.372	1.941	-0.5689	0.08937	9	9	6.366	24

## Sheet: Fig 4i
Fig 4.i	Average RER during light/dark cycle
	Period	Npy1R-Cre + AAV + Saline (n=9)										Npy1R-Cre + AAV + CNO (n=9)
Raw data	Light cycle	0.914405	0.906135	0.905216	0.904865	0.899973	0.917676	0.890108	0.914649	0.907162		0.961811	0.923405	0.947973	0.90173	0.908865	0.890378	0.936243	0.888838	0.903027
	Dark cycle	1.00397	1.01187	0.980784	0.994919	1.02792	0.971811	0.998135	0.968351	0.986243		0.97627	0.996351	0.980081	0.995514	1.00881	0.955189	0.988811	0.970919	0.977297
Sex distribution	Npy1R-Cre + AAV + Saline			Npy1R-Cre + AAV + CNO
Male	9			9
Female	0			0
Table Analyzed	RER averages
Two-way RM ANOVA	Matching: Both factors
Assume sphericity?	Yes
Alpha	0.05
Source of Variation	% of total variation	P value	P value summary	Significant?
Row Factor	86.91	0.0002	***	Yes
Column Factor	1.077	0.0631	ns	No
Row Factor x Column Factor	0.003581	0.9137	ns	No
Subject x Row Factor	4.215
Subject x Column Factor	0.9502
Subject	5.465
ANOVA table	SS	DF	MS	F (DFn, DFd)	P value
Row Factor	0.04693	1	0.04693	F (1, 5) = 103,1	P=0,0002
Column Factor	0.0005818	1	0.0005818	F (1, 5) = 5,669	P=0,0631
Row Factor x Column Factor	1.933e-06	1	1.933e-06	F (1, 5) = 0,01299	P=0,9137
Subject x Row Factor	0.002276	5	0.0004552
Subject x Column Factor	0.0005131	5	0.0001026
Subject	0.002951	5	0.0005903
Residual	0.0007439	5	0.0001488
Difference between row means
Mean of Light cycle	0.8998
Mean of Dark cycle	0.9882
Difference between means	-0.08844
SE of difference	0.00871
95% CI of difference	-0,1108 to -0,06605
Difference between column means
Mean of Wt + Saline	0.9489
Mean of Wt + CNO	0.9391
Difference between means	0.009847
SE of difference	0.004136
95% CI of difference	-0,0007842 to 0,02048
Interaction CI
Mean diff, A1 - B1	0.01041
Mean diff, A2 - B2	0.009279
(A1 -B1) - (A2 - B2)	0.001135
95% CI of difference	-0,02447 to 0,02674
(B1 - A1) - (B2 - A2)	-0.001135
95% CI of difference	-0,02674 to 0,02447
Data summary
Number of columns (Column Factor)	2
Number of rows (Row Factor)	2
Number of subjects (Subject)	6
Number of missing values	0

## Sheet: Fig 4k
Fig 4.k	Food intake 72h of Npy1R-Gi MALE mice (n=10) with chronic treatment in drinking water
	Time	Chronic Vehicle (n=10)											Chronic CNO (n=10)
Raw data	09:00	0	0	0	0	0	0	0	0	0	0		0	0	0	0	0	0	0	0	0	0
	09:20	0	0.23	0	0	0.02	0	0	0	0	0		0	0	0	0.03	0.37	0.06	0.38	0	0.21	0.1
	09:40	0.06	0.36	0	0	0.02	0.96	0	0	0	0		0	0	0	0.03	0.39	0.11	0.38	0	0.21	0.13
	10:00	0.16	0.44	0.02	0	0.02	0.96	0	0	0	0		0	0	0.2	0.05	0.4	0.12	0.5	0	0.32	0.3
	10:20	0.16	0.44	0.16	0	0.14	0.96	0	0	0.01	0.07		0	0.31	0.2	0.37	0.41	0.13	0.52	0	0.32	0.3
	10:40	0.16	0.44	0.42	0	0.18	0.96	0	0	0.15	0.07		0.01	0.31	0.2	0.37	0.78	0.14	0.89	0	0.35	0.36
	11:00	0.16	0.45	0.42	0	0.18	0.96	0	0.06	0.15	0.07		0.13	0.41	0.2	0.83	0.8	0.15	0.93	0.02	0.63	0.37
	11:20	0.16	0.71	0.42	0	0.18	0.96	0	0.06	0.15	0.07		0.25	0.49	0.2	0.83	0.8	0.22	0.93	0.03	0.69	0.37
	11:40	0.25	0.71	0.42	0	0.18	0.96	0	0.06	0.16	0.07		0.25	0.49	0.2	0.83	0.82	0.31	0.93	0.04	0.7	0.38
	12:00	0.25	0.71	0.56	0	0.18	0.96	0	0.06	0.16	0.15		0.25	0.69	0.2	0.83	0.82	0.35	1.34	0.22	1	0.47
	12:20	0.25	0.71	0.58	0.31	0.39	0.96	0	0.28	0.16	0.16		0.51	1.24	0.2	1.21	0.83	0.35	1.35	0.22	1.21	0.59
	12:40	0.25	0.71	0.58	0.31	0.39	0.96	0	0.28	0.52	0.16		0.68	1.24	0.2	1.25	0.83	0.36	1.51	0.22	1.21	0.59
	13:00	0.25	0.9	0.58	0.31	0.39	0.96	0.05	0.28	0.53	0.25		0.68	1.24	0.2	1.25	0.84	0.37	1.63	0.22	1.21	0.59
	13:20	0.25	0.96	0.58	0.31	0.39	0.96	0.31	0.28	0.53	0.26		0.68	1.24	0.2	1.44	1.23	0.37	1.65	0.22	1.4	0.59
	13:40	0.25	0.96	0.59	0.31	0.39	0.96	0.31	0.28	0.53	0.28		0.68	1.24	0.2	1.62	1.23	0.37	1.86	0.38	1.83	0.6
	14:00	0.25	0.96	0.6	0.31	0.39	0.96	0.31	0.28	0.53	0.28		0.94	1.24	0.2	1.63	1.23	0.38	1.86	0.39	1.83	0.73
	14:20	0.25	0.96	0.81	0.31	0.48	0.96	0.31	0.28	0.53	0.29		0.98	1.36	0.2	1.63	1.23	0.38	1.86	0.4	1.83	0.75
	14:40	0.25	0.96	0.81	0.31	0.69	0.96	0.31	0.39	0.81	0.41		0.98	1.45	0.2	1.67	1.23	0.38	2.13	0.41	1.83	0.76
	15:00	0.25	0.99	0.81	0.31	0.69	0.96	0.31	0.39	0.83	0.41		0.98	1.45	0.2	1.68	1.37	0.38	2.13	0.49	1.83	0.78
	15:20	0.25	1.04	0.9	0.31	0.69	0.96	0.31	0.39	0.83	0.41		1.22	1.45	0.2	2.19	1.38	0.39	2.14	0.5	1.83	0.89
	15:40	0.25	1.04	1.04	0.31	0.73	0.96	0.31	0.39	0.84	0.42		1.33	1.45	0.2	2.19	1.38	0.39	2.2	0.5	2.14	0.89
	16:00	0.25	1.09	1.09	0.31	0.84	0.96	0.35	0.39	0.84	0.43		1.34	1.45	0.2	2.19	1.38	0.44	2.2	0.71	2.14	0.9
	16:20	0.25	1.11	1.09	0.31	0.84	0.96	0.35	0.59	0.87	0.43		1.58	1.66	0.2	2.19	1.39	0.44	2.3	0.71	2.14	0.91
	16:40	0.25	1.11	1.36	0.31	0.84	0.96	0.35	0.6	0.87	0.43		1.73	1.78	0.2	2.19	1.39	0.45	2.35	0.72	2.14	1.07
	17:00	0.4	1.11	1.36	0.4	0.92	0.96	0.56	0.6	0.87	0.63		1.73	1.79	0.4	2.34	1.92	0.45	2.35	1.06	2.14	1.09
	17:20	0.4	1.32	1.36	0.4	1.11	0.96	0.57	0.6	0.87	0.63		1.73	1.92	0.4	2.51	1.92	0.82	2.38	1.18	2.14	1.19
	17:40	0.4	1.32	1.42	0.4	1.11	1.1	0.59	0.84	0.87	0.63		1.73	2.36	0.42	2.51	1.92	0.82	2.43	1.18	2.16	1.21
	18:00	0.4	1.32	1.53	0.44	1.11	1.1	0.7	0.84	0.91	0.68		2.2	2.36	0.42	2.51	1.92	0.84	2.84	1.18	2.17	1.27
	18:20	0.44	1.32	1.58	0.56	1.23	1.46	0.82	1.01	0.92	1.24		2.2	2.5	0.43	2.53	2.24	1.14	2.86	1.4	2.36	1.7
	18:40	0.54	1.32	1.8	0.68	1.73	1.53	1.01	1.11	1.13	1.26		2.2	2.6	0.66	2.69	2.29	1.35	3.27	1.4	2.47	1.96
	19:00	0.54	1.32	1.98	1.14	1.73	1.66	1.21	1.15	1.44	1.28		2.2	2.71	0.76	3.18	2.29	1.58	3.29	1.65	2.88	1.96
	19:20	0.88	1.32	2.12	1.14	1.73	1.74	1.22	1.15	1.44	1.35		2.2	2.95	1.05	3.18	2.59	2.13	3.42	1.71	3.38	2.13
	19:40	0.88	1.32	2.24	1.14	2.09	1.74	1.43	1.22	1.6	1.36		2.43	2.96	1.18	3.32	2.6	2.13	3.73	1.8	3.47	2.16
	20:00	0.88	1.32	2.24	1.34	2.1	1.78	1.43	1.37	1.6	1.36		2.71	2.96	1.18	3.33	2.91	2.33	3.73	1.92	3.47	2.62
	20:20	0.88	1.4	2.75	1.58	2.1	1.89	1.49	1.42	1.89	1.57		2.71	2.96	1.18	3.51	2.91	2.36	3.74	2.34	3.47	2.62
	20:40	1.25	1.7	2.88	1.58	2.1	2.11	1.49	1.57	1.9	1.75		2.71	3.25	1.27	3.78	3.41	2.51	3.78	2.34	3.62	2.81
	21:00	1.25	1.7	2.88	1.6	2.1	2.11	1.85	2.1	1.9	1.77		3.09	3.37	1.36	4	3.43	3.04	3.95	2.46	3.99	3
	21:20	1.43	1.9	2.88	1.82	2.18	2.12	1.97	2.1	2.03	1.94		3.12	3.37	1.42	4	3.43	3.04	4.18	2.64	3.99	3.23
	21:40	1.43	1.9	3.12	2.28	2.34	2.75	1.99	2.1	2.6	2.22		3.12	3.58	1.77	4.21	3.46	3.11	4.57	2.93	3.99	3.27
	22:00	1.64	1.9	3.33	2.28	2.39	2.75	2.26	2.1	2.6	2.24		3.2	3.78	1.93	4.21	3.47	3.11	4.57	2.93	4.22	3.35
	22:20	1.64	1.9	3.66	2.28	2.4	2.75	2.27	2.1	2.6	2.38		3.58	3.78	1.93	4.21	3.51	3.3	4.57	3.02	4.22	3.46
	22:40	1.78	1.9	3.71	2.4	2.7	2.75	2.33	2.23	2.6	2.55		3.58	3.78	2.02	4.75	3.65	3.3	4.57	3.07	4.31	3.51
	23:00	1.78	1.94	3.71	2.52	2.7	2.99	2.51	2.23	2.63	3.09		3.92	4	2.26	4.76	3.83	3.3	4.69	3.37	4.47	3.78
	23:20	1.83	1.94	4.08	2.52	2.79	3.13	2.52	2.35	2.73	3.09		3.95	4.44	2.26	4.76	4.01	3.63	4.94	3.46	4.47	3.83
	23:40	2.05	2.22	4.21	2.52	3.07	3.13	2.55	2.35	2.85	3.12		3.95	4.44	2.37	4.83	4.01	3.65	4.95	3.53	4.47	3.83
	00:00	2.05	2.22	4.21	2.59	3.07	3.13	2.55	2.48	2.85	3.12		3.95	4.44	2.37	5.21	4.04	3.9	4.95	3.53	4.67	3.89
	00:20	2.26	2.22	4.21	2.59	3.07	3.26	2.98	2.86	2.95	3.12		4	4.44	2.47	5.21	4.04	3.9	4.95	3.68	4.67	4.05
	00:40	2.26	2.22	4.63	3.02	3.07	3.43	2.98	2.86	2.95	3.12		4.23	4.45	2.56	5.3	4.31	3.9	5.16	3.83	5.17	4.21
	01:00	2.59	2.22	4.72	3.02	3.07	3.67	2.98	2.86	3.04	3.21		4.23	4.89	2.56	5.43	4.4	4.05	5.17	3.83	5.17	4.43
	01:20	2.59	2.23	4.72	3.02	3.07	3.67	2.98	2.97	3.04	3.21		4.23	4.89	2.78	5.77	4.4	4.35	5.49	4.08	5.29	4.6
	01:40	2.59	2.36	4.72	3.02	3.19	3.67	3.18	2.97	3.04	3.41		4.47	4.89	2.93	5.77	4.73	4.35	5.51	4.09	5.3	4.7
	02:00	2.59	2.44	4.75	3.04	3.37	3.67	3.18	3.12	3.17	3.51		4.47	4.92	3.17	5.77	5	4.52	5.52	4.45	5.3	5.39
	02:20	2.59	2.44	4.75	3.09	3.37	3.77	3.18	3.12	3.17	3.65		4.47	5.11	3.24	6.15	5	4.94	5.86	4.45	5.53	5.39
	02:40	2.59	2.44	4.75	3.44	3.37	3.78	3.58	3.33	3.38	3.72		4.78	5.12	3.24	6.15	5	4.94	6.12	4.67	5.53	5.39
	03:00	2.81	2.52	4.94	3.44	3.37	4.03	3.58	3.39	3.4	3.72		4.78	5.23	3.24	6.37	5.02	4.94	6.12	4.67	5.74	5.39
	03:20	2.82	2.52	4.94	3.55	3.38	4.29	3.58	3.51	3.44	3.86		4.78	5.41	3.43	6.39	5.32	4.94	6.12	4.98	5.99	5.39
	03:40	2.82	2.52	5.05	3.6	3.38	4.29	3.59	3.56	3.96	3.87		5	5.59	3.54	6.65	5.32	5.3	6.41	5.03	5.99	5.39
	04:00	2.92	2.56	5.41	3.6	3.56	4.29	3.69	3.88	3.96	3.93		5	5.74	3.58	6.93	5.61	5.32	6.6	5.25	5.99	5.47
	04:20	2.92	2.56	5.41	3.77	3.56	4.39	3.91	3.88	3.98	3.93		5.14	5.81	3.6	6.93	5.61	5.32	6.66	5.7	7.19	5.47
	04:40	2.92	2.56	5.41	3.89	3.66	4.66	3.97	4.08	4.16	4.13		5.39	6.15	3.68	6.93	5.99	5.54	6.76	5.7	7.19	5.68
	05:00	3.16	2.56	5.41	4.16	4.02	4.66	3.98	4.48	4.19	4.27		5.39	6.16	3.78	7.16	6	5.68	7.03	5.83	7.19	5.9
	05:20	3.16	2.56	5.99	4.16	4.02	4.85	4.32	4.48	4.52	4.43		5.43	6.4	3.95	7.76	6.34	5.98	7.21	5.93	7.19	6.29
	05:40	3.22	2.75	5.99	4.16	4.02	4.85	4.32	4.68	4.52	4.64		5.72	6.83	3.95	7.76	6.34	5.98	7.47	5.98	7.36	6.29
	06:00	3.36	2.75	5.99	4.16	4.04	4.85	4.32	4.7	4.61	4.64		5.84	6.84	3.95	7.76	6.34	6.02	7.47	5.99	7.36	6.29
	06:20	3.36	2.78	5.99	4.26	4.04	4.85	4.32	4.7	5.45	4.64		5.84	6.85	3.95	7.97	6.34	6.37	7.47	5.99	7.36	6.29
	06:40	3.36	2.78	5.99	4.26	4.04	4.85	4.32	4.7	5.45	4.64		5.84	6.85	4.26	7.97	6.39	6.37	7.47	5.99	7.36	6.29
	07:00	3.36	2.78	6.12	4.26	4.04	4.94	4.32	4.7	5.45	4.64		5.84	6.85	4.26	7.97	6.39	6.37	7.7	5.99	7.36	6.29
	07:20	3.36	3.06	6.13	4.26	4.04	4.94	4.59	4.84	5.45	4.64		5.84	6.85	4.26	7.97	6.39	6.64	7.77	6.03	7.36	6.29
	07:40	3.36	3.06	6.13	4.3	4.04	4.94	4.59	4.84	5.45	4.64		5.89	6.96	4.3	7.97	6.39	6.64	7.77	6.03	7.36	6.29
	08:00	3.36	3.06	6.13	4.3	4.04	4.94	4.59	4.84	5.45	4.64		5.89	6.96	4.64	7.98	6.41	6.66	8.04	6.05	7.81	6.3
	08:20	3.42	3.06	6.39	4.3	4.39	4.94	4.59	4.84	5.45	4.64		5.89	7.23	4.75	8.25	6.41	6.66	8.04	6.05	7.81	6.32
	08:40	3.79	3.06	6.39	4.38	4.39	4.98	4.59	4.84	5.45	4.64		5.91	7.25	4.77	8.25	6.41	6.66	8.04	6.05	7.81	6.32
	09:00	3.79	3.06	6.39	4.38	4.39	5.05	4.82	4.92	5.45	4.64		5.91	7.25	4.78	8.25	6.41	6.66	8.06	6.05	7.82	6.32
	09:20	3.79	3.14	6.39	4.38	4.39	5.05	4.82	4.92	5.45	4.64		6.17	7.25	4.78	8.25	6.41	6.74	8.29	6.05	7.82	6.32
	09:40	3.79	3.14	6.39	4.38	4.39	5.05	4.82	4.92	5.45	4.64		6.17	7.25	5.03	8.25	6.68	6.93	8.29	6.05	7.82	6.32
	10:00	3.79	3.14	6.39	4.58	4.39	5.05	4.82	4.93	5.45	4.64		6.17	7.44	5.03	8.3	6.68	6.93	8.29	6.05	7.82	6.32
	10:20	3.79	3.14	6.39	4.58	4.39	5.26	4.97	4.95	5.45	4.64		6.17	7.45	5.03	8.3	6.68	6.93	8.29	6.05	7.82	6.32
	10:40	3.79	3.14	6.39	4.58	4.39	5.48	4.97	4.95	5.45	4.64		6.17	7.45	5.03	8.3	6.68	6.93	8.31	6.14	7.82	6.74
	11:00	3.79	3.32	6.68	4.58	4.39	5.48	4.97	4.95	5.45	4.64		6.17	7.45	5.03	8.3	6.68	6.93	8.52	6.15	7.82	6.74
	11:20	3.79	3.32	6.68	4.58	4.39	5.48	4.97	4.95	5.45	4.64		6.17	7.45	5.03	8.3	6.68	6.93	8.52	6.15	7.82	6.74
	11:40	3.79	3.32	6.68	4.86	4.39	5.48	4.97	5.07	5.45	4.68		6.17	7.45	5.1	8.3	6.68	6.96	8.52	6.15	7.82	6.74
	12:00	3.79	3.32	6.68	4.94	4.39	5.48	4.97	5.08	5.45	4.82		6.17	7.56	5.1	8.3	6.68	6.97	8.52	6.15	7.82	6.74
	12:20	3.79	3.32	6.68	4.94	4.39	5.48	4.97	5.08	5.45	4.83		6.17	7.56	5.1	8.3	6.68	6.97	8.52	6.15	7.82	6.74
	12:40	3.79	3.32	6.68	4.94	4.39	5.48	4.97	5.34	5.45	4.83		6.17	7.56	5.1	8.39	6.68	6.97	8.52	6.19	7.82	6.74
	13:00	3.79	3.33	6.68	4.94	4.39	5.48	4.97	5.38	5.45	4.83		6.17	7.56	5.1	8.39	6.68	6.97	8.52	6.2	7.82	6.74
	13:20	4.02	3.43	6.68	4.94	4.39	5.48	4.97	5.38	5.45	4.83		6.17	7.56	5.24	8.39	6.68	6.97	8.52	6.2	7.82	6.74
	13:40	4.02	3.43	6.68	5.16	4.39	5.63	4.97	5.38	5.45	4.83		6.17	7.56	5.24	8.39	6.87	6.98	8.52	6.2	7.82	6.74
	14:00	4.02	3.43	6.76	5.16	4.39	5.63	4.97	5.38	5.45	4.83		6.22	7.74	5.24	8.39	6.87	7	8.77	6.23	7.82	6.74
	14:20	4.02	3.43	6.76	5.16	4.39	5.63	4.97	5.38	5.45	4.84		6.22	7.88	5.24	8.39	6.87	7	8.77	6.29	7.82	6.74
	14:40	4.02	3.43	6.81	5.16	4.39	5.63	4.97	5.38	5.45	4.84		6.22	7.88	5.24	8.39	6.87	7	8.77	6.29	7.82	6.74
	15:00	4.02	3.45	6.82	5.16	4.39	5.63	4.97	5.5	5.45	4.84		6.22	7.88	5.33	8.39	6.87	7	8.77	6.3	7.82	6.74
	15:20	4.02	3.45	6.82	5.26	4.39	5.79	4.97	5.5	5.45	4.86		6.33	7.88	5.46	8.39	7.04	7	8.77	6.45	8.35	6.74
	15:40	4.15	3.45	6.82	5.26	4.39	5.98	4.97	5.5	5.45	4.86		6.33	8.08	5.46	8.39	7.04	7	8.77	6.46	8.35	6.74
	16:00	4.15	3.45	6.91	5.26	4.5	5.98	4.97	5.77	5.45	4.86		6.33	8.08	5.46	8.39	7.04	7	8.77	6.47	8.35	6.74
	16:20	4.15	3.77	6.91	5.26	4.5	5.98	4.97	5.77	5.45	4.86		6.33	8.08	5.49	8.39	7.04	7.38	8.77	6.48	8.35	6.74
	16:40	4.31	3.77	6.91	5.26	4.5	5.98	4.97	5.77	5.45	4.96		6.33	8.08	5.61	8.39	7.04	7.38	8.77	6.62	8.35	6.74
	17:00	4.31	3.77	7.06	5.26	4.5	5.98	5.02	5.77	5.45	4.98		6.52	8.08	5.61	8.58	7.42	7.38	8.77	6.62	8.35	6.74
	17:20	4.31	3.77	7.06	5.55	4.62	6.06	5.07	5.77	5.45	4.98		6.52	8.08	5.61	8.58	7.43	7.38	8.77	6.62	8.35	6.76
	17:40	4.31	3.77	7.36	5.55	4.62	6.25	5.07	5.77	5.45	4.98		6.52	8.08	5.61	8.58	7.43	7.38	8.77	6.63	8.35	6.83
	18:00	4.58	3.77	7.36	5.55	4.62	6.29	5.16	5.86	5.45	5.01		6.52	8.27	5.61	8.58	7.43	7.5	8.77	6.63	8.35	6.83
	18:20	4.76	3.96	7.36	5.55	4.74	6.36	5.37	5.94	5.48	5.15		6.68	8.36	5.7	8.58	7.49	7.87	8.77	7.19	8.35	6.98
	18:40	5.22	4.36	7.81	5.55	5.06	6.36	5.37	6.17	5.83	5.24		7.03	8.36	5.98	8.58	7.95	7.93	9.34	7.19	8.48	7.38
	19:00	5.22	4.36	7.89	5.77	5.08	6.84	5.37	6.32	5.83	5.37		7.12	8.45	6.08	8.79	8.03	8.27	9.61	7.19	8.91	7.55
	19:20	5.22	4.36	7.89	5.94	5.09	6.93	5.63	6.32	6	5.5		7.14	8.61	6.19	9.05	8.03	8.27	9.61	7.38	9.08	8.08
	19:40	5.22	4.36	7.96	6.03	5.09	7.46	5.76	6.5	6	5.51		7.71	8.98	6.19	9.22	8.09	8.79	9.61	7.57	9.08	8.08
	20:00	5.24	4.37	8.41	6.14	5.19	7.46	6.03	6.51	6.7	6.02		7.73	9.03	6.41	9.22	8.4	8.79	9.71	7.74	9.43	8.08
	20:20	5.25	4.53	8.43	6.14	5.44	7.46	6.05	6.81	6.7	6.23		7.73	9.33	6.75	9.59	8.4	8.79	9.93	7.78	9.44	8.36
	20:40	5.38	4.78	8.63	6.32	5.58	7.46	6.34	7.06	6.7	6.23		7.73	9.33	6.76	9.59	8.6	8.88	9.93	8.25	9.65	8.55
	21:00	5.86	4.78	8.63	6.5	5.82	7.46	6.44	7.06	6.79	6.23		7.73	9.33	6.85	9.91	8.68	9.09	10.27	8.25	9.65	8.56
	21:20	5.86	4.78	8.71	6.67	5.82	7.68	6.46	7.06	6.79	6.23		7.9	9.52	6.85	9.91	8.68	9.53	10.44	8.25	9.87	8.88
	21:40	5.86	5.04	8.96	6.67	5.82	7.99	6.46	7.06	7.3	6.33		7.92	9.52	6.88	10.19	8.94	9.53	10.44	8.25	10.2	9.03
	22:00	5.94	5.22	8.96	6.67	6.04	8.04	6.74	7.33	7.3	6.44		7.94	9.67	6.9	10.2	9.25	9.53	10.44	8.25	10.44	9.16
	22:20	5.94	5.22	9.11	6.91	6.04	8.04	7.1	7.34	7.3	6.72		8.37	9.76	6.98	10.44	9.32	9.53	10.94	8.41	10.44	9.48
	22:40	6.04	5.22	9.28	6.91	6.06	8.16	7.24	7.43	7.86	7.05		8.49	9.76	7.1	10.76	9.32	10.03	10.96	8.5	10.61	9.53
	23:00	6.18	5.22	9.45	7.33	6.5	8.16	7.24	7.59	7.86	7.05		8.49	10.01	7.17	10.88	9.41	10.13	10.96	8.5	10.72	9.71
	23:20	6.18	5.66	9.61	7.33	6.5	8.16	7.42	7.61	7.86	7.05		8.87	10.46	7.17	10.88	9.75	10.27	11.15	8.81	10.72	9.91
	23:40	6.44	5.66	9.79	7.33	6.5	8.29	7.61	7.9	7.86	7.05		8.87	10.46	7.74	11.13	9.8	10.27	11.24	9.01	11.05	10.07
	00:00	6.54	5.72	9.79	7.33	6.5	8.61	7.61	7.9	7.86	7.06		9.09	10.46	7.74	11.13	10.01	10.27	11.52	9.13	11.08	10.26
	00:20	6.59	5.78	9.99	7.55	6.5	8.61	7.61	7.9	7.86	7.12		9.09	10.46	7.74	11.24	10.24	10.27	11.52	9.13	11.25	10.26
	00:40	6.95	5.78	10	7.55	6.5	8.61	7.61	8.36	7.86	7.12		9.09	10.78	7.74	11.33	10.24	10.68	11.52	9.37	12.09	10.35
	01:00	6.95	5.78	10.03	7.88	6.5	8.71	7.61	8.36	7.86	7.3		9.3	10.78	7.74	11.56	10.24	10.73	11.52	9.63	12.09	10.53
	01:20	6.95	5.78	10.27	7.89	6.56	8.86	7.63	8.36	7.93	7.31		9.33	10.78	7.76	11.86	10.63	10.73	11.91	9.63	12.09	10.76
	01:40	6.95	5.78	10.66	8.16	6.58	8.87	7.63	8.47	7.94	7.4		9.4	10.78	8.1	12.01	10.63	10.82	11.91	9.84	12.09	10.79
	02:00	6.95	5.91	10.78	8.24	6.58	8.87	7.97	9.27	7.94	7.41		9.98	10.91	8.1	12.01	10.63	10.85	11.91	9.89	12.09	10.84
	02:20	7.02	5.91	10.78	8.24	6.99	8.87	7.97	9.27	7.94	7.47		9.98	10.91	8.1	12.16	10.63	10.89	11.91	10.22	12.26	10.84
	02:40	7.02	5.91	10.78	8.24	7.17	9.17	7.97	9.27	8.06	7.6		9.98	10.91	8.1	12.17	10.93	11.04	12.2	10.44	12.29	11.01
	03:00	7.03	6	10.82	8.31	7.17	9.24	8.04	9.27	8.3	7.61		9.98	10.93	8.1	12.45	10.93	11.23	12.36	10.5	12.51	11.22
	03:20	7.03	6	10.82	8.35	7.17	9.24	8.21	9.27	8.32	7.75		9.98	11.01	8.1	12.74	11.09	11.45	12.4	10.71	12.75	11.27
	03:40	7.55	6	10.99	8.9	7.17	9.24	8.26	9.27	8.48	7.75		10.2	11.15	8.1	12.82	11.2	11.52	12.61	11.05	12.75	11.53
	04:00	7.55	6.16	11.09	8.9	7.3	9.57	8.53	9.27	8.48	7.92		10.2	11.16	8.24	13.11	11.61	11.8	12.63	11.05	13.05	11.57
	04:20	7.55	6.2	11.09	8.9	7.3	9.57	8.66	9.42	8.79	7.93		10.28	11.33	8.28	13.37	11.61	11.92	12.98	11.05	13.57	11.69
	04:40	7.84	6.33	11.09	8.9	7.34	9.84	8.72	9.47	8.82	7.94		10.37	11.77	8.29	13.48	11.91	12.3	13.26	11.35	13.83	11.87
	05:00	7.84	6.33	11.69	8.96	7.36	9.84	8.83	9.49	8.82	7.97		10.46	11.77	8.48	13.73	11.91	12.6	13.48	11.65	13.86	11.9
	05:20	7.84	6.43	11.69	8.96	7.44	9.84	8.83	10.21	9.05	8.13		10.9	11.83	8.48	13.88	11.91	12.78	13.68	11.65	14.31	11.99
	05:40	7.84	6.43	11.69	8.96	7.44	9.84	8.83	10.21	9.05	8.15		10.9	11.83	8.52	13.88	11.91	12.79	13.68	11.65	14.51	12.33
	06:00	7.84	6.54	11.69	8.96	7.44	10.07	9.05	10.21	9.05	8.15		10.9	11.88	8.52	14.31	11.91	12.79	13.68	11.65	14.53	12.5
	06:20	7.84	6.83	11.69	9.43	7.44	10.26	9.05	10.21	9.09	8.15		10.91	11.88	8.52	14.31	11.91	13.13	13.97	11.65	14.53	12.5
	06:40	7.84	6.93	11.69	9.43	7.63	10.26	9.05	10.21	9.46	8.23		10.91	11.88	8.52	14.31	11.91	13.13	13.97	11.65	14.53	12.5
	07:00	7.84	6.94	11.69	9.43	7.63	10.26	9.05	10.21	9.46	8.23		10.91	12.17	8.52	14.31	11.91	13.13	13.97	11.65	14.53	12.5
	07:20	7.84	6.94	11.74	9.43	7.63	10.26	9.05	10.21	9.46	8.23		10.91	12.17	8.61	14.31	11.98	13.13	13.97	11.65	14.62	12.5
	07:40	7.84	6.94	11.74	9.43	7.63	10.26	9.05	10.21	9.46	8.39		10.91	12.17	8.67	14.31	11.99	13.13	13.97	11.65	14.62	12.5
	08:00	7.84	8.33	11.74	9.43	7.75	10.26	9.05	10.21	9.46	8.39		10.91	12.17	8.67	14.65	11.99	13.13	13.97	11.65	14.62	12.5
	08:20	7.84	8.33	11.74	9.43	7.76	10.26	9.18	10.21	9.46	8.39		10.93	12.19	8.84	14.66	12.05	13.18	13.97	11.68	14.64	12.52
	08:40	7.84	8.33	11.74	9.43	7.76	10.38	9.18	10.21	9.46	8.39		11.06	12.22	8.84	14.66	12.1	13.4	14.01	11.68	15.24	12.54
	09:00	7.84	8.33	11.74	9.43	7.76	10.38	9.55	10.21	9.46	8.39		11.06	12.45	8.84	14.66	12.1	13.4	14.01	11.68	15.24	12.54
	09:20	7.84	8.33	11.74	9.43	7.76	10.38	9.55	10.21	9.46	8.39		11.11	12.45	8.84	14.66	12.1	13.4	14.01	11.68	15.24	12.54
	09:40	7.84	8.33	11.74	9.43	7.83	10.38	9.55	10.31	9.46	8.45		11.11	12.45	8.92	14.66	12.2	13.4	14.01	11.68	15.24	12.54
	10:00	7.89	8.33	11.74	9.45	7.83	10.38	9.55	10.31	9.46	8.46		11.11	12.45	9.01	14.66	12.2	13.4	14.01	11.68	15.24	12.54
	10:20	7.93	8.33	11.74	9.51	7.83	10.42	9.86	10.57	9.51	8.51		11.11	12.45	9.04	14.66	12.2	13.4	14.01	11.68	15.24	12.54
	10:40	7.93	8.33	11.74	9.51	7.83	10.43	9.86	10.57	9.51	8.57		11.14	12.45	9.04	14.68	12.32	13.4	14.01	11.68	15.24	12.54
	11:00	7.93	8.33	11.74	9.51	7.83	10.43	9.86	10.61	9.51	8.58		11.14	12.66	9.04	14.71	12.32	13.4	14.01	11.68	15.24	12.54
	11:20	7.93	8.33	11.74	9.51	8.12	10.43	9.86	10.61	9.51	8.58		11.14	12.66	9.04	14.71	12.32	13.4	14.46	11.68	15.24	12.54
	11:40	7.93	8.33	11.75	9.65	8.12	10.43	9.86	10.61	9.51	8.58		11.15	12.66	9.04	14.71	12.32	13.4	14.46	11.68	15.24	12.54
	12:00	7.93	8.33	11.82	9.68	8.12	10.43	9.86	10.61	9.51	8.58		11.15	12.66	9.04	14.71	12.36	13.4	14.46	11.68	15.24	12.54
	12:20	7.95	8.33	11.82	9.68	8.12	10.43	9.86	10.61	9.51	8.58		11.15	12.66	9.18	14.71	12.36	13.4	14.46	11.68	15.24	12.54
	12:40	7.95	8.33	11.82	9.68	8.12	10.44	9.86	10.78	9.51	8.93		11.15	12.66	9.18	14.71	12.36	13.4	14.46	11.68	15.24	12.54
	13:00	7.95	8.33	11.82	9.68	8.12	10.7	10.17	10.78	9.67	8.93		11.6	12.66	9.18	14.71	12.36	13.4	14.46	11.74	15.24	12.54
	13:20	7.95	8.33	11.82	9.77	8.12	10.7	10.17	10.78	9.85	8.93		11.6	12.66	9.18	14.71	12.36	13.51	14.46	11.74	15.24	12.54
	13:40	7.95	8.33	11.82	9.77	8.12	10.7	10.17	10.85	9.85	8.93		11.6	12.66	9.18	14.78	12.36	13.51	14.46	11.74	15.24	12.54
	14:00	8.11	8.33	11.82	9.77	8.12	10.71	10.17	10.85	9.85	8.93		11.6	13.06	9.18	14.78	12.36	13.51	14.46	11.74	15.24	12.54
	14:20	8.12	8.33	11.82	9.84	8.12	10.71	10.17	10.85	9.85	8.93		11.6	13.06	9.18	14.78	12.36	13.51	14.46	11.74	15.24	12.54
	14:40	8.12	8.33	11.82	9.87	8.14	10.72	10.17	10.85	9.85	8.93		11.6	13.06	9.21	14.78	12.36	13.51	14.46	11.74	15.24	12.54
	15:00	8.12	8.33	11.82	9.87	8.15	10.72	10.17	10.85	9.85	8.93		11.6	13.06	9.21	14.78	12.36	13.51	14.46	11.74	15.24	12.54
	15:20	8.12	8.33	12.12	9.87	8.15	10.73	10.17	11.02	9.85	8.93		11.6	13.06	9.21	14.78	12.45	13.51	14.46	11.74	15.24	12.54
	15:40	8.19	8.33	12.12	10.05	8.15	11.2	10.17	11.02	9.96	8.93		11.7	13.06	9.21	14.78	12.45	13.51	14.46	11.74	15.24	12.54
	16:00	8.19	8.33	12.12	10.05	8.15	11.2	10.17	11.02	9.97	8.93		11.7	13.06	9.32	14.78	12.45	13.51	14.46	12.15	15.24	12.54
	16:20	8.41	8.33	12.12	10.05	8.16	11.2	10.17	11.02	9.97	8.93		11.7	13.06	9.32	14.78	12.48	13.51	14.46	12.15	15.24	12.54
	16:40	8.41	8.33	12.12	10.39	8.59	11.21	10.17	11.02	9.98	8.93		11.7	13.06	9.34	14.78	12.48	13.51	14.46	12.15	15.24	12.54
	17:00	8.41	8.33	12.12	10.39	8.59	11.21	10.17	11.02	9.98	8.95		11.78	13.06	9.35	14.78	12.48	13.51	14.46	12.15	15.24	12.54
	17:20	8.65	8.33	12.12	10.39	8.59	11.21	10.34	11.02	10.13	8.98		11.9	13.06	9.35	14.78	12.48	13.51	14.46	12.15	15.24	12.54
	17:40	8.65	8.33	12.12	10.39	8.6	11.51	10.36	11.02	10.15	8.98		11.9	13.06	9.39	14.78	12.57	13.51	14.46	12.15	15.24	12.62
	18:00	8.65	8.33	12.12	10.39	8.6	11.56	10.36	11.02	10.22	9.13		11.9	13.06	9.48	14.78	12.57	13.6	14.57	12.15	15.24	12.64
	18:20	8.94	8.78	12.46	10.39	8.99	11.65	10.68	11.02	10.31	9.14		12.07	13.06	9.53	14.78	12.73	13.6	14.58	12.15	15.24	12.95
	18:40	9.2	8.78	12.81	10.5	8.99	12.02	10.75	11.11	10.48	9.26		12.41	13.06	9.92	15.11	13.11	13.84	14.58	12.3	15.24	12.95
	19:00	9.2	8.78	12.81	10.88	8.99	12.43	10.77	11.12	10.76	9.48		12.41	13.41	9.92	15.11	13.13	14.51	14.58	12.6	15.24	13.23
	19:20	9.2	8.78	12.81	11.22	9.11	12.43	10.99	11.18	10.76	9.48		12.86	13.65	9.92	15.73	13.13	14.51	14.91	12.61	15.28	13.54
	19:40	9.2	8.78	13.12	11.22	9.32	12.43	11.26	11.55	10.97	9.71		12.86	13.9	9.92	15.73	13.54	14.51	15.28	12.61	15.28	13.56
	20:00	9.32	8.78	13.12	11.26	10.07	12.47	11.33	11.55	10.98	9.87		13.36	14.36	9.92	16.03	13.66	14.7	15.3	13.29	15.36	13.65
	20:20	9.66	9.28	13.24	11.29	10.07	12.47	11.36	11.68	11.22	9.95		13.4	14.36	10.03	16.03	13.68	14.85	15.42	13.35	15.82	14.34
	20:40	9.67	9.28	13.24	11.44	10.07	12.69	11.54	11.74	11.22	9.96		13.4	14.51	10.11	16.03	13.68	14.85	15.73	13.47	15.82	14.35
	21:00	9.74	9.28	13.48	11.44	10.07	12.73	11.65	11.93	11.22	10.14		13.4	14.51	10.11	16.03	13.82	15.05	15.76	13.58	15.95	14.43
	21:20	9.74	9.43	13.56	11.75	10.07	12.74	11.66	11.93	11.45	10.4		13.4	14.51	10.18	16.06	13.97	15.51	16.07	13.58	16.55	14.59
	21:40	9.76	9.43	13.77	11.75	10.07	13.62	11.88	12.06	11.46	10.48		13.72	14.51	10.26	16.38	13.97	15.57	16.07	13.78	16.55	14.72
	22:00	9.87	9.43	14.04	12.04	10.44	13.62	12.06	12.39	11.57	10.95		13.77	14.51	10.42	16.38	14.49	15.57	16.37	13.8	16.55	14.76
	22:20	10.03	9.67	14.24	12.49	10.44	13.62	12.07	12.39	11.62	10.95		13.81	14.51	10.46	16.7	14.49	15.72	16.38	14.09	16.93	14.93
	22:40	10.19	10.25	14.26	12.49	10.44	13.62	12.15	12.46	11.63	10.95		14.31	14.62	10.56	16.7	14.49	15.9	16.65	14.09	16.93	15.22
	23:00	10.36	10.29	14.26	12.49	10.46	13.62	12.38	13.13	11.81	10.95		14.44	14.62	10.56	17.03	14.77	15.91	16.66	14.21	17.12	15.48
	23:20	10.37	10.29	14.53	12.49	10.46	13.73	12.39	13.13	12.09	11.08		14.44	14.62	10.68	17.03	14.77	15.91	16.99	14.34	17.43	15.48
	23:40	10.37	10.29	14.57	12.49	10.62	14.12	12.52	13.13	12.5	11.3		14.63	15.29	10.92	17.25	14.77	16.18	16.99	14.58	17.44	15.61
	00:00	10.74	10.29	14.79	12.64	10.93	14.12	12.67	13.13	12.5	11.3		14.72	15.38	10.95	17.67	15.02	16.62	16.99	14.59	17.44	15.77
	00:20	10.75	10.29	14.79	12.69	10.93	14.12	12.75	13.13	12.5	11.4		14.72	15.38	11.08	17.67	15.02	16.62	17.13	14.79	17.66	15.96
	00:40	11.03	10.36	14.79	12.86	10.93	14.12	12.77	13.13	12.5	11.4		15.13	15.38	11.3	17.67	15.28	16.62	17.16	14.8	17.66	16.24
	01:00	11.03	10.69	14.79	12.98	10.93	14.12	12.83	13.13	12.5	11.57		15.24	15.38	11.42	17.9	15.35	16.71	17.42	15.11	18.26	16.38
	01:20	11.08	10.69	14.79	12.98	10.93	14.12	13.18	13.28	12.5	11.8		15.25	15.56	11.47	18.15	15.36	16.71	17.65	15.26	18.26	16.66
	01:40	11.29	10.69	15.08	12.98	10.93	14.12	13.18	13.28	12.58	11.8		15.51	15.77	11.76	18.15	15.86	16.71	17.66	15.26	18.26	16.88
	02:00	11.44	10.69	15.33	13.13	11.2	14.12	13.21	13.42	12.98	11.87		15.53	15.77	11.89	18.2	15.86	16.85	17.88	15.29	18.34	16.91
	02:20	11.45	10.73	15.37	13.34	11.25	14.12	13.48	13.6	13.02	11.87		15.53	15.78	12.18	18.7	15.86	16.85	17.94	15.44	18.34	17
	02:40	11.46	10.73	15.37	13.34	11.59	14.37	13.48	13.78	13.02	11.87		15.53	15.84	12.18	18.7	15.94	17.56	18.2	15.7	18.55	17.18
	03:00	11.48	10.74	15.39	13.34	11.63	14.37	13.48	13.91	13.02	11.94		16.13	16.22	12.26	18.76	15.94	17.56	18.38	15.82	18.55	17.39
	03:20	11.48	10.8	15.39	13.52	11.63	14.62	13.6	13.93	13.02	12.08		16.14	16.22	12.29	18.93	15.94	17.75	18.7	16.06	18.84	17.45
	03:40	11.6	10.89	15.41	13.63	11.63	15.08	13.6	14.09	13.22	12.08		16.14	16.33	12.44	19.29	16.12	17.75	18.72	16.25	18.87	17.59
	04:00	11.6	10.89	15.47	13.63	11.92	15.08	13.8	14.25	13.23	12.11		16.14	16.33	12.69	19.39	16.12	17.83	18.77	16.4	18.87	17.59
	04:20	11.7	10.89	15.66	13.75	11.92	15.08	13.8	14.4	13.41	12.23		16.14	16.6	12.75	19.81	16.25	17.83	19.2	16.56	19.45	17.83
	04:40	11.7	11.11	15.73	14.04	12.06	15.08	14.14	14.54	13.62	12.37		16.14	16.86	12.75	19.81	16.72	18.13	19.41	17.02	19.56	17.87
	05:00	11.8	11.54	15.86	14.38	12.06	15.35	14.14	14.64	13.8	12.37		16.14	16.92	12.97	20.08	16.72	18.37	19.6	17.1	19.88	17.97
	05:20	11.8	11.54	15.88	14.38	12.12	15.35	14.14	14.7	14.06	12.67		16.18	17.18	13.34	20.26	16.72	18.46	19.75	17.15	19.96	17.97
	05:40	11.89	11.54	15.88	14.38	12.23	15.35	14.25	14.96	14.36	12.67		16.18	17.35	13.34	20.38	16.95	18.83	19.75	17.52	20.13	18.13
	06:00	12.13	11.54	15.97	14.62	12.23	15.72	14.26	15.06	14.38	12.67		16.31	17.35	13.34	20.38	16.95	19.16	19.75	17.52	20.4	18.18
	06:20	12.14	11.6	16.53	14.62	12.23	15.72	14.26	15.4	14.38	12.67		17.18	17.35	13.34	20.38	16.95	19.16	19.75	17.52	20.4	18.19
	06:40	12.14	11.6	16.53	14.62	12.23	15.72	14.26	15.4	14.38	12.68		17.18	17.73	13.34	20.38	17.02	19.16	19.75	17.52	20.4	18.19
	07:00	12.14	11.74	16.53	14.68	12.23	15.72	14.74	15.4	14.38	12.68		17.18	17.74	13.34	20.47	17.02	19.16	19.75	17.52	20.4	18.19
	07:20	12.14	11.74	16.53	14.68	12.3	15.72	14.74	15.4	14.38	12.68		17.18	17.74	13.47	20.47	17.02	19.16	19.82	17.52	20.4	18.23
	07:40	12.14	11.74	16.53	14.68	12.44	15.97	14.74	15.4	14.39	12.68		17.18	17.74	13.55	20.47	17.02	19.16	20.06	17.52	20.4	18.23
	08:00	12.14	11.81	16.53	14.68	12.44	15.97	14.74	15.4	14.39	12.68		17.18	17.74	13.55	20.47	17.02	19.53	20.06	17.52	20.9	18.23
	08:20	12.48	11.81	16.53	14.78	12.49	16.03	14.87	15.46	16.14	12.69		17.18	17.85	13.55	20.47	17.02	19.53	20.06	17.52	21.01	18.29
	08:40	12.48	11.81	16.53	14.9	12.62	16.06	15.01	15.55	16.25	12.74		17.18	17.86	13.68	20.47	17.02	19.53	20.06	17.52	21.01	18.32
	09:00	12.48	12.01	16.53	15.09	12.89	16.21	15.08	15.55	16.3	12.76		17.18	17.86	13.76	20.47	17.02	19.53	20.06	17.52	21.01	18.32
Sex distribution	Npy1R-Gi + Chronic treatment
Males	10
Females	0
Table Analyzed	PM food intake males
Two-way RM ANOVA	Matching: Both factors
Assume sphericity?	Yes
Alpha	0.05
Source of Variation	% of total variation	P value	P value summary	Significant?
Row Factor	87.67	<0,0001	****	Yes
Column Factor	5.463	0.0026	**	Yes
Row Factor x Column Factor	1.144	<0,0001	****	Yes
Subject x Row Factor	0.6599
Subject x Column Factor	2.898
Subject	1.501
ANOVA table	SS	DF	MS	F (DFn, DFd)	P value
Row Factor	94807	216	438.9	F (216, 1944) = 1196	P<0,0001
Column Factor	5908	1	5908	F (1, 9) = 16,97	P=0,0026
Row Factor x Column Factor	1237	216	5.729	F (216, 1944) = 15,57	P<0,0001
Subject x Row Factor	713.5	1944	0.3671
Subject x Column Factor	3133	9	348.2
Subject	1623	9	180.3
Residual	715.2	1944	0.3679
Difference between column means
Mean of Chronic CNO	9.078
Mean of Vehicle	6.745
Difference between means	2.333
SE of difference	0.5665
95% CI of difference	1,052 to 3,615
Data summary
Number of columns (Column Factor)	2
Number of rows (Row Factor)	217
Number of subjects (Subject)	10
Number of missing values	0
Compare each cell mean with the other cell mean in that row
Number of families	1
Number of comparisons per family	217
Alpha	0.05
Bonferroni's multiple comparisons test	Mean Diff,	95,00% CI of diff,	Below threshold?	Summary	Adjusted P Value
Chronic CNO - Vehicle
09:00	0	-1,001 to 1,001	No	ns	>0,9999
09:20	0.09	-0,9110 to 1,091	No	ns	>0,9999
09:40	-0.015	-1,016 to 0,9860	No	ns	>0,9999
10:00	0.029	-0,9720 to 1,030	No	ns	>0,9999
10:20	0.062	-0,9390 to 1,063	No	ns	>0,9999
10:40	0.103	-0,8980 to 1,104	No	ns	>0,9999
11:00	0.202	-0,7990 to 1,203	No	ns	>0,9999
11:20	0.21	-0,7910 to 1,211	No	ns	>0,9999
11:40	0.214	-0,7870 to 1,215	No	ns	>0,9999
12:00	0.314	-0,6870 to 1,315	No	ns	>0,9999
12:20	0.391	-0,6100 to 1,392	No	ns	>0,9999
12:40	0.393	-0,6080 to 1,394	No	ns	>0,9999
13:00	0.373	-0,6280 to 1,374	No	ns	>0,9999
13:20	0.419	-0,5820 to 1,420	No	ns	>0,9999
13:40	0.515	-0,4860 to 1,516	No	ns	>0,9999
14:00	0.556	-0,4450 to 1,557	No	ns	>0,9999
14:20	0.544	-0,4570 to 1,545	No	ns	>0,9999
14:40	0.514	-0,4870 to 1,515	No	ns	>0,9999
15:00	0.534	-0,4670 to 1,535	No	ns	>0,9999
15:20	0.61	-0,3910 to 1,611	No	ns	>0,9999
15:40	0.638	-0,3630 to 1,639	No	ns	>0,9999
16:00	0.64	-0,3610 to 1,641	No	ns	>0,9999
16:20	0.672	-0,3290 to 1,673	No	ns	>0,9999
16:40	0.694	-0,3070 to 1,695	No	ns	>0,9999
17:00	0.746	-0,2550 to 1,747	No	ns	>0,9999
17:20	0.797	-0,2040 to 1,798	No	ns	0.725
17:40	0.806	-0,1950 to 1,807	No	ns	0.6514
18:00	0.868	-0,1330 to 1,869	No	ns	0.3032
18:20	0.878	-0,1230 to 1,879	No	ns	0.2668
18:40	0.878	-0,1230 to 1,879	No	ns	0.2668
19:00	0.905	-0,09596 to 1,906	No	ns	0.1877
19:20	1.065	0,06404 to 2,066	Yes	*	0.0194
19:40	1.076	0,07504 to 2,077	Yes	*	0.0164
20:00	1.174	0,1730 to 2,175	Yes	**	0.0034
20:20	1.083	0,08204 to 2,084	Yes	*	0.0147
20:40	1.115	0,1140 to 2,116	Yes	**	0.0089
21:00	1.243	0,2420 to 2,244	Yes	**	0.0011
21:20	1.205	0,2040 to 2,206	Yes	**	0.002
21:40	1.128	0,1270 to 2,129	Yes	**	0.0073
22:00	1.128	0,1270 to 2,129	Yes	**	0.0073
22:20	1.16	0,1590 to 2,161	Yes	**	0.0043
22:40	1.159	0,1580 to 2,160	Yes	**	0.0044
23:00	1.228	0,2270 to 2,229	Yes	**	0.0014
23:20	1.277	0,2760 to 2,278	Yes	***	0.0006
23:40	1.196	0,1950 to 2,197	Yes	**	0.0024
00:00	1.268	0,2670 to 2,269	Yes	***	0.0007
00:20	1.189	0,1880 to 2,190	Yes	**	0.0027
00:40	1.258	0,2570 to 2,259	Yes	***	0.0008
01:00	1.278	0,2770 to 2,279	Yes	***	0.0006
01:20	1.438	0,4370 to 2,439	Yes	****	<0,0001
01:40	1.459	0,4580 to 2,460	Yes	****	<0,0001
02:00	1.567	0,5660 to 2,568	Yes	****	<0,0001
02:20	1.701	0,7000 to 2,702	Yes	****	<0,0001
02:40	1.656	0,6550 to 2,657	Yes	****	<0,0001
03:00	1.63	0,6290 to 2,631	Yes	****	<0,0001
03:20	1.686	0,6850 to 2,687	Yes	****	<0,0001
03:40	1.758	0,7570 to 2,759	Yes	****	<0,0001
04:00	1.769	0,7680 to 2,770	Yes	****	<0,0001
04:20	1.912	0,9110 to 2,913	Yes	****	<0,0001
04:40	1.957	0,9560 to 2,958	Yes	****	<0,0001
05:00	1.923	0,9220 to 2,924	Yes	****	<0,0001
05:20	1.999	0,9980 to 3,000	Yes	****	<0,0001
05:40	2.053	1,052 to 3,054	Yes	****	<0,0001
06:00	2.044	1,043 to 3,045	Yes	****	<0,0001
06:20	2.004	1,003 to 3,005	Yes	****	<0,0001
06:40	2.04	1,039 to 3,041	Yes	****	<0,0001
07:00	2.041	1,040 to 3,042	Yes	****	<0,0001
07:20	2.009	1,008 to 3,010	Yes	****	<0,0001
07:40	2.025	1,024 to 3,026	Yes	****	<0,0001
08:00	2.139	1,138 to 3,140	Yes	****	<0,0001
08:20	2.139	1,138 to 3,140	Yes	****	<0,0001
08:40	2.096	1,095 to 3,097	Yes	****	<0,0001
09:00	2.062	1,061 to 3,063	Yes	****	<0,0001
09:20	2.111	1,110 to 3,112	Yes	****	<0,0001
09:40	2.182	1,181 to 3,183	Yes	****	<0,0001
10:00	2.185	1,184 to 3,186	Yes	****	<0,0001
10:20	2.148	1,147 to 3,149	Yes	****	<0,0001
10:40	2.179	1,178 to 3,180	Yes	****	<0,0001
11:00	2.154	1,153 to 3,155	Yes	****	<0,0001
11:20	2.154	1,153 to 3,155	Yes	****	<0,0001
11:40	2.12	1,119 to 3,121	Yes	****	<0,0001
12:00	2.109	1,108 to 3,110	Yes	****	<0,0001
12:20	2.108	1,107 to 3,109	Yes	****	<0,0001
12:40	2.095	1,094 to 3,096	Yes	****	<0,0001
13:00	2.091	1,090 to 3,092	Yes	****	<0,0001
13:20	2.072	1,071 to 3,073	Yes	****	<0,0001
13:40	2.055	1,054 to 3,056	Yes	****	<0,0001
14:00	2.1	1,099 to 3,101	Yes	****	<0,0001
14:20	2.119	1,118 to 3,120	Yes	****	<0,0001
14:40	2.114	1,113 to 3,115	Yes	****	<0,0001
15:00	2.109	1,108 to 3,110	Yes	****	<0,0001
15:20	2.19	1,189 to 3,191	Yes	****	<0,0001
15:40	2.179	1,178 to 3,180	Yes	****	<0,0001
16:00	2.133	1,132 to 3,134	Yes	****	<0,0001
16:20	2.143	1,142 to 3,144	Yes	****	<0,0001
16:40	2.143	1,142 to 3,144	Yes	****	<0,0001
17:00	2.197	1,196 to 3,198	Yes	****	<0,0001
17:20	2.146	1,145 to 3,147	Yes	****	<0,0001
17:40	2.105	1,104 to 3,106	Yes	****	<0,0001
18:00	2.084	1,083 to 3,085	Yes	****	<0,0001
18:20	2.13	1,129 to 3,131	Yes	****	<0,0001
18:40	2.125	1,124 to 3,126	Yes	****	<0,0001
19:00	2.195	1,194 to 3,196	Yes	****	<0,0001
19:20	2.256	1,255 to 3,257	Yes	****	<0,0001
19:40	2.343	1,342 to 3,344	Yes	****	<0,0001
20:00	2.247	1,246 to 3,248	Yes	****	<0,0001
20:20	2.306	1,305 to 3,307	Yes	****	<0,0001
20:40	2.279	1,278 to 3,280	Yes	****	<0,0001
21:00	2.275	1,274 to 3,276	Yes	****	<0,0001
21:20	2.377	1,376 to 3,378	Yes	****	<0,0001
21:40	2.341	1,340 to 3,342	Yes	****	<0,0001
22:00	2.31	1,309 to 3,311	Yes	****	<0,0001
22:20	2.395	1,394 to 3,396	Yes	****	<0,0001
22:40	2.381	1,380 to 3,382	Yes	****	<0,0001
23:00	2.34	1,339 to 3,341	Yes	****	<0,0001
23:20	2.461	1,460 to 3,462	Yes	****	<0,0001
23:40	2.521	1,520 to 3,522	Yes	****	<0,0001
00:00	2.577	1,576 to 3,578	Yes	****	<0,0001
00:20	2.569	1,568 to 3,570	Yes	****	<0,0001
00:40	2.685	1,684 to 3,686	Yes	****	<0,0001
01:00	2.714	1,713 to 3,715	Yes	****	<0,0001
01:20	2.794	1,793 to 3,795	Yes	****	<0,0001
01:40	2.793	1,792 to 3,794	Yes	****	<0,0001
02:00	2.729	1,728 to 3,730	Yes	****	<0,0001
02:20	2.744	1,743 to 3,745	Yes	****	<0,0001
02:40	2.788	1,787 to 3,789	Yes	****	<0,0001
03:00	2.842	1,841 to 3,843	Yes	****	<0,0001
03:20	2.934	1,933 to 3,935	Yes	****	<0,0001
03:40	2.932	1,931 to 3,933	Yes	****	<0,0001
04:00	2.965	1,964 to 3,966	Yes	****	<0,0001
04:20	3.067	2,066 to 4,068	Yes	****	<0,0001
04:40	3.214	2,213 to 4,215	Yes	****	<0,0001
05:00	3.271	2,270 to 4,272	Yes	****	<0,0001
05:20	3.299	2,298 to 4,300	Yes	****	<0,0001
05:40	3.356	2,355 to 4,357	Yes	****	<0,0001
06:00	3.367	2,366 to 4,368	Yes	****	<0,0001
06:20	3.332	2,331 to 4,333	Yes	****	<0,0001
06:40	3.258	2,257 to 4,259	Yes	****	<0,0001
07:00	3.286	2,285 to 4,287	Yes	****	<0,0001
07:20	3.306	2,305 to 4,307	Yes	****	<0,0001
07:40	3.297	2,296 to 4,298	Yes	****	<0,0001
08:00	3.18	2,179 to 4,181	Yes	****	<0,0001
08:20	3.206	2,205 to 4,207	Yes	****	<0,0001
08:40	3.303	2,302 to 4,304	Yes	****	<0,0001
09:00	3.289	2,288 to 4,290	Yes	****	<0,0001
09:20	3.294	2,293 to 4,295	Yes	****	<0,0001
09:40	3.289	2,288 to 4,290	Yes	****	<0,0001
10:00	3.29	2,289 to 4,291	Yes	****	<0,0001
10:20	3.212	2,211 to 4,213	Yes	****	<0,0001
10:40	3.222	2,221 to 4,223	Yes	****	<0,0001
11:00	3.241	2,240 to 4,242	Yes	****	<0,0001
11:20	3.257	2,256 to 4,258	Yes	****	<0,0001
11:40	3.243	2,242 to 4,244	Yes	****	<0,0001
12:00	3.237	2,236 to 4,238	Yes	****	<0,0001
12:20	3.249	2,248 to 4,250	Yes	****	<0,0001
12:40	3.196	2,195 to 4,197	Yes	****	<0,0001
13:00	3.174	2,173 to 4,175	Yes	****	<0,0001
13:20	3.158	2,157 to 4,159	Yes	****	<0,0001
13:40	3.158	2,157 to 4,159	Yes	****	<0,0001
14:00	3.181	2,180 to 4,182	Yes	****	<0,0001
14:20	3.173	2,172 to 4,174	Yes	****	<0,0001
14:40	3.17	2,169 to 4,171	Yes	****	<0,0001
15:00	3.169	2,168 to 4,170	Yes	****	<0,0001
15:20	3.13	2,129 to 4,131	Yes	****	<0,0001
15:40	3.057	2,056 to 4,058	Yes	****	<0,0001
16:00	3.108	2,107 to 4,109	Yes	****	<0,0001
16:20	3.088	2,087 to 4,089	Yes	****	<0,0001
16:40	3.011	2,010 to 4,012	Yes	****	<0,0001
17:00	3.018	2,017 to 4,019	Yes	****	<0,0001
17:20	2.971	1,970 to 3,972	Yes	****	<0,0001
17:40	2.957	1,956 to 3,958	Yes	****	<0,0001
18:00	2.961	1,960 to 3,962	Yes	****	<0,0001
18:20	2.833	1,832 to 3,834	Yes	****	<0,0001
18:40	2.862	1,861 to 3,863	Yes	****	<0,0001
19:00	2.892	1,891 to 3,893	Yes	****	<0,0001
19:20	3.018	2,017 to 4,019	Yes	****	<0,0001
19:40	2.963	1,962 to 3,964	Yes	****	<0,0001
20:00	3.088	2,087 to 4,089	Yes	****	<0,0001
20:20	3.106	2,105 to 4,107	Yes	****	<0,0001
20:40	3.11	2,109 to 4,111	Yes	****	<0,0001
21:00	3.096	2,095 to 4,097	Yes	****	<0,0001
21:20	3.169	2,168 to 4,170	Yes	****	<0,0001
21:40	3.125	2,124 to 4,126	Yes	****	<0,0001
22:00	3.021	2,020 to 4,022	Yes	****	<0,0001
22:20	3.05	2,049 to 4,051	Yes	****	<0,0001
22:40	3.103	2,102 to 4,104	Yes	****	<0,0001
23:00	3.105	2,104 to 4,106	Yes	****	<0,0001
23:20	3.113	2,112 to 4,114	Yes	****	<0,0001
23:40	3.175	2,174 to 4,176	Yes	****	<0,0001
00:00	3.204	2,203 to 4,205	Yes	****	<0,0001
00:20	3.268	2,267 to 4,269	Yes	****	<0,0001
00:40	3.335	2,334 to 4,336	Yes	****	<0,0001
01:00	3.46	2,459 to 4,461	Yes	****	<0,0001
01:20	3.498	2,497 to 4,499	Yes	****	<0,0001
01:40	3.589	2,588 to 4,590	Yes	****	<0,0001
02:00	3.513	2,512 to 4,514	Yes	****	<0,0001
02:20	3.539	2,538 to 4,540	Yes	****	<0,0001
02:40	3.637	2,636 to 4,638	Yes	****	<0,0001
03:00	3.771	2,770 to 4,772	Yes	****	<0,0001
03:20	3.825	2,824 to 4,826	Yes	****	<0,0001
03:40	3.827	2,826 to 4,828	Yes	****	<0,0001
04:00	3.815	2,814 to 4,816	Yes	****	<0,0001
04:20	3.958	2,957 to 4,959	Yes	****	<0,0001
04:40	3.988	2,987 to 4,989	Yes	****	<0,0001
05:00	3.981	2,980 to 4,982	Yes	****	<0,0001
05:20	4.033	3,032 to 5,034	Yes	****	<0,0001
05:40	4.105	3,104 to 5,106	Yes	****	<0,0001
06:00	4.076	3,075 to 5,077	Yes	****	<0,0001
06:20	4.067	3,066 to 5,068	Yes	****	<0,0001
06:40	4.111	3,110 to 5,112	Yes	****	<0,0001
07:00	4.053	3,052 to 5,054	Yes	****	<0,0001
07:20	4.07	3,069 to 5,071	Yes	****	<0,0001
07:40	4.062	3,061 to 5,063	Yes	****	<0,0001
08:00	4.142	3,141 to 5,143	Yes	****	<0,0001
08:20	3.92	2,919 to 4,921	Yes	****	<0,0001
08:40	3.87	2,869 to 4,871	Yes	****	<0,0001
09:00	3.783	2,782 to 4,784	Yes	****	<0,0001
Test details	Mean 1	Mean 2	Mean Diff,	SE of diff,	N1	N2	t	DF
Chronic CNO - Vehicle
09:00	-3.553e-15	-3.553e-15	0	0.2713	10	10	0	1944
09:20	0.115	0.025	0.09	0.2713	10	10	0.3318	1944
09:40	0.125	0.14	-0.015	0.2713	10	10	0.0553	1944
10:00	0.189	0.16	0.029	0.2713	10	10	0.1069	1944
10:20	0.256	0.194	0.062	0.2713	10	10	0.2286	1944
10:40	0.341	0.238	0.103	0.2713	10	10	0.3797	1944
11:00	0.447	0.245	0.202	0.2713	10	10	0.7447	1944
11:20	0.481	0.271	0.21	0.2713	10	10	0.7742	1944
11:40	0.495	0.281	0.214	0.2713	10	10	0.7889	1944
12:00	0.617	0.303	0.314	0.2713	10	10	1.158	1944
12:20	0.771	0.38	0.391	0.2713	10	10	1.441	1944
12:40	0.809	0.416	0.393	0.2713	10	10	1.449	1944
13:00	0.823	0.45	0.373	0.2713	10	10	1.375	1944
13:20	0.902	0.483	0.419	0.2713	10	10	1.545	1944
13:40	1.001	0.486	0.515	0.2713	10	10	1.899	1944
14:00	1.043	0.487	0.556	0.2713	10	10	2.05	1944
14:20	1.062	0.518	0.544	0.2713	10	10	2.005	1944
14:40	1.104	0.59	0.514	0.2713	10	10	1.895	1944
15:00	1.129	0.595	0.534	0.2713	10	10	1.969	1944
15:20	1.219	0.609	0.61	0.2713	10	10	2.249	1944
15:40	1.267	0.629	0.638	0.2713	10	10	2.352	1944
16:00	1.295	0.655	0.64	0.2713	10	10	2.359	1944
16:20	1.352	0.68	0.672	0.2713	10	10	2.477	1944
16:40	1.402	0.708	0.694	0.2713	10	10	2.558	1944
17:00	1.527	0.781	0.746	0.2713	10	10	2.75	1944
17:20	1.619	0.822	0.797	0.2713	10	10	2.938	1944
17:40	1.674	0.868	0.806	0.2713	10	10	2.971	1944
18:00	1.771	0.903	0.868	0.2713	10	10	3.2	1944
18:20	1.936	1.058	0.878	0.2713	10	10	3.237	1944
18:40	2.089	1.211	0.878	0.2713	10	10	3.237	1944
19:00	2.25	1.345	0.905	0.2713	10	10	3.336	1944
19:20	2.474	1.409	1.065	0.2713	10	10	3.926	1944
19:40	2.578	1.502	1.076	0.2713	10	10	3.967	1944
20:00	2.716	1.542	1.174	0.2713	10	10	4.328	1944
20:20	2.78	1.697	1.083	0.2713	10	10	3.992	1944
20:40	2.948	1.833	1.115	0.2713	10	10	4.11	1944
21:00	3.169	1.926	1.243	0.2713	10	10	4.582	1944
21:20	3.242	2.037	1.205	0.2713	10	10	4.442	1944
21:40	3.401	2.273	1.128	0.2713	10	10	4.158	1944
22:00	3.477	2.349	1.128	0.2713	10	10	4.158	1944
22:20	3.558	2.398	1.16	0.2713	10	10	4.276	1944
22:40	3.654	2.495	1.159	0.2713	10	10	4.273	1944
23:00	3.838	2.61	1.228	0.2713	10	10	4.527	1944
23:20	3.975	2.698	1.277	0.2713	10	10	4.708	1944
23:40	4.003	2.807	1.196	0.2713	10	10	4.409	1944
00:00	4.095	2.827	1.268	0.2713	10	10	4.674	1944
00:20	4.141	2.952	1.189	0.2713	10	10	4.383	1944
00:40	4.312	3.054	1.258	0.2713	10	10	4.638	1944
01:00	4.416	3.138	1.278	0.2713	10	10	4.711	1944
01:20	4.588	3.15	1.438	0.2713	10	10	5.301	1944
01:40	4.674	3.215	1.459	0.2713	10	10	5.379	1944
02:00	4.851	3.284	1.567	0.2713	10	10	5.777	1944
02:20	5.014	3.313	1.701	0.2713	10	10	6.271	1944
02:40	5.094	3.438	1.656	0.2713	10	10	6.105	1944
03:00	5.15	3.52	1.63	0.2713	10	10	6.009	1944
03:20	5.275	3.589	1.686	0.2713	10	10	6.215	1944
03:40	5.422	3.664	1.758	0.2713	10	10	6.481	1944
04:00	5.549	3.78	1.769	0.2713	10	10	6.521	1944
04:20	5.743	3.831	1.912	0.2713	10	10	7.049	1944
04:40	5.901	3.944	1.957	0.2713	10	10	7.214	1944
05:00	6.012	4.089	1.923	0.2713	10	10	7.089	1944
05:20	6.248	4.249	1.999	0.2713	10	10	7.369	1944
05:40	6.368	4.315	2.053	0.2713	10	10	7.568	1944
06:00	6.386	4.342	2.044	0.2713	10	10	7.535	1944
06:20	6.443	4.439	2.004	0.2713	10	10	7.388	1944
06:40	6.479	4.439	2.04	0.2713	10	10	7.52	1944
07:00	6.502	4.461	2.041	0.2713	10	10	7.524	1944
07:20	6.54	4.531	2.009	0.2713	10	10	7.406	1944
07:40	6.56	4.535	2.025	0.2713	10	10	7.465	1944
08:00	6.674	4.535	2.139	0.2713	10	10	7.885	1944
08:20	6.741	4.602	2.139	0.2713	10	10	7.885	1944
08:40	6.747	4.651	2.096	0.2713	10	10	7.727	1944
09:00	6.751	4.689	2.062	0.2713	10	10	7.601	1944
09:20	6.808	4.697	2.111	0.2713	10	10	7.782	1944
09:40	6.879	4.697	2.182	0.2713	10	10	8.044	1944
10:00	6.903	4.718	2.185	0.2713	10	10	8.055	1944
10:20	6.904	4.756	2.148	0.2713	10	10	7.919	1944
10:40	6.957	4.778	2.179	0.2713	10	10	8.033	1944
11:00	6.979	4.825	2.154	0.2713	10	10	7.941	1944
11:20	6.979	4.825	2.154	0.2713	10	10	7.941	1944
11:40	6.989	4.869	2.12	0.2713	10	10	7.815	1944
12:00	7.001	4.892	2.109	0.2713	10	10	7.775	1944
12:20	7.001	4.893	2.108	0.2713	10	10	7.771	1944
12:40	7.014	4.919	2.095	0.2713	10	10	7.723	1944
13:00	7.015	4.924	2.091	0.2713	10	10	7.708	1944
13:20	7.029	4.957	2.072	0.2713	10	10	7.638	1944
13:40	7.049	4.994	2.055	0.2713	10	10	7.576	1944
14:00	7.102	5.002	2.1	0.2713	10	10	7.742	1944
14:20	7.122	5.003	2.119	0.2713	10	10	7.812	1944
14:40	7.122	5.008	2.114	0.2713	10	10	7.793	1944
15:00	7.132	5.023	2.109	0.2713	10	10	7.775	1944
15:20	7.241	5.051	2.19	0.2713	10	10	8.073	1944
15:40	7.262	5.083	2.179	0.2713	10	10	8.033	1944
16:00	7.263	5.13	2.133	0.2713	10	10	7.863	1944
16:20	7.305	5.162	2.143	0.2713	10	10	7.9	1944
16:40	7.331	5.188	2.143	0.2713	10	10	7.9	1944
17:00	7.407	5.21	2.197	0.2713	10	10	8.099	1944
17:20	7.41	5.264	2.146	0.2713	10	10	7.911	1944
17:40	7.418	5.313	2.105	0.2713	10	10	7.76	1944
18:00	7.449	5.365	2.084	0.2713	10	10	7.683	1944
18:20	7.597	5.467	2.13	0.2713	10	10	7.852	1944
18:40	7.822	5.697	2.125	0.2713	10	10	7.834	1944
19:00	8	5.805	2.195	0.2713	10	10	8.092	1944
19:20	8.144	5.888	2.256	0.2713	10	10	8.317	1944
19:40	8.332	5.989	2.343	0.2713	10	10	8.637	1944
20:00	8.454	6.207	2.247	0.2713	10	10	8.283	1944
20:20	8.61	6.304	2.306	0.2713	10	10	8.501	1944
20:40	8.727	6.448	2.279	0.2713	10	10	8.401	1944
21:00	8.832	6.557	2.275	0.2713	10	10	8.387	1944
21:20	8.983	6.606	2.377	0.2713	10	10	8.763	1944
21:40	9.09	6.749	2.341	0.2713	10	10	8.63	1944
22:00	9.178	6.868	2.31	0.2713	10	10	8.516	1944
22:20	9.367	6.972	2.395	0.2713	10	10	8.829	1944
22:40	9.506	7.125	2.381	0.2713	10	10	8.777	1944
23:00	9.598	7.258	2.34	0.2713	10	10	8.626	1944
23:20	9.799	7.338	2.461	0.2713	10	10	9.072	1944
23:40	9.964	7.443	2.521	0.2713	10	10	9.294	1944
00:00	10.07	7.492	2.577	0.2713	10	10	9.5	1944
00:20	10.12	7.551	2.569	0.2713	10	10	9.471	1944
00:40	10.32	7.634	2.685	0.2713	10	10	9.898	1944
01:00	10.41	7.698	2.714	0.2713	10	10	10.01	1944
01:20	10.55	7.754	2.794	0.2713	10	10	10.3	1944
01:40	10.64	7.844	2.793	0.2713	10	10	10.3	1944
02:00	10.72	7.992	2.729	0.2713	10	10	10.06	1944
02:20	10.79	8.046	2.744	0.2713	10	10	10.12	1944
02:40	10.91	8.119	2.788	0.2713	10	10	10.28	1944
03:00	11.02	8.179	2.842	0.2713	10	10	10.48	1944
03:20	11.15	8.216	2.934	0.2713	10	10	10.82	1944
03:40	11.29	8.361	2.932	0.2713	10	10	10.81	1944
04:00	11.44	8.477	2.965	0.2713	10	10	10.93	1944
04:20	11.61	8.541	3.067	0.2713	10	10	11.31	1944
04:40	11.84	8.629	3.214	0.2713	10	10	11.85	1944
05:00	11.98	8.713	3.271	0.2713	10	10	12.06	1944
05:20	12.14	8.842	3.299	0.2713	10	10	12.16	1944
05:40	12.2	8.844	3.356	0.2713	10	10	12.37	1944
06:00	12.27	8.9	3.367	0.2713	10	10	12.41	1944
06:20	12.33	8.999	3.332	0.2713	10	10	12.28	1944
06:40	12.33	9.073	3.258	0.2713	10	10	12.01	1944
07:00	12.36	9.074	3.286	0.2713	10	10	12.11	1944
07:20	12.39	9.079	3.306	0.2713	10	10	12.19	1944
07:40	12.39	9.095	3.297	0.2713	10	10	12.15	1944
08:00	12.43	9.246	3.18	0.2713	10	10	11.72	1944
08:20	12.47	9.26	3.206	0.2713	10	10	11.82	1944
08:40	12.58	9.272	3.303	0.2713	10	10	12.18	1944
09:00	12.6	9.309	3.289	0.2713	10	10	12.12	1944
09:20	12.6	9.309	3.294	0.2713	10	10	12.14	1944
09:40	12.62	9.332	3.289	0.2713	10	10	12.12	1944
10:00	12.63	9.34	3.29	0.2713	10	10	12.13	1944
10:20	12.63	9.421	3.212	0.2713	10	10	11.84	1944
10:40	12.65	9.428	3.222	0.2713	10	10	11.88	1944
11:00	12.67	9.433	3.241	0.2713	10	10	11.95	1944
11:20	12.72	9.462	3.257	0.2713	10	10	12.01	1944
11:40	12.72	9.477	3.243	0.2713	10	10	11.96	1944
12:00	12.72	9.487	3.237	0.2713	10	10	11.93	1944
12:20	12.74	9.489	3.249	0.2713	10	10	11.98	1944
12:40	12.74	9.542	3.196	0.2713	10	10	11.78	1944
13:00	12.79	9.615	3.174	0.2713	10	10	11.7	1944
13:20	12.8	9.642	3.158	0.2713	10	10	11.64	1944
13:40	12.81	9.649	3.158	0.2713	10	10	11.64	1944
14:00	12.85	9.666	3.181	0.2713	10	10	11.73	1944
14:20	12.85	9.674	3.173	0.2713	10	10	11.7	1944
14:40	12.85	9.68	3.17	0.2713	10	10	11.69	1944
15:00	12.85	9.681	3.169	0.2713	10	10	11.68	1944
15:20	12.86	9.729	3.13	0.2713	10	10	11.54	1944
15:40	12.87	9.812	3.057	0.2713	10	10	11.27	1944
16:00	12.92	9.813	3.108	0.2713	10	10	11.46	1944
16:20	12.92	9.836	3.088	0.2713	10	10	11.38	1944
16:40	12.93	9.915	3.011	0.2713	10	10	11.1	1944
17:00	12.94	9.917	3.018	0.2713	10	10	11.13	1944
17:20	12.95	9.976	2.971	0.2713	10	10	10.95	1944
17:40	12.97	10.01	2.957	0.2713	10	10	10.9	1944
18:00	13	10.04	2.961	0.2713	10	10	10.92	1944
18:20	13.07	10.24	2.833	0.2713	10	10	10.44	1944
18:40	13.25	10.39	2.862	0.2713	10	10	10.55	1944
19:00	13.41	10.52	2.892	0.2713	10	10	10.66	1944
19:20	13.61	10.6	3.018	0.2713	10	10	11.13	1944
19:40	13.72	10.76	2.963	0.2713	10	10	10.92	1944
20:00	13.96	10.88	3.088	0.2713	10	10	11.38	1944
20:20	14.13	11.02	3.106	0.2713	10	10	11.45	1944
20:40	14.2	11.09	3.11	0.2713	10	10	11.46	1944
21:00	14.26	11.17	3.096	0.2713	10	10	11.41	1944
21:20	14.44	11.27	3.169	0.2713	10	10	11.68	1944
21:40	14.55	11.43	3.125	0.2713	10	10	11.52	1944
22:00	14.66	11.64	3.021	0.2713	10	10	11.14	1944
22:20	14.8	11.75	3.05	0.2713	10	10	11.24	1944
22:40	14.95	11.84	3.103	0.2713	10	10	11.44	1944
23:00	15.08	11.98	3.105	0.2713	10	10	11.45	1944
23:20	15.17	12.06	3.113	0.2713	10	10	11.48	1944
23:40	15.37	12.19	3.175	0.2713	10	10	11.7	1944
00:00	15.52	12.31	3.204	0.2713	10	10	11.81	1944
00:20	15.6	12.34	3.268	0.2713	10	10	12.05	1944
00:40	15.72	12.39	3.335	0.2713	10	10	12.29	1944
01:00	15.92	12.46	3.46	0.2713	10	10	12.76	1944
01:20	16.03	12.54	3.498	0.2713	10	10	12.9	1944
01:40	16.18	12.59	3.589	0.2713	10	10	13.23	1944
02:00	16.25	12.74	3.513	0.2713	10	10	12.95	1944
02:20	16.36	12.82	3.539	0.2713	10	10	13.05	1944
02:40	16.54	12.9	3.637	0.2713	10	10	13.41	1944
03:00	16.7	12.93	3.771	0.2713	10	10	13.9	1944
03:20	16.83	13.01	3.825	0.2713	10	10	14.1	1944
03:40	16.95	13.12	3.827	0.2713	10	10	14.11	1944
04:00	17.01	13.2	3.815	0.2713	10	10	14.06	1944
04:20	17.24	13.28	3.958	0.2713	10	10	14.59	1944
04:40	17.43	13.44	3.988	0.2713	10	10	14.7	1944
05:00	17.58	13.59	3.981	0.2713	10	10	14.68	1944
05:20	17.7	13.66	4.033	0.2713	10	10	14.87	1944
05:40	17.86	13.75	4.105	0.2713	10	10	15.13	1944
06:00	17.93	13.86	4.076	0.2713	10	10	15.03	1944
06:20	18.02	13.96	4.067	0.2713	10	10	14.99	1944
06:40	18.07	13.96	4.111	0.2713	10	10	15.16	1944
07:00	18.08	14.02	4.053	0.2713	10	10	14.94	1944
07:20	18.1	14.03	4.07	0.2713	10	10	15	1944
07:40	18.13	14.07	4.062	0.2713	10	10	14.97	1944
08:00	18.22	14.08	4.142	0.2713	10	10	15.27	1944
08:20	18.25	14.33	3.92	0.2713	10	10	14.45	1944
08:40	18.27	14.4	3.87	0.2713	10	10	14.27	1944
09:00	18.27	14.49	3.783	0.2713	10	10	13.95	1944

## Sheet: Fig 4l
Fig 4l	% of BW change after 3 days treatment with Vehicle or chronic CNO in MALES Npy1R-Gi mice (n=15)
	n number	Vehicle	Chronic CNO
Raw data	1	-0.696864	1.42349
	2	0.990099	4.42478
	3	-0.632911	1.25392
	4	-0.606061	10.4348
	5	-3.59281	3.42857
	6	2	9.31677
	7	-2.57235	5.97484
	8	4.29799	-0.46948
	9	-6.57439	10.8553
	10	2.99625	1.77305
	11	0.341297	7.33333
	12	-0.675676	12.0521
	13	0.714286	9.96564
	14	-0.719425	7.77385
	15	-0.763359	-1.88679
Sex distribution	Npy1R-Gi + Chronic treatment
Males	15
Females	0
Table Analyzed	% BW change Males ITT chronic CNO 2
Column B	Chronic CNO
vs.	vs,
Column A	Vehicle
Paired t test
P value	0.0016
P value summary	**
Significantly different (P < 0.05)?	Yes
One- or two-tailed P value?	Two-tailed
t, df	t=3,908, df=14
Number of pairs	15
How big is the difference?
Mean of differences (B - A)	5.943
SD of differences	5.89
SEM of differences	1.521
95% confidence interval	2,681 to 9,205
R squared (partial eta squared)	0.5217
How effective was the pairing?
Correlation coefficient (r)	-0.3197
P value (one tailed)	0.1227
P value summary	ns
Was the pairing significantly effective?	No

## Sheet: Fig 4m
Fig 4.m	Total food intake in each cycle in Npy1R-Gi MALE mice (n=10) treated with vehicle or chronic CNO for 3 days
	Period	Chronic Vehicle (n=10)											Chronic CNO (n=10)
Raw data	Light 1	0.4	1.32	1.53	0.44	1.11	1.1	0.7	0.84	0.91	0.68		2.2	2.36	0.42	2.51	1.92	0.84	2.84	1.18	2.17	1.27
	Dark 1	2.96	1.43	4.46	3.72	2.93	3.75	3.62	3.86	3.7	3.96		3.64	4.48	3.53	5.25	4.42	5.18	4.63	4.81	5.19	5.02
	Light 2	1.22	1.02	1.37	1.39	0.58	1.44	0.84	1.16	0.84	0.37		0.68	1.43	1.66	0.82	1.09	1.48	1.3	0.64	0.99	0.54
	Dark 2	3.26	2.77	4.33	3.41	2.82	3.78	3.89	4.35	3.6	3.14		4.38	3.61	2.91	5.73	4.48	5.29	4.91	5.02	6.18	5.67
	Light 3	0.81	1.79	0.43	1.43	1.16	1.49	1.31	0.81	1.17	0.98		1	1.18	0.96	0.47	0.66	0.81	0.89	0.5	0.71	0.14
	Dark 3	3.48	3.21	3.85	4.23	3.63	4.16	3.9	4.04	4.16	3.54		4.41	4.29	3.86	5.69	4.45	5.93	5.49	5.37	5.77	5.68
Sex distribution	Npy1R-Gi + Chronic treatment
Males	10
Females	0
Table Analyzed	Food intake cycles day Males
Two-way RM ANOVA	Matching: Both factors
Assume sphericity?	Yes
Alpha	0.05
Source of Variation	% of total variation	P value	P value summary	Significant?
Row Factor	81.39	<0,0001	****	Yes
Column Factor	4.127	0.0008	***	Yes
Row Factor x Column Factor	3.566	<0,0001	****	Yes
Subject x Row Factor	4.004
Subject x Column Factor	1.52
Subject	1.736
ANOVA table	SS	DF	MS	F (DFn, DFd)	P value
Row Factor	294.8	5	58.95	F (5, 45) = 182,9	P<0,0001
Column Factor	14.95	1	14.95	F (1, 9) = 24,44	P=0,0008
Row Factor x Column Factor	12.91	5	2.583	F (5, 45) = 8,764	P<0,0001
Subject x Row Factor	14.5	45	0.3223
Subject x Column Factor	5.504	9	0.6115
Subject	6.288	9	0.6987
Residual	13.26	45	0.2947
Difference between column means
Mean of Vehicle	2.31
Mean of Chronic CNO	3.016
Difference between means	-0.7058
SE of difference	0.1428
95% CI of difference	-1,029 to -0,3829
Data summary
Number of columns (Column Factor)	2
Number of rows (Row Factor)	6
Number of subjects (Subject)	10
Number of missing values	0
Compare each cell mean with the other cell mean in that row
Number of families	1
Number of comparisons per family	6
Alpha	0.05
Bonferroni's multiple comparisons test	Mean Diff,	95,00% CI of diff,	Below threshold?	Summary	Adjusted P Value
Vehicle - Chronic CNO
Light	-0.868	-1,538 to -0,1980	Yes	**	0.0051
Dark	-1.176	-1,846 to -0,5060	Yes	****	<0,0001
Light	-0.04	-0,7100 to 0,6300	No	ns	>0,9999
Dark	-1.283	-1,953 to -0,6130	Yes	****	<0,0001
Light	0.406	-0,2640 to 1,076	No	ns	0.6084
Dark	-1.274	-1,944 to -0,6040	Yes	****	<0,0001
Test details	Mean 1	Mean 2	Mean Diff,	SE of diff,	N1	N2	t	DF
Vehicle - Chronic CNO
Light	0.903	1.771	-0.868	0.2428	10	10	3.575	45
Dark	3.439	4.615	-1.176	0.2428	10	10	4.844	45
Light	1.023	1.063	-0.04	0.2428	10	10	0.1648	45
Dark	3.535	4.818	-1.283	0.2428	10	10	5.285	45
Light	1.138	0.732	0.406	0.2428	10	10	1.672	45
Dark	3.82	5.094	-1.274	0.2428	10	10	5.248	45

## Sheet: Fig 4n
fig 4.n	Average RER during the light/dark cycles across the 3 day treatment in Npy1R-Gi MALE mice (n=10)
	Period	Chronic Vehicle (n=10)											Chronic CNO (n=10)
Raw data	Light Cycle	0.868063	0.854559	0.878865	0.904021	0.879778	0.921818	0.898413	0.868728	0.863721	0.830332		0.899095	0.90282	0.859966	0.965144	0.919928	0.951901	0.944676	0.874054	0.93118	0.889225
	Dark cycle	0.971324	0.928532	0.994126	1.00601	0.97809	1.01359	0.990108	0.988171	0.964559	0.975604		0.987523	0.980162	0.960883	1.04368	1.02479	1.05051	1.0235	1.01703	1.01956	1.02791
Sex distribution
Males	10
Females	0
Table Analyzed	Avg RER 3days Males
Two-way RM ANOVA	Matching: Both factors
Assume sphericity?	Yes
Alpha	0.05
Source of Variation	% of total variation	P value	P value summary	Significant?
Row Factor	71.42	<0,0001	****	Yes
Column Factor	8.298	0.0019	**	Yes
Row Factor x Column Factor	0.03362	0.3482	ns	No
Subject x Row Factor	2.569
Subject x Column Factor	3.997
Subject	13.38
ANOVA table	SS	DF	MS	F (DFn, DFd)	P value
Row Factor	0.104	1	0.104	F (1, 9) = 250,2	P<0,0001
Column Factor	0.01208	1	0.01208	F (1, 9) = 18,68	P=0,0019
Row Factor x Column Factor	4.895e-05	1	4.895e-05	F (1, 9) = 0,9796	P=0,3482
Subject x Row Factor	0.003739	9	0.0004155
Subject x Column Factor	0.005819	9	0.0006466
Subject	0.01947	9	0.002164
Residual	0.0004497	9	4.997e-05
Difference between row means
Mean of Light Cycle	0.8953
Mean of Dark cycle	0.9973
Difference between means	-0.102
SE of difference	0.006446
95% CI of difference	-0,1166 to -0,08739
Difference between column means
Mean of Vehicle	0.9289
Mean of Chronic CNO	0.9637
Difference between means	-0.03476
SE of difference	0.008041
95% CI of difference	-0,05295 to -0,01657
Interaction CI
Mean diff, A1 - B1	-0.03697
Mean diff, A2 - B2	-0.03254
(A1 -B1) - (A2 - B2)	-0.004425
95% CI of difference	-0,01454 to 0,005689
(B1 - A1) - (B2 - A2)	0.004425
95% CI of difference	-0,005689 to 0,01454
Data summary
Number of columns (Column Factor)	2
Number of rows (Row Factor)	2
Number of subjects (Subject)	10
Number of missing values	0
Compare cell means regardless of rows and columns
Number of families	1
Number of comparisons per family	6
Alpha	0.05
Tukey's multiple comparisons test	Mean Diff,	95,00% CI of diff,	Below threshold?	Summary	Adjusted P Value
Light Cycle:Vehicle vs. Light Cycle:Chronic CNO	-0.03697	-0,04684 to -0,02710	Yes	****	<0,0001
Light Cycle:Vehicle vs. Dark cycle:Vehicle	-0.1042	-0,1141 to -0,09431	Yes	****	<0,0001
Light Cycle:Vehicle vs. Dark cycle:Chronic CNO	-0.1367	-0,1466 to -0,1269	Yes	****	<0,0001
Light Cycle:Chronic CNO vs. Dark cycle:Vehicle	-0.06721	-0,07708 to -0,05734	Yes	****	<0,0001
Light Cycle:Chronic CNO vs. Dark cycle:Chronic CNO	-0.09976	-0,1096 to -0,08989	Yes	****	<0,0001
Dark cycle:Vehicle vs. Dark cycle:Chronic CNO	-0.03254	-0,04241 to -0,02268	Yes	****	<0,0001
Test details	Mean 1	Mean 2	Mean Diff,	SE of diff,	N1	N2	q	DF
Light Cycle:Vehicle vs. Light Cycle:Chronic CNO	0.8768	0.9138	-0.03697	0.003161	10	10	16.54	9
Light Cycle:Vehicle vs. Dark cycle:Vehicle	0.8768	0.981	-0.1042	0.003161	10	10	46.6	9
Light Cycle:Vehicle vs. Dark cycle:Chronic CNO	0.8768	1.014	-0.1367	0.003161	10	10	61.16	9
Light Cycle:Chronic CNO vs. Dark cycle:Vehicle	0.9138	0.981	-0.06721	0.003161	10	10	30.07	9
Light Cycle:Chronic CNO vs. Dark cycle:Chronic CNO	0.9138	1.014	-0.09976	0.003161	10	10	44.63	9
Dark cycle:Vehicle vs. Dark cycle:Chronic CNO	0.981	1.014	-0.03254	0.003161	10	10	14.56	9
