# Supplementary material for: Reciprocal activity of AgRP and POMC neurons governs coordinated control of feeding and metabolism
Source: Nat Metab. 2024 Feb 20;6(3):473–93. doi: 10.1038/s42255-024-00987-z (PMC10963273; doi:10.1038/s42255-024-00987-z)
Supplement: Supplementary file 7 — Raw data, n numbers and statistical summary. [file 42255_2024_987_MOESM7_ESM.xlsx]

## Sheet: Fig 5 n number for Seq
Fig 5 a - f	Sample distribution for NTS RNA sequencing experiments.
	Raw data and statistical summary presented on adjacent tabs for eahc figure panel
Sex distribution	Control mice	AgRP-Gq;POMc-Gi
Males	2	2
Females	2	2

## Sheet: Fig 5b,c_umap
umapscvinative_1	umapscvinative_2	celltype_annotation	Rbfox3	Mog	Gfap	Olig2
-2.62511	-4.63186	Oligodendrocytes	0	2.156	0	0
-0.844183	-5.55978	Oligodendrocytes	0	2.54236	0	0
-1.89424	-4.31522	Oligodendrocytes	0	2.15836	0	0
10.7677	1.83528	Neurons	0	0	0	0
-0.380014	8.82807	Tmem119.Immune	0	0	0	0
-2.35442	-4.19137	Oligodendrocytes	0	1.69532	0	0
4.64402	4.53094	Neurons	0	0	0	0
3.54073	3.33549	Neurons	0	0	0	0
-7.91672	5.39962	Astrocytes	0	0	0	0
5.50926	3.07619	Neurons	1.17852	0	0	0
-0.467596	8.83789	Tmem119.Immune	0	0	0	0
2.14307	-6.284	Oligodendrocytes	0	3.17603	0	0
-10.7099	-7.40283	OPC	1.28511	0	0	1.28511
-1.47116	-3.88352	Oligodendrocytes	0	2.03746	0	0
-2.38193	-4.6182	Oligodendrocytes	0	1.77285	0	1.23657
-2.10559	-2.76694	Oligodendrocytes	0	1.58401	0	0
9.08549	2.44576	Neurons	2.2206	0	0	0
-2.70305	-2.91208	Oligodendrocytes	0	2.75266	0	0
8.22882	5.03663	Neurons	1.77055	0	0	0
1.16974	-5.34357	Oligodendrocytes	0	2.67871	0	0
1.71371	-5.94522	Oligodendrocytes	0	2.74134	0	0
-8.71033	4.50474	Astrocytes	0	0	0	0
4.55453	4.39444	Neurons	1.32331	0	0	0
-1.75921	-3.41413	Oligodendrocytes	0	1.62138	0	0
-3.29909	5.90427	Endothelial	0	0	2.09152	0
-0.593372	-3.47159	Oligodendrocytes	0	2.37991	0	0
-0.386954	-3.39622	Oligodendrocytes	0	2.06462	0	2.06462
1.47314	-4.62238	Oligodendrocytes	0	2.79346	0	0
-1.64789	-4.03351	Oligodendrocytes	0	2.43444	0	0
2.50834	-5.61092	Oligodendrocytes	0	2.69674	0	1.49466
-0.22318	-4.23262	Oligodendrocytes	0	0	0	1.77732
11.003	0.584549	Neurons	1.24168	0	0	0
0.641309	-4.67157	Oligodendrocytes	0	3.35197	0	0
-8.73623	4.27693	Astrocytes	0	0	0	0
3.28484	1.38013	Neurons	0	0	0	0
1.52551	-4.43795	Oligodendrocytes	0	2.7304	0	0
1.71019	-4.76418	Oligodendrocytes	0	2.23396	0	0
6.75859	4.226	Neurons	0	0.922333	0	0
8.14926	-1.44031	Neurons	1.74448	0	0	0
1.42778	-4.73223	Oligodendrocytes	0	2.57088	0	0
3.61174	0.224257	Neurons	0.42087	0	0	0
3.47338	5.65504	Neurons	0	0	0	0
-1.25142	-2.8812	Oligodendrocytes	0	2.0804	0	0
1.98522	-5.43952	Oligodendrocytes	0	2.29568	0	0
10.9515	-1.43129	Neurons	1.99085	0	0	0
-3.65319	6.01293	Endothelial	0	0	0	0
-3.32893	5.73335	Endothelial	0	0	0	0
0.987843	-5.83994	Oligodendrocytes	0	3.43995	0	0
-1.45843	-4.08347	Oligodendrocytes	0	2.51267	0	0
-0.0114478	-5.69318	Oligodendrocytes	0	2.88869	0	1.23088
-3.09499	-4.18482	Oligodendrocytes	0	3.27788	0	0
-10.5147	-7.60598	OPC	0	1.50439	0	0
-1.14669	-4.83258	Oligodendrocytes	0	2.42125	0	0
-8.94536	5.58479	Astrocytes	0	0	0	0
2.65237	-5.91606	Oligodendrocytes	0	2.50852	0	0
4.69643	2.88172	Neurons	1.37513	0	0	0
-1.25857	-5.60585	Oligodendrocytes	0	1.16111	0	1.16111
0.429567	-6.20707	Oligodendrocytes	0	2.45236	0	0
-0.729556	-3.5792	Oligodendrocytes	0	2.75163	0	0
-2.44386	-3.6958	Oligodendrocytes	0	1.98424	0	0
-0.359058	-4.21235	Oligodendrocytes	0	3.56682	0	0
7.24021	3.36005	Neurons	2.20374	0	0	0
-1.6195	-5.10701	Oligodendrocytes	0	0	0	0
-0.994663	-4.78107	Oligodendrocytes	0	3.0116	0	0
0.635875	-5.398	Oligodendrocytes	0	2.88701	0	0
2.75254	1.96434	Neurons	0.896307	0	0	0
3.52114	-6.07886	Oligodendrocytes	0	2.86307	0	0
-0.151088	-5.07915	Oligodendrocytes	0	2.96902	0	0
-0.606984	-4.37656	Oligodendrocytes	0	1.60339	0	0
-0.671946	-3.76446	Oligodendrocytes	0	3.80231	0	0
-10.5138	-7.1294	OPC	0	0	0	1.38256
-7.61844	4.07998	Astrocytes	0	0	1.69134	0
3.0381	-5.73735	Oligodendrocytes	0	3.04093	1.16747	0
-8.03442	6.23155	Astrocytes	0	0	0	0
-7.66496	5.34196	Astrocytes	0	0	0	0
6.91142	-8.86844	Neurons	1.66617	1.66617	0	0
6.91512	4.44981	Neurons	1.35088	0	0	0
-2.66373	-2.70222	Oligodendrocytes	0	2.58437	0	0
-7.94695	5.17724	Astrocytes	0	0	0	0
-9.17789	5.69601	Astrocytes	0	0	0	0
0.858864	-5.35671	Oligodendrocytes	0	1.79972	0	0
-3.34223	6.03408	Endothelial	0	0	0	0
-1.29114	-4.41139	Oligodendrocytes	0	1.9751	0	1.9751
-1.33555	-4.18676	Oligodendrocytes	0	2.91627	0	1.92046
-0.634001	-4.82908	Oligodendrocytes	0	2.73947	0	1.76237
0.55332	-5.13247	Oligodendrocytes	0	0	0	1.56699
-3.57001	5.70076	Endothelial	0	0	1.54081	0
-0.905889	-5.0045	Oligodendrocytes	0	0	0	0
-2.33979	-4.06674	Oligodendrocytes	0	2.34934	0	0
-2.79112	-3.82256	Oligodendrocytes	0	2.21339	0	0
-1.66897	-3.35698	Oligodendrocytes	0	3.10761	0	0
-8.03615	2.02424	Tanycyte-like	0	0	1.88717	0
4.62546	0.953265	Neurons	0	1.9232	0	0
10.656	-0.798654	Neurons	0	0	0	0
-7.43074	5.53175	Astrocytes	0	0	0	0
-0.471331	13.6247	Mural	0	0	0	0
-0.350641	-3.95217	Oligodendrocytes	0	3.21253	0	0
-1.3794	-5.13981	Oligodendrocytes	0	1.71991	0	0
-1.338	-4.14013	Oligodendrocytes	0	1.93553	0	0
-3.48208	12.2585	Fibroblasts	0	0	0	0
-0.655604	-4.40859	Oligodendrocytes	0	2.74309	0	0
1.18285	-5.39254	Oligodendrocytes	0	2.52368	0	0
6.91133	4.39465	Neurons	0.940412	0	0	0
-0.212854	-4.33127	Oligodendrocytes	0	1.67493	0	0
-0.682725	-4.16075	Oligodendrocytes	0	2.79058	0	0
-1.40187	-4.0155	Oligodendrocytes	0	3.20213	0	0
3.62252	8.34607	Neurons	0	0	0	0
-0.40972	8.71416	Tmem119.Immune	0	0	0	0
-3.41794	5.6587	Endothelial	0	0	0	1.61976
-1.72565	-5.39702	Oligodendrocytes	0	0	0	0
0.126017	-5.93857	Oligodendrocytes	1.38862	1.38862	0	0
-9.31899	4.84626	Astrocytes	0	0.918426	0	0
-0.113502	-5.25368	Oligodendrocytes	0	0	0	0
-2.56206	-3.76659	Oligodendrocytes	0	0	0	0
-8.32015	6.0125	Astrocytes	0	0	0	0
-8.94324	4.3412	Astrocytes	0	0	0	0
-2.33557	-3.60231	Oligodendrocytes	0	2.58948	0	1.96871
-3.2091	5.54922	Endothelial	0	0	0	0
-1.39125	-3.7192	Oligodendrocytes	0	1.67881	0	0
-3.21501	-2.9442	Oligodendrocytes	0	1.48666	0	0
-8.57005	6.55107	Astrocytes	0	0	0	0
-3.12011	5.40188	Endothelial	0	0	0	0
-8.04941	4.04261	Astrocytes	0	0	0	0
0.378125	-5.18927	Oligodendrocytes	0	1.79678	0	0
-3.12532	5.28253	Endothelial	0	0	0	0
-0.886086	-5.04371	Oligodendrocytes	0	1.92445	0	0
6.8594	4.16884	Neurons	1.47834	0	0	0
-2.64541	-4.18707	Oligodendrocytes	0	1.78623	0	0
-0.797137	-4.52126	Oligodendrocytes	0	2.11488	0	0
-2.20355	-4.62509	Oligodendrocytes	0	2.86724	0	0
-0.634716	-5.40076	Oligodendrocytes	0	1.5622	0	0
4.80696	2.4011	Neurons	0.937212	0	0	0
0.212558	-5.40105	Oligodendrocytes	0	1.9165	0	0
1.55954	-6.15922	Oligodendrocytes	0	3.10435	0	0
-8.26131	5.48471	Astrocytes	0	0	0	0
11.4047	0.592125	Neurons	0	0	0	0
-2.01277	-5.34877	Oligodendrocytes	0	3.05989	0	0
-0.388893	-5.10527	Oligodendrocytes	0	2.06944	0	0
-7.65474	5.45555	Astrocytes	0	0	0	1.23623
4.01199	5.8585	Neurons	0	0	0	0
-2.10544	-4.80494	Oligodendrocytes	0	2.54074	0	0
5.85985	-0.668321	Neurons	0.877094	0	0	0
-0.0894178	-5.04658	Oligodendrocytes	0	0	0	0
7.77013	-2.03118	Neurons	1.84736	0	0	0
-1.11016	-5.46169	Oligodendrocytes	0	1.39842	0	0
4.3112	3.47999	Neurons	1.90472	0	0	0
2.78727	-6.04315	Oligodendrocytes	0	2.01347	0	0
2.09637	-5.44388	Oligodendrocytes	0	2.51319	0	0
-2.16732	-4.48963	Oligodendrocytes	0	2.86854	1.21582	0
-2.38262	-4.19167	Oligodendrocytes	0	2.22508	0	0
-7.51901	5.22575	Astrocytes	0	0	1.8223	0.831392
-0.436994	-4.20264	Oligodendrocytes	0	2.12586	0	0
-1.37839	-3.09521	Oligodendrocytes	0	1.8789	0	0
-0.436428	13.5015	Mural	0	0	0	0
-8.22599	4.24812	Astrocytes	0	0	0	0
-1.77587	-4.01383	Oligodendrocytes	0	1.97563	0	0
-2.10112	-2.80217	Oligodendrocytes	0	0	0	0
-3.01739	-3.09476	Oligodendrocytes	0	1.91526	0	0
-1.14112	-5.68933	Oligodendrocytes	0	2.64175	0	0
6.06398	-2.38382	Neurons	2.06432	1.49065	0	0
-8.97163	4.32038	Astrocytes	0	0	0	0
-0.078782	-3.94212	Oligodendrocytes	0	2.75358	0	0
6.78781	4.05289	Neurons	1.20949	0	0	0
-1.19297	-5.35658	Oligodendrocytes	0	2.85096	0	0
-8.11296	5.11382	Astrocytes	0	0	0	0
-0.978411	-5.4731	Oligodendrocytes	0	2.73887	0	0.958475
1.84639	-6.07244	Oligodendrocytes	1.88456	2.23807	0	0
-1.59811	-4.5692	Oligodendrocytes	0	3.04548	0	0
-2.97857	-4.35547	Oligodendrocytes	0	2.33546	0	0
6.54286	2.21559	Neurons	0.89915	0	0	0
0.0145587	9.22593	Tmem119.Immune	0	0	0	0
-8.22799	6.35133	Astrocytes	0	0	0	0
-2.34823	-3.35011	Oligodendrocytes	0	1.66966	0	0
-0.114287	8.95077	Tmem119.Immune	0	0	0	0
-7.78322	3.16991	Astrocytes	0	0	1.49816	0
1.0549	-5.01553	Oligodendrocytes	0	2.5311	0	0
-1.74419	-4.90665	Oligodendrocytes	0	3.23062	0	0
-3.83627	-3.3283	Oligodendrocytes	0	2.36974	0	0
10.6427	-0.772314	Neurons	1.82328	0	0	0
-0.724482	-2.88974	Oligodendrocytes	0	2.14095	0	1.55893
3.57837	8.20126	Neurons	0.957188	0	0	0
-0.033851	13.6083	Mural	0	0	0	0
-3.28624	5.78894	Endothelial	0	1.94831	0	0
-0.0947089	-4.75146	Oligodendrocytes	0	2.27051	0	0
-7.86617	4.25428	Astrocytes	0	0	0	0
4.24907	-0.381714	Neurons	0.650942	0	0	0
2.43551	-5.43832	Oligodendrocytes	0	2.07734	0	0
0.185211	12.9633	Mural	0	0	0	0
-1.51725	-3.62077	Oligodendrocytes	0	0	0	0
4.71744	2.48348	Neurons	0.460736	0	0	0
6.46563	-0.0754852	Neurons	1.60117	0	0	0
-0.423214	8.95761	Tmem119.Immune	0	0	0	0
-10.5594	-7.23465	OPC	0	0	0	1.25995
4.81324	6.74419	Neurons	2.49798	0.806374	0	0
-1.10383	-5.56454	Oligodendrocytes	0	1.65649	0	0
-1.99927	-3.48802	Oligodendrocytes	0	3.1391	0	0
-0.601213	-4.62134	Oligodendrocytes	0	3.12825	0	0
0.872747	-4.87338	Oligodendrocytes	0	2.63692	0	0
-0.828251	-5.34468	Oligodendrocytes	0	1.7309	0	0
5.47152	4.90958	Neurons	0	0	0	0
4.92049	6.79777	Neurons	1.56735	0	0	0
-0.211785	-3.99681	Oligodendrocytes	0	2.92781	0	0
-1.97183	-3.65775	Oligodendrocytes	0	0	0	0
2.77596	-5.75785	Oligodendrocytes	0	2.80846	0	0
4.98226	2.04876	Neurons	1.3353	0	0	0
-4.42933	11.0988	Fibroblasts	0	0	0	0
5.60871	2.27896	Neurons	1.47857	0	0	0
-1.57376	-5.28642	Oligodendrocytes	0	3.15294	0	0
4.63369	5.36372	Neurons	2.28425	0	0	0
9.02265	-0.0873721	Neurons	0	0	0	0
4.76054	5.31274	Neurons	1.52278	0	0	0
1.28856	-5.69216	Oligodendrocytes	0	2.28109	0	0
-0.736569	-5.05022	Oligodendrocytes	0	3.08106	0	0
-1.00859	-5.40631	Oligodendrocytes	0	2.77388	0	0
9.04135	1.99142	Neurons	1.17387	0	0	0
5.40806	0.720866	Neurons	1.22588	0	0	0
0.179063	-5.63037	Oligodendrocytes	0	1.57181	0	0
1.89609	-5.89796	Oligodendrocytes	0	3.08543	0	0
-0.589491	-5.09313	Oligodendrocytes	0	2.87	0	0.74628
-2.70117	-3.02441	Oligodendrocytes	1.74813	1.74813	0	0
9.39438	6.02442	Neurons	1.94433	0.915182	0	0
-7.9355	2.00995	Tanycyte-like	0	0	1.93502	0
6.02722	-2.30975	Neurons	1.86817	1.03868	0	0
0.682057	-4.38159	Oligodendrocytes	0	1.65034	0	0
-7.93056	3.33927	Astrocytes	0	0	0	0
2.80353	-5.81185	Oligodendrocytes	0	2.80944	0	0
-2.65375	-4.84412	Oligodendrocytes	0	0	0	0
9.34588	6.57016	Neurons	1.83193	0	0	0
-0.661463	-5.07277	Oligodendrocytes	0	2.73902	0	1.52995
-1.17278	-4.00074	Oligodendrocytes	0	2.19651	0	0
-1.52262	-5.00223	Oligodendrocytes	0	2.87168	0	1.46634
-1.73499	-4.10836	Oligodendrocytes	0	1.97456	0	0
-9.09063	4.63311	Astrocytes	0	0	0	0
-2.169	-4.91259	Oligodendrocytes	0	1.72425	0	0
-2.48675	-3.21681	Oligodendrocytes	0	2.27246	0	2.27246
-0.381914	-5.50777	Oligodendrocytes	0	2.01179	0	0
-1.24289	-3.54455	Oligodendrocytes	0	2.5258	0	0
5.2828	4.36796	Neurons	0.784961	0	0	0
0.943367	-5.85553	Oligodendrocytes	0	1.78306	0	0
2.00182	3.48958	Neurons	0	0	0	0
-8.74601	4.49459	Astrocytes	0	0	0	0
-1.34517	-4.652	Oligodendrocytes	0	3.35426	0	0
-3.03954	-4.18711	Oligodendrocytes	0	1.83912	0	0
-8.55863	6.0508	Astrocytes	0	0	0	0
3.43284	-5.63773	Oligodendrocytes	0	2.1481	0	0
-8.895	5.40481	Astrocytes	0	0	0	0
-0.499579	13.3405	Mural	0	0	0	0
-1.70126	2.46934	Neurons	0	0	0	0
-1.31603	-3.49272	Oligodendrocytes	0	0	0	0
-0.759516	0.68411	Neurons	0.840949	0	0	0
3.64919	2.91922	Neurons	0	0	0	0
-1.95476	-4.27496	Oligodendrocytes	0	2.47348	0	0
0.146159	-5.47576	Oligodendrocytes	0	1.40418	0	0
3.14518	8.0786	Neurons	0	0	0	0
-1.91462	-4.66477	Oligodendrocytes	0	2.72592	0	2.45983
-1.63222	2.44595	Neurons	0	0	0	0
3.97794	3.78376	Neurons	0.852243	0	0	0
2.42463	-5.37872	Oligodendrocytes	0	1.42134	0	0
-0.56131	8.99834	Tmem119.Immune	0	0	1.48376	0
0.252786	-5.33011	Oligodendrocytes	0	1.44109	0	0
-10.3461	-7.41315	OPC	0	0	0	0
6.12742	4.20802	Neurons	0.805004	0	0	0
-2.68417	-2.96446	Oligodendrocytes	0	1.87328	0	1.87328
-2.79314	-4.89079	Oligodendrocytes	0	1.68095	0	0
3.30135	1.34696	Neurons	1.61555	0	0	0
6.8943	-8.84255	Neurons	0	0	0	0
5.14578	4.69204	Neurons	0	0	0	0
7.46236	4.45168	Neurons	1.02276	0	0	0
-1.70044	-2.93985	Oligodendrocytes	0	2.60501	0	0
-1.60706	-4.69248	Oligodendrocytes	0	2.94915	0	0
-3.20083	5.65226	Endothelial	0	0	0	0
2.10584	-4.8426	Oligodendrocytes	0	2.42234	0	0
-1.74704	-2.96739	Oligodendrocytes	0	0	0	2.47897
1.84472	-6.12522	Oligodendrocytes	0	2.27689	0	0
5.28106	-0.764357	Neurons	0	0	0	0
-10.3881	-7.05467	OPC	0.85205	0	0	0
-1.83892	-3.4805	Oligodendrocytes	0	2.12716	0	0
-7.54402	4.52154	Astrocytes	0	0	0	1.72538
-0.525032	13.5291	Mural	0	0	0	0
8.95901	2.48223	Neurons	1.46476	0	0	0
9.01821	-0.343308	Neurons	0.943037	0	0	0
0.647549	-5.04384	Oligodendrocytes	0	0	0	0
-1.37594	-4.44184	Oligodendrocytes	0	1.79846	0	0
-1.87053	-3.14433	Oligodendrocytes	0	2.19085	0	0
4.39323	3.36829	Neurons	1.68903	0	0	0
-8.86366	5.04609	Astrocytes	0	0	0	0
-0.53383	-4.46089	Oligodendrocytes	0	2.24634	0	0
-0.237899	13.2598	Mural	0	0	0	0
-7.61461	1.59125	Tanycyte-like	0	0	0	0
-7.57477	5.46426	Astrocytes	0	0	0	0
-0.697535	-4.21347	Oligodendrocytes	0	2.5343	0	0
-3.46414	12.1757	Fibroblasts	0	0	0	0
2.19007	-5.14978	Oligodendrocytes	0	2.90696	0	0
-1.85625	2.43465	Neurons	0	0	0	0
4.66024	1.85748	Neurons	1.00849	0	0	0
1.51853	-5.45438	Oligodendrocytes	0	2.62354	0	0
-8.22806	4.98726	Astrocytes	0	0	0	0
10.0263	-2.32749	Neurons	2.62508	0	0	0
4.27165	3.46564	Neurons	1.31764	0	0	0
4.11105	3.24294	Neurons	1.19144	0	0	0
4.8087	2.66004	Neurons	0.716193	0	0	0
-3.19043	5.40813	Endothelial	0	0	0	0
-1.91103	-4.52954	Oligodendrocytes	0	2.81828	0	0
-3.24399	-3.33032	Oligodendrocytes	0	2.65937	0	0
11.1926	-4.2769	Neurons	1.75667	0	0	0
-1.43156	-4.0801	Oligodendrocytes	0	1.5625	0	0
1.00727	-5.82149	Oligodendrocytes	0	1.72261	0	0
2.85926	-5.6942	Oligodendrocytes	0	1.98064	0	0
4.35443	2.11409	Neurons	1.84418	0	0	0
-8.96746	5.19341	Astrocytes	0	0	0	0
-2.95354	5.32005	Endothelial	0	1.53966	0	0
1.83056	-5.25301	Oligodendrocytes	0	1.73969	0	0
-0.81486	-5.01096	Oligodendrocytes	0	2.9963	0	0
0.329377	-5.60695	Oligodendrocytes	0	1.29292	0	0
-9.43416	5.03294	Astrocytes	0	0	0	0
-3.49519	12.1982	Fibroblasts	0	0	0	0
-1.91817	-2.63445	Oligodendrocytes	0	2.07187	0	2.07187
1.7257	-6.05197	Oligodendrocytes	0	2.04343	0	0
-1.65361	2.47464	Neurons	0	0	0	0
-1.83174	-3.76088	Oligodendrocytes	0	2.77072	0	0
-0.382753	-3.69313	Oligodendrocytes	0	0	0	0
-0.95973	-5.5971	Oligodendrocytes	0	1.40326	0	0
7.28385	6.28518	Neurons	0.69445	0	0	0
-10.0433	-7.35826	OPC	0	0	0	0
-0.361094	8.5116	Tmem119.Immune	2.28109	0	0	0
-3.20262	-3.98761	Oligodendrocytes	0	1.53622	0	0
-2.15588	-4.98777	Oligodendrocytes	0	2.38482	0	2.38482
1.66737	-5.04905	Oligodendrocytes	0	2.19865	0	0
-0.719877	-4.18016	Oligodendrocytes	0	2.09902	0	0
7.55474	2.47638	Neurons	1.20885	0	0	0.578414
-0.586199	-4.50431	Oligodendrocytes	0	1.48772	0	1.48772
-8.68873	0.310811	Ependymal	0	0	0	0
1.92967	-6.16902	Oligodendrocytes	0	2.34917	0	0
-1.10175	-4.31262	Oligodendrocytes	0	2.12456	0	0
0.886707	-4.88543	Oligodendrocytes	0	2.26585	0	0
2.6789	-5.70314	Oligodendrocytes	0	2.91719	0	0
3.80312	0.898807	Neurons	1.70692	0	0	0.917884
1.27801	-4.29342	Oligodendrocytes	0	3.35907	0	0
2.3648	-6.01348	Oligodendrocytes	0	2.37547	0	0
-7.97737	4.97795	Astrocytes	0	0	0	0
10.3959	-5.0135	Neurons	1.49546	1.00456	0	0
1.90301	-5.24918	Oligodendrocytes	0	1.40418	0	0
-8.09926	6.11487	Astrocytes	0	0	0	0
-2.10084	-3.71714	Oligodendrocytes	0	2.67173	0	0
2.428	-5.97785	Oligodendrocytes	0	2.62717	0	1.04152
-3.63196	6.11753	Endothelial	0	0	0	0
10.5949	-4.79325	Neurons	0	0	0	0
-0.871794	-3.64507	Oligodendrocytes	0	2.63994	0	0
4.08267	3.71716	Neurons	0.712229	0	0	0
-8.93679	4.81847	Astrocytes	0	0	0	0
-3.58651	7.78163	Endothelial	0	0	0	0
-9.39167	5.14617	Astrocytes	0	0	0	0
-2.54801	-4.21976	Oligodendrocytes	0	2.92069	0	1.92445
4.08534	2.38117	Neurons	1.30239	0	0	0
8.49287	4.1287	Neurons	0.636072	0	0	0
-3.04946	-3.12192	Oligodendrocytes	0	1.60275	0	0
5.05155	3.22811	Neurons	1.16617	0	0	0
-2.66559	-4.5665	Oligodendrocytes	0	2.57255	0	0
-3.04032	-3.20084	Oligodendrocytes	0	2.6776	0	0
-2.20684	-4.30232	Oligodendrocytes	0	2.87011	0	0
4.55187	1.91707	Neurons	1.66849	0	0	0
-1.35807	-3.00666	Oligodendrocytes	0	2.37991	0	0
-0.553746	-3.79049	Oligodendrocytes	0	2.53199	0	1.58094
1.64194	-4.4233	Oligodendrocytes	0	0	0	0
1.81372	-5.06746	Oligodendrocytes	0	2.74105	0	0
0.0785798	9.30912	Tmem119.Immune	0	0	0	0
7.4432	6.89222	Neurons	1.86279	0	0	0
-1.21271	-4.08797	Oligodendrocytes	0	2.61728	0	0
-8.58182	5.13773	Astrocytes	0	0	0	0
10.8264	0.595334	Neurons	1.79343	0	0	0
-3.49976	12.3214	Fibroblasts	0	0	0	0
-3.01582	-4.30239	Oligodendrocytes	0	0	0	0
2.54802	-5.30401	Oligodendrocytes	0	1.82567	0	0
-9.1023	0.766397	Ependymal	0	0.97596	0	0
-8.6858	0.331497	Ependymal	0	0	0	0
0.16207	-5.73203	Oligodendrocytes	0	2.75014	0	0
3.10984	-6.03623	Oligodendrocytes	0	2.27533	0	0.8982
0.0448796	13.206	Mural	0	0	0	0
1.97362	-0.54844	Neurons	1.55166	0	0	0
-7.92117	4.51547	Astrocytes	0	0	1.55539	0
-0.192946	-4.74804	Oligodendrocytes	0	2.56671	0	0
5.15878	3.7484	Neurons	1.1586	0	0	0
-8.84661	0.581591	Ependymal	0	0	0	0
1.35124	2.8889	Neurons	1.32155	0.438154	0	0
-2.21668	-5.19748	Oligodendrocytes	0	2.82671	0	0
8.12002	-0.148501	Neurons	2.20222	0	0	0
-3.49325	5.62979	Endothelial	0	0	0	0
-0.456889	13.3162	Mural	0	0	0	0
5.75339	0.668364	Neurons	0.852281	0	0	0
-7.57955	5.12212	Astrocytes	0	0	0	0
1.84711	-4.84601	Oligodendrocytes	0	2.93605	0	0
3.41542	8.01279	Neurons	0	0	0	0
0.97239	-6.19994	Oligodendrocytes	0	2.58995	0	0
5.47944	4.30931	Neurons	1.1135	0	0	0
-7.54621	5.77989	Astrocytes	0	0	1.66143	0
4.55171	5.34583	Neurons	0	1.39157	0	0
-10.2186	-7.10224	OPC	0	0	0	0
0.711521	-4.88949	Oligodendrocytes	0	3.34058	0	0
-0.480546	9.13327	Tmem119.Immune	0	0	0	0
-2.04569	-4.20681	Oligodendrocytes	0	2.15634	0	0
-1.20342	-4.7614	Oligodendrocytes	0	2.66881	0	2.0427
0.697965	-5.40859	Oligodendrocytes	0	1.67352	0	0
-3.53936	6.11715	Endothelial	0	0	0	0
-0.0935796	13.2655	Mural	0	0	0	0
6.00921	-2.40596	Neurons	1.50849	2.0844	0	0
1.26034	-4.08863	Oligodendrocytes	0	2.42218	0	0
5.95266	3.53456	Neurons	1.3632	0	0	0
2.85043	4.93284	Neurons	0.587431	0	0	0
4.70039	1.56755	Neurons	0.711559	0	0	0
-2.44301	-3.76894	Oligodendrocytes	0	0	0	0
-1.42486	-5.20302	Oligodendrocytes	0	1.47071	0	1.47071
4.15863	3.70982	Neurons	1.00139	0	0	0
-10.6018	-7.23566	OPC	0	0	0	0.819213
-7.98212	4.588	Astrocytes	0	0	0	0
1.84255	1.90616	Neurons	0	0	0	0
-0.257091	9.34334	Tmem119.Immune	0	0	0	0
3.87927	4.92695	Neurons	0	0	0	0
5.10153	4.15142	Neurons	0.589177	0	0	0
-1.7844	-2.97323	Oligodendrocytes	0	2.54182	0	1.92445
-0.979364	-4.54169	Oligodendrocytes	0	1.36212	0	0
2.12408	-5.50848	Oligodendrocytes	0	1.65136	0	0
-8.72524	6.23609	Astrocytes	0	0	0	0
-1.57239	-3.50436	Oligodendrocytes	0	1.73608	0	0
7.71786	6.01737	Neurons	0.603797	0	0	0
5.25886	5.96767	Neurons	1.51451	0	0	0
-10.4423	-7.07725	OPC	0	1.98154	0	0
1.58226	-5.30737	Oligodendrocytes	0	2.30796	0	0
10.5132	-4.88796	Neurons	1.98736	0	0	0
-0.0632162	13.1105	Mural	0	0	0	0
-0.0738544	-5.39465	Oligodendrocytes	0	2.62675	0	1.14362
0.862525	-4.87313	Oligodendrocytes	0	1.16171	0	0
6.59815	4.42779	Neurons	0.667983	0	0	0
10.7973	-1.30221	Neurons	1.71062	0	0	0
-10.5659	-7.42471	OPC	0	0	0	0
5.76449	1.04401	Neurons	1.92674	0	0	0
4.26365	2.79126	Neurons	0	0	0	0
-8.63552	4.67797	Astrocytes	1.56579	0	0	0
11.2585	-4.16466	Neurons	1.31064	0	0	0
-0.419222	8.85863	Tmem119.Immune	0	0	0	0
1.18736	-5.37011	Oligodendrocytes	0	2.11745	0	0
-3.45527	6.51181	Endothelial	0	0	0	0
-9.31817	5.29743	Astrocytes	0	0	0	0
-2.72761	-4.85738	Oligodendrocytes	0	1.4592	0	0
0.640142	-5.44897	Oligodendrocytes	0	2.99162	0	0
3.64083	-6.14939	Oligodendrocytes	0	1.81634	0	0
-1.38477	-4.07259	Oligodendrocytes	0	3.12098	0	0
-7.59645	5.5334	Astrocytes	0	0	0	0
-1.36923	-3.6215	Oligodendrocytes	0	2.98256	0	0
-0.568011	-3.60943	Oligodendrocytes	0	2.86541	0	0
-7.85462	4.30249	Astrocytes	0	0	0	0
-2.31808	-4.56021	Oligodendrocytes	0	2.12618	0	0
-8.07903	5.79229	Astrocytes	0	0	0	0
-0.0141775	13.364	Mural	0	0	0	0
2.76093	-5.5162	Oligodendrocytes	0	2.1779	0	0
-8.60591	6.47879	Astrocytes	0	0	0	0
-7.62106	5.19471	Astrocytes	0	0	0	0
3.09384	4.73698	Neurons	0	0	0	0
0.526205	-4.11768	Oligodendrocytes	0	2.57367	0	0
-1.19523	-3.86548	Oligodendrocytes	0	2.5221	0	0
1.44394	-4.92475	Oligodendrocytes	0	1.83071	0	0
-1.42483	-4.74976	Oligodendrocytes	0	1.78471	0	0
-1.28492	-3.44321	Oligodendrocytes	0	0	0	0
0.482665	-5.2638	Oligodendrocytes	0	2.29181	0	0
1.93789	-5.96928	Oligodendrocytes	0	2.65088	0	1.45667
3.26476	8.0837	Neurons	1.08248	0	0	0
-2.15593	-3.77955	Oligodendrocytes	2.68478	2.31286	0	0
5.50318	0.540154	Neurons	1.02755	0	0	0
-3.24527	-3.42808	Oligodendrocytes	0	2.06462	0	0
0.582576	-4.26214	Oligodendrocytes	0	3.01026	0	0
-1.40027	-4.7687	Oligodendrocytes	0	1.72311	0	0
-0.746729	-5.46847	Oligodendrocytes	0	1.65959	0	0
9.69891	0.305791	Neurons	0	0	0	0
7.91441	2.22535	Neurons	1.40049	0	0	0
3.68202	3.94307	Neurons	1.73969	0	0	0
-0.471282	-4.53017	Oligodendrocytes	0	2.78379	0	2.78379
2.64242	-6.01343	Oligodendrocytes	0	1.51413	0	0
-1.5948	-4.55808	Oligodendrocytes	0	0	0	0
4.32709	1.59621	Neurons	1.52599	0	0	0
3.26771	7.93802	Neurons	0.821918	0	0	0
3.08201	-5.72062	Oligodendrocytes	0	2.31892	0	0
3.60854	1.42939	Neurons	1.30762	0	0	0
6.85205	-8.81136	Neurons	0	0	0	0
-8.67172	0.344327	Ependymal	0	0	0	0
4.68917	4.79801	Neurons	0	0	0	0
-8.74206	6.33714	Astrocytes	0	0	0	0
6.12552	7.45268	Neurons	0.969513	0	0	0
5.29437	3.52325	Neurons	0	0	0	0
-2.28772	-4.86409	Oligodendrocytes	0	1.99881	0	0
-3.12965	-3.11718	Oligodendrocytes	0	3.01516	0	0
-0.285497	-5.27536	Oligodendrocytes	0	2.55321	0	0
4.66185	6.93052	Neurons	0.911963	0	0	0
2.54408	-5.86831	Oligodendrocytes	0	3.12872	0	0
4.50732	2.51367	Neurons	0.484237	0	0.271147	0
-0.125206	9.17302	Tmem119.Immune	0	0	0	0
-10.4758	-7.62844	OPC	0	0	0	0
6.00037	7.28008	Neurons	0	0	0	0
8.23032	-1.63377	Neurons	1.12334	0	0	0
1.55166	-5.23798	Oligodendrocytes	0	2.15938	0	1.07036
-7.97748	5.81907	Astrocytes	0	0	0	2.10818
-1.847	-4.64746	Oligodendrocytes	0	1.92295	0	0
9.72503	-2.67528	Neurons	1.86448	0	0	0
2.90763	-5.15687	Oligodendrocytes	0	3.11034	0	0
-0.436629	13.3609	Mural	0	2.28822	0	0
-1.92663	-2.68226	Oligodendrocytes	0	1.95453	0	0
-1.98862	-3.87412	Oligodendrocytes	0	2.43175	0	0
-0.363297	13.5599	Mural	0	0	0	0
-2.46609	-4.3773	Oligodendrocytes	0	0	0	0
-1.54886	-4.72285	Oligodendrocytes	0	1.84493	0	0
6.90285	-8.8691	Neurons	0	1.83646	0	0
-0.094415	13.4781	Mural	0	2.23732	0	0
-1.17809	-5.18582	Oligodendrocytes	0	2.29756	0	0
1.46502	-5.95512	Oligodendrocytes	0	1.00314	0	0
-8.85647	5.58251	Astrocytes	0	0	0	0
9.64066	-3.03794	Neurons	0.700733	0	0	0
0.266697	-5.22271	Oligodendrocytes	0	2.25203	0	0
-7.80661	5.48183	Astrocytes	0	0	0	0
0.489501	-5.10725	Oligodendrocytes	0	2.25661	0	0
-3.28216	-3.33429	Oligodendrocytes	0	2.73956	0	0
7.72563	-0.277001	Neurons	1.5701	0	0	0
-7.76477	3.04254	Astrocytes	0	0	3.52681	0
3.68112	-6.07499	Oligodendrocytes	0	1.94377	0	0
5.68273	3.57536	Neurons	0	0	0	0
0.741316	-5.06699	Oligodendrocytes	0	3.03851	0	1.46148
7.82384	-2.93608	Neurons	2.16081	0	0	0
-7.54075	4.85172	Astrocytes	0	0	0	0
5.37299	3.09451	Neurons	1.49916	0	0	0
-0.19296	8.73048	Tmem119.Immune	0	2.29783	0	0
-1.20411	-4.30205	Oligodendrocytes	0	1.72614	0	0
-0.065492	13.1826	Mural	1.96395	0	0	0
-9.25158	4.74014	Astrocytes	0	0	0	0
-0.372406	-4.1631	Oligodendrocytes	0	2.58286	0	1.62498
4.5054	1.20556	Neurons	1.48567	0	0	0
2.81373	-5.68909	Oligodendrocytes	0	2.22288	0	0
9.81184	5.75879	Neurons	1.60869	0	0	0
-0.646315	0.767235	Neurons	1.61402	0	0	0
-2.50221	-3.08062	Oligodendrocytes	0	3.12305	0	0
-8.72869	0.911309	Ependymal	0	0	0	0
-0.72288	-5.69564	Oligodendrocytes	0	2.49107	0	0
-1.20413	-5.58471	Oligodendrocytes	0	1.30926	0	1.30926
-1.18771	-4.42252	Oligodendrocytes	0	1.80564	0	0
3.86028	2.09662	Neurons	1.19126	0.45286	0	0
-2.15819	-5.29388	Oligodendrocytes	0	1.44591	0	0
2.21875	2.59838	Neurons	1.138	0	0	0
3.84335	-6.01092	Oligodendrocytes	0	1.85282	0	0
-1.60085	2.51238	Neurons	0	0	0	0
-9.28425	0.912591	Ependymal	0	0	0	0
-10.506	-7.25567	OPC	0	0	0	0
-0.644891	13.3739	Mural	0	0	0	0
9.22167	1.61615	Neurons	0	0	0	0
1.79143	-5.20296	Oligodendrocytes	0	2.67147	0	0
-1.81342	-4.68579	Oligodendrocytes	0	2.42562	0	0
-0.629784	-4.85813	Oligodendrocytes	0	2.39359	0	1.24938
10.4776	-6.03459	Neurons	1.45381	0	0	0
-0.197064	1.20517	Neurons	1.64819	0	0	0
-2.6058	-3.88176	Oligodendrocytes	0	0	0	0
-1.45727	-3.09853	Oligodendrocytes	0	2.14894	2.14894	0
-3.34636	5.9996	Endothelial	0	0	0	0
-8.68911	4.79262	Astrocytes	0	0	0	0
1.84941	-5.92165	Oligodendrocytes	0	2.20079	0	0
-0.177352	9.06803	Tmem119.Immune	0	0	0	0
-3.00816	-4.55796	Oligodendrocytes	0	2.37106	0	0
-2.72795	-4.71764	Oligodendrocytes	0	2.61464	0	0
2.23567	3.56487	Neurons	0	0	0	0
-0.0822219	1.59714	Neurons	1.72711	0	0	0
-8.98192	0.928208	Ependymal	0	0	0	0
5.21182	3.89088	Neurons	1.14838	0	0	0
0.020171	-3.97656	Oligodendrocytes	0	2.85045	0	0
3.79832	-6.077	Oligodendrocytes	0	2.70962	0	0
-2.2088	-3.15217	Oligodendrocytes	0	3.21275	0	2.19156
-2.78325	-4.56548	Oligodendrocytes	0	3.29487	0	1.82371
-2.99917	-3.91897	Oligodendrocytes	0	2.16085	0	1.26962
3.66497	-5.90352	Oligodendrocytes	0	2.51895	0	0
1.51763	-5.61369	Oligodendrocytes	0	2.34315	1.21	0
-8.00426	4.51153	Astrocytes	0	0	0	0
-1.53902	-5.21993	Oligodendrocytes	0	2.92728	0	0
-8.87441	5.77586	Astrocytes	0	0	0	0
1.1405	-5.02492	Oligodendrocytes	0	2.77409	0	0
-2.00611	-4.07458	Oligodendrocytes	0	2.22471	1.63421	0
6.19384	1.96767	Neurons	1.01987	0	0	0
9.39083	-0.821571	Neurons	2.32484	0	0	0
-1.96623	-3.46372	Oligodendrocytes	0	0	0	0
1.57683	-5.92436	Oligodendrocytes	0	2.60166	0	0
-8.98906	0.93116	Ependymal	0	1.35354	0	0
-7.69945	5.14053	Astrocytes	0	0	0	0
6.77284	4.57506	Neurons	1.96507	0	0	0
-0.544128	7.20738	F13a1.Immune	0	0	0	0
7.94033	6.04564	Neurons	1.27486	0	0	0
1.03544	0.0992754	Neurons	0.761714	0	0	0
0.312568	-4.99262	Oligodendrocytes	0	2.93453	0	0
-8.63159	6.37637	Astrocytes	0	1.38278	0	0
-0.252896	-5.28489	Oligodendrocytes	0	2.63542	0	1.44392
5.60933	0.654928	Neurons	1.6969	0.91054	0	0
-10.4381	-7.32966	OPC	0	0	0	0
6.14031	1.77054	Neurons	1.57218	0	0	0
7.10361	-3.3832	Neurons	1.19463	0	0	0
-1.48938	2.53822	Neurons	0	0	0	0
-8.4963	0.962058	Ependymal	1.48402	0	0	0
-1.29304	-4.21722	Oligodendrocytes	0	0	0	0
-0.24917	-4.68954	Oligodendrocytes	0	2.94266	0	0
4.74512	-0.585839	Neurons	1.33118	0	0	0
2.08557	-0.440683	Neurons	1.34729	0	0	0
-8.35374	6.13787	Astrocytes	0	0	0	1.36471
-1.53243	-4.15769	Oligodendrocytes	1.65855	0	0	0
1.43127	-5.99533	Oligodendrocytes	0	2.26662	0	0
-2.43984	-4.15238	Oligodendrocytes	0	2.56366	0	0
-0.647572	-5.83228	Oligodendrocytes	0	2.55387	0	1.74793
8.48837	1.04704	Neurons	0	0	0	0
7.64079	2.19412	Neurons	1.17779	0	0	0
-8.09664	2.04658	Tanycyte-like	0	0	0	0
1.25915	-4.99767	Oligodendrocytes	0	3.17342	0	0
0.0875869	-4.24253	Oligodendrocytes	1.89074	1.89074	0	1.89074
-8.39336	5.09227	Astrocytes	0	0	0	0
4.3095	6.3614	Neurons	0.894166	0	0	0
4.85054	2.10179	Neurons	1.15266	0	0	0
0.461872	-5.57235	Oligodendrocytes	0	2.52492	0	0
-2.82657	-4.00665	Oligodendrocytes	0	2.97312	0	0
-1.40855	-4.48001	Oligodendrocytes	0	2.07187	0	0
-8.04804	6.14799	Astrocytes	0	0	0	0
-1.00322	-4.20787	Oligodendrocytes	0	1.47408	0	2.04563
-3.61734	5.93395	Endothelial	0	0	0	0
-0.0451614	-4.689	Oligodendrocytes	0	0	0	0
3.73197	1.46672	Neurons	1.58524	0	0	0
-8.30959	6.46378	Astrocytes	0	0	0	0
0.198715	-5.53566	Oligodendrocytes	0	2.65658	0	0
-1.02121	-5.6241	Oligodendrocytes	0	3.14644	0	0
-10.5373	-7.2757	OPC	0	0	0	0
-1.57024	-4.9097	Oligodendrocytes	0	2.17272	0	0
3.15194	1.28546	Neurons	1.80854	0	0	0
-2.95099	-3.36762	Oligodendrocytes	0	2.63292	0	1.66861
-3.38926	5.90363	Endothelial	0	0	0	0
5.93982	2.24469	Neurons	1.35802	0	0	0
3.84568	1.95646	Neurons	1.61498	0	0	0
8.94099	2.37445	Neurons	0	0	0	0
-1.81492	-2.76133	Oligodendrocytes	0	1.89939	0	1.89939
4.72092	6.32334	Neurons	0.433332	0	0	0
-8.27317	4.39702	Astrocytes	0	0	0	0
-7.95122	1.37419	Tanycyte-like	0	0	0	0
0.58092	-1.13923	Neurons	1.14348	2.00323	1.14348	1.14348
-0.444443	-5.56672	Oligodendrocytes	0	2.45066	0	1.29445
5.53799	1.72551	Neurons	0	0	0	0
1.48058	-5.80131	Oligodendrocytes	0	1.75403	0	0
-3.10825	-3.7124	Oligodendrocytes	0	0	0	0
-0.920555	-5.35729	Oligodendrocytes	0	3.10512	0	0
3.68437	6.21383	Neurons	0	0	0	0
2.22835	-5.58779	Oligodendrocytes	0	1.74344	0	0
5.25179	3.33403	Neurons	1.82747	0	0	0
1.18873	-5.63048	Oligodendrocytes	0	1.7843	0	0.975239
1.561	1.31397	Neurons	1.16869	0	0	0
-1.22551	-3.57103	Oligodendrocytes	0	3.09898	0	0
10.9485	-4.39595	Neurons	1.53923	0.311959	0.311959	0
-2.07336	-3.16629	Oligodendrocytes	0	2.0427	0	0
-8.36845	6.23052	Astrocytes	0	0	0	0
1.93259	-5.90665	Oligodendrocytes	0	1.80948	0	0
-0.812131	-3.60775	Oligodendrocytes	0	1.83734	0	0
-2.66377	-3.54086	Oligodendrocytes	0	1.96554	0	1.40349
-2.17734	-4.95558	Oligodendrocytes	0	2.35571	0	0
0.614643	-4.85711	Oligodendrocytes	0	2.93883	0	0
-0.13025	-3.54791	Oligodendrocytes	0	2.03785	0	0
7.07578	6.6782	Neurons	0.96688	1.2368	0	0
-3.04217	-4.41782	Oligodendrocytes	0	2.24408	0	0
-8.47762	5.89843	Astrocytes	0	0.736784	0	0
4.37612	6.22751	Neurons	1.13296	0	0	0
0.428674	-4.82469	Oligodendrocytes	0	3.25052	0	0
-2.90989	-4.38897	Oligodendrocytes	0	2.50644	0	2.50644
-1.11354	-5.47739	Oligodendrocytes	0	2.01997	0	1.45139
-0.070508	13.4667	Mural	0	0	0	0
0.0306759	9.22363	Tmem119.Immune	0	0	0	0
-1.68995	-4.39915	Oligodendrocytes	0	2.55067	0	0
-9.35181	5.25226	Astrocytes	0	0	0	0
-8.79185	4.92164	Astrocytes	0	0	0	0
3.14288	4.75405	Neurons	0	0	0	0
-8.25937	6.48526	Astrocytes	0	0	0	0
-2.01543	-4.02516	Oligodendrocytes	0	1.84314	0	0
-2.62812	-4.87591	Oligodendrocytes	0	0	0	0
-1.01483	-4.98371	Oligodendrocytes	0	2.57356	0	1.23037
-3.60992	12.3372	Fibroblasts	0	0	0	0
0.324492	-4.4243	Oligodendrocytes	0	2.51059	1.5625	0
2.92358	-5.82263	Oligodendrocytes	0	0	0	0
-0.112778	13.2169	Mural	0	0	0	0
2.25351	-5.624	Oligodendrocytes	0	1.85623	0	0
-1.36656	-4.04185	Oligodendrocytes	0	2.14095	0	0
-1.15459	-4.65134	Oligodendrocytes	0	0	0	0
-1.98949	2.34364	Neurons	0	0	0	0
7.72404	2.31042	Neurons	1.93834	0	0	0
1.94332	-5.874	Oligodendrocytes	0	2.3811	0	0
4.56475	4.58544	Neurons	0	0	0	0
6.79245	0.511513	Neurons	1.5814	0	0	0
-1.36686	-5.46885	Oligodendrocytes	0	2.6518	0	0
-0.669383	1.38726	Neurons	1.91633	0	0	0
-2.26962	-4.8482	Oligodendrocytes	0	2.83171	0	0
9.01795	-0.303859	Neurons	1.17053	0	0	0
-8.78101	6.51693	Astrocytes	0	0	0	0
5.35767	4.29188	Neurons	0.84464	0	0	0
-0.178805	-4.13324	Oligodendrocytes	0	3.14693	0	0
0.600812	-5.65729	Oligodendrocytes	0	3.12461	0	0
-0.334896	9.06319	Tmem119.Immune	0	0	0	0
-0.507831	-5.12372	Oligodendrocytes	0	2.49975	0	0
-1.48125	-3.55733	Oligodendrocytes	0	1.64256	0	0
-1.23789	-4.4379	Oligodendrocytes	0	2.96698	0	0
-0.934446	-5.17302	Oligodendrocytes	0	1.98505	0	0
10.5309	-4.85425	Neurons	1.86521	0	0	0
-8.18784	6.48096	Astrocytes	0	0	0	0
-1.37375	-3.03069	Oligodendrocytes	0	3.48724	0	0
-1.11287	-4.34139	Oligodendrocytes	0	2.69906	0	0
-1.9992	-3.98398	Oligodendrocytes	0	2.63512	0	0
-7.99276	5.9901	Astrocytes	1.6276	0	2.21739	0
-0.994932	-4.28638	Oligodendrocytes	0	1.58555	0	0
-0.246707	-4.29539	Oligodendrocytes	0	2.8559	0	1.11474
1.11982	-4.49736	Oligodendrocytes	0	1.56191	0	0
-10.4212	-7.23858	OPC	0	0	0	1.39544
-1.91299	-4.61928	Oligodendrocytes	0	1.58063	0	0
-10.4399	-7.29813	OPC	0	0	0	0.957188
-0.846389	-2.90103	Oligodendrocytes	0	0	0	0
-8.5418	4.80796	Astrocytes	0	0	0	0
5.43603	4.5046	Neurons	1.03125	0	0	0
1.49036	-4.78675	Oligodendrocytes	0	2.59348	0	0
3.57106	7.17603	Neurons	1.62138	0	0	0
-8.13966	5.92811	Astrocytes	0	0	0	1.48587
3.66764	-6.18428	Oligodendrocytes	0	2.62526	0	0
-8.26044	6.1933	Astrocytes	0	0	0	0
3.01029	-5.93017	Oligodendrocytes	0	1.99927	0	0
6.0643	3.60649	Neurons	1.19657	0	0	0
4.61807	2.17089	Neurons	1.05034	0	0	0
0.364019	-5.62554	Oligodendrocytes	0	1.71149	0	1.18436
6.93331	-2.14092	Neurons	1.88521	0	0	0
-0.946668	-5.0793	Oligodendrocytes	0	2.40063	0	0
-7.76718	5.99742	Astrocytes	0	0	0	0
-2.26527	-3.29779	Oligodendrocytes	0	2.71498	0	0
4.38966	2.34974	Neurons	0	0	0	0
-0.193946	9.23605	Tmem119.Immune	0	0	0	0
1.87479	-5.30139	Oligodendrocytes	0	2.40063	0	0
7.7537	5.75865	Neurons	1.13826	0	0	0
-8.17754	5.79895	Astrocytes	0	0	0	0
-1.82682	-3.37719	Oligodendrocytes	0	1.78802	0	0
-0.398903	-5.40627	Oligodendrocytes	0	1.74715	0	0
7.54557	-2.03567	Neurons	2.61757	0	0	0
4.57936	4.85742	Neurons	0	0	0	0
6.4824	0.0351321	Neurons	2.01485	0	0	0
3.9682	0.936167	Neurons	1.57844	0	0	0
0.184368	-5.74317	Oligodendrocytes	0	2.54416	0	0
0.353428	-4.12417	Oligodendrocytes	0	1.81677	0	0
3.57865	-13.1912	Neurons	2.08718	1.21017	0	0
-8.12902	5.67798	Astrocytes	0	0	0	0
-2.23986	-4.44949	Oligodendrocytes	0	0	0	1.91997
2.13213	-5.29281	Oligodendrocytes	0	2.73767	0	0
-1.93929	-5.04174	Oligodendrocytes	0	1.90254	0	0
1.12422	-4.13618	Oligodendrocytes	0	3.31852	0	0
-2.80999	-4.12893	Oligodendrocytes	0	1.98154	0	0
-1.59353	-3.4405	Oligodendrocytes	0	2.31163	0	0
-9.29718	-6.56884	Oligodendrocytes/OPC	0	0	0	0
11.1398	-4.39392	Neurons	1.58605	0	0	0
-2.8574	-4.11575	Oligodendrocytes	0	2.55453	0	1.21582
-0.300851	-3.52873	Oligodendrocytes	0	0	0	0
-2.27574	-4.99856	Oligodendrocytes	0	2.49141	0	0
0.0503992	-4.43728	Oligodendrocytes	0	2.744	0	0
-1.48928	-3.57268	Oligodendrocytes	0	0	0	0
-2.7672	-4.68352	Oligodendrocytes	0	2.05953	0	1.4864
-1.70828	-4.60633	Oligodendrocytes	0	2.32735	0	0
-1.16191	-3.45722	Oligodendrocytes	0	2.01742	0	2.64175
2.49604	-6.28918	Oligodendrocytes	0	2.61885	0	0
-9.1541	5.178	Astrocytes	0	0	0	0
0.821001	-4.78657	Oligodendrocytes	0	3.28492	0	0
2.23499	-5.68035	Oligodendrocytes	0	2.49637	0	0
-1.90758	-3.84781	Oligodendrocytes	2.88995	0	0	0
-2.10285	-4.43898	Oligodendrocytes	0	1.56549	0	0
-0.490702	-3.64891	Oligodendrocytes	0	2.41581	0	0
-8.91946	5.25262	Astrocytes	1.48958	0	0	0
5.26025	-1.65427	Neurons	0	0	0	0
-8.64248	5.53345	Astrocytes	0	0	0	0
-10.5878	-7.37669	OPC	0	0	0	0
6.00248	-2.33072	Neurons	0	1.33882	0	1.33882
0.66761	-5.56461	Oligodendrocytes	0	2.42963	0	0
-0.394066	-4.79676	Oligodendrocytes	0	0	0	0
-0.564832	-5.13541	Oligodendrocytes	0	0	0	0
-1.27205	-5.147	Oligodendrocytes	0	2.16979	0	1.07811
9.23294	6.89643	Neurons	0	0	0	0
-2.5168	-3.47056	Oligodendrocytes	0	2.48769	0	0
7.14494	6.81291	Neurons	1.38885	0	0	0
-10.4886	-7.33124	OPC	0	0	0	0
2.31115	-6.25895	Oligodendrocytes	0	2.83238	0	1.02108
-1.64449	-4.66092	Oligodendrocytes	0	1.82808	0	0
2.64865	3.01409	Neurons	1.61026	0	0	0
0.80106	-5.29167	Oligodendrocytes	0	1.57849	0	0
-1.1149	13.001	Mural	0	0	0	0
3.86305	3.18851	Neurons	1.88	0	0	0
-1.38839	-3.68839	Oligodendrocytes	0	3.65677	0	0
-2.66041	-3.41437	Oligodendrocytes	0	3.04309	0	0
1.77597	-5.04278	Oligodendrocytes	0	2.46065	0	0
0.760176	-3.95302	Oligodendrocytes	0	2.83724	0	0
2.3156	-5.81116	Oligodendrocytes	0	2.95958	0	0
9.78218	0.073214	Neurons	1.10276	0	0	0
-0.883463	-5.54373	Oligodendrocytes	0	1.66408	0	0
-1.30732	-4.12601	Oligodendrocytes	0	2.88355	0	0
6.45096	2.17054	Neurons	0.921968	0	0	0
10.6198	0.182501	Neurons	1.17763	1.17763	0	1.17763
-1.80215	-5.45258	Oligodendrocytes	0	3.04262	0	0
1.98578	-5.87374	Oligodendrocytes	0	2.58278	0	0
-0.0420718	-3.88411	Oligodendrocytes	0	2.03399	0	0
6.58627	1.1339	Neurons	1.67281	0.733225	0	0
-0.578753	-5.45454	Oligodendrocytes	0	2.79382	0	0
-1.70699	-4.16898	Oligodendrocytes	0	3.06062	0	1.26486
-2.68614	-3.68065	Oligodendrocytes	0	2.5258	0	0
9.93239	5.45916	Neurons	0.889156	0	0	0
-0.402329	8.99974	Tmem119.Immune	0	0	0	0
-1.54031	-3.06223	Oligodendrocytes	0	1.80141	0	0
-0.145687	9.25236	Tmem119.Immune	0	0	1.54777	0
-1.05609	-4.54722	Oligodendrocytes	0	2.05033	0	0
3.23164	-5.70482	Oligodendrocytes	0	2.32429	0	0
-0.669406	-3.81918	Oligodendrocytes	0	2.01404	0	0
-0.369082	-3.54814	Oligodendrocytes	0	2.5343	0	0
-8.59008	5.65532	Astrocytes	0	0	0	0
-2.6843	-4.39981	Oligodendrocytes	0	2.43698	0	0
-8.39958	6.23462	Astrocytes	0	0	0	0
0.119233	-4.22661	Oligodendrocytes	0	2.80214	0	0
-1.09593	-4.79518	Oligodendrocytes	0	0	0	1.92595
3.64356	1.60066	Neurons	1.27468	0	0	0
3.83433	-6.07118	Oligodendrocytes	0	1.73272	0	0
-0.205326	13.2144	Mural	0	2.34507	0	0
-10.7559	-7.2514	OPC	0	0	0	0.965669
-8.56354	6.24433	Astrocytes	0	0	0	0
-0.354037	-3.93047	Oligodendrocytes	0	2.29502	0	0
6.71191	-1.53432	Neurons	1.82666	0	0	0
-3.36116	12.2828	Fibroblasts	0	0	0	0
-10.467	-7.17189	OPC	0	0	0	0
-8.62681	4.60188	Astrocytes	0	0	2.94915	0
-8.51654	6.19284	Astrocytes	0	0	0	0
-8.44667	6.11091	Astrocytes	0	0	0	0
8.23523	5.11914	Neurons	1.12418	0	0	0
-8.19199	5.50999	Astrocytes	0	0	0	0
-0.431444	-4.99531	Oligodendrocytes	0	2.14029	0	0
-8.70111	5.64124	Astrocytes	0	0	0	0
-0.117288	-5.24454	Oligodendrocytes	0	2.07227	0	0
-2.99855	-3.64976	Oligodendrocytes	0	0	0	0
-0.0399735	-3.74361	Oligodendrocytes	0	3.14511	0	0
0.361028	-4.79996	Oligodendrocytes	0	2.29061	0	0
0.425503	-4.28725	Oligodendrocytes	0	2.68546	0	0
3.40745	4.02108	Neurons	0	0	0	0
2.89844	-6.02488	Oligodendrocytes	0	2.28796	0	0
5.11115	2.41454	Neurons	1.3717	0	0	0
-8.60071	6.44943	Astrocytes	0	0	0	0
-1.09304	12.994	Mural	0	2.52527	0	0
-1.72289	2.44332	Neurons	0.684024	0	0	0
4.34273	6.96333	Neurons	1.18602	0.759407	0	0
-8.59688	6.28768	Astrocytes	0	0	0	0
0.478192	-6.00276	Oligodendrocytes	0	2.61619	0	0
-8.54506	5.94808	Astrocytes	0	0	0	0
11.3611	-8.37308	Neurons	0	0	0	0
-7.76695	5.89311	Astrocytes	0	0	0	0
-0.535348	13.4998	Mural	0	0	0	0
1.13706	1.26842	Neurons	0.568579	0	0	0
0.422924	-4.08153	Oligodendrocytes	0	3.16924	0	0
-2.51251	-4.21773	Oligodendrocytes	0	0	0	0
-8.58746	6.61558	Astrocytes	0	0.644943	0	0
-0.35839	-5.26011	Oligodendrocytes	0	2.61528	0	0
3.06474	3.06121	Neurons	1.05141	0	0	0
-0.171956	-4.50713	Oligodendrocytes	0	2.20844	1.30847	0
2.45152	-6.35691	Oligodendrocytes	0	2.64314	0	0
-9.41141	5.52867	Astrocytes	0	0	0	0
10.7233	-4.70045	Neurons	1.6619	0	0	0
-9.09098	0.685226	Ependymal	0	0	0	0
7.04633	3.28863	Neurons	1.45895	0	0	0
-1.0179	-4.46483	Oligodendrocytes	0	1.58186	0	0
3.94299	0.727881	Neurons	1.12046	0	0	0
-8.0005	2.93532	Astrocytes	0	0	2.20688	0
-0.58343	-5.64037	Oligodendrocytes	0	3.46418	0	0
-1.01186	-3.99016	Oligodendrocytes	0	1.71821	0	0
-0.0136286	-4.56448	Oligodendrocytes	0	2.22766	0	0
-8.90884	5.09844	Astrocytes	0	0.968093	0	0
5.32576	1.75672	Neurons	1.86425	0	0	0
-8.5924	4.70735	Astrocytes	0	0	0	0
-7.95906	6.04048	Astrocytes	0	0	0	0
-0.0091435	-2.95783	Oligodendrocytes	0	2.23136	0	0
-2.83535	-3.04968	Oligodendrocytes	0	3.07093	0	0
4.42273	1.26698	Neurons	1.62933	0	0	0
0.0939117	-5.58477	Oligodendrocytes	0	1.79594	0	0
-9.41667	5.64682	Astrocytes	0	0	0	0
-0.645101	-3.13221	Oligodendrocytes	0	2.88594	0	0
-10.4433	-7.42578	OPC	0	1.2425	0	0
1.57146	-5.61645	Oligodendrocytes	0	2.13206	0	0
-0.651545	-3.50087	Oligodendrocytes	0	0	0	0
8.98495	-1.94593	Neurons	1.86557	0	0	0
-3.11126	6.09797	Endothelial	0	0	0	0
5.09834	3.43865	Neurons	1.49272	0	0	0
2.13289	-6.01726	Oligodendrocytes	0	2.20193	0	0
-0.302289	-4.80083	Oligodendrocytes	0	1.7332	0	0
-1.73882	-5.49992	Oligodendrocytes	0	2.04668	0	0
1.5888	-6.29898	Oligodendrocytes	0	2.6384	0	0
-0.835905	-4.44008	Oligodendrocytes	0	2.15611	0	1.26577
7.12448	3.16552	Neurons	1.40141	0	0	0
1.00127	-5.88328	Oligodendrocytes	0	3.08709	0	0
-2.53665	-4.4925	Oligodendrocytes	0	2.29702	0	1.38166
-8.34066	6.59529	Astrocytes	0	0	0	0
-10.4219	-7.49735	OPC	0	0	0	1.33118
-0.277317	-4.11734	Oligodendrocytes	0	2.86074	0	0
2.89277	-6.28846	Oligodendrocytes	0	1.9629	0	0
0.153455	12.98	Mural	0	0	0	0
4.19366	3.63209	Neurons	0.926644	0	0	0
-3.26696	5.58851	Endothelial	0	0	1.81548	0
-0.734718	6.77498	F13a1.Immune	0	0	0	0
-2.93052	-2.94837	Oligodendrocytes	0	1.97992	0	0
-0.715578	-4.36905	Oligodendrocytes	0	2.31987	0	0
-1.65503	-5.26892	Oligodendrocytes	0	1.39202	0	0
-1.37432	-3.46149	Oligodendrocytes	0	2.15431	0	0
-1.34568	-5.31763	Oligodendrocytes	0	2.11971	0	0
2.73866	-6.04277	Oligodendrocytes	0	2.92776	0	0
-7.95301	5.34159	Astrocytes	0	0	0	0
0.411311	-5.87282	Oligodendrocytes	0	1.96699	0	0
-0.0203481	-4.98868	Oligodendrocytes	0	2.18406	0	0
1.23332	-5.40953	Oligodendrocytes	0	2.63492	0	1.67036
-3.39922	12.142	Fibroblasts	0	0	0	0
0.664891	-5.34005	Oligodendrocytes	0	2.74718	0	0
6.51029	1.94426	Neurons	1.885	0	0	0
5.68705	0.519522	Neurons	1.72963	0	0	0
-10.2333	-6.87987	OPC	0	0	0	0
-1.29551	-4.49096	Oligodendrocytes	0	2.62824	0	0
7.43161	0.779736	Neurons	0	0	0	0
1.21727	-6.16452	Oligodendrocytes	0	1.88769	0	0
1.93512	-6.39801	Oligodendrocytes	0	2.30737	0	0.695808
-8.12924	6.39732	Astrocytes	0.918245	0	0	0
-2.27747	-4.35511	Oligodendrocytes	0	2.7628	0	0
-3.35042	-3.37597	Oligodendrocytes	0	2.21411	0	0
-1.95511	-4.44165	Oligodendrocytes	0	2.62094	0	0
2.15937	-0.309184	Neurons	1.65366	0	0	0
3.01515	4.55385	Neurons	0	0	0	0
-0.621587	0.707772	Neurons	1.43074	0	0	0
-2.49381	-3.46858	Oligodendrocytes	0	1.82677	0	0
-10.4279	-7.52469	OPC	0	0	0	1.57045
0.194217	-5.42037	Oligodendrocytes	0	0	0	0
-0.965438	-5.347	Oligodendrocytes	0	1.2634	0	0
2.719	-6.02004	Oligodendrocytes	0	2.19498	0	0
-10.2672	-7.09825	OPC	0	0	0	1.67881
2.26326	-5.41171	Oligodendrocytes	0	0	0	0
-1.30496	-4.86372	Oligodendrocytes	0	3.60064	0	0
-8.36278	6.15078	Astrocytes	0	0	2.13698	0
-10.6835	-7.69793	OPC	0	0	0	0.948672
5.11672	2.03001	Neurons	0.675667	0	0	0
-1.43121	-3.07445	Oligodendrocytes	0	0	0	0
-0.0234658	9.27628	Tmem119.Immune	0	0	0	0
0.173833	-4.59666	Oligodendrocytes	0	1.88173	0	0
-0.447947	-4.43421	Oligodendrocytes	0	0	0	0
-1.75501	-4.60052	Oligodendrocytes	0	2.76095	0	0
6.08808	3.53687	Neurons	1.49596	0	0	0
-2.94444	-3.8161	Oligodendrocytes	0	1.92846	0	0
-0.758043	-5.31303	Oligodendrocytes	0	2.07704	0	0
-0.61479	-3.60318	Oligodendrocytes	0	2.20079	0	0
-8.49195	6.38444	Astrocytes	0	0	0	0
-2.72305	-2.76131	Oligodendrocytes	0	2.04446	0	0
-0.477981	-3.81866	Oligodendrocytes	0	1.5709	0	0
6.66829	0.988164	Neurons	0.855534	0	0	0
-1.3943	-3.91089	Oligodendrocytes	0	2.96088	0	0
2.12697	-5.59735	Oligodendrocytes	0	2.3309	0	0
2.95849	-5.62849	Oligodendrocytes	0	2.43641	0	0
-8.54963	3.67669	Astrocytes	0	0	0	0
6.73319	-0.170964	Neurons	0	0	0	0
4.40725	0.572	Neurons	1.44814	0	0	0
6.26666	7.83977	Neurons	0	0	0	0
-3.03082	-4.09646	Oligodendrocytes	0	2.35666	1.75403	0
-1.97171	-5.27269	Oligodendrocytes	0	2.40727	0	0
9.983	1.47683	Neurons	0.571516	0	0	0
5.93302	3.25893	Neurons	0.460347	0	0	0
-8.4764	6.55544	Astrocytes	0	0	0	0
0.274426	-4.871	Oligodendrocytes	0	0	0	0
-1.96805	2.34616	Neurons	0	0	0	0
-0.137217	-3.80235	Oligodendrocytes	0	3.07028	0	0
5.22121	5.95622	Neurons	0.603234	0	0	0
4.36442	1.56461	Neurons	1.6135	0	0	0
-0.480987	-5.10173	Oligodendrocytes	0	2.85725	0	0
0.990256	-5.05727	Oligodendrocytes	0	0	0	0
1.32552	-5.82076	Oligodendrocytes	0	2.72809	0	0
-8.04441	3.12739	Astrocytes	0	0	3.45422	0
2.32296	2.11943	Neurons	1.53104	0	0	0
-2.76541	-4.95365	Oligodendrocytes	0	2.86567	0	0
4.17918	7.90498	Neurons	0	0	0	0
-0.609078	-4.88218	Oligodendrocytes	0	2.69352	0	0
3.20923	-5.92915	Oligodendrocytes	0	1.81319	0	0
-1.48293	-3.59069	Oligodendrocytes	0	1.88741	0	0
9.75104	0.226327	Neurons	1.75926	0	0	0
-7.99431	6.51394	Astrocytes	0	0	0	0
-1.84213	-4.58059	Oligodendrocytes	0	2.68935	0	1.48852
7.24347	2.00157	Neurons	0.956941	0	0	0.58882
2.39222	-5.1943	Oligodendrocytes	0	1.80578	0	0
-8.09089	4.96919	Astrocytes	0	1.58896	0	0
-9.2648	5.9008	Astrocytes	0	0	0	0
-0.790808	-4.3497	Oligodendrocytes	0	1.61265	1.61265	0
2.4829	2.18244	Neurons	1.65315	0	0	0
-9.54929	5.35733	Astrocytes	0	0	0	0
-7.73417	5.81126	Astrocytes	0	0	0	0
0.640796	-5.53247	Oligodendrocytes	0	0	0	0
2.12454	-5.99343	Oligodendrocytes	0	2.23013	0	0
-1.65274	-3.52684	Oligodendrocytes	0	1.61846	0	0
-1.37039	-4.35618	Oligodendrocytes	0	1.46839	0	0
-1.97902	2.34541	Neurons	0.770068	0	0	0
8.4389	-2.48257	Neurons	2.2617	0	0	0.729924
3.7794	2.02155	Neurons	0.903058	0	0	0
-0.391981	-4.53137	Oligodendrocytes	0	2.26045	0	0
-3.40413	5.82146	Endothelial	0	0	0	0
-9.22164	5.68431	Astrocytes	0	0	0	0
3.66791	6.57639	Neurons	0.703815	0	0	0
2.95675	4.70999	Astrocytes	0	0	0	0
-8.90813	4.77751	Astrocytes	0	0	0	0
-7.90634	6.12871	Astrocytes	0	0	0	0
-0.200043	9.18183	Tmem119.Immune	0	0	0	0
6.33692	2.15108	Neurons	0.7365	0	0	0
8.39884	6.40666	Neurons	1.03512	0	0	0
-7.72713	4.95407	Astrocytes	0	0	0	0
-3.06928	-3.00446	Oligodendrocytes	0	0	0	0
2.63047	-5.0548	Oligodendrocytes	0	1.56624	0	0
-9.13275	0.805728	Ependymal	0	0	0	0
-2.37079	-4.28751	Oligodendrocytes	0	1.98994	0	0
-0.0832137	13.669	Mural	0	0	0	0
-1.29575	-5.27247	Oligodendrocytes	0	2.51309	0	0
-1.91038	2.42361	Neurons	0.53111	0	0	0
9.75864	0.117448	Neurons	1.99844	0	0	0
-1.56206	-5.26718	Oligodendrocytes	0	2.01667	0	0
-1.7874	-4.69637	Oligodendrocytes	0	1.3065	0	0
-8.83627	5.6402	Astrocytes	0	1.5176	0	0
1.59903	-4.88915	Oligodendrocytes	0	2.38147	0	0
-2.48157	-4.81778	Oligodendrocytes	0	1.16156	0	1.16156
4.25837	3.42159	Neurons	0	0	0	0
2.43196	-5.46197	Oligodendrocytes	0	2.31821	0	0
-1.99734	-4.73492	Oligodendrocytes	0	2.4977	0	0
-8.66016	6.09603	Astrocytes	0	0	0	0
-2.31722	-4.37085	Oligodendrocytes	0	2.24811	0	0
3.26141	-5.39141	Oligodendrocytes	0	1.84695	0	0
-8.88608	4.63401	Astrocytes	0	1.39498	0	0
1.80196	-5.87831	Oligodendrocytes	0	2.19191	0	0
-0.335154	8.51791	Tmem119.Immune	0	0	0	0
5.16898	3.23119	Neurons	0.537276	0	0	0
-1.19861	-3.87315	Oligodendrocytes	0	0	0	0
-0.504509	-3.82203	Oligodendrocytes	0	0	0	0
1.60794	-5.22612	Oligodendrocytes	0	3.16631	0	0
-0.772235	-5.2753	Oligodendrocytes	0	1.36212	0	0
-0.731476	-3.00583	Oligodendrocytes	0	2.91793	0	0
-0.442935	-5.40259	Oligodendrocytes	0	2.0937	0	0
0.178759	-5.0336	Oligodendrocytes	0	1.55819	0	1.05609
-8.2865	1.43881	Ependymal	0	0	3.87546	0
-1.4134	-5.2373	Oligodendrocytes	0	1.2211	0	0
-7.99581	6.24925	Astrocytes	0	0	0	0
-0.448636	-5.52397	Oligodendrocytes	0	2.57423	0	0
1.10869	-5.5429	Oligodendrocytes	0	2.64054	0	0
-8.93986	5.21959	Astrocytes	0	0	0	0
-3.21698	5.7869	Endothelial	0	0	0	0
-1.56301	-5.03022	Oligodendrocytes	0	2.31109	0	0
-0.624596	8.99063	Tmem119.Immune	0	0	0	0
8.54855	-2.29674	Neurons	1.71395	0	0	0
-1.43519	-3.39786	Oligodendrocytes	0	2.55815	0	0
1.49391	-4.72476	Oligodendrocytes	0	2.85404	0	0
-2.4795	-4.08764	Oligodendrocytes	0	0	0	0
1.13177	-5.01008	Oligodendrocytes	0	2.03862	0	0
-1.21071	-4.4534	Oligodendrocytes	0	2.37282	0	0
0.657243	3.42036	Neurons	1.25965	0	0	0
1.74191	-5.31539	Oligodendrocytes	0	2.02977	0	0
-10.5206	-7.29394	OPC	0	0	0	0
9.31983	-0.837828	Neurons	0	0	0	0
2.08119	-5.68905	Oligodendrocytes	1.24215	3.14275	1.24215	0
0.395259	-4.93084	Oligodendrocytes	0	2.32776	0	0
11.2147	-4.28295	Neurons	1.44516	0	0	0
0.882412	-5.34633	Oligodendrocytes	0	3.01847	0	0
-0.256907	8.87014	Tmem119.Immune	0	0	0	0
-0.390286	-4.62036	Oligodendrocytes	0	2.80846	0	0
-0.058742	-4.31707	Oligodendrocytes	0	2.04945	0	0
1.94001	-0.568781	Neurons	1.5734	0	0	0
8.33568	0.96224	Neurons	1.12027	0	0	0
4.94793	3.17104	Neurons	1.46574	0.189109	0	0
7.65384	1.89431	Neurons	0	0	0	0
-8.73891	4.6177	Astrocytes	0	0	0	0
-7.66409	4.85577	Astrocytes	1.02439	0	0	0
5.34865	0.904652	Neurons	0.995543	0	0	0
-0.211662	-4.28865	Oligodendrocytes	0	2.50232	0	1.88788
-1.47656	-4.15245	Oligodendrocytes	0	2.52342	0	0
-8.17208	3.81855	Astrocytes	0	0	0	0
-1.93914	2.31854	Neurons	0	0	0	0
-7.65637	5.67158	Astrocytes	0	0	2.58626	0
-1.74892	-4.90237	Oligodendrocytes	0	2.49514	0	0
-2.19118	-4.92482	Oligodendrocytes	0	1.56699	0	0
-8.52371	1.20231	Tanycyte-like	0	0	0	0
-8.89838	5.2989	Astrocytes	0	0	1.03727	0
-8.44714	5.74112	Astrocytes	0	0	0	0
-9.4002	4.68306	Astrocytes	0	0	0	0
-1.7697	-4.50541	Oligodendrocytes	0	3.58975	0	0
-0.076899	-4.36392	Oligodendrocytes	1.36125	2.74119	0	0
5.04928	3.9968	Neurons	0.668214	0	0	0
6.89894	-8.84438	Neurons	0	0	0	0
3.81187	-6.07811	Oligodendrocytes	0	0	0	0
-1.62094	-4.79486	Oligodendrocytes	0	2.61288	0	0
-1.28753	-4.94162	Oligodendrocytes	0	1.6917	0	0
-0.916221	-4.01067	Oligodendrocytes	0	3.31723	0	0
-8.17679	5.65779	Astrocytes	0	0	0	0
-1.6537	-4.05492	Oligodendrocytes	0	2.47348	0	0
-0.137891	1.50595	Neurons	0.97694	0	0	0
-0.114169	-3.2623	Oligodendrocytes	0	2.50283	0	0
7.48448	5.90688	Neurons	0	0	0	0
-0.723894	-3.31736	Oligodendrocytes	0	3.68806	0	0
0.610402	-4.9278	Oligodendrocytes	0	2.5311	0	0
-1.45055	-5.61397	Oligodendrocytes	0	1.95401	0	0
-0.91576	-4.15339	Oligodendrocytes	0	2.78819	0	0
-8.98447	6.10869	Astrocytes	0	0	0	0
-2.34427	-3.65404	Oligodendrocytes	1.83734	1.83734	0	0
-7.73397	4.65904	Astrocytes	0	0	0	0
0.390757	-5.37088	Oligodendrocytes	0	2.18208	0	0
-2.82829	-3.13361	Oligodendrocytes	0	2.65518	0	0
-0.892077	-3.66771	Oligodendrocytes	0	3.21535	0	0
-7.68717	3.09631	Astrocytes	0	0	3.16554	0
-1.70789	-5.44329	Oligodendrocytes	0	2.68139	0	0
3.92511	3.47745	Neurons	1.17168	0	0	0
-3.17503	5.33929	Endothelial	0	0	0	0
-8.31204	6.08533	Astrocytes	0	0	0	0
2.62498	-6.28149	Oligodendrocytes	0	2.25868	0	0
-0.113452	-5.57309	Oligodendrocytes	0	2.56732	0	0
-0.244343	8.93883	Tmem119.Immune	0	0	0	0
9.46353	-0.601347	Neurons	1.57317	0	0	0
8.23701	5.13642	Neurons	1.06473	0	0	0
11.2461	-3.31302	Neurons	0.516735	0	0	0
-8.40839	5.98235	Astrocytes	0	1.00324	0	0
4.25576	2.61255	Neurons	0	0	0	0
10.7143	-0.837956	Neurons	1.4864	0	0	0
6.19629	3.4017	Neurons	0.848901	0	0	0
-9.17051	0.89585	Ependymal	0	0	0	0
-1.1693	-4.89474	Oligodendrocytes	0	1.26195	0	0
7.39608	1.89608	Neurons	0.649279	0	0	0
-3.07644	5.25968	Endothelial	0	0	0	0
-0.526775	-5.53155	Oligodendrocytes	0	2.29061	0	0
-8.04595	5.5638	Astrocytes	0	0	0	0
3.24281	-5.5918	Oligodendrocytes	0	1.97957	0	0
1.00655	-5.46622	Oligodendrocytes	1.60944	0	0	0
6.74172	7.00546	Neurons	0.947897	0	0	0
-0.311329	-5.14428	Oligodendrocytes	0	3.13454	0	0
-0.155659	9.29569	Tmem119.Immune	0	0	0	0
6.96738	0.51644	Neurons	0	0	0	0
-0.721709	-4.31849	Oligodendrocytes	0	2.80214	0	0
-0.302493	-3.30541	Oligodendrocytes	0	2.54182	0	0
-2.77611	-2.89623	Oligodendrocytes	1.50767	2.71235	0	0
4.33796	5.11782	Neurons	1.09875	0	0	0
0.074148	-4.47428	Oligodendrocytes	0	2.88786	0	0
-2.7231	5.64897	Endothelial	0	0	0	0
-8.20768	5.31072	Astrocytes	0	1.3318	0	0
-2.96889	-3.23785	Oligodendrocytes	0	1.56759	0	0
0.827694	-5.55197	Oligodendrocytes	0	2.78344	0	0
-8.22911	5.38835	Astrocytes	0	0	0	1.07965
4.2523	1.06283	Neurons	1.00044	0	0	0
1.40062	2.93969	Neurons	0	0	0	0
-1.40505	-4.30875	Oligodendrocytes	0	1.87515	0	0
-4.09247	11.7479	Endothelial	0	0	0	0
-2.21739	-2.58018	Oligodendrocytes	0	3.03883	0	0
2.01373	-0.498804	Neurons	0	1.12784	0	0
6.05363	-2.35891	Neurons	1.47955	2.41349	0	0
-2.00678	-3.85525	Oligodendrocytes	0	2.82273	0	0
0.211305	-5.90396	Oligodendrocytes	0	1.36798	0	0
10.555	2.17039	Neurons	0	0	0	0
-0.216429	-4.21222	Oligodendrocytes	0	2.52035	0	0
5.37481	4.56397	Neurons	0.897855	0	0	0
-3.38918	5.40082	Endothelial	0	0	0	0
-1.35096	-3.45745	Oligodendrocytes	0	2.58777	0	0
-2.95512	-3.02047	Oligodendrocytes	0	2.07005	0	0
-8.93824	5.0979	Astrocytes	0	0	0	0
7.97099	1.64352	Neurons	1.73055	0	0	0
-1.79096	-4.04679	Oligodendrocytes	0	0	0	0
4.4626	4.31129	Neurons	0.602821	0	0	0
-0.192603	13.1739	Mural	0	0	0	0
0.104766	-4.86132	Oligodendrocytes	0	1.8691	0	0
-10.2654	-7.06505	OPC	0	0	0	1.22237
1.76251	-4.65716	Oligodendrocytes	0	2.79238	0	1.57484
-7.90102	5.25384	Astrocytes	0	0	0	0
3.98457	3.3507	Neurons	0	0	0	0
-0.556913	-4.30497	Oligodendrocytes	0	2.36521	0	0
-1.81365	-2.62062	Oligodendrocytes	0	2.68478	0	0
3.57762	4.04774	Neurons	1.62432	0	0	0
-0.37274	13.5602	Mural	0	0	0	0
-0.750724	-3.52035	Oligodendrocytes	0	1.7972	0	0
4.1811	2.93528	Neurons	0	0	0	0
0.540182	-3.98203	Oligodendrocytes	0	2.62556	0	0
-1.14416	-4.18925	Oligodendrocytes	0	3.12053	0	0
-9.06644	5.7814	Astrocytes	0	0	0	0
5.20704	2.84247	Neurons	1.30177	0	0	0
9.49909	0.0219194	Neurons	0	0	0	0
-3.57713	6.02524	Endothelial	0	0	0	0
-0.08942	13.7017	Mural	0	0	0	0
3.60802	-13.2045	Neurons	2.32381	0	0	0
-0.642062	-3.64867	Oligodendrocytes	0	2.1638	0	0
0.503764	-3.0752	Oligodendrocytes	0	2.17134	0	0
-8.57479	4.68341	Astrocytes	0	0	0	0
-8.94518	4.27488	Astrocytes	0	0	0	0
-3.21939	-3.94283	Oligodendrocytes	0	2.67592	0	0
5.55038	1.16302	Neurons	1.28976	0.839825	0	0
-3.15362	5.38432	Endothelial	0	0	0	0
-2.09838	-5.01288	Oligodendrocytes	0	2.30052	1.38457	0
-1.7826	-4.71321	Oligodendrocytes	0	2.26353	0	0
2.96021	2.91429	Neurons	1.16209	0	0	0
-1.97361	-3.90643	Oligodendrocytes	0	1.86402	0	0
-8.9089	5.26404	Astrocytes	0	0	0	0
1.22176	-5.58792	Oligodendrocytes	0	2.56865	0	0
2.94648	-5.84424	Oligodendrocytes	0	2.89747	0	0
-8.03118	5.92717	Astrocytes	0	0	0	0
-1.96768	2.39116	Neurons	0	0	0	0
4.42324	1.98865	Neurons	2.33742	0	0	0.438427
-9.36434	5.24564	Astrocytes	0	0	0	0
-3.4841	12.1852	Fibroblasts	0	0	0	0
-2.93889	-4.57483	Oligodendrocytes	0	1.94266	0	1.94266
-1.92194	-5.17638	Oligodendrocytes	0	2.5892	0	1.40604
7.21336	-1.11064	Neurons	1.17477	0	0	0
9.02107	7.44191	Neurons	0	0	0	0
-0.15787	-5.45116	Oligodendrocytes	0	2.16842	0	0
4.62398	4.22807	Neurons	0.914017	0	0	0.557992
3.27299	-5.51619	Oligodendrocytes	0	2.36711	0	0
-9.24073	5.30555	Astrocytes	0	0	0	0
-1.02138	-5.14376	Oligodendrocytes	0	1.9222	0	0
11.2414	-3.96221	Neurons	0	0	0	0
-0.551374	13.5269	Mural	0	0	0	0
-7.63543	5.7501	Astrocytes	0	0	0	0
-3.45597	5.64808	Endothelial	0	0	0	0
0.0826641	-4.2063	Oligodendrocytes	0	2.63532	0	0
-0.397822	9.1536	Tmem119.Immune	1.83204	0	0	0
3.7343	6.73813	Neurons	0	0	0.918155	0
-8.15949	6.15159	Astrocytes	0	1.44096	0	0
-0.594875	-4.23028	Oligodendrocytes	0	2.10217	0	0
2.21882	-5.54843	Oligodendrocytes	0	2.12998	0	0
-8.62649	4.58706	Astrocytes	0	0	0	0
-1.66339	-4.4802	Oligodendrocytes	0	3.27236	0	0
-8.55197	6.28788	Astrocytes	0	0	1.17546	0
1.86941	-5.90534	Oligodendrocytes	0	1.8532	0	0
-7.77068	5.38674	Astrocytes	0	0	0	0
2.25821	-4.70643	Oligodendrocytes	0	2.62497	0	0
-2.85998	6.4738	Endothelial	0	0	0	0
-2.40382	-4.09951	Oligodendrocytes	0	3.07834	0	0
-2.07023	-4.1957	Oligodendrocytes	0	1.95297	0	0
7.85592	2.27625	Neurons	1.22712	0	0	0
-0.576207	-5.47546	Oligodendrocytes	0	2.08904	0	0
-2.94959	-4.36267	Oligodendrocytes	0	1.98749	0	0
7.61295	4.96875	Neurons	1.57681	0	0	0
-0.188314	13.5369	Mural	0	0	0	0
3.12255	-5.65741	Oligodendrocytes	0	0	0	0
10.8467	-0.0810963	Neurons	1.16508	0	0	0
-8.08456	5.5386	Astrocytes	0	0	0	0.941079
-1.70218	-4.79693	Oligodendrocytes	0	0	0	1.50602
6.77702	-0.190771	Neurons	1.5756	0	1.07049	0
-7.70891	5.77639	Astrocytes	0	0	0	0
3.90579	2.16076	Neurons	1.28957	0	0	0
-1.13474	-4.91353	Oligodendrocytes	0	2.51094	0	0
-9.44573	4.98355	Astrocytes	0	0	1.19937	0
3.02682	-5.63771	Oligodendrocytes	0	2.54182	0	0
-0.742191	-4.43472	Oligodendrocytes	0	2.00176	0	0
-0.68405	-5.65039	Oligodendrocytes	0	2.87641	0	0
0.0175824	-4.87413	Oligodendrocytes	1.53422	0	0	0
2.10061	-5.6785	Oligodendrocytes	0	1.92863	0	0
-3.54079	5.98327	Endothelial	0	0	0	0
0.457231	-4.78366	Oligodendrocytes	0	2.31041	0	0
-1.62283	-4.45872	Oligodendrocytes	0	0	0	0
-2.83898	-3.15783	Oligodendrocytes	0	2.41349	0	0
2.80961	-6.27971	Oligodendrocytes	0	2.71498	0	0
7.12162	7.09508	Neurons	1.05264	0	0	0
3.05723	-6.06372	Oligodendrocytes	0	2.27324	0	0
-8.07461	6.50372	Astrocytes	0	0	0	0
-1.89046	-4.00067	Oligodendrocytes	0	0	0	0
1.70424	-5.85146	Oligodendrocytes	0	2.88885	0	0
3.76662	8.17945	Neurons	1.24443	0	0	0
1.24378	-5.66495	Oligodendrocytes	0	0	0	0
0.412376	-5.45977	Oligodendrocytes	0	2.23384	0	0
-2.24173	-5.07165	Oligodendrocytes	0	1.86771	0	1.31821
-1.60394	-4.38983	Oligodendrocytes	0	3.02505	0	2.64357
-0.287726	-4.91506	Oligodendrocytes	0	1.88409	0	0
3.09735	-6.05856	Oligodendrocytes	0	3.10819	0	0
0.00964305	-4.07948	Oligodendrocytes	0	2.25355	0	0
5.51352	4.37503	Neurons	0.811347	0	0	0
-1.97639	-5.20522	Oligodendrocytes	0	2.97312	0	0
-9.60595	-6.74179	Oligodendrocytes/OPC	0	0	0	0
1.68625	-5.48129	Oligodendrocytes	0	2.75293	0	1.3706
2.99049	-5.84328	Oligodendrocytes	0	0	0	0
5.50294	0.632205	Neurons	0	0	0	0
-0.676712	-5.44075	Oligodendrocytes	0	3.01041	0	1.76197
3.55755	-6.00313	Oligodendrocytes	0	3.09281	0	0
-1.18356	-4.6849	Oligodendrocytes	0	0	0	0
-2.44888	-4.44839	Oligodendrocytes	0	2.0012	0	0
-1.96143	-4.37808	Oligodendrocytes	0	2.68478	0	0
-0.202883	13.1093	Mural	0	1.53507	0	0
8.44095	6.46736	Neurons	1.91231	0	0	0
6.47058	7.14089	Neurons	1.10354	0	0	0
4.39206	2.85213	Neurons	0.9045	0	0	0
-0.876354	-3.77096	Oligodendrocytes	0	1.81419	0	0
-7.59627	5.72393	Astrocytes	0	0	0	0
0.74173	-5.42341	Oligodendrocytes	0	2.08625	0	0
9.12846	6.00593	Neurons	0	0	0	0
-1.12707	12.9763	Mural	0	0	1.85669	0
-8.03443	4.78903	Astrocytes	0	0	0	0
-2.66164	-2.71423	Oligodendrocytes	0	0	0	0
-8.25089	5.37352	Astrocytes	0	0	0	0
2.49993	2.03415	Neurons	2.07979	0	0	0
-8.57099	5.45733	Astrocytes	0	0	0	0
-7.81879	5.7038	Astrocytes	0	0	0	0
10.4374	-4.97464	Neurons	1.78857	0	0	0
-2.09426	-4.83143	Oligodendrocytes	0	1.6483	0	1.6483
1.31381	-0.894131	Neurons	0.718772	0	0	0
-0.229027	13.3616	Mural	0	0	0	0
-0.0359621	9.10549	Tmem119.Immune	0	0	0	0
3.57004	-5.98162	Oligodendrocytes	0	1.8185	0	0
-0.640814	-3.44216	Oligodendrocytes	0	3.13034	0	0
-0.163672	-5.35084	Oligodendrocytes	0	2.11424	0	0
-0.33212	13.2554	Mural	0	2.2152	0	0
3.44096	2.37879	Neurons	1.34396	0	0	0
-3.25591	-3.75486	Oligodendrocytes	0	2.54777	0	0
1.19366	-5.01552	Oligodendrocytes	0	2.3693	0	0
-10.5266	-7.13547	OPC	0	0	0	0
-8.03278	5.98452	Astrocytes	0	1.09542	1.94181	0
-2.98666	-3.99573	Oligodendrocytes	0	1.5977	0	0
-2.16854	-3.99694	Oligodendrocytes	0	2.99932	0	0
0.00861773	9.28617	Tmem119.Immune	0	0	0	0
6.90711	-8.86914	Neurons	0	0	0	0
-8.59608	5.19403	Astrocytes	0	0	1.18578	0
1.20699	-4.60183	Oligodendrocytes	0	2.39065	0	0
-1.23878	-2.86616	Oligodendrocytes	0	2.5776	0	0
1.72375	1.71192	Neurons	0	0	0	0
6.57916	4.60255	Neurons	0.762292	0	0	0
-8.75652	4.83581	Astrocytes	0	0	0	0
-2.39226	-3.85116	Oligodendrocytes	0	2.58664	0	1.96606
11.4736	0.565577	Neurons	1.01308	0	0	0
-1.95668	2.29175	Neurons	0.611526	0	0	0
-1.5512	-2.9358	Oligodendrocytes	0	0	0	0
7.61851	4.89935	Neurons	1.70268	0	0	0
-8.34521	6.48206	Astrocytes	0	0	0	0
-1.0046	-3.16907	Oligodendrocytes	0	3.71944	0	0
0.858767	-5.37108	Oligodendrocytes	0	3.36744	0	0
-2.0471	-3.37646	Oligodendrocytes	0	2.98078	0	0
-0.431679	13.1891	Mural	0	0	0	0
-7.59918	4.09416	Astrocytes	0	0	2.2616	0
3.18109	1.27953	Neurons	0	0	0	0
5.08153	2.29209	Neurons	1.25653	0	0	0
-2.31344	-3.96617	Oligodendrocytes	0	0	0	0
1.14834	1.32737	Neurons	1.26975	0	0	0
-1.99049	-4.90174	Oligodendrocytes	0	2.40612	0	1.7993
-7.68015	5.55139	Astrocytes	0	0	0	0
-0.967503	-4.82895	Oligodendrocytes	0	1.5703	0	1.5703
-1.01736	-4.84668	Oligodendrocytes	0	1.83468	0	0
-8.26111	6.10261	Astrocytes	0	0	0	0
1.11723	-5.64718	Oligodendrocytes	0	1.59849	0	0
-8.38683	4.19175	Astrocytes	0	0	0	0
5.92979	2.48865	Neurons	0.548449	0	0	0
-7.83742	5.63996	Astrocytes	0	0	2.09183	0
1.27668	-5.3894	Oligodendrocytes	0	2.21958	0	1.11542
-8.16594	5.97109	Astrocytes	0	0	0	0
6.09206	-2.35032	Neurons	1.53194	1.53194	0	0
0.420858	-5.16587	Oligodendrocytes	0	2.95504	0	0
-7.74775	2.92512	Astrocytes	0	0	1.17361	0
1.78269	2.19093	Neurons	1.80948	0	0	0
-0.54935	-4.41301	Oligodendrocytes	0	2.78083	0	0
4.2592	2.1327	Neurons	1.60466	0	0	0
-2.33043	-3.17038	Oligodendrocytes	0	1.84673	1.84673	0
-1.53292	-3.48203	Oligodendrocytes	0	2.57985	0	0
-2.24072	-3.22968	Oligodendrocytes	0	2.12423	0	0
0.0277443	-4.83932	Oligodendrocytes	0	1.46659	0	0
2.45345	-6.00222	Oligodendrocytes	0	1.99185	0	0
0.695803	-6.05869	Oligodendrocytes	0	1.06361	0	0
-0.264529	-4.62442	Oligodendrocytes	0	2.81927	0	1.83336
4.16216	4.98799	Neurons	0	0	0	0
4.04639	1.01642	Neurons	1.34017	0	0	0
1.89311	1.40049	Neurons	1.36743	0	0	0
-8.41594	6.33787	Astrocytes	0	0	0	0
0.510924	-4.54064	Oligodendrocytes	0	3.4715	0	0
-0.875542	-4.48242	Oligodendrocytes	0	0	0	0
1.07156	-5.21073	Oligodendrocytes	0	2.90723	0	0
3.96283	5.01489	Neurons	0.644298	0	0	0
2.02228	-0.519338	Neurons	1.17593	0	0	0
-2.60574	-4.75984	Oligodendrocytes	0	1.86287	0	0
5.66625	2.54114	Neurons	1.17564	0	0	0
-2.18425	-4.35641	Oligodendrocytes	0	1.76078	0	0
-9.33007	-6.6078	Oligodendrocytes/OPC	0	1.29321	0	0
0.569638	-4.66862	Oligodendrocytes	0	0	0	0
-2.54343	-5.00255	Oligodendrocytes	0	2.0177	0	0
-10.2748	-7.10115	OPC	0	2.1958	0	0
-1.02031	-4.87818	Oligodendrocytes	0	2.57227	0	0
4.53934	5.44929	Neurons	0.741817	0	0	0
-3.30851	-3.81476	Oligodendrocytes	0	2.95482	0	0
5.0238	6.94966	Neurons	1.00941	1.5014	0	0
-1.67957	-4.54343	Oligodendrocytes	0	2.48365	0	1.53937
-1.50142	-2.70137	Oligodendrocytes	0	2.10154	0	0
5.51187	5.29071	Neurons	0	0	0	0
-0.460952	-3.11034	Neurons	0	2.24975	0	0
-2.87483	-3.05228	Oligodendrocytes	0	2.90982	0	0
-2.59086	-3.35846	Oligodendrocytes	0	2.39156	0	0
-3.09393	-3.04711	Oligodendrocytes	0	1.83557	0	0
-2.69707	-4.01139	Oligodendrocytes	0	1.94266	0	0
-1.43143	-5.11317	Oligodendrocytes	0	2.05685	0	0
2.4888	-5.87433	Oligodendrocytes	0	2.63452	0	0
-2.14213	-2.81015	Oligodendrocytes	0	2.76582	0	0
4.17732	3.85712	Neurons	1.1517	0	0	0
4.13076	2.6546	Neurons	1.26031	0	0	0
5.81883	2.23096	Neurons	1.75971	0.588784	0	0
5.17306	5.85595	Neurons	0.578689	0	0	0
-0.915352	-5.35209	Oligodendrocytes	0	2.70738	0	1.33447
-3.35621	5.83687	Endothelial	0	0	0	0
1.93667	-5.95449	Oligodendrocytes	0	2.807	0	0
-1.87138	-2.66361	Oligodendrocytes	0	3.54001	0	2.04037
-3.5715	6.11484	Endothelial	0	0	0	0
-0.958725	-5.27328	Oligodendrocytes	0	2.37695	0	0
-2.21764	-3.17875	Oligodendrocytes	0	1.51013	0	0
-1.71289	-4.15698	Oligodendrocytes	0	2.60038	0	0
-2.8408	-3.23755	Oligodendrocytes	0	1.80607	0	0
-0.754744	-5.80593	Oligodendrocytes	0	2.67194	0	0
-1.77631	-4.65148	Oligodendrocytes	0	2.24912	0	0
3.46177	-5.73342	Oligodendrocytes	0	0	0	0
-8.42544	5.44402	Astrocytes	0	0	1.3739	0
8.53161	5.15437	Neurons	1.91812	0	0	0
-1.26162	-4.47269	Oligodendrocytes	0	3.24853	0	0
-0.258925	-5.21156	Oligodendrocytes	0	0	0	0
-8.82738	1.48245	Ependymal	1.38862	0	3.09401	0
2.87106	-5.90783	Oligodendrocytes	0	1.88551	0	0
-3.56707	5.80068	Endothelial	0	0	0	0
1.66356	-5.06525	Oligodendrocytes	0	1.83468	0	0
0.72223	-5.66418	Oligodendrocytes	0	2.95742	0	0
-1.34311	-3.47214	Oligodendrocytes	0	2.69202	0	0
-1.61358	-3.26123	Oligodendrocytes	0	2.448	0	0
-0.994177	-4.37808	Oligodendrocytes	0	2.6977	0	1.49546
0.474346	-4.43088	Oligodendrocytes	0	2.81054	0	0
1.04319	-5.19425	Oligodendrocytes	0	3.16445	0	0
-8.84375	5.50032	Astrocytes	0	0	0	0
2.94851	-6.08268	Oligodendrocytes	0	2.79364	0	0
1.15406	-4.95133	Oligodendrocytes	0	2.51895	1.18879	0
11.3651	0.595404	Neurons	1.37544	0	0	0
-0.654744	-4.83672	Oligodendrocytes	0	2.20724	0	0
-8.04635	5.74824	Astrocytes	0	0	0	0
4.26155	6.32648	Neurons	1.80522	0	0	0
-3.70377	5.87236	Endothelial	0	0	1.84314	0
-1.64799	-3.68483	Oligodendrocytes	0	1.96028	0	0
-8.66132	5.38242	Astrocytes	0	0	0	0
-0.378652	13.4454	Mural	0	0	0	0
-2.80658	-3.83689	Oligodendrocytes	0	0	0	0
-0.0995773	-3.92706	Oligodendrocytes	0	0	0	0
-2.95603	-3.80099	Oligodendrocytes	0	2.83271	0	1.84538
8.91164	-0.153991	Neurons	1.49708	0	0	0
2.62879	-6.06568	Oligodendrocytes	0	2.31204	0	1.71335
6.34613	7.6497	Neurons	1.35194	0	0	0
0.454891	-5.18093	Oligodendrocytes	0	2.65567	0	0
-1.90031	-5.28453	Oligodendrocytes	0	2.39835	0	0
-0.247837	13.1501	Mural	0	0	0	0
-8.75935	5.93705	Astrocytes	0	0	0	0
-0.90279	-4.87173	Oligodendrocytes	0	2.02224	0	0
-2.08096	-4.7911	Oligodendrocytes	0	2.81091	0	1.82589
3.70999	4.92853	Neurons	0	0	0	0
-1.26902	-4.20536	Oligodendrocytes	0	1.9335	0	0
8.64125	4.42088	Neurons	1.47567	0	0	0
2.52226	2.18048	Neurons	1.3552	0	0	0
7.18425	6.35955	Neurons	1.16496	0	0	0
6.6734	4.18147	Neurons	0.945773	0.945773	0	0
-0.419051	13.286	Mural	0	1.6917	0	1.6917
7.42598	2.26654	Neurons	2.04145	0	0	0
5.9809	7.18658	Neurons	0.844678	0	0	0
4.54258	0.116074	Neurons	0.876643	0	0	0
-0.56729	-5.24576	Oligodendrocytes	0	2.28307	0	0.90332
8.05305	3.81449	Neurons	0.618571	0	0.356371	0
-9.25915	5.4277	Astrocytes	0	0	0	0
4.87155	-1.18582	Neurons	1.17387	0	0	0
2.7667	-6.21078	Oligodendrocytes	0	1.73801	0	0
1.17591	-5.83612	Oligodendrocytes	0	2.61217	0	0
4.3453	7.96419	Neurons	0	0	0	0
-0.541273	9.27692	Tmem119.Immune	0	0	0	0
-10.3982	-7.05796	OPC	0	1.80141	0	2.40842
-1.69136	-4.02224	Oligodendrocytes	0	0	0	0
1.04829	-0.620989	Neurons	2.79661	0	0	0
4.46745	2.18583	Neurons	2.28043	0	0	0
3.89107	8.17412	Neurons	0	0	0	0
-1.38451	-4.90577	Oligodendrocytes	0	3.22272	0	0
-1.30916	-2.98823	Oligodendrocytes	0	2.04504	0	0
8.90303	-0.127208	Neurons	1.84943	0	0	0
9.92992	-2.45614	Neurons	2.49138	0	0	0
-8.83408	4.1694	Astrocytes	0	0	0	0
5.35195	0.892491	Neurons	1.29996	0	0	0
-1.36307	-4.8929	Oligodendrocytes	0	3.37925	0	0
1.34141	-5.37793	Oligodendrocytes	0	2.88071	0	0
5.58592	0.800246	Neurons	0	0	0	0
5.01172	1.6833	Neurons	1.16869	0	0	0
2.99205	2.44778	Neurons	2.13173	0	0	0
-1.43898	-4.94957	Oligodendrocytes	0	2.4926	0	0
-3.75812	-3.39267	Oligodendrocytes	0	2.35396	0	0.784313
-0.588054	-3.39502	Oligodendrocytes	0	0	0	0
1.96782	-6.4206	Oligodendrocytes	0	3.01148	0	1.14625
7.01005	-1.64078	Neurons	1.08516	0	0	0
-0.70899	-5.75644	Oligodendrocytes	0	2.20222	0	1.61393
6.7269	-0.105186	Neurons	2.0697	0	0	0
-0.519192	-5.58251	Oligodendrocytes	0	1.75998	0	1.22559
-1.56044	-3.40471	Oligodendrocytes	0	3.15312	0	2.5018
-8.65081	5.1809	Astrocytes	0	0	0	0
-4.41175	11.1385	Fibroblasts	0	0	0	0
-0.0311477	-5.87257	Oligodendrocytes	0	3.47352	0	0
-1.01568	-4.22095	Oligodendrocytes	0	2.5179	0	0
-3.34007	5.89268	Endothelial	1.99404	0	0	0
-3.44361	12.2086	Fibroblasts	0	1.24303	0	0
-0.263439	0.53787	Neurons	2.14369	0	0	0
8.68654	4.32593	Neurons	1.27257	0	0	0
-1.53399	2.46508	Neurons	0	0	0	0
0.100488	-5.59419	Oligodendrocytes	0	2.99373	0	0
-9.1081	5.91118	Astrocytes	0	0	0	0
6.23907	4.10617	Neurons	0.980968	0	0	0
-10.5014	-7.47007	OPC	0	0	0	0
-7.68769	5.20108	Astrocytes	0	0	1.2425	0
-9.38638	5.49924	Astrocytes	0	0	0	1.10858
11.3587	-8.36733	Neurons	0	0	0	0
-0.318894	-5.3502	Oligodendrocytes	1.29909	2.83296	0	1.29909
0.854412	-6.1009	Oligodendrocytes	0	2.39321	0	0
-0.205427	13.3684	Mural	0	0	0	0
5.78194	0.375651	Neurons	0	1.35674	0	0
0.817315	3.27621	Neurons	1.09675	0.69175	0	0
-10.5531	-7.37906	OPC	0	0	0	1.35845
-1.01303	-4.30782	Oligodendrocytes	0	2.65395	0	0
6.91096	-8.87161	Neurons	0	1.47356	0	0
-0.622339	0.537837	Neurons	0.76275	0	0	0
-1.46446	-3.98116	Oligodendrocytes	0	1.38323	0	0
5.61326	0.572169	Neurons	2.05559	0	0	0
-2.9715	6.22185	Endothelial	0	0	0	0
-1.65948	-2.8566	Oligodendrocytes	0	0	0	1.96185
-0.00765994	-4.82894	Oligodendrocytes	0	0	0	0
-0.307542	-4.99999	Oligodendrocytes	0	2.33546	0	0
-1.68774	-5.09537	Oligodendrocytes	0	2.562	0	0
-0.257198	-5.62846	Oligodendrocytes	0	2.81569	0	0
-2.7628	-3.11323	Oligodendrocytes	0	1.77569	0	0
-9.24921	5.76413	Astrocytes	0	0	0	0
-2.51892	-3.27536	Oligodendrocytes	0	1.90472	0	0
-3.03333	-3.01827	Oligodendrocytes	0	0	0	0
-2.89814	6.38988	Endothelial	0	0	0	0
4.14636	3.55463	Neurons	1.63996	0	0	0
-3.08369	-3.27734	Oligodendrocytes	0	3.22087	0	0
2.55164	-5.73433	Oligodendrocytes	0	3.07248	0	0
0.77701	-5.55741	Oligodendrocytes	0	2.73004	0	0
10.6652	-4.7336	Neurons	2.07592	0	0	0
8.28824	4.91683	Neurons	2.42986	0	0	0
4.19965	7.80837	Neurons	0	0	0	0
-2.67463	-4.07381	Oligodendrocytes	0	2.86385	0	0
-8.88874	5.17461	Astrocytes	0	0	0	0
1.07659	-4.85919	Oligodendrocytes	0	2.65739	1.29522	0
3.48431	-6.17346	Oligodendrocytes	0	2.20753	0	0
-1.32508	-4.05595	Oligodendrocytes	0	0	0	0
1.66058	-5.7171	Oligodendrocytes	0	2.79887	0	0
-2.88157	-4.41793	Oligodendrocytes	0	2.04329	0	0
2.24497	2.01777	Neurons	0.78626	0	0	0
-9.15697	-6.49703	Oligodendrocytes/OPC	0	0	0	1.5634
-1.24694	-3.63385	Oligodendrocytes	0	0	0	0
-3.4857	6.50269	Endothelial	0	0	0	0
-1.32367	-3.98205	Oligodendrocytes	0	3.07388	1.49012	0
-0.710511	-5.41038	Oligodendrocytes	0	1.87796	0	0
3.1045	2.61684	Neurons	1.54067	0	0	0
-0.204696	-5.44156	Oligodendrocytes	0	2.19226	0	0
6.28998	7.4618	Neurons	1.28506	0	0	0
-9.39698	5.58312	Astrocytes	0	0	1.20409	0
4.10658	3.3206	Neurons	1.03815	0	0	0
-3.46972	6.06928	Endothelial	0	0	0	0
-0.34029	-4.98633	Oligodendrocytes	0	3.20895	0	0
7.11211	-3.31722	Neurons	1.38066	0	0	0
-1.17682	-4.09212	Oligodendrocytes	0	2.199	0	0
-7.68057	5.67134	Astrocytes	0	0	0	0
6.81706	-1.44794	Neurons	1.29401	0	0	0
-0.313318	13.7179	Mural	0	0	0	0
9.87583	0.859358	Neurons	1.62917	0	0	0
2.27253	-5.44168	Oligodendrocytes	0	2.45576	0	0
0.141443	-4.00215	Oligodendrocytes	0	2.96494	0	0
-2.59631	-2.63742	Oligodendrocytes	0	0	0	0
2.79716	-6.07423	Oligodendrocytes	0	3.19875	0	0
-1.89956	2.38512	Neurons	0	0	0	0
0.369006	-5.74488	Oligodendrocytes	0	1.35867	0	0
-0.280764	-4.75498	Oligodendrocytes	0	1.8929	0	0
-7.53385	5.08649	Astrocytes	0	0	0	0
2.24796	1.42504	Neurons	0.801058	0	0	0
3.90013	-6.07484	Oligodendrocytes	0	2.65625	0	0
-4.77947	11.4783	Fibroblasts	0	0	0	0
-0.348672	-3.57075	Oligodendrocytes	0	0	1.86126	0
-8.78069	4.82424	Astrocytes	0	0	0	0
2.6445	-5.39491	Oligodendrocytes	0	2.91023	0	0
-0.736541	-4.85533	Oligodendrocytes	0	2.56366	0	0
-0.452657	-5.50241	Oligodendrocytes	0	2.09526	0	0
-1.14578	-3.8807	Oligodendrocytes	0	2.87588	0	0
1.35766	-4.83446	Oligodendrocytes	0	3.2601	0	0
-0.677176	-5.74451	Oligodendrocytes	0	2.47897	0	0
-2.86689	5.67174	Endothelial	0	0	0	0
9.10499	0.572098	Neurons	1.15348	0.734576	0	0
1.51883	-4.87128	Oligodendrocytes	0	2.64905	0	0
-0.107321	9.33859	Tmem119.Immune	0	1.62498	0	0
-2.33096	-2.85175	Oligodendrocytes	0	0	0	0
-7.58839	4.44321	Astrocytes	0	0	0	0
1.2005	-5.17369	Oligodendrocytes	0	2.15028	0	0
5.44095	7.69336	Neurons	1.1576	0.546636	0	0
1.05777	-6.03544	Oligodendrocytes	0	2.28623	0	0
-7.48348	5.22017	Astrocytes	0	0	0	0
-0.0623708	-3.03505	Oligodendrocytes	0	0	0	1.82023
-1.60795	-2.98495	Oligodendrocytes	0	2.20724	0	0
-0.732871	-3.66885	Oligodendrocytes	0	2.53537	0	0
1.05851	-5.94217	Oligodendrocytes	0	1.06249	0	0
-10.1611	-7.18166	Oligodendrocytes/OPC	0	0	0	0
-3.58083	6.02975	Endothelial	0	0	0	0
-0.656665	-4.05607	Oligodendrocytes	0	2.14493	0	0
3.91962	-6.20994	Oligodendrocytes	0	2.51737	0	0
-0.642384	13.2441	Mural	0	0	0	0
-1.60841	-4.77789	Oligodendrocytes	0	2.92728	0	0
-7.75026	5.91054	Astrocytes	0	0	0	0
1.79913	-4.85944	Oligodendrocytes	0	2.29115	0	0
5.60829	3.49905	Neurons	1.4827	0	0	0
-2.65187	-3.61562	Oligodendrocytes	0	2.53324	0	0
7.08653	-3.40555	Neurons	0.627206	0	0	0
5.29478	4.82507	Neurons	0	0	0	0
-7.89565	5.90913	Astrocytes	0	0	0	0
-8.40114	6.34399	Astrocytes	0	0	0	0
0.730692	-4.86967	Oligodendrocytes	0	1.71559	0	0
-8.46437	4.59006	Astrocytes	0	0	0	0
2.06523	-6.04369	Oligodendrocytes	0	2.35774	0	0
-7.77588	4.88384	Astrocytes	0	0	0	0
-7.4327	5.37267	Astrocytes	0	0	2.78772	0
-0.650247	-5.65417	Oligodendrocytes	0	1.53822	0	0
-1.87432	-3.98334	Oligodendrocytes	1.27017	1.27017	0	0
1.16063	-5.04385	Oligodendrocytes	0	1.78327	0	0
-8.6849	4.7217	Astrocytes	0	0	0	0
-8.17227	4.94519	Astrocytes	0	0	2.13698	0
2.32744	-5.62837	Oligodendrocytes	0	2.7063	0	1.01041
-0.887743	-2.41687	Oligodendrocytes	0	2.20509	0	0
-0.629756	-3.13844	Oligodendrocytes	0	2.08409	0	0
1.1537	-4.41278	Oligodendrocytes	0	2.54777	0	0
-1.9384	-3.846	Oligodendrocytes	0	0	0	0
7.13642	1.49325	Neurons	0	0	0	0
-3.59595	5.92501	Endothelial	0	0	0	0
-0.762766	-4.29777	Oligodendrocytes	0	0	0	0
-2.4375	-3.20818	Oligodendrocytes	0	2.6776	0	0
2.41844	2.22645	Neurons	1.60757	0	0	0
2.88895	-5.58144	Oligodendrocytes	0	2.09589	0	0
7.4806	3.85416	Neurons	0	0	0	0
1.38824	-4.81994	Oligodendrocytes	0	3.05249	0	0
2.93092	-5.96309	Oligodendrocytes	0	2.42203	0	0.997483
-1.68701	-3.65545	Oligodendrocytes	0	0	0	0
-7.80187	5.76217	Astrocytes	0	0	0	0
2.59765	-6.07573	Oligodendrocytes	0	2.80761	0	0
2.47702	-5.86335	Oligodendrocytes	0	3.0066	0	0
-0.952183	-4.8049	Oligodendrocytes	0	2.13238	0	0
-2.00668	2.37769	Neurons	0.662702	0	0	0
-2.61956	-4.59433	Oligodendrocytes	0	1.49252	0	0
8.95177	-2.12911	Neurons	1.20156	0	0	0
-8.34103	6.60751	Astrocytes	0	0	0	0
6.78477	-2.06092	Neurons	0	0	0	0
-1.18964	-3.43444	Oligodendrocytes	0	2.59807	0	0
7.14047	-1.42767	Neurons	1.57855	0	0	0
8.83689	4.51565	Neurons	2.08209	0	0	0
-0.523206	-3.49488	Oligodendrocytes	0	1.97136	0	0
-1.79045	-3.38544	Oligodendrocytes	0	1.94651	0	0
-8.08406	1.95918	Tanycyte-like	0	0	1.26449	0
2.57461	3.24917	Neurons	0	0	0	0
-2.79794	-4.13467	Oligodendrocytes	0	2.11842	0	0
-0.390154	-5.12702	Oligodendrocytes	0	2.29515	0	0
2.38702	-5.41582	Oligodendrocytes	0	1.9272	0	0
-2.79406	-4.43528	Oligodendrocytes	0	2.53413	0	0
-3.25016	5.50618	Endothelial	0	0	0	0
5.66785	4.02126	Neurons	1.59425	0	0	0
7.8229	-3.00675	Neurons	1.08897	0	0	0
2.43132	-6.22718	Oligodendrocytes	0	1.71503	0	0
1.58181	-4.58496	Oligodendrocytes	0	2.21775	0	0
-7.99799	5.86177	Astrocytes	0	0	0	0
-2.18604	-4.53552	Oligodendrocytes	0	1.59238	0	0
0.391815	-3.71462	Oligodendrocytes	0	2.50903	0	0
6.22821	7.81063	Neurons	1.73301	0	0	0
8.2749	6.57959	Neurons	1.86218	0	0	0
-1.60054	-4.01816	Oligodendrocytes	0	0	0	0
-2.47816	-3.67462	Oligodendrocytes	0	1.86794	0	0
-8.58441	4.99525	Astrocytes	0	0	0	0
-8.66853	6.21239	Astrocytes	0	0	0	0
2.76545	-6.00614	Oligodendrocytes	0	1.61813	0	0
3.28304	-5.77396	Oligodendrocytes	0	1.8698	0	0
-2.49919	-4.35593	Oligodendrocytes	0	3.10354	0	0
-2.43121	-4.78845	Oligodendrocytes	0	0	0	0
7.14125	7.15032	Neurons	0.75222	0	0	0
5.13366	4.09061	Neurons	1.54472	0	0	0
-0.790782	-4.95659	Oligodendrocytes	0	2.471	0	0
-9.11556	4.61915	Astrocytes	0	0	0	0
3.39215	7.7699	Neurons	1.45705	0.600657	0	0
0.216236	-1.12804	Neurons	1.19711	0	0	0
10.0057	5.56567	Neurons	1.50671	0	0.630188	0
2.72873	2.88499	Neurons	1.55157	0	0	0
-0.154637	-3.58765	Oligodendrocytes	0	2.63212	0	2.26199
-3.66193	-3.29905	Oligodendrocytes	0	2.26145	0	0
3.29566	-6.14866	Oligodendrocytes	0	2.37858	0	0
4.75537	6.53316	Neurons	0.558568	0	0	0
-7.80722	5.5732	Astrocytes	0	0	0	0
0.18302	-4.53709	Oligodendrocytes	0	0	0	0
-1.0159	-3.96147	Oligodendrocytes	0	2.85971	0	0
-9.08651	4.71462	Astrocytes	0	0	0	0
-9.15831	5.59637	Astrocytes	0	0	0	0
4.36081	1.40162	Neurons	1.53265	0	0	0
0.434627	-5.21287	Oligodendrocytes	0	2.5108	0	0
-0.179628	-5.53982	Neurons	1.98127	1.4173	0	0
-2.17135	-3.93818	Oligodendrocytes	0	2.83472	0	2.19865
-3.45642	6.27489	Endothelial	0	0	0	0
3.55648	8.16175	Neurons	0	0	0	0
0.778926	-5.11467	Oligodendrocytes	0	2.20389	0	0
7.88362	-2.8391	Neurons	1.63106	0.521697	0	0
-9.32505	4.78216	Astrocytes	0	0	0	0
-0.434756	9.1083	Tmem119.Immune	0	0	0	0
1.91025	-4.99467	Oligodendrocytes	0	2.85857	0	0
5.59276	3.6622	Neurons	0	0	0	0
-0.522424	-4.902	Oligodendrocytes	0	3.16084	0	0
6.19154	3.54813	Neurons	0	0	0	0
-10.3488	-7.19162	OPC	0	0	0	0
1.88911	-5.14383	Oligodendrocytes	0	2.82393	0	0
-1.78592	-2.99993	Oligodendrocytes	0	2.92513	0	0
1.80819	-5.60219	Oligodendrocytes	0	2.29718	0	0
-8.69138	0.26646	Ependymal	0	1.95142	0	0
-2.54173	-4.88245	Oligodendrocytes	0	0	0	0
-2.03687	-4.57231	Oligodendrocytes	0	1.6037	0	0
-0.32143	-4.36336	Oligodendrocytes	0	3.31382	0	0
1.09298	-5.16804	Oligodendrocytes	0	1.74344	0	0
2.94438	-6.18924	Oligodendrocytes	0	1.55274	0	0
-2.21604	-3.73923	Oligodendrocytes	0	0	0	0
-1.73182	-3.52407	Oligodendrocytes	0	2.95828	0	0
-7.91161	5.67652	Astrocytes	0	1.51455	0	0
4.75773	3.42233	Neurons	1.8291	0	0	0
2.96956	-5.33772	Oligodendrocytes	0	1.82371	0	0
-10.5212	-7.38982	OPC	0	0	0	0
4.7271	9.09308	Neurons	0	0	0	0
10.6498	-0.978534	Neurons	0	0	0	0
7.52566	2.48204	Neurons	1.45684	0	0	0
-2.33343	-5.02586	Oligodendrocytes	0	2.23857	0	0
-0.815281	-4.74023	Oligodendrocytes	0	2.34336	0	0
2.63442	-5.33487	Oligodendrocytes	0	1.85532	0	0
-2.53472	-2.68658	Oligodendrocytes	0	0	0	0
0.661947	-4.8426	Oligodendrocytes	0	2.22655	0	0
-9.02987	4.99886	Astrocytes	0	0	0	0
4.42385	2.53215	Neurons	1.42254	0	0	0
-1.10013	-5.06317	Oligodendrocytes	0	3.20326	0	0
-0.598412	-3.14745	Oligodendrocytes	0	2.42281	0	0
-2.16767	-2.7279	Oligodendrocytes	0	3.13139	0	0
-0.269987	0.721721	Neurons	1.98103	0	0	0
-2.52502	-4.34469	Oligodendrocytes	0	1.74578	0	0
10.3894	-5.02163	Neurons	2.43109	1.12306	0	0
-2.08361	-3.21792	Oligodendrocytes	0	1.92295	0	0
-1.6314	2.52218	Neurons	1.05867	0	0	0
-1.21766	-4.75132	Oligodendrocytes	0	0	0	0
-2.0307	-4.63139	Oligodendrocytes	0	2.47531	0	0
-8.48166	6.49844	Astrocytes	0	0	0	0
-0.501353	-4.95621	Oligodendrocytes	0	2.34336	0	0
-9.22402	4.74775	Astrocytes	0	0	2.14383	0
0.30728	-5.8375	Oligodendrocytes	0	1.98944	0	0
4.75267	2.25012	Neurons	1.30329	0	0	0
-2.83184	-3.93323	Oligodendrocytes	0	2.43603	0	0
8.69102	5.24091	Neurons	1.79741	0	0	0
1.32966	-5.88749	Oligodendrocytes	0	2.55848	0	1.21883
-2.92943	-3.27543	Oligodendrocytes	0	0	0	0
-9.40906	-6.64828	Oligodendrocytes/OPC	0	0	0	1.1997
-10.3126	-7.1499	OPC	0	0	0	0
-3.03593	-4.52227	Oligodendrocytes	0	2.96681	0	0
10.8127	-0.0895449	Neurons	1.45852	0	0	0
7.73816	0.806367	Neurons	0.630886	0	0	0
1.93151	-5.85356	Oligodendrocytes	0	2.28822	0	0
-9.15307	6.21236	Astrocytes	0	1.05953	0	0
6.66389	4.25654	Neurons	0.961558	0	0	0
-1.61207	-4.69391	Oligodendrocytes	0	2.26314	0	0
-0.124333	-5.19848	Oligodendrocytes	0	2.54155	0	0
-0.462477	0.683511	Neurons	1.26375	0	0	0
3.6938	6.51323	Neurons	1.535	0	0	0
5.9037	3.65155	Neurons	0.553147	0	0	0
2.31495	-5.05092	Oligodendrocytes	0	2.62046	0	1.2665
-0.132236	9.1977	Tmem119.Immune	0	0	0	0
-8.91762	4.20993	Astrocytes	0	0	0	0
-1.53726	-5.49539	Oligodendrocytes	0	2.42468	0	0
-7.87955	5.98846	Astrocytes	0	0	0	0
1.06177	-5.40427	Oligodendrocytes	0	3.01547	0	0
5.43915	2.18821	Neurons	1.6599	0	0	0
-1.65852	-3.77003	Oligodendrocytes	0	2.71301	0	2.08409
1.40934	-5.18497	Oligodendrocytes	0	1.3606	0	0
-0.905809	-5.62754	Oligodendrocytes	0	1.73493	0	0
-1.99958	-3.75117	Oligodendrocytes	0	2.31027	0	0
8.62605	-2.44333	Neurons	2.0973	0	0	0
-0.525352	-4.67506	Oligodendrocytes	0	0	0	1.48139
-1.80303	-3.67461	Oligodendrocytes	0	2.1136	0	0
-3.37784	6.60566	Endothelial	0	0	0	0
7.48329	5.88163	Neurons	1.10695	0	0	0
-1.3013	-5.82616	Oligodendrocytes	0.73616	2.5624	0	0
3.71839	-5.69751	Oligodendrocytes	0	0	0	0
-3.72386	-3.43205	Oligodendrocytes	0	3.23395	0	0
3.81969	1.03117	Neurons	0	0	0	0
-7.81731	4.78333	Astrocytes	1.87096	0	0	0
-2.81209	5.66059	Endothelial	0	0	0	0
2.61403	-6.17633	Oligodendrocytes	0	2.61095	0	0
-4.67881	12.3396	Fibroblasts	0	0	0	0
-3.42626	12.198	Fibroblasts	0	0	0	1.43851
7.88181	7.15838	Neurons	0.980725	0	0	0
-0.160777	9.2227	Tmem119.Immune	0	0	0	0
1.39625	-6.14059	Oligodendrocytes	0	2.05744	0	1.18641
-0.21023	9.07658	Tmem119.Immune	0	0	0	0
-2.30089	-4.72536	Oligodendrocytes	0	2.01488	0	0
-1.58216	-3.38427	Oligodendrocytes	0	2.52686	0	0
-0.0225895	13.5181	Mural	0	0	0	0
1.35919	1.39907	Neurons	0	0	0	0
6.8019	4.40052	Neurons	1.17691	0.558536	0	0.558536
-2.30555	-4.89745	Oligodendrocytes	0	1.91823	0	0
-2.62181	-4.32977	Oligodendrocytes	0	0	0	0
-0.227477	9.26386	Tmem119.Immune	0	0	0	0
-0.146278	0.538645	Neurons	2.05849	0	0	0
9.99117	-2.47938	Neurons	1.15155	0	0	0
1.43042	-5.74058	Oligodendrocytes	0	2.16653	0	0
-10.2377	-7.26603	OPC	0	0	0	1.71149
1.1678	-5.86144	Oligodendrocytes	0	2.01573	0	0
-8.67012	5.10812	Astrocytes	0	0	0	0
-0.896584	-4.74736	Oligodendrocytes	0	2.38795	0	0
1.3454	-4.76592	Oligodendrocytes	0	1.91897	0	0
-2.95349	-3.14551	Oligodendrocytes	0	1.0072	0	0
-1.81016	-5.30032	Oligodendrocytes	0	2.05804	0	0
-2.0668	-4.45208	Oligodendrocytes	1.06823	1.90667	0	0
-1.87801	-4.11615	Oligodendrocytes	0	2.00983	0	0
7.50275	4.92168	Neurons	0.986278	0	0	0
-2.38076	-3.70014	Oligodendrocytes	0	2.85045	0	0
-7.70233	1.65817	Tanycyte-like	0	0	1.95021	0
-7.99077	5.60457	Astrocytes	0	0	0	0
-2.03559	-4.08157	Oligodendrocytes	0	1.95923	0	0
-2.66016	-4.45275	Oligodendrocytes	0	3.18897	0	0
0.573957	-4.29404	Oligodendrocytes	0	2.87641	0	0
1.52211	-5.33156	Oligodendrocytes	0	2.41923	0	0
-1.77817	-3.44988	Oligodendrocytes	0	2.67508	0	1.47668
5.78068	4.23958	Neurons	0	0	0	0
5.41436	5.19396	Neurons	0	0	0	0
2.46807	-6.10061	Oligodendrocytes	0	2.01813	0	0
4.06171	4.82743	Neurons	0	0	0	0
5.7244	3.7231	Neurons	0	0	0	0
-10.5422	-7.47488	OPC	0	0	0	0
0.802356	-5.35025	Oligodendrocytes	0	0	0	0
1.69501	-4.71993	Oligodendrocytes	0	2.64612	0	0
0.648261	-5.15249	Oligodendrocytes	0	1.55834	0	0
-9.04021	5.6849	Astrocytes	0	0	0	0
-1.42342	-5.03044	Oligodendrocytes	0	2.65027	0	0
-1.94695	-3.44822	Oligodendrocytes	0	2.21157	0	0
-3.11858	-3.20478	Oligodendrocytes	0	1.62465	0	0
3.89806	2.61807	Neurons	0.533111	0	0	0
0.810724	-5.59212	Oligodendrocytes	0	2.30038	0	0
-1.71795	-3.74433	Oligodendrocytes	0	2.50713	0	0
-2.93358	-3.8298	Oligodendrocytes	0	1.59113	0	0
0.695001	3.39073	Neurons	0	0	0	0
-1.53657	-3.15634	Oligodendrocytes	0	2.1456	0	0
9.14504	0.565079	Neurons	0.933521	0	0	0
-3.18499	-3.18303	Oligodendrocytes	0	0	0	0
-3.53072	5.70927	Endothelial	0	0	0	0
-3.31637	-3.60795	Oligodendrocytes	0	2.19481	0	0.953841
-2.67751	-3.39381	Oligodendrocytes	0	0	0	0
3.55718	-6.08257	Oligodendrocytes	0	0	0	0
-1.26983	-4.48747	Oligodendrocytes	0	2.59405	0	0
-1.19685	-4.90467	Oligodendrocytes	0	0	0	0
5.33107	7.63714	Neurons	1.23918	0	0	0
-0.797623	-3.4907	Oligodendrocytes	0	2.17306	0	0
0.659636	-0.757729	Neurons	0	0	0	0
-1.6023	-5.01687	Oligodendrocytes	0	2.86991	0	0
-0.137343	8.91314	Tmem119.Immune	0	0	0	0
-1.37797	-3.56762	Oligodendrocytes	0	1.54748	0	0
5.36854	5.26092	Neurons	0.748151	0	0	0
2.23455	-6.39927	Oligodendrocytes	0	2.75524	0	0
6.70268	-1.53914	Neurons	1.34785	0.388561	0	0
-1.33699	-4.5922	Oligodendrocytes	0	1.78471	0	1.78471
-1.71389	2.57473	Neurons	0	0	0.74199	0
-1.11041	-5.6067	Oligodendrocytes	0	1.36147	0	1.36147
-0.065037	-4.04973	Oligodendrocytes	0	2.33996	0	0
0.131761	8.94646	Tmem119.Immune	0	0	0	0
5.71298	0.316722	Neurons	2.10554	0	0	0
-8.08251	5.0273	Astrocytes	0	0	0	0
-2.07329	-3.57067	Oligodendrocytes	0	2.32776	0	0
-1.89156	2.4445	Neurons	0	0	0	0
4.30171	2.21534	Neurons	1.58006	0	0	0
4.27504	4.14723	Neurons	0	0	0	0
-0.478145	-4.41937	Oligodendrocytes	0	0	0	0
5.07831	3.04668	Neurons	0.920984	0	0	0
7.81241	0.740806	Neurons	1.8082	0	0	0.615135
-0.467429	-4.33991	Oligodendrocytes	1.56759	1.56759	0	1.56759
-9.16755	5.36664	Astrocytes	0	0	0	0
0.158743	-5.76445	Oligodendrocytes	0	1.76317	0	0
-8.81959	5.34659	Astrocytes	0	0	0	0
0.799866	-5.11921	Oligodendrocytes	0	1.64847	0	0
-7.86087	5.51056	Astrocytes	0	0	0	0
-0.832995	-4.3969	Oligodendrocytes	0	2.9315	0	0
-1.90334	-4.64082	Oligodendrocytes	0	1.48139	0	0
-0.037966	8.85304	Tmem119.Immune	0	1.32689	0	0
-3.35443	6.42492	Endothelial	0	0	0	0
-1.42285	-4.75155	Oligodendrocytes	0	0	0	0
-10.5338	-7.1132	OPC	0	0	0	0.826373
1.81139	-5.32705	Oligodendrocytes	0	2.58437	0	0
-1.94396	-5.14965	Oligodendrocytes	0	2.18034	0	0
3.80988	-6.15859	Oligodendrocytes	0	1.99436	0	0
0.489237	-4.47218	Oligodendrocytes	0	2.02766	0	0
-2.59206	-3.02609	Oligodendrocytes	0	2.47697	0	1.86448
5.32025	4.62225	Neurons	1.18389	0	0	0
2.11755	1.07949	Neurons	0	0	0	0
-0.13254	-5.27292	Oligodendrocytes	0	2.21545	0	0
-2.24905	-3.58058	Oligodendrocytes	0	1.93123	0	0
4.63358	4.0358	Neurons	0.55605	0	0	0
-8.7236	5.1181	Astrocytes	0	0	0	0
0.961751	-4.07368	Oligodendrocytes	0	2.09589	0	2.09589
6.11018	6.94053	Neurons	2.48324	1.32042	0	0
3.82515	-6.14307	Oligodendrocytes	0	2.26191	0	0
0.84693	-5.87013	Oligodendrocytes	0	2.57051	0	0
-2.13244	-2.79535	Oligodendrocytes	0	2.51633	0	0
7.23398	1.7757	Neurons	1.18107	0	0	0
-2.41668	-4.09065	Oligodendrocytes	0	3.84741	0	0
2.42061	-6.52968	Oligodendrocytes	0	2.5343	0	0
0.580143	-4.63421	Oligodendrocytes	0	1.68738	0	0
-2.83262	-4.90036	Oligodendrocytes	0	2.69803	0	0
1.26007	-5.55932	Oligodendrocytes	0	2.17756	0	0
9.07983	-0.31265	Neurons	1.39111	0	0	0
1.88679	-6.22992	Oligodendrocytes	0	2.7316	0	0
8.61983	5.3471	Neurons	0.815225	0	0	0
7.15807	4.23609	Neurons	0.874153	0	0	0
-0.942294	-4.47777	Oligodendrocytes	0	1.85033	0	0
-0.28558	8.89858	Tmem119.Immune	0	0	0	0
-0.493006	-4.93713	Oligodendrocytes	0	3.01026	0	0
-1.5683	-4.358	Oligodendrocytes	0	2.97136	0	0
-2.26243	-3.7102	Oligodendrocytes	0	0	0	0
-9.14226	5.18737	Astrocytes	0	0	0	0
5.01807	2.92717	Neurons	0.857366	0	0	0
3.69638	-5.89804	Oligodendrocytes	0	1.53995	0	0
1.93309	-5.54136	Oligodendrocytes	0	3.25002	0	0
2.84096	-5.17769	Oligodendrocytes	0	0	0	0
-1.32148	-4.40051	Oligodendrocytes	0	2.34806	0	2.34806
7.71984	-3.04378	Neurons	2.03096	0	0	0
9.06671	7.14856	Neurons	2.4429	0	0	0
-1.23762	-3.48255	Oligodendrocytes	0	3.08004	0	0
-0.15047	-4.75602	Oligodendrocytes	0	2.02196	0	0
-1.01071	-2.65123	Oligodendrocytes	0	0	0	0
-8.70439	6.38598	Astrocytes	0	0	0	1.71559
11.1857	-3.32977	Neurons	1.78238	0	0	0
0.0148513	13.6526	Mural	0	0	0	0
-1.40366	-3.57408	Oligodendrocytes	0	2.03572	0	1.16915
-3.00451	-4.20421	Oligodendrocytes	0	1.94266	0	0
8.61056	-0.0353413	Neurons	1.86799	0	0	0
3.64195	2.57596	Neurons	0.625625	0	0	0
-0.985619	-3.85042	Oligodendrocytes	0	3.54915	0	0
-1.4575	-5.02646	Oligodendrocytes	1.44023	2.36696	0	0
0.0954136	13.5296	Mural	0	0	0	2.18733
0.462301	-5.32348	Oligodendrocytes	0	2.56791	0	0
-0.227623	-4.94374	Oligodendrocytes	0	2.44728	0	0
1.39065	-6.03645	Oligodendrocytes	0	2.50644	0	0
8.9488	2.47957	Neurons	0	0	0	0
-0.625289	-3.46346	Oligodendrocytes	0	2.82572	0	0
0.0751321	-5.82635	Oligodendrocytes	0	2.79259	0	0
5.15467	5.88524	Neurons	0	0	0	0
1.48649	-5.00263	Oligodendrocytes	0	2.82244	0	0
0.928435	-4.987	Oligodendrocytes	0	0	0	0
7.49608	-1.43532	Neurons	1.66062	0	0	0
2.61457	-6.06833	Oligodendrocytes	0	1.76398	0	0
-2.00544	2.32084	Neurons	0.567617	0	0	0
-8.87137	0.886197	Ependymal	0	1.29043	0	0
-1.40722	-4.90363	Oligodendrocytes	0	1.3069	0	0
-0.956453	-3.72164	Oligodendrocytes	1.69098	1.69098	0	0
-0.792408	-5.65251	Oligodendrocytes	0	2.13863	0	0
-3.50474	12.1741	Fibroblasts	0	0	0	0
-2.24419	-3.0859	Oligodendrocytes	0	2.48097	0	0
-2.14781	-3.9912	Oligodendrocytes	0	1.45541	0	0
1.33308	-4.83737	Oligodendrocytes	0	0	0	0
6.41508	1.11058	Neurons	1.5628	0	0	0
-1.83543	-4.9983	Oligodendrocytes	0	1.14816	0	0
-8.29738	4.65857	Astrocytes	0	0	0	0
5.62405	7.31292	Neurons	1.82677	0	0	0
4.35385	-0.375316	Neurons	0	0	0	0
6.9073	-8.8598	Neurons	0	0	0	0
-8.48845	6.17199	Astrocytes	0	0	0	0
2.61909	-6.24411	Oligodendrocytes	0	1.81649	0	0
-0.939527	-4.84927	Oligodendrocytes	0	2.51528	0	0
-0.0798094	-3.89563	Oligodendrocytes	0	0	0	0
-0.793777	-3.39898	Oligodendrocytes	0	0	0	0
4.81445	4.99053	Neurons	1.17593	0	0	0
-9.05027	4.89421	Astrocytes	0	0	1.3739	0
-3.55576	12.1205	Fibroblasts	0	0	0	0
2.4374	-6.01722	Oligodendrocytes	0	0	0	0
-10.4712	-7.12292	OPC	0	1.51593	0	1.51593
-1.36845	-5.32489	Oligodendrocytes	0	2.48298	0	0
4.98328	1.69769	Neurons	1.32857	0	0	0
-0.932884	-3.28106	Oligodendrocytes	0	1.72652	0	0
1.4055	-5.30244	Oligodendrocytes	0	2.97665	0	1.41188
1.51691	-5.50233	Oligodendrocytes	0	2.18944	0	0
-3.64562	5.92381	Endothelial	0	0	0	0
4.41682	0.671565	Neurons	1.06349	0	0	0
2.8481	-6.22732	Oligodendrocytes	0	2.14916	0	0
-7.75579	4.41105	Astrocytes	0	0	1.99386	0
-8.82225	5.11116	Astrocytes	0	0	0	0
4.458	0.547158	Neurons	1.41645	0	0	0
-4.45178	11.9843	Fibroblasts	0	0	1.87375	0
2.35515	-6.07057	Oligodendrocytes	0	2.6037	0	0
-0.834977	-4.76678	Oligodendrocytes	0	2.17065	0	0
1.37304	-5.41584	Oligodendrocytes	0	0	0	0
6.09891	0.867806	Neurons	1.14002	0	0	0
6.65969	0.96821	Neurons	1.07268	0	0	0
-1.3865	-3.82822	Oligodendrocytes	0	2.21085	0	0
-2.39573	-4.54206	Oligodendrocytes	0	3.2557	0	0
2.22972	-5.44298	Oligodendrocytes	0	2.34549	0	1.21182
-10.3136	-7.33938	OPC	0	0	0	1.61749
-1.57524	-3.51356	Oligodendrocytes	0	2.49006	0	2.49006
-2.83663	-4.02117	Oligodendrocytes	0	1.20262	0	0
1.9609	1.96283	Neurons	0.712017	0	0	0
2.17705	-4.85367	Oligodendrocytes	0	2.8705	0	1.12517
-2.16428	-4.79422	Oligodendrocytes	0	1.67651	0	0
1.27953	-5.16589	Oligodendrocytes	0	3.13506	0	0
-10.8379	-7.32388	OPC	0	0	0	1.22465
-8.71941	0.334209	Ependymal	0	0	0	0
2.67149	2.39384	Neurons	2.10413	0	0	0
-0.618039	-4.67052	Oligodendrocytes	0	2.74581	0	0
1.87162	-5.24027	Oligodendrocytes	0	0	0	0
11.2588	-4.2411	Neurons	1.30856	0	0	0
0.830405	-5.64445	Oligodendrocytes	0	2.67932	0	0
4.77662	5.74608	Neurons	1.38419	0.355833	0	0
-3.55813	12.1677	Fibroblasts	0	0	1.92645	0
2.07608	-0.483683	Neurons	0.940698	0.57711	0	0
5.48697	5.14561	Neurons	0	0.879891	0	0
-3.06775	-3.74334	Oligodendrocytes	0	2.57348	0	0
4.33894	6.22223	Neurons	1.77957	0	0	0
5.20506	5.91577	Neurons	0.654119	0	0	0
0.788793	-4.74766	Oligodendrocytes	0	2.15836	0	0
10.5794	-0.616648	Neurons	1.31431	0	0	0
[truncated: 37,462 more rows]

## Sheet: Fig 5d,e_umap
UMAP_1	UMAP_2	preliminary_clusters	cluster_annotation	ieg_score	ieg_category	Th
9.27902	-5.86348	159	159: Casr/Slc6a2			0
-0.0482016	0.123756	73	73: Sema3a/Klhl1			0
-1.31849	-2.57099	96	96: Npsr1/Igf1	-3.84356	weak inhibition	0
2.15998	-2.34298	122	122: Zfp804b/Lncenc1			0
8.03732	-2.98378	65	65: Eya1/Hs3st4			0
5.57561	2.08379	83	83: Agtr1b/Cntnap5b			0
-0.0619558	-0.0581465	73	73: Sema3a/Klhl1			0
-4.96934	3.41827	148	148: Ccdc172/Ebf2			0
-0.603104	-4.90577	115	115: Sema3a/Cdh9			0
2.87708	1.13369	35	35: Dmbx1/Cntnap5b			0
-7.16985	5.29849	165	165: Hcrtr2/L3mbtl4			0
2.48802	-5.85898	173	173: Mecom/Oprk1			0
-1.96068	1.52931	108	108: Sema3a/Il1rapl2			0
-2.99173	9.53976	117	117: Ebf2/Nmu			0
1.52625	-2.71822	30	30: Zfp804b/Npas1			0
2.79205	2.5284	124	124: Zfp804b/Dlk1			0
-2.2672	-5.96124	50	50: Lhx9/Vwc2l			0
-8.42953	-5.75634	177	177: Foxp2/Ano2			0
3.82542	1.25265	35	35: Dmbx1/Cntnap5b			0
1.99279	-5.3775	123	123: Reln/Pou4f1			0
-3.51978	8.77082	117	117: Ebf2/Nmu			0
3.76473	1.33843	35	35: Dmbx1/Cntnap5b			0
0.124083	5.41139	56	56: Kcnmb2/Sema3a			0
1.89559	1.18975	74	74: Rbm20/Nox4			0
1.02583	-2.36814	135	135: Zfp804b/Etl4	3.30365	weak activation	0
-4.85016	4.06699	129	129: Bnc2/Ebf2	3.25853	weak activation	0
-1.13959	1.79891	96	96: Npsr1/Igf1	-3.84356	weak inhibition	0
5.97115	-8.64854	111	111: Cartpt/Postn			0
-8.1628	4.48554	87	87: Col25a1/Nox4			0
2.43582	-2.13063	49	49: Ccbe1/Tspan18			0
-9.21323	1.48394	179	179: Vmn1r207-ps/Pde11a			0
3.08755	1.21512	35	35: Dmbx1/Cntnap5b			0
5.29584	-3.11458	143	143: Kcnq5/Hs3st4			0
-3.52972	8.6465	117	117: Ebf2/Nmu			0
-0.128648	4.86973	59	59: Kcnmb2/Sema3a			0
5.73087	-7.41958	76	76: Dbh/Phox2b	4.22107	weak activation	0
1.61362	-2.98959	30	30: Zfp804b/Npas1			0
3.95879	-7.02285	114	114: Tac1/Tafa2			0
-1.83253	3.5938	180	180: Cpa6/Cngb3			0
-1.18736	-1.37102	82	82: Tal1/Nell1	7.12448	weak activation	0
-1.98461	3.73328	180	180: Cpa6/Cngb3			0
1.2982	-3.99305	28	28: Mecom/Sema3a			0
2.57208	-2.96768	62	62: Reln/Calcr			0
-0.157221	1.52864	60	60: Trhde/Kcnmb2			0
-5.30696	0.23159	156	156: Ankfn1/Pou4f1	3.45101	weak activation	0
0.0271309	1.32301	60	60: Trhde/Kcnmb2			0
7.39132	-3.17438	65	65: Eya1/Hs3st4			0
4.00042	-5.43851	43	43: Tafa2/Pde1a			0
5.29493	5.19559	126	126: Tfap2b/Slc39a8			0
-9.19307	1.44987	179	179: Vmn1r207-ps/Pde11a			0
5.11447	5.71341	92	92: Pou6f2/Ccbe1			0
-0.377795	-1.34965	82	82: Tal1/Nell1	7.12448	weak activation	0
-0.243205	-8.13935	99	99: Lhx9/Pou6f2			0
-8.86263	-7.12522	72	72: Ano2/Foxp2			0
-10.6344	-2.47268	107	107: Slc17a7/Sgcg			0
-1.30803	-3.02893	88	88: Il1rapl2/Stpg2			0
0.146966	4.48012	59	59: Kcnmb2/Sema3a			0
-8.87545	-7.09735	72	72: Ano2/Foxp2			0
3.10957	-1.86501	67	67: Foxp2/Il1rapl2	-5.22788	weak inhibition	0
3.34783	-0.588972	95	95: Tfap2b/Esr1			0
-0.584895	-5.19406	115	115: Sema3a/Cdh9			0
-8.46211	-5.72926	177	177: Foxp2/Ano2			0
-1.14511	-1.37062	82	82: Tal1/Nell1	7.12448	weak activation	0
4.21815	1.84084	91	91: Pax8/Bcl11a			0
4.63589	-8.82164	53	53: Gal/Dkk2			0
8.0243	-2.73511	65	65: Eya1/Hs3st4			0
-5.6981	0.0231467	156	156: Ankfn1/Pou4f1	3.45101	weak activation	0
2.36359	-2.20955	67	67: Foxp2/Il1rapl2	-5.22788	weak inhibition	0
-9.31944	-7.03768	72	72: Ano2/Foxp2			0
1.86285	-3.3867	137	137: Mecom/Col12a1			0
-8.17644	7.87288	46	46: Col18a1/Gpc3			0
2.43369	-2.27235	67	67: Foxp2/Il1rapl2	-5.22788	weak inhibition	0
0.53386	-2.44698	150	150: Nr5a2/Zfp804b			0
1.50545	-2.71133	30	30: Zfp804b/Npas1			0
-3.15795	11.5134	38	38: Kcnh8/Maf			0
0.615854	-3.23243	135	135: Zfp804b/Etl4	3.30365	weak activation	0
-8.85454	-7.16361	72	72: Ano2/Foxp2			0
2.69117	8.86406	41	41: Ryr1/Tfap2b	4.00825	weak activation	0
5.88064	-2.14149	40	40: Ebf2/Ankfn1			0
0.582566	-5.99121	45	45: Prdm16/Zfp804b			0
-4.63832	11.0339	63	63: Ebf2/Th	4.18945	weak activation	1.00456
-4.25141	11.4108	63	63: Ebf2/Th	4.18945	weak activation	1.32934
2.72102	-1.93306	67	67: Foxp2/Il1rapl2	-5.22788	weak inhibition	0
1.06811	-3.49862	112	112: Il1rapl2/Grm8			0
4.02668	3.14387	91	91: Pax8/Bcl11a			0
0.9664	-1.69196	39	39: Col19a1/Sv2b			0.219553
0.830814	-3.05988	135	135: Zfp804b/Etl4	3.30365	weak activation	0
2.84936	7.72026	58	58: Adarb2/Lama1			1.03457
-4.77885	3.35487	129	129: Bnc2/Ebf2	3.25853	weak activation	0
6.8378	-3.69528	167	167: Tph2/Slc6a4			0
1.41234	-0.715072	66	66: Mecom/Pou6f2			0
-2.44353	-7.94735	140	140: Fgf10/Cpne4			0
-4.68175	-1.18378	77	77: Ankfn1/Tcerg1l			0
4.02992	-5.15805	43	43: Tafa2/Pde1a			0
0.178852	4.7837	59	59: Kcnmb2/Sema3a			0
-0.269104	-1.22911	82	82: Tal1/Nell1	7.12448	weak activation	0
-0.283648	1.52826	60	60: Trhde/Kcnmb2			0
-9.20342	1.47476	179	179: Vmn1r207-ps/Pde11a			0
1.81849	0.0858576	79	79: Kcnmb2/Slc6a5			0
-2.70238	0.632753	57	57: Adarb2/Ebf2			0
1.70265	-4.29899	28	28: Mecom/Sema3a			0
2.6428	-1.94482	67	67: Foxp2/Il1rapl2	-5.22788	weak inhibition	0
-3.10953	-6.3451	50	50: Lhx9/Vwc2l			0
-1.40742	-0.0708265	127	127: Dach1/Unc5d			0
-0.143006	-1.18629	82	82: Tal1/Nell1	7.12448	weak activation	0
3.45246	8.75378	41	41: Ryr1/Tfap2b	4.00825	weak activation	0
0.743052	2.04365	78	78: Ebf2/Adarb2			0
-4.39019	11.2641	63	63: Ebf2/Th	4.18945	weak activation	0.945484
3.47582	0.714528	35	35: Dmbx1/Cntnap5b			0
-3.2057	9.51877	117	117: Ebf2/Nmu			0
3.53628	-5.25777	122	122: Zfp804b/Lncenc1			0
0.557788	-2.83645	57	57: Adarb2/Ebf2			0
-2.58616	11.4218	38	38: Kcnh8/Maf			0
-2.09565	0.365241	57	57: Adarb2/Ebf2			0
0.257528	4.68148	59	59: Kcnmb2/Sema3a			0
4.2303	-5.52316	43	43: Tafa2/Pde1a			0
-5.06512	2.00169	105	105: Ebf2/Calb1			0
6.47725	-1.71241	40	40: Ebf2/Ankfn1			0
3.62922	-2.19719	84	84: Zfp804b/Lemd1			0
2.38897	-4.29654	137	137: Mecom/Col12a1			0
-0.00717993	4.60452	59	59: Kcnmb2/Sema3a			0
0.0417999	-4.92939	184	184: Calcr/Shox2			0
-8.4704	-5.7708	177	177: Foxp2/Ano2			0
2.25591	6.75759	73	73: Sema3a/Klhl1			0
-2.92889	6.45098	31	31: Cdh3/Nkain3			0
1.37296	-1.15879	39	39: Col19a1/Sv2b			0
-1.11509	3.47085	60	60: Trhde/Kcnmb2			0
0.801631	-3.11317	30	30: Zfp804b/Npas1			0
-3.60666	6.17307	31	31: Cdh3/Nkain3			0
-7.4078	5.4525	165	165: Hcrtr2/L3mbtl4			0
-7.35309	7.81976	46	46: Col18a1/Gpc3			0
-8.44089	-5.74966	177	177: Foxp2/Ano2			0
-6.88249	7.82959	125	125: Otof/Stac			0
-4.57972	-1.64819	77	77: Ankfn1/Tcerg1l			0
1.32664	-1.18303	33	33: Il1rapl2/Slc6a5			0
-8.98775	4.91483	144	144: Nox4/Kcnmb2			0
1.32843	-1.57312	39	39: Col19a1/Sv2b			0
1.54919	-4.92065	28	28: Mecom/Sema3a			0
6.51381	4.57191	86	86: Tfap2b/Col25a1			0
-10.5796	-2.59141	107	107: Slc17a7/Sgcg			0
0.00659115	-4.05751	90	90: Pou4f1/Klhl1			0
-3.0109	-5.13953	118	118: Lhx9/Col25a1			0
-8.88655	-7.09806	72	72: Ano2/Foxp2			0
7.53465	-6.66	97	97: Gfral/Sctr			0
-5.21574	9.57612	146	146: Rxfp1/Ebf2			0
-9.163	-3.16985	121	121: Slc17a7/Lama1			0
0.116034	-7.97945	99	99: Lhx9/Pou6f2			0
-8.88942	-3.52152	121	121: Slc17a7/Lama1			0
0.538441	-1.39844	82	82: Tal1/Nell1	7.12448	weak activation	0
4.39942	-3.08585	94	94: Zfp804b/Zmat4			0
-6.48873	0.241943	80	80: Pdyn/Cpa6			0
3.73783	1.06896	35	35: Dmbx1/Cntnap5b			0
3.75653	8.56009	89	89: Necab1/Arhgap15			0
1.42076	3.36769	116	116: Prph/Slc5a7	3.12655	weak activation	0
4.11736	-5.19043	43	43: Tafa2/Pde1a			0
4.13655	-3.43737	94	94: Zfp804b/Zmat4			0
-10.2487	3.77555	81	81: Gbx1/Fgf10			0
-8.78436	-7.10785	72	72: Ano2/Foxp2			0
4.33503	-8.29505	53	53: Gal/Dkk2			0
6.73607	-3.84171	167	167: Tph2/Slc6a4			0
7.07762	-5.77365	85	85: Tfap2b/Glra3			0
6.23324	-1.30543	40	40: Ebf2/Ankfn1			0
-0.71661	2.71644	60	60: Trhde/Kcnmb2			0
1.08187	-3.65919	90	90: Pou4f1/Klhl1			0
0.226928	-4.87333	184	184: Calcr/Shox2			0
-0.793578	-5.31678	115	115: Sema3a/Cdh9			0
4.28993	-1.72429	39	39: Col19a1/Sv2b			0
0.0295032	-4.157	90	90: Pou4f1/Klhl1			0
7.8399	-2.89402	65	65: Eya1/Hs3st4			0
-1.95665	3.19272	165	165: Hcrtr2/L3mbtl4			0
-3.14711	6.58583	31	31: Cdh3/Nkain3			0
2.06779	-3.61905	62	62: Reln/Calcr			0
-1.82043	2.43243	108	108: Sema3a/Il1rapl2			0
1.06063	-0.919222	33	33: Il1rapl2/Slc6a5			0
-3.32768	-7.22642	151	151: Lhx2/Reln			0
-3.45697	11.3685	38	38: Kcnh8/Maf			0
2.49148	7.62012	58	58: Adarb2/Lama1			0
-0.739091	2.60426	60	60: Trhde/Kcnmb2			0
-2.18432	0.482131	57	57: Adarb2/Ebf2			0
-9.53184	-6.77209	72	72: Ano2/Foxp2			0
6.28392	-1.80019	40	40: Ebf2/Ankfn1			0
-0.12687	0.263509	73	73: Sema3a/Klhl1			0
3.99573	-6.06467	168	168: Rspo2/Ntng1	3.6964	weak activation	0.393877
-10.1575	-3.48633	161	161: Slc17a7/Col27a1			0
-5.65215	0.0537618	156	156: Ankfn1/Pou4f1	3.45101	weak activation	0
-0.256903	-1.17421	82	82: Tal1/Nell1	7.12448	weak activation	0
-4.33827	11.3118	63	63: Ebf2/Th	4.18945	weak activation	0
-0.283049	-1.22537	152	152: Foxp2/Gata3			0
-0.753057	4.10236	59	59: Kcnmb2/Sema3a			0
1.78283	0.249822	79	79: Kcnmb2/Slc6a5			0
1.69909	-3.50005	30	30: Zfp804b/Npas1			0
-8.75807	3.16862	74	74: Rbm20/Nox4			0
0.993307	-2.73473	82	82: Tal1/Nell1	7.12448	weak activation	0
3.42894	8.70818	119	119: Npas1/Nell1			0
-8.35755	3.83414	55	55: Rab38/Ano1			0
-0.0226158	0.829508	73	73: Sema3a/Klhl1			0
3.90513	-7.01005	114	114: Tac1/Tafa2			0
0.805151	-5.67038	45	45: Prdm16/Zfp804b			0
-12.9356	-1.14848	104	104: Gabra6/Fat2	3.13911	weak activation	0
-3.06275	11.6702	38	38: Kcnh8/Maf			0
3.44924	-9.35341	53	53: Gal/Dkk2			0
-9.19509	1.50132	179	179: Vmn1r207-ps/Pde11a			0
4.91826	6.06652	92	92: Pou6f2/Ccbe1			0
2.44879	7.65789	120	120: Tfap2b/Trhde			0
-2.82873	-3.72682	153	153: Lmo3/Cpne4			0
0.362392	-2.78147	99	99: Lhx9/Pou6f2			0
-4.75681	1.52342	105	105: Ebf2/Calb1			0
5.17188	-3.03179	143	143: Kcnq5/Hs3st4			0
-3.79059	2.73681	170	170: Myo5b/Otof			0
5.01666	-4.14825	100	100: Dlk1/F13a1			0
6.60184	4.31017	86	86: Tfap2b/Col25a1			0
-0.0567813	-4.80616	184	184: Calcr/Shox2			0
-8.14625	2.07311	74	74: Rbm20/Nox4			0
5.82652	2.06507	83	83: Agtr1b/Cntnap5b			0
3.83413	-1.88359	84	84: Zfp804b/Lemd1			0
1.46356	-2.79186	62	62: Reln/Calcr			0
-9.05834	-7.02517	72	72: Ano2/Foxp2			0
-0.666762	3.46204	56	56: Kcnmb2/Sema3a			0
-2.06413	-13.985	182	182: Samd3/Cnpy1			0
-3.93023	-7.38064	42	42: Mylk/Mctp2			0
-2.07546	-3.54436	112	112: Il1rapl2/Grm8			0
-4.01902	11.3988	63	63: Ebf2/Th	4.18945	weak activation	0.476175
2.4002	2.37189	124	124: Zfp804b/Dlk1			0
2.34571	-5.43945	173	173: Mecom/Oprk1			0
2.00782	-3.50421	94	94: Zfp804b/Zmat4			0
1.74819	-5.01677	28	28: Mecom/Sema3a			0
-8.29936	6.5337	162	162: Chrdl1/Kcnh8			0
0.903979	-0.473066	33	33: Il1rapl2/Slc6a5			0
2.32387	2.40446	124	124: Zfp804b/Dlk1			0
2.56048	-1.96158	67	67: Foxp2/Il1rapl2	-5.22788	weak inhibition	0
4.58126	-3.25508	40	40: Ebf2/Ankfn1			0
4.21516	-5.36901	43	43: Tafa2/Pde1a			0
5.9431	-5.45059	85	85: Tfap2b/Glra3			0
6.66934	-3.80968	167	167: Tph2/Slc6a4			0
-2.41072	0.0860066	57	57: Adarb2/Ebf2			0
-10.4267	-2.58584	107	107: Slc17a7/Sgcg			0
1.32971	-3.58384	90	90: Pou4f1/Klhl1			0
1.75206	0.238982	79	79: Kcnmb2/Slc6a5			0
5.39804	-4.37863	100	100: Dlk1/F13a1			0
3.35401	-7.18151	130	130: Qrfpr/Tac1			0
1.46261	-6.08488	123	123: Reln/Pou4f1			0
-3.26244	6.86144	31	31: Cdh3/Nkain3			0
8.53746	-5.70271	154	154: Olfr78/Calcr			0
1.6379	-1.87562	124	124: Zfp804b/Dlk1			0
-9.63557	-6.72203	72	72: Ano2/Foxp2			0
0.662481	2.02368	78	78: Ebf2/Adarb2			0
2.33621	-4.42417	137	137: Mecom/Col12a1			0
-2.41042	-5.87626	50	50: Lhx9/Vwc2l			0
-1.10634	5.17081	101	101: Kcnmb2/Ebf3			0
-4.72017	1.67771	105	105: Ebf2/Calb1			0
5.42974	-1.37857	51	51: Bnc2/Ebf2			0
-2.20686	-5.49978	50	50: Lhx9/Vwc2l			0
-9.65793	-6.77932	72	72: Ano2/Foxp2			0
-9.01718	5.84293	133	133: Nxph2/Nox4			0
0.0183037	-4.18504	90	90: Pou4f1/Klhl1			0
-1.55842	2.93792	108	108: Sema3a/Il1rapl2			0
4.8459	-2.92753	143	143: Kcnq5/Hs3st4			0
4.44198	8.07219	89	89: Necab1/Arhgap15			0
-9.5148	-6.96147	72	72: Ano2/Foxp2			0
-4.9781	1.72039	105	105: Ebf2/Calb1			0
2.56914	-2.28154	67	67: Foxp2/Il1rapl2	-5.22788	weak inhibition	0
1.15182	-1.39858	39	39: Col19a1/Sv2b			0
-9.13442	5.95709	133	133: Nxph2/Nox4			0
-5.75785	-4.94701	158	158: Fn1/Kcnq4			0
-6.59337	0.19044	80	80: Pdyn/Cpa6			0
-2.97219	11.5967	38	38: Kcnh8/Maf			0.963659
6.79588	-3.66547	167	167: Tph2/Slc6a4			0
6.88778	-5.39557	70	70: Tfap2b/Cntnap5b	4.0868	weak activation	0
1.50073	-1.87246	67	67: Foxp2/Il1rapl2	-5.22788	weak inhibition	0
6.10131	-0.952449	160	160: Ebf2/Ism1			0
4.85214	-5.34325	43	43: Tafa2/Pde1a			0
-9.46568	-6.8117	72	72: Ano2/Foxp2			0
-0.0710655	-1.04411	82	82: Tal1/Nell1	7.12448	weak activation	0
-8.51435	-5.80217	177	177: Foxp2/Ano2			0
-8.93994	-3.46171	121	121: Slc17a7/Lama1			0
2.85281	9.32507	41	41: Ryr1/Tfap2b	4.00825	weak activation	0
-0.538656	-1.34489	35	35: Dmbx1/Cntnap5b			0
-6.27039	0.543017	80	80: Pdyn/Cpa6			0
5.86987	1.93082	83	83: Agtr1b/Cntnap5b			0
-2.3313	10.3814	181	181: Sntb1/Cpne4			0
0.467492	-3.5351	30	30: Zfp804b/Npas1			0
-3.54195	8.68932	117	117: Ebf2/Nmu			0
2.65844	-0.287683	95	95: Tfap2b/Esr1			0
5.47075	-1.14366	51	51: Bnc2/Ebf2			0
1.80719	7.03704	58	58: Adarb2/Lama1			0
-4.36124	-3.95619	168	168: Rspo2/Ntng1	3.6964	weak activation	0
-0.849616	-1.86963	60	60: Trhde/Kcnmb2			0
1.19005	-5.21362	45	45: Prdm16/Zfp804b			0
-2.34657	-7.89701	140	140: Fgf10/Cpne4			0
6.77935	-3.66436	167	167: Tph2/Slc6a4			0
-9.20001	1.47088	179	179: Vmn1r207-ps/Pde11a			0
9.43319	-6.69998	97	97: Gfral/Sctr			0
-0.698729	-1.18493	82	82: Tal1/Nell1	7.12448	weak activation	0
5.71838	-0.558159	51	51: Bnc2/Ebf2			0
-0.184528	-0.303429	128	128: Cntn5/Nell1			0
0.362264	-2.52951	150	150: Nr5a2/Zfp804b			0
3.79447	-2.00079	84	84: Zfp804b/Lemd1			0
-0.353272	-2.75736	88	88: Il1rapl2/Stpg2			0
1.67912	-2.02524	30	30: Zfp804b/Npas1			0
-5.11994	1.02974	105	105: Ebf2/Calb1			0
-12.8895	-1.11245	104	104: Gabra6/Fat2	3.13911	weak activation	0
3.21496	-4.57116	122	122: Zfp804b/Lncenc1			0
-2.2378	-3.65259	112	112: Il1rapl2/Grm8			0
-9.51497	-6.815	72	72: Ano2/Foxp2			0
0.838856	-3.08575	135	135: Zfp804b/Etl4	3.30365	weak activation	0
-7.31052	2.89581	74	74: Rbm20/Nox4			0
4.24179	6.05536	92	92: Pou6f2/Ccbe1			0
0.0313318	-0.415641	128	128: Cntn5/Nell1			0
-2.55233	11.056	38	38: Kcnh8/Maf			0
-1.40651	3.2597	108	108: Sema3a/Il1rapl2			0
6.46608	-1.56845	40	40: Ebf2/Ankfn1			0
5.02891	1.4433	102	102: Necab1/Pde1a	-3.13824	weak inhibition	0
-3.86034	3.0636	170	170: Myo5b/Otof			0
3.33122	-7.24713	130	130: Qrfpr/Tac1			0
-0.149302	-3.559	90	90: Pou4f1/Klhl1			0
2.1686	7.0321	58	58: Adarb2/Lama1			0
-0.285409	5.42991	56	56: Kcnmb2/Sema3a			0
-0.435345	-1.02646	82	82: Tal1/Nell1	7.12448	weak activation	0
4.24413	-5.34309	43	43: Tafa2/Pde1a			0
4.40007	8.0844	89	89: Necab1/Arhgap15			0
1.38003	6.97659	31	31: Cdh3/Nkain3			0
2.04677	-3.04516	30	30: Zfp804b/Npas1			0
5.27621	5.60028	126	126: Tfap2b/Slc39a8			0
-2.53398	-5.98387	50	50: Lhx9/Vwc2l			0
-4.48129	11.2033	63	63: Ebf2/Th	4.18945	weak activation	0
0.64943	-0.701196	39	39: Col19a1/Sv2b			0
-1.17538	-3.83123	68	68: Klhl1/Tafa1			0
-8.39987	-5.80595	177	177: Foxp2/Ano2			0
-3.27787	-6.76885	42	42: Mylk/Mctp2			0
3.63335	0.787377	35	35: Dmbx1/Cntnap5b			0
-4.85306	4.22324	129	129: Bnc2/Ebf2	3.25853	weak activation	0
-9.61335	-6.66921	72	72: Ano2/Foxp2			0
5.06993	1.51468	102	102: Necab1/Pde1a	-3.13824	weak inhibition	0
-0.748263	-5.23708	115	115: Sema3a/Cdh9			0
1.79701	-3.09128	62	62: Reln/Calcr			0
-3.86891	-7.5861	42	42: Mylk/Mctp2			0
3.18845	-2.85497	62	62: Reln/Calcr			0
-9.17462	1.52565	179	179: Vmn1r207-ps/Pde11a			0
-3.11887	-6.13055	118	118: Lhx9/Col25a1			0
0.618341	-2.86156	135	135: Zfp804b/Etl4	3.30365	weak activation	0
-0.368946	1.88133	60	60: Trhde/Kcnmb2			0
0.676411	-5.50247	45	45: Prdm16/Zfp804b			0
-2.43351	-6.73181	167	167: Tph2/Slc6a4			0
-1.34202	0.0307896	127	127: Dach1/Unc5d			0
6.9226	-3.5919	167	167: Tph2/Slc6a4			0
1.35616	-1.87534	39	39: Col19a1/Sv2b			0
-0.371023	1.59815	60	60: Trhde/Kcnmb2			0
-2.12972	3.9652	180	180: Cpa6/Cngb3			0
-1.50521	-1.24079	82	82: Tal1/Nell1	7.12448	weak activation	0
-8.48592	3.87772	95	95: Tfap2b/Esr1			0
-1.06435	-0.800436	65	65: Eya1/Hs3st4			0
-0.317252	-2.89178	109	109: Gcg/Reln	7.55569	weak activation	0
-6.97081	5.18212	165	165: Hcrtr2/L3mbtl4			0
0.530132	1.91354	78	78: Ebf2/Adarb2			0
5.99426	2.55641	86	86: Tfap2b/Col25a1			0
-4.86509	4.00305	129	129: Bnc2/Ebf2	3.25853	weak activation	0
-1.14301	2.63382	60	60: Trhde/Kcnmb2			0
-5.00445	0.252181	156	156: Ankfn1/Pou4f1	3.45101	weak activation	0
-3.11413	6.59192	31	31: Cdh3/Nkain3			0
-1.56921	-0.165081	127	127: Dach1/Unc5d			0
4.43467	3.24514	91	91: Pax8/Bcl11a			0
-2.1917	-5.43018	50	50: Lhx9/Vwc2l			0
2.64545	8.26312	120	120: Tfap2b/Trhde			0
2.94948	1.08576	35	35: Dmbx1/Cntnap5b			0
5.7943	-1.93057	40	40: Ebf2/Ankfn1			0
-3.58069	5.94492	31	31: Cdh3/Nkain3			0
5.34059	-6.34193	76	76: Dbh/Phox2b	4.22107	weak activation	0.876643
3.39291	2.88229	124	124: Zfp804b/Dlk1			0
4.12356	-8.84744	53	53: Gal/Dkk2			0
-1.22644	5.22788	101	101: Kcnmb2/Ebf3			0
0.507887	-3.32569	135	135: Zfp804b/Etl4	3.30365	weak activation	0
0.914563	-3.09238	135	135: Zfp804b/Etl4	3.30365	weak activation	0
-0.488813	5.44971	56	56: Kcnmb2/Sema3a			0
-5.32819	0.168669	156	156: Ankfn1/Pou4f1	3.45101	weak activation	0
-8.13522	7.90673	46	46: Col18a1/Gpc3			0
4.91722	-5.36541	43	43: Tafa2/Pde1a			0
3.82335	-4.93853	43	43: Tafa2/Pde1a			0
1.58681	-4.18057	28	28: Mecom/Sema3a			0
-1.98805	-4.69823	68	68: Klhl1/Tafa1			0
-7.97491	2.84641	74	74: Rbm20/Nox4			0
3.31923	-6.96722	130	130: Qrfpr/Tac1			0
-9.7592	-2.62013	113	113: Slc17a7/Il1rapl2			0
4.40947	3.43458	91	91: Pax8/Bcl11a			0
-8.71252	-7.12376	72	72: Ano2/Foxp2			0
3.49395	-0.560291	95	95: Tfap2b/Esr1			0
-2.17101	-14.0831	182	182: Samd3/Cnpy1			0
3.85481	-6.52615	114	114: Tac1/Tafa2			0
-5.58898	-5.05412	158	158: Fn1/Kcnq4			0
-8.40306	-5.71444	177	177: Foxp2/Ano2			0
-10.4878	-2.52669	107	107: Slc17a7/Sgcg			0
4.05226	-5.33057	43	43: Tafa2/Pde1a			0
2.68578	-1.96292	30	30: Zfp804b/Npas1			0
-4.12673	11.476	63	63: Ebf2/Th	4.18945	weak activation	1.20116
5.54222	2.62312	83	83: Agtr1b/Cntnap5b			0
-1.08147	5.06816	101	101: Kcnmb2/Ebf3			0
-2.44197	-6.01316	50	50: Lhx9/Vwc2l			0
-1.56664	-3.79173	68	68: Klhl1/Tafa1			0
-2.26013	6.25101	31	31: Cdh3/Nkain3			0
2.8806	-2.79863	84	84: Zfp804b/Lemd1			0
-10.15	3.7742	81	81: Gbx1/Fgf10			0
-8.00904	2.21352	74	74: Rbm20/Nox4			0
-3.43711	2.18519	155	155: Kcnh8/Arhgap6			0
-9.43106	-6.81597	72	72: Ano2/Foxp2			0
-1.61841	-7.13809	151	151: Lhx2/Reln			0
-4.44096	0.673681	147	147: Col5a2/Col6a1			0
-2.61083	5.31215	64	64: Ebf3/Pax2			0
1.68792	-1.18747	103	103: Gata3/Crhbp			0
-10.2092	3.84772	81	81: Gbx1/Fgf10			0
-0.884163	-0.897943	152	152: Foxp2/Gata3			0
6.24066	0.175351	172	172: Bnc2/Ebf3			0
-2.23237	-5.46046	50	50: Lhx9/Vwc2l			0
-6.91075	3.08199	74	74: Rbm20/Nox4			0
-9.60603	-6.74159	72	72: Ano2/Foxp2			0
-8.51085	6.51683	162	162: Chrdl1/Kcnh8			0
-8.58796	2.93335	74	74: Rbm20/Nox4			0
-7.71615	3.01781	74	74: Rbm20/Nox4			0
4.79484	3.49086	91	91: Pax8/Bcl11a			0
-2.96955	-3.65879	153	153: Lmo3/Cpne4			0
0.481801	-1.9308	103	103: Gata3/Crhbp			0
-9.10656	5.0591	144	144: Nox4/Kcnmb2			0
-3.30833	6.89863	31	31: Cdh3/Nkain3			0
4.30311	8.01107	89	89: Necab1/Arhgap15			0
2.33388	7.19407	58	58: Adarb2/Lama1			0
-0.0852487	-1.32165	82	82: Tal1/Nell1	7.12448	weak activation	0
-0.126652	4.38472	59	59: Kcnmb2/Sema3a			0
-6.64552	-0.0642837	80	80: Pdyn/Cpa6			0
6.51671	4.45954	86	86: Tfap2b/Col25a1			0
-2.65541	-3.8591	153	153: Lmo3/Cpne4			1.05062
-1.97031	3.38185	180	180: Cpa6/Cngb3			0
1.81195	-5.1499	28	28: Mecom/Sema3a			0
-12.7511	-0.905249	74	74: Rbm20/Nox4			0
-0.112183	4.92148	59	59: Kcnmb2/Sema3a			0
-8.9245	4.97764	144	144: Nox4/Kcnmb2			0
2.39316	-1.43144	128	128: Cntn5/Nell1			0
3.02614	-0.724631	95	95: Tfap2b/Esr1			0
0.666164	-0.748223	33	33: Il1rapl2/Slc6a5			0
9.0559	2.12236	163	163: Adamts18/Col25a1			0
-3.61626	9.02046	117	117: Ebf2/Nmu			0
5.9388	-2.19647	40	40: Ebf2/Ankfn1			0
1.28605	-3.2976	88	88: Il1rapl2/Stpg2			0
-9.68348	-2.67917	113	113: Slc17a7/Il1rapl2			0
-4.50801	11.1688	63	63: Ebf2/Th	4.18945	weak activation	1.12306
-8.78239	-7.127	72	72: Ano2/Foxp2			0
1.60039	-3.38669	30	30: Zfp804b/Npas1			0
6.18759	2.90999	166	166: Otof/Hpse2			0
-3.94851	2.91243	170	170: Myo5b/Otof			0
6.2231	-5.46728	85	85: Tfap2b/Glra3			0
3.04749	1.19989	35	35: Dmbx1/Cntnap5b			0
-10.0376	-2.64494	107	107: Slc17a7/Sgcg			0
-1.56077	2.90335	108	108: Sema3a/Il1rapl2			0
1.2548	0.323785	79	79: Kcnmb2/Slc6a5			0
1.95606	-2.63717	30	30: Zfp804b/Npas1			0
-9.31067	6.10832	133	133: Nxph2/Nox4			0
2.77107	9.2349	41	41: Ryr1/Tfap2b	4.00825	weak activation	0
0.644433	-5.54206	45	45: Prdm16/Zfp804b			0
3.36457	7.41613	58	58: Adarb2/Lama1			0
-3.51873	-6.45221	50	50: Lhx9/Vwc2l			0
3.35732	1.20495	35	35: Dmbx1/Cntnap5b			0
-9.60438	-2.57055	113	113: Slc17a7/Il1rapl2			0
-8.02243	7.77144	46	46: Col18a1/Gpc3			0
4.97452	1.43967	102	102: Necab1/Pde1a	-3.13824	weak inhibition	0
3.05532	-0.664392	95	95: Tfap2b/Esr1			0
-1.41168	-1.35981	82	82: Tal1/Nell1	7.12448	weak activation	0
-1.28327	-0.367529	127	127: Dach1/Unc5d			0.548233
2.33917	-0.829496	66	66: Mecom/Pou6f2			0
-0.641222	-2.52842	109	109: Gcg/Reln	7.55569	weak activation	0
-5.68656	-4.995	158	158: Fn1/Kcnq4			0
-4.96426	0.999942	147	147: Col5a2/Col6a1			0
-2.44307	4.73502	64	64: Ebf3/Pax2			0
0.898862	-2.85044	135	135: Zfp804b/Etl4	3.30365	weak activation	0
-1.3163	-1.36308	82	82: Tal1/Nell1	7.12448	weak activation	0
-8.12686	2.07761	74	74: Rbm20/Nox4			0
-9.19278	-7.25693	72	72: Ano2/Foxp2			0
4.09446	-5.82942	43	43: Tafa2/Pde1a			0
-9.46681	-7.07617	72	72: Ano2/Foxp2			0
0.287027	-3.26729	135	135: Zfp804b/Etl4	3.30365	weak activation	0
-0.522882	-0.334251	127	127: Dach1/Unc5d			0
1.61451	-2.21635	39	39: Col19a1/Sv2b			0
6.36966	-6.0095	85	85: Tfap2b/Glra3			0
-0.703209	-0.879159	152	152: Foxp2/Gata3			0
-1.44445	-7.41599	151	151: Lhx2/Reln			0
0.993159	-0.100708	67	67: Foxp2/Il1rapl2	-5.22788	weak inhibition	0
-3.38926	6.42333	31	31: Cdh3/Nkain3			0
5.41527	-1.09411	51	51: Bnc2/Ebf2			0
-5.71416	0.114568	156	156: Ankfn1/Pou4f1	3.45101	weak activation	0
6.37407	2.82412	166	166: Otof/Hpse2			0
3.61782	1.77741	132	132: Npas1/Skor2			0
1.47595	-1.87584	33	33: Il1rapl2/Slc6a5			0
-9.2148	4.90166	144	144: Nox4/Kcnmb2			0
4.50414	6.15331	92	92: Pou6f2/Ccbe1			0
-2.40716	10.3967	181	181: Sntb1/Cpne4			0
-4.51571	-0.132951	77	77: Ankfn1/Tcerg1l			0
-1.09387	-3.34261	88	88: Il1rapl2/Stpg2			0
7.91974	-2.69965	65	65: Eya1/Hs3st4			0
0.612516	2.06233	78	78: Ebf2/Adarb2			0
-7.41319	3.63347	55	55: Rab38/Ano1			0
-9.56178	-6.67598	72	72: Ano2/Foxp2			0
3.72633	-5.1255	85	85: Tfap2b/Glra3			0
-2.36867	5.22866	64	64: Ebf3/Pax2			0
5.3684	-7.50191	76	76: Dbh/Phox2b	4.22107	weak activation	0
-8.47622	-5.74116	177	177: Foxp2/Ano2			0
0.215124	0.95274	73	73: Sema3a/Klhl1			0
1.57138	-4.23656	28	28: Mecom/Sema3a			0
1.55186	-5.53138	45	45: Prdm16/Zfp804b			0
1.70217	-5.58148	45	45: Prdm16/Zfp804b			0
3.6391	-5.60425	122	122: Zfp804b/Lncenc1			0
5.34746	-4.34968	100	100: Dlk1/F13a1			0
-2.9826	-6.23225	50	50: Lhx9/Vwc2l			0
-2.23073	-4.95911	50	50: Lhx9/Vwc2l			0
-2.74163	11.7474	38	38: Kcnh8/Maf			0
-0.0747345	1.81354	78	78: Ebf2/Adarb2			0
6.7783	-3.71438	167	167: Tph2/Slc6a4			0
-1.29275	-1.18914	82	82: Tal1/Nell1	7.12448	weak activation	0
-0.680083	2.58607	60	60: Trhde/Kcnmb2			0
0.703328	2.08945	78	78: Ebf2/Adarb2			0
-3.63886	8.45803	117	117: Ebf2/Nmu			0
8.9851	2.14391	163	163: Adamts18/Col25a1			0
3.77351	-7.16976	114	114: Tac1/Tafa2			0
-9.12626	5.05865	144	144: Nox4/Kcnmb2			0
-7.71441	7.25669	46	46: Col18a1/Gpc3			0
-8.81821	-7.18212	72	72: Ano2/Foxp2			0
1.07224	-2.33507	39	39: Col19a1/Sv2b			0
3.68296	0.764343	35	35: Dmbx1/Cntnap5b			0
8.12397	-2.95632	65	65: Eya1/Hs3st4			0
-4.93648	4.97003	129	129: Bnc2/Ebf2	3.25853	weak activation	0
2.83316	-1.83342	67	67: Foxp2/Il1rapl2	-5.22788	weak inhibition	0
-8.00606	3.79705	55	55: Rab38/Ano1			0
0.025417	-1.60413	134	134: Dach1/Sema3a			0
5.06602	1.40587	102	102: Necab1/Pde1a	-3.13824	weak inhibition	0
3.67234	-6.60812	114	114: Tac1/Tafa2			0
4.92011	7.21858	89	89: Necab1/Arhgap15			0
1.75719	0.247668	79	79: Kcnmb2/Slc6a5			0
0.713567	2.00656	78	78: Ebf2/Adarb2			0
-3.02913	-6.57571	50	50: Lhx9/Vwc2l			0
-1.40371	1.33179	96	96: Npsr1/Igf1	-3.84356	weak inhibition	0
2.16024	-3.1343	62	62: Reln/Calcr			0
-5.83053	0.0870416	156	156: Ankfn1/Pou4f1	3.45101	weak activation	0
2.02467	0.252483	79	79: Kcnmb2/Slc6a5			0
6.50504	-1.56416	40	40: Ebf2/Ankfn1			0
4.43069	4.62902	75	75: Qrfprl/Baiap3			0
-9.2193	1.46528	179	179: Vmn1r207-ps/Pde11a			0
-4.78474	10.368	63	63: Ebf2/Th	4.18945	weak activation	0
-2.30583	-2.77434	88	88: Il1rapl2/Stpg2			0
3.36465	2.03036	132	132: Npas1/Skor2			0
4.77114	-9.01002	53	53: Gal/Dkk2			0
-0.636601	2.69916	60	60: Trhde/Kcnmb2			0
1.25146	-1.43565	33	33: Il1rapl2/Slc6a5			0
0.541727	-1.79899	103	103: Gata3/Crhbp			0
-0.615071	-2.51968	109	109: Gcg/Reln	7.55569	weak activation	0
-1.13462	-4.18971	68	68: Klhl1/Tafa1			0
1.48535	-2.26968	30	30: Zfp804b/Npas1			0
-3.34957	-6.53644	50	50: Lhx9/Vwc2l			0
5.86325	5.16461	126	126: Tfap2b/Slc39a8			0
1.43468	-7.1152	128	128: Cntn5/Nell1			0
-9.60146	-6.72508	72	72: Ano2/Foxp2			0
-3.57241	5.78773	31	31: Cdh3/Nkain3			0
5.33669	-6.31423	76	76: Dbh/Phox2b	4.22107	weak activation	0.7704
-0.552898	4.89374	59	59: Kcnmb2/Sema3a			0
0.53095	-1.72336	103	103: Gata3/Crhbp			0
1.34837	-1.31808	39	39: Col19a1/Sv2b			0
-7.66867	5.46614	87	87: Col25a1/Nox4			0
8.76086	-5.78809	154	154: Olfr78/Calcr			0
-1.30669	3.67056	64	64: Ebf3/Pax2			0
-9.20777	1.46319	179	179: Vmn1r207-ps/Pde11a			0
-8.11751	2.10631	74	74: Rbm20/Nox4			0
-9.15534	6.1305	133	133: Nxph2/Nox4			0
-9.53519	-2.45555	113	113: Slc17a7/Il1rapl2			0
0.666126	-0.114964	33	33: Il1rapl2/Slc6a5			0
-2.92603	11.4707	38	38: Kcnh8/Maf			0
-8.70998	-7.09911	72	72: Ano2/Foxp2			0
1.97878	-4.775	28	28: Mecom/Sema3a			0
1.72087	-4.74291	28	28: Mecom/Sema3a			0
-4.62797	-0.347754	77	77: Ankfn1/Tcerg1l			0
0.562234	1.08519	67	67: Foxp2/Il1rapl2	-5.22788	weak inhibition	0
-3.87035	2.98288	170	170: Myo5b/Otof			0
3.64304	7.95675	145	145: Col12a1/Tnc			0
1.35516	-3.25224	30	30: Zfp804b/Npas1			0
1.17554	-4.07372	68	68: Klhl1/Tafa1			0
6.78839	-3.7203	167	167: Tph2/Slc6a4			0
-3.80668	2.0839	155	155: Kcnh8/Arhgap6			0
-2.72359	0.512845	57	57: Adarb2/Ebf2			0
3.64429	0.745813	35	35: Dmbx1/Cntnap5b			0
-7.61754	7.51502	46	46: Col18a1/Gpc3			0
2.26807	-4.51463	137	137: Mecom/Col12a1			0
1.53959	-1.80438	67	67: Foxp2/Il1rapl2	-5.22788	weak inhibition	0
-7.67484	5.35249	87	87: Col25a1/Nox4			0
-2.34934	-7.8519	140	140: Fgf10/Cpne4			0
-4.86292	0.696743	147	147: Col5a2/Col6a1			0
-4.14618	-5.75481	158	158: Fn1/Kcnq4			0
5.2302	1.7721	102	102: Necab1/Pde1a	-3.13824	weak inhibition	0
0.625624	0.50362	67	67: Foxp2/Il1rapl2	-5.22788	weak inhibition	0
-4.63702	-0.929611	77	77: Ankfn1/Tcerg1l			0
5.64275	5.21842	126	126: Tfap2b/Slc39a8			0
4.82587	6.41592	92	92: Pou6f2/Ccbe1			0
-9.33374	-6.84585	72	72: Ano2/Foxp2			0
1.44745	-1.26827	39	39: Col19a1/Sv2b			0
-3.14659	11.4595	38	38: Kcnh8/Maf			0
-9.1902	4.97273	144	144: Nox4/Kcnmb2			0
-8.46076	-5.69348	177	177: Foxp2/Ano2			0
-1.81846	11.3956	183	183: Kcnq4/Myo5b			0
-2.50778	11.01	38	38: Kcnh8/Maf			0
-1.58825	-0.136121	127	127: Dach1/Unc5d			0
1.60972	0.716814	67	67: Foxp2/Il1rapl2	-5.22788	weak inhibition	0
-4.67993	10.9195	63	63: Ebf2/Th	4.18945	weak activation	0.540369
-4.19944	-5.72481	158	158: Fn1/Kcnq4			0
6.68904	4.41008	86	86: Tfap2b/Col25a1			0
-7.52684	3.93973	55	55: Rab38/Ano1			0
6.56945	4.77035	86	86: Tfap2b/Col25a1			0
-0.33578	-7.44459	99	99: Lhx9/Pou6f2			0
0.121532	0.738926	73	73: Sema3a/Klhl1			0
1.28168	-1.55958	103	103: Gata3/Crhbp			0
1.32736	-0.818952	33	33: Il1rapl2/Slc6a5			0
5.24393	-1.20098	51	51: Bnc2/Ebf2			0
-9.18685	1.51971	179	179: Vmn1r207-ps/Pde11a			0
5.5885	5.32419	126	126: Tfap2b/Slc39a8			0
8.56661	-3.28888	65	65: Eya1/Hs3st4			0
-0.875045	-3.48682	88	88: Il1rapl2/Stpg2			0
6.88085	-6.07622	85	85: Tfap2b/Glra3			0
4.99353	3.40292	91	91: Pax8/Bcl11a			0
-9.18293	1.45556	179	179: Vmn1r207-ps/Pde11a			0
-2.3844	-3.89562	112	112: Il1rapl2/Grm8			0
-0.966038	2.31197	58	58: Adarb2/Lama1			0
-12.8669	-1.07612	104	104: Gabra6/Fat2	3.13911	weak activation	0
-4.4983	-3.95838	168	168: Rspo2/Ntng1	3.6964	weak activation	0
3.21986	3.52133	178	178: Npy/Ankfn1			0
-0.482322	-2.7831	88	88: Il1rapl2/Stpg2			0
0.688215	-3.23219	135	135: Zfp804b/Etl4	3.30365	weak activation	0
3.51533	-4.8293	122	122: Zfp804b/Lncenc1			0
2.00187	-3.38651	30	30: Zfp804b/Npas1			0
-8.4537	-5.78605	177	177: Foxp2/Ano2			0
-7.74844	5.74497	87	87: Col25a1/Nox4			0
-0.61173	-10.3126	157	157: Cnpy1/Adamts18			0
2.01706	-0.0289831	79	79: Kcnmb2/Slc6a5			0
-10.2806	3.73346	81	81: Gbx1/Fgf10			0
3.36987	7.5607	58	58: Adarb2/Lama1			0
4.93242	-1.64365	51	51: Bnc2/Ebf2			0
-0.637048	-10.3099	157	157: Cnpy1/Adamts18			0
-0.311703	-4.94801	115	115: Sema3a/Cdh9			0
0.55136	-1.63084	39	39: Col19a1/Sv2b			0
-2.94174	6.51602	31	31: Cdh3/Nkain3			0
-1.53638	5.06673	101	101: Kcnmb2/Ebf3			0
-1.05197	5.26911	101	101: Kcnmb2/Ebf3			0.682858
-9.26765	1.40822	179	179: Vmn1r207-ps/Pde11a			0
3.40645	3.60993	178	178: Npy/Ankfn1			0
1.02677	-3.49763	90	90: Pou4f1/Klhl1			0
-3.34969	11.5893	38	38: Kcnh8/Maf			0
5.15969	-1.30956	51	51: Bnc2/Ebf2			0
-0.865338	2.19192	60	60: Trhde/Kcnmb2			0
8.61318	-3.4475	65	65: Eya1/Hs3st4			0
3.73606	0.959553	35	35: Dmbx1/Cntnap5b			0
1.42638	-1.65437	113	113: Slc17a7/Il1rapl2			0
-0.534297	-7.40539	99	99: Lhx9/Pou6f2			0
7.22935	-5.27709	70	70: Tfap2b/Cntnap5b	4.0868	weak activation	0
2.84541	0.716124	35	35: Dmbx1/Cntnap5b			0
-9.03026	3.89858	81	81: Gbx1/Fgf10			0
-9.19542	-7.17925	72	72: Ano2/Foxp2			0
0.180754	-5.96819	45	45: Prdm16/Zfp804b			0
6.65447	4.41783	86	86: Tfap2b/Col25a1			0
-2.46932	-7.49635	140	140: Fgf10/Cpne4			0
0.418612	-1.40694	33	33: Il1rapl2/Slc6a5			0
-2.22959	4.91792	64	64: Ebf3/Pax2			0
-3.24861	9.73027	117	117: Ebf2/Nmu			0
-0.528832	-3.29316	109	109: Gcg/Reln	7.55569	weak activation	0
-3.53492	11.6466	38	38: Kcnh8/Maf			0.853827
-7.75325	7.24913	46	46: Col18a1/Gpc3			0
-0.77506	4.62339	56	56: Kcnmb2/Sema3a			0
-1.43203	1.3733	96	96: Npsr1/Igf1	-3.84356	weak inhibition	0
-8.84141	-7.16854	72	72: Ano2/Foxp2			0
1.41304	-1.77579	103	103: Gata3/Crhbp			0
8.90337	2.03243	163	163: Adamts18/Col25a1			0
0.0622423	4.44957	59	59: Kcnmb2/Sema3a			0
-9.66302	-2.53477	113	113: Slc17a7/Il1rapl2			0
1.26957	-0.578776	33	33: Il1rapl2/Slc6a5			0
1.32486	3.52251	116	116: Prph/Slc5a7	3.12655	weak activation	0
-6.3019	0.493181	80	80: Pdyn/Cpa6			0
-8.79871	-7.09296	72	72: Ano2/Foxp2			0
3.04451	9.18654	41	41: Ryr1/Tfap2b	4.00825	weak activation	0
-0.65055	2.7489	60	60: Trhde/Kcnmb2			0
2.92541	8.56835	41	41: Ryr1/Tfap2b	4.00825	weak activation	0
-1.9149	11.354	183	183: Kcnq4/Myo5b			0
0.00407774	-1.3814	103	103: Gata3/Crhbp			0
3.26586	-4.70109	122	122: Zfp804b/Lncenc1			0
-6.80973	5.0366	165	165: Hcrtr2/L3mbtl4			0
-7.79851	4.50514	55	55: Rab38/Ano1			0
-12.8969	-1.13212	104	104: Gabra6/Fat2	3.13911	weak activation	0
1.21136	-0.536108	33	33: Il1rapl2/Slc6a5			0
-1.49875	-3.68465	68	68: Klhl1/Tafa1			0
2.34039	-3.88943	30	30: Zfp804b/Npas1			0
0.637622	-3.20189	30	30: Zfp804b/Npas1			0
-4.66796	-1.72486	77	77: Ankfn1/Tcerg1l			0
-0.553188	-10.3967	157	157: Cnpy1/Adamts18			0
1.19456	-1.21981	33	33: Il1rapl2/Slc6a5			0
-6.1853	4.3236	119	119: Npas1/Nell1			0
0.0803678	-3.55356	135	135: Zfp804b/Etl4	3.30365	weak activation	0
1.8887	-4.06198	28	28: Mecom/Sema3a			0
2.57399	9.04957	41	41: Ryr1/Tfap2b	4.00825	weak activation	0
-10.6444	-2.5939	107	107: Slc17a7/Sgcg			0
1.78209	-1.10964	33	33: Il1rapl2/Slc6a5			0
0.258864	1.65401	78	78: Ebf2/Adarb2			0
3.70683	8.03833	145	145: Col12a1/Tnc			0
-1.18308	-3.47449	112	112: Il1rapl2/Grm8			0
7.73608	-5.59719	70	70: Tfap2b/Cntnap5b	4.0868	weak activation	0
6.21552	-5.38434	85	85: Tfap2b/Glra3			0
-9.53532	-6.88237	72	72: Ano2/Foxp2			0
2.50311	-3.7765	30	30: Zfp804b/Npas1			0.704901
2.63073	8.27111	120	120: Tfap2b/Trhde			0
4.78351	3.56203	91	91: Pax8/Bcl11a			0
-1.28672	1.22482	96	96: Npsr1/Igf1	-3.84356	weak inhibition	0
3.23917	1.21763	35	35: Dmbx1/Cntnap5b			0
-7.76971	7.73717	46	46: Col18a1/Gpc3			0
0.723113	-5.36407	45	45: Prdm16/Zfp804b			0
7.26509	-3.11833	143	143: Kcnq5/Hs3st4			0
4.75889	2.32824	176	176: Dkk2/Col25a1			0
-0.190887	-7.75701	99	99: Lhx9/Pou6f2			0
-3.46689	8.85703	117	117: Ebf2/Nmu			0
4.74765	-5.40489	43	43: Tafa2/Pde1a			0
-9.17329	1.45593	179	179: Vmn1r207-ps/Pde11a			0
-0.713458	2.81546	60	60: Trhde/Kcnmb2			0
0.795066	-3.59264	90	90: Pou4f1/Klhl1			0
-0.527097	2.94105	60	60: Trhde/Kcnmb2			0
6.13275	-5.43789	85	85: Tfap2b/Glra3			0
0.70238	1.94552	78	78: Ebf2/Adarb2			0
7.62308	-5.63876	70	70: Tfap2b/Cntnap5b	4.0868	weak activation	0
-3.69914	11.4514	63	63: Ebf2/Th	4.18945	weak activation	0.631422
4.54575	4.21094	75	75: Qrfprl/Baiap3			0
-8.10589	2.13208	74	74: Rbm20/Nox4			0
-2.85203	-1.76296	175	175: Lama1/Sntg2			0
-0.20921	1.37993	60	60: Trhde/Kcnmb2			0
-2.94179	11.5472	38	38: Kcnh8/Maf			0
-0.736762	-5.19363	115	115: Sema3a/Cdh9			0
-8.23218	8.00488	46	46: Col18a1/Gpc3			0
4.53473	-5.37311	43	43: Tafa2/Pde1a			0
-3.23161	11.0486	38	38: Kcnh8/Maf			0
3.68343	-0.231152	95	95: Tfap2b/Esr1			0
-1.63944	2.4936	108	108: Sema3a/Il1rapl2			0
1.69287	0.270525	79	79: Kcnmb2/Slc6a5			0
7.17493	-5.1298	70	70: Tfap2b/Cntnap5b	4.0868	weak activation	0
3.76744	-5.47966	43	43: Tafa2/Pde1a			0
-8.67643	-6.8593	72	72: Ano2/Foxp2			0
5.92574	-8.91297	111	111: Cartpt/Postn			0
-6.15894	4.35459	119	119: Npas1/Nell1			0
-8.01854	5.53846	87	87: Col25a1/Nox4			0
-9.24322	5.99017	133	133: Nxph2/Nox4			0
-1.4178	-1.38704	82	82: Tal1/Nell1	7.12448	weak activation	0
3.87266	-5.27609	43	43: Tafa2/Pde1a			0
-3.83507	-6.98723	42	42: Mylk/Mctp2			0
-8.12169	2.57955	74	74: Rbm20/Nox4			0
-1.54437	-7.40472	151	151: Lhx2/Reln			0
1.69329	-1.45399	103	103: Gata3/Crhbp			0
-7.42754	2.95534	74	74: Rbm20/Nox4			0
-8.42062	3.80099	55	55: Rab38/Ano1			0
0.300865	-3.03697	135	135: Zfp804b/Etl4	3.30365	weak activation	0
6.82919	-3.976	167	167: Tph2/Slc6a4			0
-7.64595	5.91469	165	165: Hcrtr2/L3mbtl4			0
-7.74996	3.79856	55	55: Rab38/Ano1			0
4.10904	2.65477	176	176: Dkk2/Col25a1			0
0.228692	0.725844	73	73: Sema3a/Klhl1			0
5.36949	-5.40262	43	43: Tafa2/Pde1a			0
-9.43211	3.89483	81	81: Gbx1/Fgf10			0
-1.37094	2.66209	108	108: Sema3a/Il1rapl2			0
-8.57204	3.98122	55	55: Rab38/Ano1			0
-9.48635	-6.79574	72	72: Ano2/Foxp2			0
5.18986	3.33381	75	75: Qrfprl/Baiap3			0
5.08787	-4.2466	100	100: Dlk1/F13a1			0
-8.87901	-3.52617	121	121: Slc17a7/Lama1			0
0.822259	-3.08001	30	30: Zfp804b/Npas1			0
-3.50419	-6.6469	156	156: Ankfn1/Pou4f1	3.45101	weak activation	0
-1.42956	-1.26379	82	82: Tal1/Nell1	7.12448	weak activation	0
-10.566	-2.47792	107	107: Slc17a7/Sgcg			0
-1.43047	-1.22488	82	82: Tal1/Nell1	7.12448	weak activation	0
-3.06563	-6.17814	50	50: Lhx9/Vwc2l			0
4.15817	-5.17414	43	43: Tafa2/Pde1a			0
2.24137	7.09245	58	58: Adarb2/Lama1			0
3.74003	7.8529	145	145: Col12a1/Tnc			0
3.71454	0.918842	35	35: Dmbx1/Cntnap5b			0
-3.61611	2.28932	155	155: Kcnh8/Arhgap6			0
-0.244353	-7.66302	99	99: Lhx9/Pou6f2			0
5.05142	6.28093	92	92: Pou6f2/Ccbe1			0
3.81634	6.41903	92	92: Pou6f2/Ccbe1			0
5.78584	5.20157	126	126: Tfap2b/Slc39a8			0
3.30776	2.24374	132	132: Npas1/Skor2			0
3.3722	-7.24655	130	130: Qrfpr/Tac1			0
5.78541	-8.8888	111	111: Cartpt/Postn			0
2.22386	-1.46723	62	62: Reln/Calcr			0
-0.913309	2.61353	60	60: Trhde/Kcnmb2			0
4.9309	-7.85264	76	76: Dbh/Phox2b	4.22107	weak activation	0
3.94437	6.81123	142	142: Cpne4/Trhde			0
-1.48789	5.1668	101	101: Kcnmb2/Ebf3			0
-0.686454	-3.0988	185	185: Hmcn2/Abcb5			0
-3.84189	-6.90193	42	42: Mylk/Mctp2			0
-1.24573	1.20929	96	96: Npsr1/Igf1	-3.84356	weak inhibition	0
4.4826	-6.78247	114	114: Tac1/Tafa2			0
4.29983	7.90629	89	89: Necab1/Arhgap15			0
1.87217	-4.22839	28	28: Mecom/Sema3a			0
-0.129372	-4.08175	90	90: Pou4f1/Klhl1			0
-5.80044	-4.93544	158	158: Fn1/Kcnq4			0
6.00647	-0.1249	172	172: Bnc2/Ebf3			0
-8.47707	-5.90064	177	177: Foxp2/Ano2			0
1.7206	-3.34737	30	30: Zfp804b/Npas1			0
-8.50732	-5.83391	177	177: Foxp2/Ano2			0
1.1916	-3.49023	173	173: Mecom/Oprk1			0
0.684623	-5.80703	156	156: Ankfn1/Pou4f1	3.45101	weak activation	0
-5.73051	-4.93332	158	158: Fn1/Kcnq4			0
1.58723	-1.73987	67	67: Foxp2/Il1rapl2	-5.22788	weak inhibition	0
-7.40357	2.71258	74	74: Rbm20/Nox4			0
2.6359	8.70722	120	120: Tfap2b/Trhde			0
3.45921	1.08398	35	35: Dmbx1/Cntnap5b			0
-7.57893	7.8889	46	46: Col18a1/Gpc3			0
-1.22938	-1.35394	82	82: Tal1/Nell1	7.12448	weak activation	0
1.37184	-4.82311	28	28: Mecom/Sema3a			0
4.35693	1.66311	35	35: Dmbx1/Cntnap5b			0
4.35319	-8.20749	53	53: Gal/Dkk2			0
-2.45216	0.124535	57	57: Adarb2/Ebf2			0
1.45446	-2.29079	67	67: Foxp2/Il1rapl2	-5.22788	weak inhibition	0
1.49013	-3.07198	30	30: Zfp804b/Npas1			0
-0.904075	2.29873	60	60: Trhde/Kcnmb2			0
3.70357	-5.74698	122	122: Zfp804b/Lncenc1			0
1.07475	-2.89664	62	62: Reln/Calcr			0
-9.33955	-7.17314	72	72: Ano2/Foxp2			0
1.43141	-0.664293	33	33: Il1rapl2/Slc6a5			0
5.36768	2.54832	83	83: Agtr1b/Cntnap5b			0
-0.536111	2.24224	60	60: Trhde/Kcnmb2			0
-7.58694	7.99487	46	46: Col18a1/Gpc3			0
1.65132	-1.33544	103	103: Gata3/Crhbp			0
-9.09002	4.9887	144	144: Nox4/Kcnmb2			0
3.78837	-2.02408	84	84: Zfp804b/Lemd1			0
5.01149	7.1989	89	89: Necab1/Arhgap15			0
-2.94131	6.29591	31	31: Cdh3/Nkain3			0
-3.14953	6.77087	31	31: Cdh3/Nkain3			0
4.70134	2.46443	176	176: Dkk2/Col25a1			0
2.96685	1.25315	35	35: Dmbx1/Cntnap5b			0
1.44554	-0.605119	33	33: Il1rapl2/Slc6a5			0
-0.761145	2.48778	60	60: Trhde/Kcnmb2			0
0.418701	0.0967751	78	78: Ebf2/Adarb2			0
0.448817	-2.98176	135	135: Zfp804b/Etl4	3.30365	weak activation	0
2.40719	-3.7195	30	30: Zfp804b/Npas1			0
5.21653	1.98198	83	83: Agtr1b/Cntnap5b			0
-9.48008	-6.80348	72	72: Ano2/Foxp2			0
4.09925	-3.54042	94	94: Zfp804b/Zmat4			0
4.81146	7.09193	89	89: Necab1/Arhgap15			0
2.23241	2.23163	124	124: Zfp804b/Dlk1			0
0.0637517	5.00244	59	59: Kcnmb2/Sema3a			0
-0.940331	-4.39884	68	68: Klhl1/Tafa1			0
-9.17216	1.52309	179	179: Vmn1r207-ps/Pde11a			0
3.25731	-4.74388	122	122: Zfp804b/Lncenc1			0
0.529987	-0.503888	128	128: Cntn5/Nell1			0
5.19637	-4.25337	100	100: Dlk1/F13a1			0
2.51138	-3.69554	62	62: Reln/Calcr			0
-9.40605	-2.44574	113	113: Slc17a7/Il1rapl2			0
2.39184	0.3983	79	79: Kcnmb2/Slc6a5			0
-4.51581	-1.7024	77	77: Ankfn1/Tcerg1l			0
0.227379	-5.94396	45	45: Prdm16/Zfp804b			0
-3.38845	2.18961	155	155: Kcnh8/Arhgap6			0
-1.42154	1.06723	96	96: Npsr1/Igf1	-3.84356	weak inhibition	0
1.1225	-3.90973	173	173: Mecom/Oprk1			0
1.01616	-1.12154	33	33: Il1rapl2/Slc6a5			0
0.79522	-5.81049	45	45: Prdm16/Zfp804b			0
1.35709	-1.01581	39	39: Col19a1/Sv2b			0
-9.44973	4.01996	81	81: Gbx1/Fgf10			0
6.43699	-1.49579	115	115: Sema3a/Cdh9			0
2.48584	5.64367	49	49: Ccbe1/Tspan18			0
6.07245	4.57845	86	86: Tfap2b/Col25a1			0
5.23116	5.39505	126	126: Tfap2b/Slc39a8			0
0.818737	-0.765743	79	79: Kcnmb2/Slc6a5			0
-7.88513	3.76018	55	55: Rab38/Ano1			0
-7.6651	5.28944	87	87: Col25a1/Nox4			0
4.50415	1.63973	166	166: Otof/Hpse2			0
1.99038	-2.04263	67	67: Foxp2/Il1rapl2	-5.22788	weak inhibition	0
2.48435	-0.303868	66	66: Mecom/Pou6f2			0
-2.85343	11.3956	38	38: Kcnh8/Maf			0
2.94696	0.908793	35	35: Dmbx1/Cntnap5b			0
-8.06148	5.34537	87	87: Col25a1/Nox4			0
-1.18972	-0.0767765	127	127: Dach1/Unc5d			0
-4.40834	0.658996	147	147: Col5a2/Col6a1			0
0.751571	-1.70672	103	103: Gata3/Crhbp			0
0.581996	-1.73134	103	103: Gata3/Crhbp			0
-2.45636	0.142635	57	57: Adarb2/Ebf2			0
-9.38299	-7.15467	72	72: Ano2/Foxp2			0
-1.70137	2.57299	108	108: Sema3a/Il1rapl2			0
1.68664	-2.11881	39	39: Col19a1/Sv2b			0
1.14241	-2.26331	135	135: Zfp804b/Etl4	3.30365	weak activation	0
1.64383	-0.131415	79	79: Kcnmb2/Slc6a5			0
-1.89261	11.432	183	183: Kcnq4/Myo5b			0
6.30165	0.204637	172	172: Bnc2/Ebf3			0
2.11345	0.310955	79	79: Kcnmb2/Slc6a5			0
-5.75102	-4.93887	158	158: Fn1/Kcnq4			0
5.92439	-1.26435	40	40: Ebf2/Ankfn1			0
-7.35494	2.72104	74	74: Rbm20/Nox4			0
5.49113	-1.04693	51	51: Bnc2/Ebf2			0
1.36383	3.48754	116	116: Prph/Slc5a7	3.12655	weak activation	0
-2.00498	-6.57685	174	174: Prdm6/Grp			0
1.81126	-3.89785	90	90: Pou4f1/Klhl1			0
-1.32138	1.08359	96	96: Npsr1/Igf1	-3.84356	weak inhibition	0
-4.03864	11.2014	63	63: Ebf2/Th	4.18945	weak activation	0
6.33516	2.8487	166	166: Otof/Hpse2			0
-3.69217	11.5433	63	63: Ebf2/Th	4.18945	weak activation	0
1.53083	-4.61633	28	28: Mecom/Sema3a			0
4.30123	-6.64219	114	114: Tac1/Tafa2			0
0.670077	-2.98568	135	135: Zfp804b/Etl4	3.30365	weak activation	0
-1.56072	-0.065569	127	127: Dach1/Unc5d			0
-4.75467	0.625249	147	147: Col5a2/Col6a1			0
-2.59245	11.3814	38	38: Kcnh8/Maf			0
5.49964	-8.50131	111	111: Cartpt/Postn			0
3.68496	-5.51919	122	122: Zfp804b/Lncenc1			0
1.19722	-2.37417	30	30: Zfp804b/Npas1			0
1.88981	-4.72606	28	28: Mecom/Sema3a			0
2.62468	8.55176	120	120: Tfap2b/Trhde			0
0.060162	-2.96127	62	62: Reln/Calcr			0
-2.76018	0.56624	57	57: Adarb2/Ebf2			0
1.54294	-1.63225	103	103: Gata3/Crhbp			0
3.30602	2.92116	124	124: Zfp804b/Dlk1			0
3.1389	7.12593	58	58: Adarb2/Lama1			0
1.97314	-2.02904	30	30: Zfp804b/Npas1			0
-2.29269	0.396128	57	57: Adarb2/Ebf2			0
-9.0789	1.62925	179	179: Vmn1r207-ps/Pde11a			0
-3.7475	-3.03668	153	153: Lmo3/Cpne4			0
6.35472	-1.71822	40	40: Ebf2/Ankfn1			0
5.37625	2.42892	83	83: Agtr1b/Cntnap5b			0
-3.35279	11.5588	38	38: Kcnh8/Maf			1.38468
1.77228	-2.22264	120	120: Tfap2b/Trhde			0
0.000824262	4.8707	59	59: Kcnmb2/Sema3a			0
2.72229	2.46844	124	124: Zfp804b/Dlk1			0
-2.85333	4.81391	64	64: Ebf3/Pax2			0
-2.71193	6.50954	31	31: Cdh3/Nkain3			0
-8.30636	-5.68499	177	177: Foxp2/Ano2			0
0.864092	-2.65637	135	135: Zfp804b/Etl4	3.30365	weak activation	0
3.31767	-6.89896	130	130: Qrfpr/Tac1			0
1.01949	-3.01653	30	30: Zfp804b/Npas1			0
2.61644	-2.0275	67	67: Foxp2/Il1rapl2	-5.22788	weak inhibition	0
-9.57391	-6.74826	72	72: Ano2/Foxp2			0
6.63129	-5.062	70	70: Tfap2b/Cntnap5b	4.0868	weak activation	0
-9.32942	4.02147	81	81: Gbx1/Fgf10			0
-0.0761788	-1.64808	134	134: Dach1/Sema3a			0
-1.1551	-4.40828	55	55: Rab38/Ano1			0.930906
-5.69904	-5.01239	158	158: Fn1/Kcnq4			0
2.02953	-3.39335	30	30: Zfp804b/Npas1			0.357027
-1.35985	-4.38615	68	68: Klhl1/Tafa1			0
-3.14574	-6.53329	50	50: Lhx9/Vwc2l			0
-10.6214	-2.60406	107	107: Slc17a7/Sgcg			0
-1.8448	1.9723	108	108: Sema3a/Il1rapl2			0
-7.46907	4.13725	165	165: Hcrtr2/L3mbtl4			0
1.85184	-2.61344	67	67: Foxp2/Il1rapl2	-5.22788	weak inhibition	0
3.41866	-0.5279	95	95: Tfap2b/Esr1			0
-3.18045	5.50735	31	31: Cdh3/Nkain3			0
-4.06347	-6.9241	42	42: Mylk/Mctp2			0
-7.74819	7.3016	46	46: Col18a1/Gpc3			0
4.14444	-3.69715	94	94: Zfp804b/Zmat4			0
-9.63189	-6.84461	72	72: Ano2/Foxp2			0
-0.735601	-0.844947	152	152: Foxp2/Gata3			0
-8.05373	5.52339	87	87: Col25a1/Nox4			0
0.44593	-2.47605	135	135: Zfp804b/Etl4	3.30365	weak activation	0
2.34875	-2.25691	67	67: Foxp2/Il1rapl2	-5.22788	weak inhibition	0
-5.13981	9.64769	146	146: Rxfp1/Ebf2			0
-9.53738	-2.45401	113	113: Slc17a7/Il1rapl2			0
-8.20451	5.0858	87	87: Col25a1/Nox4			0
4.30197	3.21405	91	91: Pax8/Bcl11a			0
-8.02385	3.01731	74	74: Rbm20/Nox4			0
5.10753	2.16119	176	176: Dkk2/Col25a1			0
-8.88503	-7.19615	72	72: Ano2/Foxp2			0
3.90222	-1.92113	84	84: Zfp804b/Lemd1			0
-3.19752	11.4465	38	38: Kcnh8/Maf			0
1.12935	-2.21713	30	30: Zfp804b/Npas1			0
0.939652	-1.58024	103	103: Gata3/Crhbp			0
-9.5079	-6.75399	72	72: Ano2/Foxp2			0
1.46071	-2.9472	30	30: Zfp804b/Npas1			0
-0.125637	1.85753	78	78: Ebf2/Adarb2			0
-8.2719	4.82053	87	87: Col25a1/Nox4			0
2.45554	1.33313	35	35: Dmbx1/Cntnap5b			0
1.32418	-5.80404	45	45: Prdm16/Zfp804b			0
-2.47622	11.085	38	38: Kcnh8/Maf			0
-6.35958	-0.0363228	80	80: Pdyn/Cpa6			0
-4.62298	-4.06223	168	168: Rspo2/Ntng1	3.6964	weak activation	0
4.65225	4.20385	75	75: Qrfprl/Baiap3			0
3.29221	-8.19784	149	149: Cartpt/Arhgap28			0
7.40912	-3.04562	65	65: Eya1/Hs3st4			0
0.298508	-0.721491	128	128: Cntn5/Nell1			0
-1.38501	4.98498	101	101: Kcnmb2/Ebf3			0
1.29075	-1.11351	33	33: Il1rapl2/Slc6a5			0
-7.81197	7.91707	46	46: Col18a1/Gpc3			0
0.0783922	-0.0187346	73	73: Sema3a/Klhl1			0
-6.30527	0.227477	80	80: Pdyn/Cpa6			0
1.03189	-0.646449	39	39: Col19a1/Sv2b			0.455251
-2.18582	11.4632	183	183: Kcnq4/Myo5b			0
-2.20981	-5.44088	50	50: Lhx9/Vwc2l			0
1.63367	-4.73734	28	28: Mecom/Sema3a			0
-2.68548	-3.85189	153	153: Lmo3/Cpne4			0.727648
0.887271	-0.478077	39	39: Col19a1/Sv2b			0
-10.5881	-2.5052	107	107: Slc17a7/Sgcg			0
5.40308	5.36652	126	126: Tfap2b/Slc39a8			0
0.00240858	-1.40151	152	152: Foxp2/Gata3			0
8.53806	-5.50343	154	154: Olfr78/Calcr			0
-10.26	3.73255	81	81: Gbx1/Fgf10			0
6.60688	4.5146	86	86: Tfap2b/Col25a1			0
-2.07706	-6.42687	63	63: Ebf2/Th	4.18945	weak activation	0
-2.83383	-6.25631	50	50: Lhx9/Vwc2l			0
2.48583	2.41613	124	124: Zfp804b/Dlk1			0
3.19422	-2.88394	62	62: Reln/Calcr			0
5.55058	3.66718	75	75: Qrfprl/Baiap3			0
0.120835	1.16441	60	60: Trhde/Kcnmb2			0
6.17602	4.8663	86	86: Tfap2b/Col25a1			0
3.17348	-4.63975	122	122: Zfp804b/Lncenc1			0
2.84822	-3.14276	62	62: Reln/Calcr			0
1.14893	-0.694668	33	33: Il1rapl2/Slc6a5			0
4.14581	-8.81931	53	53: Gal/Dkk2			0
-4.18999	-5.75455	158	158: Fn1/Kcnq4			0
4.04618	-6.91361	114	114: Tac1/Tafa2			0
2.08093	-4.26806	137	137: Mecom/Col12a1			0
3.40354	-4.77417	122	122: Zfp804b/Lncenc1			0
2.86627	5.99819	49	49: Ccbe1/Tspan18			0
0.638932	2.08617	78	78: Ebf2/Adarb2			0
-7.36388	3.52571	55	55: Rab38/Ano1			0
3.54155	5.87024	49	49: Ccbe1/Tspan18			0
0.249723	-2.39969	150	150: Nr5a2/Zfp804b			0
-0.207566	-8.02568	99	99: Lhx9/Pou6f2			0
-8.05041	7.90705	46	46: Col18a1/Gpc3			0
4.98758	7.45378	89	89: Necab1/Arhgap15			0
-2.68503	5.84391	42	42: Mylk/Mctp2			0
3.92359	1.16719	35	35: Dmbx1/Cntnap5b			0
-9.23589	-2.99326	121	121: Slc17a7/Lama1			0
0.24248	5.4559	56	56: Kcnmb2/Sema3a			0
-0.0127762	-0.50623	128	128: Cntn5/Nell1			0
4.96869	1.48854	102	102: Necab1/Pde1a	-3.13824	weak inhibition	0
4.30904	-8.37546	53	53: Gal/Dkk2			0
-4.28483	11.4299	63	63: Ebf2/Th	4.18945	weak activation	0
3.23334	-1.74591	84	84: Zfp804b/Lemd1			0
-4.87033	3.95733	129	129: Bnc2/Ebf2	3.25853	weak activation	0
-9.57947	-6.71032	72	72: Ano2/Foxp2			0
1.40043	-4.39764	28	28: Mecom/Sema3a			0
4.60791	-3.96348	100	100: Dlk1/F13a1			0
-12.8805	-1.08273	104	104: Gabra6/Fat2	3.13911	weak activation	0
-1.35655	-2.96643	88	88: Il1rapl2/Stpg2			0
-9.5314	-6.79034	72	72: Ano2/Foxp2			0
2.30999	0.387961	79	79: Kcnmb2/Slc6a5			0
-7.89874	2.80228	74	74: Rbm20/Nox4			0
4.88814	3.91325	75	75: Qrfprl/Baiap3			0
1.34543	-2.75237	39	39: Col19a1/Sv2b			0
4.69683	7.95948	89	89: Necab1/Arhgap15			0
3.08086	6.84005	58	58: Adarb2/Lama1			0
1.01345	-3.82688	109	109: Gcg/Reln	7.55569	weak activation	0
-6.47509	7.15728	171	171: Otof/Gbx1			0
5.5607	-1.78368	40	40: Ebf2/Ankfn1			0
-4.64929	1.9141	105	105: Ebf2/Calb1			0
-2.97391	-3.60634	153	153: Lmo3/Cpne4			0
-8.52345	-5.71277	177	177: Foxp2/Ano2			0
5.00996	6.30455	92	92: Pou6f2/Ccbe1			0
2.1571	-3.14179	62	62: Reln/Calcr			0
1.8306	-4.45812	28	28: Mecom/Sema3a			0
-6.51938	7.38644	125	125: Otof/Stac			0
4.73081	3.42181	91	91: Pax8/Bcl11a			0
3.15816	-8.40097	149	149: Cartpt/Arhgap28			0
-9.2544	5.89193	133	133: Nxph2/Nox4			0
3.39788	-0.619899	95	95: Tfap2b/Esr1			0
-8.45718	-5.77456	177	177: Foxp2/Ano2			0
-2.39111	4.84249	64	64: Ebf3/Pax2			0
-0.303763	-2.58335	109	109: Gcg/Reln	7.55569	weak activation	0
1.56301	0.075549	79	79: Kcnmb2/Slc6a5			0
4.36981	4.08474	75	75: Qrfprl/Baiap3			0
-5.22709	-0.0730806	156	156: Ankfn1/Pou4f1	3.45101	weak activation	0
-12.8236	-1.15452	104	104: Gabra6/Fat2	3.13911	weak activation	0
-2.40256	-7.88395	140	140: Fgf10/Cpne4			0
6.20783	0.15086	172	172: Bnc2/Ebf3			0
-9.12812	1.42271	179	179: Vmn1r207-ps/Pde11a			0
-8.37785	8.10676	46	46: Col18a1/Gpc3			0
-9.21896	1.47825	179	179: Vmn1r207-ps/Pde11a			0
-6.58951	7.62667	125	125: Otof/Stac			0
-9.01519	3.80295	81	81: Gbx1/Fgf10			0
-5.65737	-5.02172	158	158: Fn1/Kcnq4			0
-5.00686	5.16732	129	129: Bnc2/Ebf2	3.25853	weak activation	0
6.74995	-3.8418	167	167: Tph2/Slc6a4			0
-6.34803	0.410787	80	80: Pdyn/Cpa6			0
3.71156	1.25849	35	35: Dmbx1/Cntnap5b			0
1.60454	-0.358885	79	79: Kcnmb2/Slc6a5			0
3.44925	1.16903	35	35: Dmbx1/Cntnap5b			0
-0.940372	2.5913	60	60: Trhde/Kcnmb2			0
-0.226972	0.480941	73	73: Sema3a/Klhl1			0
-1.43056	-0.124987	127	127: Dach1/Unc5d			0
-9.12194	-7.00492	72	72: Ano2/Foxp2			0
-4.44892	11.2086	63	63: Ebf2/Th	4.18945	weak activation	0
6.33889	-1.50084	40	40: Ebf2/Ankfn1			0
3.28955	2.26089	132	132: Npas1/Skor2			0
-8.10701	3.82452	55	55: Rab38/Ano1			0
-1.62958	1.8327	108	108: Sema3a/Il1rapl2			0
-3.45943	5.69178	31	31: Cdh3/Nkain3			0
-0.725545	-5.19653	115	115: Sema3a/Cdh9			0
-2.42706	-7.86841	140	140: Fgf10/Cpne4			0
-7.51354	3.38697	74	74: Rbm20/Nox4			0
3.36029	8.21636	145	145: Col12a1/Tnc			0
-5.05264	1.9862	105	105: Ebf2/Calb1			0
4.80547	1.35716	102	102: Necab1/Pde1a	-3.13824	weak inhibition	0
-2.12094	-3.16127	112	112: Il1rapl2/Grm8			0
-1.86715	11.4085	183	183: Kcnq4/Myo5b			0
-3.10954	-6.39808	50	50: Lhx9/Vwc2l			0
-9.46154	-6.6247	156	156: Ankfn1/Pou4f1	3.45101	weak activation	0
-9.205	5.89126	133	133: Nxph2/Nox4			0
-4.51824	-0.177969	77	77: Ankfn1/Tcerg1l			0
1.36229	-3.70091	28	28: Mecom/Sema3a			0
-8.77735	-7.07695	72	72: Ano2/Foxp2			0
6.45593	-6.06089	85	85: Tfap2b/Glra3			0
-1.87723	3.19835	180	180: Cpa6/Cngb3			0
1.5094	-7.18858	128	128: Cntn5/Nell1			0
1.62656	-3.78808	28	28: Mecom/Sema3a			0
1.54284	6.93799	58	58: Adarb2/Lama1			0
3.27944	8.56051	120	120: Tfap2b/Trhde			0
6.47753	-6.08065	85	85: Tfap2b/Glra3			0
-9.64404	-6.68672	72	72: Ano2/Foxp2			0
-9.52993	-2.37152	113	113: Slc17a7/Il1rapl2			0
3.5744	-7.16559	130	130: Qrfpr/Tac1			0
-2.79826	4.52163	64	64: Ebf3/Pax2			0
-3.28221	6.80917	31	31: Cdh3/Nkain3			0
2.24539	5.35021	49	49: Ccbe1/Tspan18			0
-0.818099	3.55648	60	60: Trhde/Kcnmb2			0
1.33414	-0.577182	33	33: Il1rapl2/Slc6a5			0
-6.37892	-0.0222347	80	80: Pdyn/Cpa6			0
2.0093	7.07787	58	58: Adarb2/Lama1			0
-2.50822	4.25913	64	64: Ebf3/Pax2			0
-9.17637	1.50044	179	179: Vmn1r207-ps/Pde11a			0
-8.74659	-7.20327	72	72: Ano2/Foxp2			0
-0.0304475	5.45235	56	56: Kcnmb2/Sema3a			0
-1.60208	2.6437	108	108: Sema3a/Il1rapl2			0
2.38636	7.91108	41	41: Ryr1/Tfap2b	4.00825	weak activation	0
-4.63098	-1.38982	77	77: Ankfn1/Tcerg1l			0
2.50334	-0.339893	66	66: Mecom/Pou6f2			0
-4.54971	-1.52174	77	77: Ankfn1/Tcerg1l			0
3.17414	2.31457	132	132: Npas1/Skor2			0
-4.73421	0.74047	147	147: Col5a2/Col6a1			0
-9.14363	1.54217	179	179: Vmn1r207-ps/Pde11a			0
-2.4898	6.41922	31	31: Cdh3/Nkain3			0
3.69116	-2.08757	84	84: Zfp804b/Lemd1			0
2.39574	7.04168	58	58: Adarb2/Lama1			0
5.7915	-8.82678	111	111: Cartpt/Postn			0
-9.85995	-2.66526	107	107: Slc17a7/Sgcg			0
-8.12765	2.04042	74	74: Rbm20/Nox4			0
-7.254	3.11852	74	74: Rbm20/Nox4			0
-7.94203	7.86446	46	46: Col18a1/Gpc3			0
-1.97758	2.0606	108	108: Sema3a/Il1rapl2			0
-0.228689	1.51596	60	60: Trhde/Kcnmb2			0
-0.492457	-0.206842	39	39: Col19a1/Sv2b			0
-4.67011	10.9298	63	63: Ebf2/Th	4.18945	weak activation	0
7.96172	-2.74142	65	65: Eya1/Hs3st4			0
-9.23533	-7.25481	72	72: Ano2/Foxp2			0
-6.68968	0.109382	80	80: Pdyn/Cpa6			0
-8.88298	-7.21298	72	72: Ano2/Foxp2			0
1.49629	2.68782	116	116: Prph/Slc5a7	3.12655	weak activation	0
-8.08347	2.90531	74	74: Rbm20/Nox4			0
-9.41014	4.52568	144	144: Nox4/Kcnmb2			0
-1.09987	-4.14196	68	68: Klhl1/Tafa1			0
-0.529579	-1.4037	82	82: Tal1/Nell1	7.12448	weak activation	0
2.87186	-3.85949	30	30: Zfp804b/Npas1			0
2.47149	-5.73631	173	173: Mecom/Oprk1			0
-2.75022	-6.54605	50	50: Lhx9/Vwc2l			0
2.7901	-4.13041	122	122: Zfp804b/Lncenc1			0
6.43572	-6.23593	85	85: Tfap2b/Glra3			0
-3.11272	4.9076	171	171: Otof/Gbx1			0
2.79021	8.98283	41	41: Ryr1/Tfap2b	4.00825	weak activation	0
-4.60572	1.24598	105	105: Ebf2/Calb1			0
-8.09974	2.10794	74	74: Rbm20/Nox4			0
-0.767766	-3.13578	88	88: Il1rapl2/Stpg2			0
-2.82428	5.31421	64	64: Ebf3/Pax2			0
3.10059	3.51189	178	178: Npy/Ankfn1			0
3.47462	3.59387	178	178: Npy/Ankfn1			0
-9.41917	-2.22757	113	113: Slc17a7/Il1rapl2			0
-5.7377	-4.94557	158	158: Fn1/Kcnq4			0
-3.63358	-3.0268	153	153: Lmo3/Cpne4			0
4.46229	-8.1725	53	53: Gal/Dkk2			0
3.01999	6.79048	58	58: Adarb2/Lama1			0
-0.566115	2.89419	60	60: Trhde/Kcnmb2			0
0.815529	-4.39218	123	123: Reln/Pou4f1			0
-4.65627	-1.78451	77	77: Ankfn1/Tcerg1l			0
1.09498	-0.570008	33	33: Il1rapl2/Slc6a5			0
-8.47559	3.97169	55	55: Rab38/Ano1			0
-9.28966	1.38661	179	179: Vmn1r207-ps/Pde11a			0
0.215718	-3.97812	90	90: Pou4f1/Klhl1			0
-2.71346	11.599	38	38: Kcnh8/Maf			0
1.89635	-2.65746	39	39: Col19a1/Sv2b			0
-2.64814	6.5235	31	31: Cdh3/Nkain3			0
3.3866	0.955042	35	35: Dmbx1/Cntnap5b			0
-2.77133	6.44437	31	31: Cdh3/Nkain3			0
3.63546	3.10516	91	91: Pax8/Bcl11a			0
-4.09607	-7.31148	42	42: Mylk/Mctp2			0
0.567916	-1.80859	103	103: Gata3/Crhbp			0
-6.63986	0.00617177	80	80: Pdyn/Cpa6			0
-4.90716	10.0089	146	146: Rxfp1/Ebf2			0
2.26363	-4.3804	137	137: Mecom/Col12a1			0
4.93907	-1.27367	51	51: Bnc2/Ebf2			0
0.804462	-3.32348	115	115: Sema3a/Cdh9			0
-8.45246	-5.802	177	177: Foxp2/Ano2			0
4.87187	-5.44118	43	43: Tafa2/Pde1a			0
5.04067	3.8262	75	75: Qrfprl/Baiap3			0
-2.51651	-6.03103	50	50: Lhx9/Vwc2l			0
-8.11925	5.52416	87	87: Col25a1/Nox4			0
4.15098	-6.99645	114	114: Tac1/Tafa2			0
0.651733	-4.17052	184	184: Calcr/Shox2			0
1.97753	-1.28181	33	33: Il1rapl2/Slc6a5			0
0.306348	0.365093	73	73: Sema3a/Klhl1			0
-9.24444	-7.15581	72	72: Ano2/Foxp2			0
-6.63967	0.161206	80	80: Pdyn/Cpa6			0
-1.21063	0.654033	96	96: Npsr1/Igf1	-3.84356	weak inhibition	0
8.19444	-2.94346	65	65: Eya1/Hs3st4			0
-2.8215	6.33967	31	31: Cdh3/Nkain3			0
-6.32564	-0.082916	80	80: Pdyn/Cpa6			0
0.900344	-0.354686	33	33: Il1rapl2/Slc6a5			0
-4.70446	-1.74419	77	77: Ankfn1/Tcerg1l			0
3.85308	-1.91732	84	84: Zfp804b/Lemd1			0
-7.72147	7.19952	46	46: Col18a1/Gpc3			0
-2.61039	-2.56779	88	88: Il1rapl2/Stpg2			0
4.84009	-4.10956	100	100: Dlk1/F13a1			0
-1.93024	-3.43256	112	112: Il1rapl2/Grm8			0
2.08562	-3.31985	30	30: Zfp804b/Npas1			0.476291
-8.48369	3.92247	55	55: Rab38/Ano1			0
2.00187	-1.71294	30	30: Zfp804b/Npas1			0
5.69738	-0.574287	51	51: Bnc2/Ebf2			0
-3.00626	-5.04863	118	118: Lhx9/Col25a1			0
1.73482	-1.27124	33	33: Il1rapl2/Slc6a5			0
5.35325	-5.85136	85	85: Tfap2b/Glra3			0
-1.49021	-1.1457	82	82: Tal1/Nell1	7.12448	weak activation	0
-2.99779	11.6786	38	38: Kcnh8/Maf			0
1.11129	0.0234537	39	39: Col19a1/Sv2b			0
3.53103	7.54383	145	145: Col12a1/Tnc			0
-2.87403	5.16247	64	64: Ebf3/Pax2			0
0.350985	-0.521924	128	128: Cntn5/Nell1			0
0.0580176	-7.60872	99	99: Lhx9/Pou6f2			0
-0.0561521	-0.0209989	73	73: Sema3a/Klhl1			0
-0.172664	-0.249516	128	128: Cntn5/Nell1			0
-1.00675	-0.908594	82	82: Tal1/Nell1	7.12448	weak activation	0
-0.767926	2.08892	60	60: Trhde/Kcnmb2			0
2.47082	-2.91809	62	62: Reln/Calcr			0
2.05094	-4.07687	137	137: Mecom/Col12a1			0
-9.06236	4.05119	81	81: Gbx1/Fgf10			0
-9.04414	-6.99105	72	72: Ano2/Foxp2			0
-4.30878	11.3277	63	63: Ebf2/Th	4.18945	weak activation	1.34866
4.63361	1.23855	102	102: Necab1/Pde1a	-3.13824	weak inhibition	0
4.5695	-3.93067	100	100: Dlk1/F13a1			0
-1.40311	1.34024	96	96: Npsr1/Igf1	-3.84356	weak inhibition	0
2.48605	-5.8008	173	173: Mecom/Oprk1			0
-7.64555	3.80343	55	55: Rab38/Ano1			0
-0.836215	-2.43075	60	60: Trhde/Kcnmb2			0
2.29971	5.56838	49	49: Ccbe1/Tspan18			0
2.82902	-4.95522	114	114: Tac1/Tafa2			0
0.219914	0.891281	73	73: Sema3a/Klhl1			0
-1.04356	-2.35687	109	109: Gcg/Reln	7.55569	weak activation	0
0.135418	-5.81753	45	45: Prdm16/Zfp804b			0
-7.47907	3.63679	55	55: Rab38/Ano1			0
4.42656	3.36818	91	91: Pax8/Bcl11a			0
-1.66733	-2.30996	73	73: Sema3a/Klhl1			0
-12.9332	-1.14802	104	104: Gabra6/Fat2	3.13911	weak activation	0
-3.9732	-7.27912	42	42: Mylk/Mctp2			0
1.42992	2.55706	116	116: Prph/Slc5a7	3.12655	weak activation	0
-5.72112	-5.00012	158	158: Fn1/Kcnq4			0
-2.71484	11.675	38	38: Kcnh8/Maf			0
-1.34326	-3.81317	68	68: Klhl1/Tafa1			0
-1.20891	1.86158	96	96: Npsr1/Igf1	-3.84356	weak inhibition	0
-0.830296	-0.796933	152	152: Foxp2/Gata3			0
-3.85095	2.09167	155	155: Kcnh8/Arhgap6			0
-9.27572	-7.30084	72	72: Ano2/Foxp2			0
-8.67859	4.8492	144	144: Nox4/Kcnmb2			0
-1.8753	-6.6584	174	174: Prdm6/Grp			0
-6.77361	3.77598	119	119: Npas1/Nell1			0
1.47465	-6.0995	123	123: Reln/Pou4f1			0
-8.14022	2.07856	74	74: Rbm20/Nox4			0
-5.08174	3.28025	148	148: Ccdc172/Ebf2			0
-3.85462	-7.66418	42	42: Mylk/Mctp2			0
-8.02379	7.80342	46	46: Col18a1/Gpc3			0
6.37215	4.55357	86	86: Tfap2b/Col25a1			0
5.63754	-1.19447	51	51: Bnc2/Ebf2			0
0.309388	-3.59956	135	135: Zfp804b/Etl4	3.30365	weak activation	0
-8.9103	-3.48607	121	121: Slc17a7/Lama1			0
6.54262	4.43894	86	86: Tfap2b/Col25a1			0
-0.984902	-3.07031	88	88: Il1rapl2/Stpg2			0
-2.46876	0.0611381	57	57: Adarb2/Ebf2			0
4.4084	-8.07319	53	53: Gal/Dkk2			0
-0.171729	-1.88801	134	134: Dach1/Sema3a			0
3.17925	7.37383	58	58: Adarb2/Lama1			0
-3.86559	11.375	63	63: Ebf2/Th	4.18945	weak activation	0
3.60145	-8.52254	149	149: Cartpt/Arhgap28			0
-4.03793	2.75117	170	170: Myo5b/Otof			0
-3.22807	6.86138	31	31: Cdh3/Nkain3			0
-4.08557	-5.76222	158	158: Fn1/Kcnq4			0
-0.0745231	-1.00144	134	134: Dach1/Sema3a			0
-1.90862	4.99541	64	64: Ebf3/Pax2			0
0.792888	-4.08658	90	90: Pou4f1/Klhl1			0
2.01	0.057221	79	79: Kcnmb2/Slc6a5			0
3.58868	1.10429	35	35: Dmbx1/Cntnap5b			0
-2.68453	4.48285	64	64: Ebf3/Pax2			0
-0.187316	-3.03047	109	109: Gcg/Reln	7.55569	weak activation	0
-0.812088	-5.19618	115	115: Sema3a/Cdh9			0
5.63276	-7.46365	76	76: Dbh/Phox2b	4.22107	weak activation	0
3.59953	-7.09439	130	130: Qrfpr/Tac1			0
-9.31346	-6.64255	72	72: Ano2/Foxp2			0
0.194679	-3.99037	90	90: Pou4f1/Klhl1			0
-9.33449	4.0001	81	81: Gbx1/Fgf10			0
0.452057	-3.1984	135	135: Zfp804b/Etl4	3.30365	weak activation	0
8.01727	-4.87058	70	70: Tfap2b/Cntnap5b	4.0868	weak activation	0
2.79505	1.12741	35	35: Dmbx1/Cntnap5b			0
-9.5758	-6.7415	72	72: Ano2/Foxp2			0
-0.981281	5.49035	101	101: Kcnmb2/Ebf3			0
-4.01112	-7.27254	42	42: Mylk/Mctp2			0
-7.85376	5.6477	87	87: Col25a1/Nox4			0
4.88642	-5.43281	43	43: Tafa2/Pde1a			0
-6.61388	0.0395607	80	80: Pdyn/Cpa6			0
4.74145	6.54446	92	92: Pou6f2/Ccbe1			0
-4.6797	-1.61058	77	77: Ankfn1/Tcerg1l			0
-0.271778	-2.69452	109	109: Gcg/Reln	7.55569	weak activation	0
0.101437	-7.6486	99	99: Lhx9/Pou6f2			0
3.85786	-3.63746	94	94: Zfp804b/Zmat4			0
-2.81398	-1.97813	175	175: Lama1/Sntg2			0
3.82923	2.73684	91	91: Pax8/Bcl11a			0
2.08796	-0.833356	66	66: Mecom/Pou6f2			0
4.32788	3.3373	91	91: Pax8/Bcl11a			0
0.175639	1.03171	73	73: Sema3a/Klhl1			0
-9.53094	-2.84965	121	121: Slc17a7/Lama1			0
-8.82937	-7.01246	72	72: Ano2/Foxp2			0
5.47785	1.9347	102	102: Necab1/Pde1a	-3.13824	weak inhibition	0
-9.29279	-6.84485	72	72: Ano2/Foxp2			0
-7.43137	2.7577	74	74: Rbm20/Nox4			0
1.90536	-0.71972	79	79: Kcnmb2/Slc6a5			0
0.572704	1.951	78	78: Ebf2/Adarb2			0
-3.46627	2.25793	155	155: Kcnh8/Arhgap6			0
1.19031	-1.48642	39	39: Col19a1/Sv2b			0
4.07417	-4.96951	43	43: Tafa2/Pde1a			0
5.38928	5.22542	126	126: Tfap2b/Slc39a8			0
1.55177	-3.29998	30	30: Zfp804b/Npas1			0
5.33696	2.84254	83	83: Agtr1b/Cntnap5b			0
-2.43508	-7.47512	140	140: Fgf10/Cpne4			0
0.107742	-7.62153	99	99: Lhx9/Pou6f2			0
6.23964	-1.32103	40	40: Ebf2/Ankfn1			0
0.915468	-4.05764	90	90: Pou4f1/Klhl1			0
-1.91174	-6.44467	174	174: Prdm6/Grp			0
0.837769	0.0397331	158	158: Fn1/Kcnq4			0
1.19345	-4.00557	135	135: Zfp804b/Etl4	3.30365	weak activation	0
-9.54206	-6.65344	72	72: Ano2/Foxp2			0
-0.771673	4.55691	59	59: Kcnmb2/Sema3a			0
-8.48917	-5.77954	177	177: Foxp2/Ano2			0
2.14483	-1.77183	67	67: Foxp2/Il1rapl2	-5.22788	weak inhibition	0
3.91458	6.75648	142	142: Cpne4/Trhde			0
-8.44045	-5.76537	177	177: Foxp2/Ano2			0
6.6033	4.75812	86	86: Tfap2b/Col25a1			0
-4.36974	0.671219	147	147: Col5a2/Col6a1			0
-1.80201	-6.58808	174	174: Prdm6/Grp			0
2.50555	2.62506	124	124: Zfp804b/Dlk1			0
1.87547	-3.35311	30	30: Zfp804b/Npas1			0
-7.60873	3.05489	74	74: Rbm20/Nox4			0
-9.18435	4.90201	144	144: Nox4/Kcnmb2			0
3.60902	-6.96329	130	130: Qrfpr/Tac1			0
-2.46906	-5.95133	50	50: Lhx9/Vwc2l			0
4.03395	-8.76476	53	53: Gal/Dkk2			0
-8.43682	-5.74922	177	177: Foxp2/Ano2			0
-9.63414	-2.55551	113	113: Slc17a7/Il1rapl2			0
-10.3895	-2.59946	107	107: Slc17a7/Sgcg			0
0.764905	-0.761578	33	33: Il1rapl2/Slc6a5			0
3.04055	-1.78667	67	67: Foxp2/Il1rapl2	-5.22788	weak inhibition	0
3.69295	6.95888	142	142: Cpne4/Trhde			0
-0.0465443	5.16435	56	56: Kcnmb2/Sema3a			0
3.80919	-3.00612	148	148: Ccdc172/Ebf2			0
5.26477	4.03991	75	75: Qrfprl/Baiap3			0
0.928548	-3.10619	30	30: Zfp804b/Npas1			0
-1.26286	-3.78432	68	68: Klhl1/Tafa1			0
-0.607042	-10.3671	157	157: Cnpy1/Adamts18			0
3.67982	2.48103	132	132: Npas1/Skor2			0
-9.15052	-7.0235	72	72: Ano2/Foxp2			0
-2.75694	6.29331	31	31: Cdh3/Nkain3			0
4.04865	1.76625	132	132: Npas1/Skor2			0
-0.397728	-0.0226977	73	73: Sema3a/Klhl1			0
0.997495	-1.50265	33	33: Il1rapl2/Slc6a5			0
3.07937	-2.8368	62	62: Reln/Calcr			0
5.02818	1.47405	102	102: Necab1/Pde1a	-3.13824	weak inhibition	0
5.32657	-1.18185	51	51: Bnc2/Ebf2			0
5.71499	5.23458	126	126: Tfap2b/Slc39a8			0
-1.78184	2.49972	108	108: Sema3a/Il1rapl2			0
1.40625	-1.57511	30	30: Zfp804b/Npas1			0
0.0270556	1.81033	78	78: Ebf2/Adarb2			0
-2.18857	3.69122	133	133: Nxph2/Nox4			0
-0.0792871	-2.83384	109	109: Gcg/Reln	7.55569	weak activation	0
1.99014	-2.89282	62	62: Reln/Calcr			0
2.39265	-2.91191	62	62: Reln/Calcr			0
4.57527	7.99945	89	89: Necab1/Arhgap15			0
1.66762	-3.5828	79	79: Kcnmb2/Slc6a5			0
6.7352	-3.73674	167	167: Tph2/Slc6a4			0
-0.573261	2.63072	157	157: Cnpy1/Adamts18			0
4.09681	-5.27899	43	43: Tafa2/Pde1a			0
4.16732	-3.45342	94	94: Zfp804b/Zmat4			0
-2.68081	-6.26072	50	50: Lhx9/Vwc2l			0
3.83862	-3.24605	146	146: Rxfp1/Ebf2			0
3.88381	2.0355	35	35: Dmbx1/Cntnap5b			0
-4.37965	11.2569	63	63: Ebf2/Th	4.18945	weak activation	0.417058
4.75134	7.85768	89	89: Necab1/Arhgap15			0
0.696125	-3.04123	135	135: Zfp804b/Etl4	3.30365	weak activation	0
5.22699	-3.06927	143	143: Kcnq5/Hs3st4			0
0.720098	-5.49669	45	45: Prdm16/Zfp804b			0
-1.13088	-4.23794	68	68: Klhl1/Tafa1			0.277492
-1.62831	-1.17119	82	82: Tal1/Nell1	7.12448	weak activation	0
2.05253	-2.92585	62	62: Reln/Calcr			0
-0.863773	-0.812897	96	96: Npsr1/Igf1	-3.84356	weak inhibition	0
2.26772	1.21296	91	91: Pax8/Bcl11a			0
-8.84981	-7.17103	72	72: Ano2/Foxp2			0
4.41976	-6.41355	43	43: Tafa2/Pde1a			0
5.18809	1.74175	102	102: Necab1/Pde1a	-3.13824	weak inhibition	0
3.72373	8.0211	145	145: Col12a1/Tnc			0
-2.7516	-3.68486	153	153: Lmo3/Cpne4			0
-1.28194	1.11202	96	96: Npsr1/Igf1	-3.84356	weak inhibition	0
-0.412537	-5.00257	115	115: Sema3a/Cdh9			0
-1.84429	-2.8616	88	88: Il1rapl2/Stpg2			0
1.61551	-1.68541	39	39: Col19a1/Sv2b			0
1.39906	3.11928	116	116: Prph/Slc5a7	3.12655	weak activation	0
0.622764	-3.19968	30	30: Zfp804b/Npas1			0
-1.4206	-0.0799658	127	127: Dach1/Unc5d			0
-6.36897	0.393138	80	80: Pdyn/Cpa6			0
-1.94213	-3.11175	112	112: Il1rapl2/Grm8			0
0.110354	5.1851	56	56: Kcnmb2/Sema3a			0
-6.44105	-0.0136003	80	80: Pdyn/Cpa6			0
-2.084	-14.0156	182	182: Samd3/Cnpy1			0
-1.55078	-7.16783	151	151: Lhx2/Reln			0
3.17511	9.28666	41	41: Ryr1/Tfap2b	4.00825	weak activation	0
-9.20454	5.96518	133	133: Nxph2/Nox4			0
-4.72313	-4.10239	168	168: Rspo2/Ntng1	3.6964	weak activation	0
0.0592526	-5.57347	45	45: Prdm16/Zfp804b			0
0.275283	-2.80196	109	109: Gcg/Reln	7.55569	weak activation	0
2.6429	8.21976	120	120: Tfap2b/Trhde			0
-1.54726	-7.29027	151	151: Lhx2/Reln			0
-0.00494773	-1.33914	134	134: Dach1/Sema3a			0
4.87283	-8.39809	53	53: Gal/Dkk2			0
3.00058	-2.89867	62	62: Reln/Calcr			0
-10.5286	-2.52521	107	107: Slc17a7/Sgcg			0
-10.6174	-2.37976	107	107: Slc17a7/Sgcg			0
-0.63313	-10.346	157	157: Cnpy1/Adamts18			0
-9.04772	1.50124	179	179: Vmn1r207-ps/Pde11a			0
-8.47033	-5.78512	177	177: Foxp2/Ano2			0
-9.15837	5.96092	133	133: Nxph2/Nox4			0
-4.24466	-5.67249	158	158: Fn1/Kcnq4			0
-12.8644	-1.05186	104	104: Gabra6/Fat2	3.13911	weak activation	0
4.46487	-6.52869	114	114: Tac1/Tafa2			0
-9.0579	-7.0423	72	72: Ano2/Foxp2			0
1.73089	0.0998653	79	79: Kcnmb2/Slc6a5			0
4.32719	4.17934	75	75: Qrfprl/Baiap3			0
2.54406	8.35748	120	120: Tfap2b/Trhde			0
-4.06447	11.378	63	63: Ebf2/Th	4.18945	weak activation	0
0.777633	-0.833246	39	39: Col19a1/Sv2b			0
-8.10832	7.93893	46	46: Col18a1/Gpc3			0
3.28129	-7.10994	130	130: Qrfpr/Tac1			0
0.576214	-1.70488	103	103: Gata3/Crhbp			0
6.51293	4.41575	86	86: Tfap2b/Col25a1			0
3.35781	-6.85187	130	130: Qrfpr/Tac1			0
2.3774	5.54531	49	49: Ccbe1/Tspan18			0
-0.540765	2.81191	60	60: Trhde/Kcnmb2			0
-6.5771	0.156865	80	80: Pdyn/Cpa6			0
1.9963	-5.38365	123	123: Reln/Pou4f1			0
5.80781	2.7165	83	83: Agtr1b/Cntnap5b			0
-9.80366	-3.38529	161	161: Slc17a7/Col27a1			0
0.238433	-1.47549	103	103: Gata3/Crhbp			0
-4.57113	11.0663	63	63: Ebf2/Th	4.18945	weak activation	1.7384
4.20849	2.39235	91	91: Pax8/Bcl11a			0
-6.5784	0.159079	80	80: Pdyn/Cpa6			0
2.611	2.48872	124	124: Zfp804b/Dlk1			0
-0.066527	-6.52079	185	185: Hmcn2/Abcb5			0
-1.05993	-4.12528	68	68: Klhl1/Tafa1			0
-4.50225	1.85759	105	105: Ebf2/Calb1			0
-9.93526	-2.79598	113	113: Slc17a7/Il1rapl2			0
3.03123	-3.01575	43	43: Tafa2/Pde1a			0
1.0038	-3.90007	90	90: Pou4f1/Klhl1			0
1.82524	-2.8248	62	62: Reln/Calcr			0
3.28499	-5.00963	122	122: Zfp804b/Lncenc1			0
3.60985	1.1705	35	35: Dmbx1/Cntnap5b			0
-5.75322	-4.96037	158	158: Fn1/Kcnq4			0
6.7755	-3.64021	167	167: Tph2/Slc6a4			0
-9.67506	4.09732	81	81: Gbx1/Fgf10			0
5.19794	-1.89568	40	40: Ebf2/Ankfn1			0
-7.81867	2.8951	74	74: Rbm20/Nox4			0
1.16909	-0.600384	39	39: Col19a1/Sv2b			0
4.14906	3.16121	91	91: Pax8/Bcl11a			0
-9.16564	3.24426	74	74: Rbm20/Nox4			0
3.30566	-8.42675	149	149: Cartpt/Arhgap28			0
-4.30077	-0.304102	90	90: Pou4f1/Klhl1			0
-4.66364	10.934	63	63: Ebf2/Th	4.18945	weak activation	0
1.83881	-2.02006	30	30: Zfp804b/Npas1			0
-2.68133	10.9835	38	38: Kcnh8/Maf			0
0.387393	0.153812	33	33: Il1rapl2/Slc6a5			0
-10.0602	-2.86925	107	107: Slc17a7/Sgcg			0
4.96828	-4.15169	100	100: Dlk1/F13a1			0
3.04925	-2.92097	62	62: Reln/Calcr			0
2.6674	7.26868	58	58: Adarb2/Lama1			0
-2.43054	11.0466	38	38: Kcnh8/Maf			0
-0.348425	-4.92648	115	115: Sema3a/Cdh9			0
4.01914	-1.82927	84	84: Zfp804b/Lemd1			0
-1.83492	3.62622	180	180: Cpa6/Cngb3			0
0.972057	-0.40734	35	35: Dmbx1/Cntnap5b			0
-0.98962	-2.39524	109	109: Gcg/Reln	7.55569	weak activation	0
2.43842	2.50749	124	124: Zfp804b/Dlk1			0
1.62613	-4.07952	28	28: Mecom/Sema3a			0
3.08834	-5.66524	76	76: Dbh/Phox2b	4.22107	weak activation	0
4.33454	1.12911	102	102: Necab1/Pde1a	-3.13824	weak inhibition	0
6.54577	-1.61198	40	40: Ebf2/Ankfn1			0
0.39589	-1.13348	128	128: Cntn5/Nell1			0
-7.88145	3.75935	55	55: Rab38/Ano1			0
-1.25034	-4.4726	68	68: Klhl1/Tafa1			0
-1.49588	-1.18533	82	82: Tal1/Nell1	7.12448	weak activation	0
3.97683	1.65832	132	132: Npas1/Skor2			0
-0.575848	2.91715	60	60: Trhde/Kcnmb2			0
3.44773	-0.572163	95	95: Tfap2b/Esr1			0
-2.77242	6.29181	31	31: Cdh3/Nkain3			0
-0.215806	0.476179	73	73: Sema3a/Klhl1			0
2.08268	-3.39097	30	30: Zfp804b/Npas1			0
-1.57014	-3.53712	112	112: Il1rapl2/Grm8			0
-5.74126	-4.96528	158	158: Fn1/Kcnq4			0
-8.27464	6.72811	162	162: Chrdl1/Kcnh8			0
-0.231408	-2.80314	109	109: Gcg/Reln	7.55569	weak activation	0
0.181735	-2.978	109	109: Gcg/Reln	7.55569	weak activation	0
-0.687113	-10.2259	157	157: Cnpy1/Adamts18			0
-0.357709	-4.78455	115	115: Sema3a/Cdh9			0
2.4648	-0.390536	66	66: Mecom/Pou6f2			0
0.295889	-2.35799	150	150: Nr5a2/Zfp804b			0
-8.67194	5.92055	133	133: Nxph2/Nox4			0
3.70141	6.92757	142	142: Cpne4/Trhde			0
-9.25168	4.7909	144	144: Nox4/Kcnmb2			0
2.5065	8.72177	120	120: Tfap2b/Trhde			0
-1.9584	-6.1127	151	151: Lhx2/Reln			0
4.03754	-7.02364	114	114: Tac1/Tafa2			0
-0.384467	-0.574747	152	152: Foxp2/Gata3			0
2.20253	-0.42779	66	66: Mecom/Pou6f2			0
6.79121	-3.66691	167	167: Tph2/Slc6a4			0
-0.207056	-7.63286	99	99: Lhx9/Pou6f2			0
-6.63659	0.105567	80	80: Pdyn/Cpa6			0
0.315289	-1.45433	82	82: Tal1/Nell1	7.12448	weak activation	0
-0.0777906	-1.02351	134	134: Dach1/Sema3a			0
6.45363	-1.65799	40	40: Ebf2/Ankfn1			0
9.31445	-6.7492	97	97: Gfral/Sctr			0
0.387875	-1.61094	103	103: Gata3/Crhbp			0
-1.78289	-3.39035	112	112: Il1rapl2/Grm8			0
2.55579	-3.57574	43	43: Tafa2/Pde1a			0
3.54119	0.60047	35	35: Dmbx1/Cntnap5b			0
-0.393044	-0.125692	73	73: Sema3a/Klhl1			0
-7.68951	7.24971	46	46: Col18a1/Gpc3			0
0.292543	4.70105	59	59: Kcnmb2/Sema3a			0
3.12202	6.57524	58	58: Adarb2/Lama1			0
-0.742427	-0.738804	152	152: Foxp2/Gata3			0
-4.8491	4.07302	129	129: Bnc2/Ebf2	3.25853	weak activation	0
-9.61217	-6.83387	72	72: Ano2/Foxp2			0
-8.82937	6.09575	133	133: Nxph2/Nox4			0
6.54565	4.40825	86	86: Tfap2b/Col25a1			0
-3.5992	11.5219	38	38: Kcnh8/Maf			1.48569
5.76636	-8.4162	111	111: Cartpt/Postn			0
0.578101	1.90439	78	78: Ebf2/Adarb2			0
1.67707	-3.23856	30	30: Zfp804b/Npas1			0
0.23677	4.62722	59	59: Kcnmb2/Sema3a			0
-1.05239	2.68068	60	60: Trhde/Kcnmb2			0
3.48288	0.309304	95	95: Tfap2b/Esr1			0
1.5642	-0.73441	33	33: Il1rapl2/Slc6a5			0
2.61028	9.16596	41	41: Ryr1/Tfap2b	4.00825	weak activation	0
5.11179	1.46685	102	102: Necab1/Pde1a	-3.13824	weak inhibition	0
2.24852	-1.32454	66	66: Mecom/Pou6f2			0
5.33176	3.17744	83	83: Agtr1b/Cntnap5b			0
-7.81617	3.03734	74	74: Rbm20/Nox4			0
-0.730607	-5.14785	115	115: Sema3a/Cdh9			0
1.66918	-1.34286	30	30: Zfp804b/Npas1			0
-0.12161	0.300127	73	73: Sema3a/Klhl1			0
-0.785947	-0.787106	152	152: Foxp2/Gata3			0
-8.96189	-7.08309	72	72: Ano2/Foxp2			0
4.18042	3.12747	91	91: Pax8/Bcl11a			0
-1.52404	-7.42034	151	151: Lhx2/Reln			0.904982
9.64752	-5.79949	159	159: Casr/Slc6a2			0
5.67133	-0.835037	51	51: Bnc2/Ebf2			0
4.08157	-5.14375	43	43: Tafa2/Pde1a			0
0.519465	-1.47657	82	82: Tal1/Nell1	7.12448	weak activation	0
-9.70135	-2.66605	113	113: Slc17a7/Il1rapl2			0
3.06878	-5.51735	184	184: Calcr/Shox2			0
-0.698053	2.58066	60	60: Trhde/Kcnmb2			0
-1.2953	2.79099	60	60: Trhde/Kcnmb2			0
-9.25288	3.91499	81	81: Gbx1/Fgf10			0
0.614519	-1.67449	103	103: Gata3/Crhbp			0
-6.60387	0.106067	80	80: Pdyn/Cpa6			0
-6.73253	0.047437	80	80: Pdyn/Cpa6			1.00621
-1.04868	-2.38553	109	109: Gcg/Reln	7.55569	weak activation	0
-4.46861	-3.95092	168	168: Rspo2/Ntng1	3.6964	weak activation	0.47438
-6.59313	0.0913008	80	80: Pdyn/Cpa6			0
-1.17393	5.44847	101	101: Kcnmb2/Ebf3			0
-4.28522	2.08095	156	156: Ankfn1/Pou4f1	3.45101	weak activation	0
-1.68438	1.05587	57	57: Adarb2/Ebf2			0
-3.77784	-3.04558	157	157: Cnpy1/Adamts18			0
6.52019	-1.55393	40	40: Ebf2/Ankfn1			0
0.611027	-5.42708	45	45: Prdm16/Zfp804b			0
6.02664	-4.54984	70	70: Tfap2b/Cntnap5b	4.0868	weak activation	0
5.39657	5.78917	126	126: Tfap2b/Slc39a8			0.693147
-3.96111	-7.48402	42	42: Mylk/Mctp2			0
-8.81893	-7.11438	72	72: Ano2/Foxp2			0
-4.03123	-7.4604	42	42: Mylk/Mctp2			0
8.733	-6.77767	97	97: Gfral/Sctr			0
4.24566	-5.43065	43	43: Tafa2/Pde1a			0
-12.9405	-1.15571	104	104: Gabra6/Fat2	3.13911	weak activation	0
-8.47996	-5.7547	177	177: Foxp2/Ano2			0
0.700122	-3.37139	90	90: Pou4f1/Klhl1			0
0.12918	-0.248028	128	128: Cntn5/Nell1			0
3.03086	-2.58271	84	84: Zfp804b/Lemd1			0
6.67197	4.47578	86	86: Tfap2b/Col25a1			0
3.48475	8.24017	145	145: Col12a1/Tnc			0
-0.157124	-1.35356	82	82: Tal1/Nell1	7.12448	weak activation	0
-0.908044	-1.18041	152	152: Foxp2/Gata3			0
-2.43953	-8.05547	140	140: Fgf10/Cpne4			0
-13.0718	-1.27965	104	104: Gabra6/Fat2	3.13911	weak activation	0
1.5457	-5.4511	45	45: Prdm16/Zfp804b			0
4.49836	6.46965	92	92: Pou6f2/Ccbe1			0
2.53931	-0.287605	66	66: Mecom/Pou6f2			0
-3.72421	11.5168	38	38: Kcnh8/Maf			0.922105
3.88017	1.19596	35	35: Dmbx1/Cntnap5b			0
-6.63589	3.92641	119	119: Npas1/Nell1			0
6.59856	4.41553	86	86: Tfap2b/Col25a1			0
-9.15606	1.53315	179	179: Vmn1r207-ps/Pde11a			0
1.03519	-0.92387	33	33: Il1rapl2/Slc6a5			0
3.07615	1.25494	35	35: Dmbx1/Cntnap5b			0
0.0184466	-0.122576	73	73: Sema3a/Klhl1			0
1.05226	-2.65133	30	30: Zfp804b/Npas1			0
4.49282	8.10247	89	89: Necab1/Arhgap15			0
4.56997	-8.06055	53	53: Gal/Dkk2			0
0.368916	-2.4481	150	150: Nr5a2/Zfp804b			0
-7.43089	2.71376	74	74: Rbm20/Nox4			0
3.39378	-7.41771	130	130: Qrfpr/Tac1			0
-2.43866	6.40319	31	31: Cdh3/Nkain3			0
-0.313033	-3.56622	109	109: Gcg/Reln	7.55569	weak activation	0
-3.48952	8.74908	117	117: Ebf2/Nmu			0
2.78672	-0.0429335	95	95: Tfap2b/Esr1			0
2.43567	2.56747	124	124: Zfp804b/Dlk1			0
-1.03131	-2.29467	109	109: Gcg/Reln	7.55569	weak activation	0
-1.61963	2.65279	108	108: Sema3a/Il1rapl2			0
-3.00389	6.6936	31	31: Cdh3/Nkain3			0
-0.103764	-3.05121	88	88: Il1rapl2/Stpg2			0
0.236294	-1.32443	82	82: Tal1/Nell1	7.12448	weak activation	0
-0.993564	-0.132473	127	127: Dach1/Unc5d			0
-0.049824	0.0428868	73	73: Sema3a/Klhl1			0
-4.69026	-0.285839	77	77: Ankfn1/Tcerg1l			0
4.06485	-5.78271	43	43: Tafa2/Pde1a			0
2.01184	-3.60959	94	94: Zfp804b/Zmat4			0
-6.70459	0.210433	80	80: Pdyn/Cpa6			0
0.763569	-3.64236	181	181: Sntb1/Cpne4			0
3.99919	-5.44703	43	43: Tafa2/Pde1a			0
-3.38645	2.12616	155	155: Kcnh8/Arhgap6			0
3.4455	1.20039	35	35: Dmbx1/Cntnap5b			0
0.230713	1.14328	180	180: Cpa6/Cngb3			0
-2.27862	0.275493	57	57: Adarb2/Ebf2			0
2.84855	-2.89697	79	79: Kcnmb2/Slc6a5			0
1.17651	-1.3643	79	79: Kcnmb2/Slc6a5			0
2.14951	1.93597	132	132: Npas1/Skor2			0
-3.97792	-7.00194	42	42: Mylk/Mctp2			0
-5.03321	2.34051	105	105: Ebf2/Calb1			0
3.03767	1.2056	35	35: Dmbx1/Cntnap5b			0
-3.51115	5.67829	31	31: Cdh3/Nkain3			0
-3.32102	11.4487	38	38: Kcnh8/Maf			1.28153
3.69025	-0.147495	95	95: Tfap2b/Esr1			0
3.34972	-1.6238	84	84: Zfp804b/Lemd1			0
-0.478095	-3.16897	109	109: Gcg/Reln	7.55569	weak activation	0
3.52626	8.91696	41	41: Ryr1/Tfap2b	4.00825	weak activation	0
-6.33738	4.08569	119	119: Npas1/Nell1			0
-9.19848	1.47906	179	179: Vmn1r207-ps/Pde11a			0
-8.43708	-5.76828	177	177: Foxp2/Ano2			0
-3.37323	2.30073	155	155: Kcnh8/Arhgap6			0
-8.48431	-5.79875	177	177: Foxp2/Ano2			0
-2.28425	5.45363	64	64: Ebf3/Pax2			0
4.74153	-5.48845	43	43: Tafa2/Pde1a			0
4.65262	2.38185	176	176: Dkk2/Col25a1			0
3.70784	7.64671	145	145: Col12a1/Tnc			0
-4.40145	11.2942	63	63: Ebf2/Th	4.18945	weak activation	0.781219
1.57993	6.97392	58	58: Adarb2/Lama1			0
1.67711	-4.45988	28	28: Mecom/Sema3a			0
5.42009	-6.36302	76	76: Dbh/Phox2b	4.22107	weak activation	1.44318
-6.42328	-0.029087	80	80: Pdyn/Cpa6			0
3.20496	7.09952	58	58: Adarb2/Lama1			0
5.00201	-4.21845	100	100: Dlk1/F13a1			0
1.79644	-2.72811	30	30: Zfp804b/Npas1			0
3.95119	-6.51723	114	114: Tac1/Tafa2			0
-1.2411	1.71169	96	96: Npsr1/Igf1	-3.84356	weak inhibition	0
-4.83135	10.7373	63	63: Ebf2/Th	4.18945	weak activation	0
-1.36515	-1.35663	82	82: Tal1/Nell1	7.12448	weak activation	0
-1.30707	2.65647	108	108: Sema3a/Il1rapl2			0
5.80655	-8.89281	111	111: Cartpt/Postn			0
4.31118	-6.27324	70	70: Tfap2b/Cntnap5b	4.0868	weak activation	0
-9.23942	1.43324	179	179: Vmn1r207-ps/Pde11a			0
4.23579	1.12907	102	102: Necab1/Pde1a	-3.13824	weak inhibition	0
-1.08975	5.09509	101	101: Kcnmb2/Ebf3			0
1.68589	-4.80954	137	137: Mecom/Col12a1			0
1.70513	-0.838982	33	33: Il1rapl2/Slc6a5			0
-9.78314	4.1355	81	81: Gbx1/Fgf10			0
6.72492	-3.76914	167	167: Tph2/Slc6a4			0
2.30634	2.33549	124	124: Zfp804b/Dlk1			0
-7.69082	7.56985	46	46: Col18a1/Gpc3			0
3.89319	6.82611	142	142: Cpne4/Trhde			0
1.52058	-1.23253	39	39: Col19a1/Sv2b			0
2.76469	-0.626813	95	95: Tfap2b/Esr1			0
-2.32138	6.16279	31	31: Cdh3/Nkain3			0
-10.1242	-3.47746	161	161: Slc17a7/Col27a1			0
-10.2629	3.71898	81	81: Gbx1/Fgf10			0
-1.89206	-3.00316	115	115: Sema3a/Cdh9			0
-2.36847	0.214279	57	57: Adarb2/Ebf2			0
-1.24899	1.15666	96	96: Npsr1/Igf1	-3.84356	weak inhibition	0
5.06489	-4.20999	100	100: Dlk1/F13a1			0
-9.14941	1.57734	179	179: Vmn1r207-ps/Pde11a			0
0.513397	-0.250846	33	33: Il1rapl2/Slc6a5			0
-6.82402	3.23899	74	74: Rbm20/Nox4			0
-8.47532	-5.79136	177	177: Foxp2/Ano2			0
-9.64016	-6.69428	72	72: Ano2/Foxp2			0
5.89347	-8.61636	111	111: Cartpt/Postn			0
-2.2164	10.3898	181	181: Sntb1/Cpne4			0
-9.63178	-2.60516	113	113: Slc17a7/Il1rapl2			0
6.6915	4.46694	86	86: Tfap2b/Col25a1			0
-1.8078	-3.53271	112	112: Il1rapl2/Grm8			0
5.29143	-1.01446	51	51: Bnc2/Ebf2			0
6.39548	-1.70054	40	40: Ebf2/Ankfn1			0
-4.59183	-1.33703	77	77: Ankfn1/Tcerg1l			0
5.65559	-1.25741	51	51: Bnc2/Ebf2			0
6.24988	-1.04972	160	160: Ebf2/Ism1			0
6.07446	-5.4802	85	85: Tfap2b/Glra3			0
-1.39235	-1.31997	82	82: Tal1/Nell1	7.12448	weak activation	0
4.67076	-4.60051	65	65: Eya1/Hs3st4			0
-1.63145	2.68455	108	108: Sema3a/Il1rapl2			0
5.34555	5.11685	126	126: Tfap2b/Slc39a8			0
-9.014	-7.03789	72	72: Ano2/Foxp2			0
-0.309942	4.32725	59	59: Kcnmb2/Sema3a			0
-0.153744	0.447905	73	73: Sema3a/Klhl1			0
3.40585	7.96479	145	145: Col12a1/Tnc			0
-9.29961	-2.9514	121	121: Slc17a7/Lama1			0
4.09536	-6.87688	114	114: Tac1/Tafa2			0
2.35773	-1.02255	66	66: Mecom/Pou6f2			0
-12.8495	-1.07812	104	104: Gabra6/Fat2	3.13911	weak activation	0
-1.86471	3.60089	180	180: Cpa6/Cngb3			0
-8.3984	6.68689	162	162: Chrdl1/Kcnh8			0
3.03222	-4.46405	122	122: Zfp804b/Lncenc1			0
5.136	-1.58478	51	51: Bnc2/Ebf2			0
0.841992	1.94338	78	78: Ebf2/Adarb2			0
-1.30782	5.12068	101	101: Kcnmb2/Ebf3			0
0.215961	0.562509	73	73: Sema3a/Klhl1			0
4.47794	4.18219	75	75: Qrfprl/Baiap3			0
-9.53037	-2.45493	113	113: Slc17a7/Il1rapl2			0
5.12408	1.62808	102	102: Necab1/Pde1a	-3.13824	weak inhibition	0
0.922299	-2.60527	135	135: Zfp804b/Etl4	3.30365	weak activation	0
4.19999	2.41856	91	91: Pax8/Bcl11a			0
5.38612	3.12735	83	83: Agtr1b/Cntnap5b			0
-4.71268	-1.77373	77	77: Ankfn1/Tcerg1l			0
5.55064	-1.07881	51	51: Bnc2/Ebf2			0.891696
6.5217	-1.55174	148	148: Ccdc172/Ebf2			1.38345
0.0606435	-4.95037	184	184: Calcr/Shox2			0
-0.600155	5.3314	56	56: Kcnmb2/Sema3a			0
-3.84558	11.4234	63	63: Ebf2/Th	4.18945	weak activation	1.03674
-9.3126	-6.94884	72	72: Ano2/Foxp2			0
1.87679	-3.0608	30	30: Zfp804b/Npas1			0
-7.86425	3.79935	55	55: Rab38/Ano1			0
1.55629	-1.2526	39	39: Col19a1/Sv2b			0
-0.227045	-1.94817	134	134: Dach1/Sema3a			0
-9.20389	-6.97594	72	72: Ano2/Foxp2			0
-0.843542	-3.39374	88	88: Il1rapl2/Stpg2			0
-7.69204	5.46497	87	87: Col25a1/Nox4			0
0.0652756	-5.8703	45	45: Prdm16/Zfp804b			0
5.29024	-4.43301	100	100: Dlk1/F13a1			0
-1.68611	-1.13498	82	82: Tal1/Nell1	7.12448	weak activation	0
-1.12883	0.583825	66	66: Mecom/Pou6f2			0
0.0881905	-5.83112	45	45: Prdm16/Zfp804b			0
-1.02806	-3.89505	68	68: Klhl1/Tafa1			0
1.01072	-1.79201	39	39: Col19a1/Sv2b			0
6.03169	-2.12587	40	40: Ebf2/Ankfn1			0
-12.629	-1.31075	104	104: Gabra6/Fat2	3.13911	weak activation	0
-1.19686	5.52484	101	101: Kcnmb2/Ebf3			0
2.91164	9.34856	41	41: Ryr1/Tfap2b	4.00825	weak activation	0
-12.9197	-1.11773	104	104: Gabra6/Fat2	3.13911	weak activation	0
-5.08257	2.04469	105	105: Ebf2/Calb1			0
-1.91706	11.3972	183	183: Kcnq4/Myo5b			0
-12.8587	-1.23001	104	104: Gabra6/Fat2	3.13911	weak activation	0
4.0534	-5.14884	43	43: Tafa2/Pde1a			0
-0.0246246	5.36213	56	56: Kcnmb2/Sema3a			0
-0.476754	2.90371	60	60: Trhde/Kcnmb2			0
4.70612	-3.99796	100	100: Dlk1/F13a1			0
2.41546	-2.76323	62	62: Reln/Calcr			0
-7.80532	7.66904	46	46: Col18a1/Gpc3			0
-7.88845	4.14425	74	74: Rbm20/Nox4			0
-4.67732	-0.315248	77	77: Ankfn1/Tcerg1l			0
5.07952	1.5401	102	102: Necab1/Pde1a	-3.13824	weak inhibition	0
-10.673	-2.59294	107	107: Slc17a7/Sgcg			0
0.197925	-3.18121	135	135: Zfp804b/Etl4	3.30365	weak activation	0
-6.32267	-0.0894251	80	80: Pdyn/Cpa6			0
-0.740424	-0.719179	152	152: Foxp2/Gata3			0
-3.57444	11.5665	38	38: Kcnh8/Maf			1.11192
2.15226	-1.01324	66	66: Mecom/Pou6f2			0
-9.0945	3.81241	81	81: Gbx1/Fgf10			0
1.15304	-3.36964	90	90: Pou4f1/Klhl1			0
4.16865	-5.4427	43	43: Tafa2/Pde1a			0
-9.59478	4.28951	81	81: Gbx1/Fgf10			0
-7.95649	7.78696	46	46: Col18a1/Gpc3			0
-4.68495	-1.67141	77	77: Ankfn1/Tcerg1l			0
4.35917	-8.10391	53	53: Gal/Dkk2			0
-3.0773	-1.80443	175	175: Lama1/Sntg2			0
3.73039	0.909449	35	35: Dmbx1/Cntnap5b			0
3.34289	2.96813	178	178: Npy/Ankfn1			0
-9.31964	-2.86102	121	121: Slc17a7/Lama1			0
-9.46625	-2.54838	113	113: Slc17a7/Il1rapl2			0
4.81162	-8.96821	53	53: Gal/Dkk2			0
-8.4602	-5.77722	177	177: Foxp2/Ano2			0
-1.32363	-7.3442	151	151: Lhx2/Reln			0
2.54819	7.13356	58	58: Adarb2/Lama1			0
-0.0412005	0.934262	73	73: Sema3a/Klhl1			0
-10.2959	-2.68937	107	107: Slc17a7/Sgcg			0
-0.895513	-1.04677	82	82: Tal1/Nell1	7.12448	weak activation	0
1.32816	-1.20084	134	134: Dach1/Sema3a			0
1.40618	-4.07389	28	28: Mecom/Sema3a			0
0.60977	0.262888	33	33: Il1rapl2/Slc6a5			0
-1.19767	-3.11711	88	88: Il1rapl2/Stpg2			0
1.45726	-2.818	30	30: Zfp804b/Npas1			0
-3.90948	11.5208	63	63: Ebf2/Th	4.18945	weak activation	0.82378
1.48085	-7.11389	128	128: Cntn5/Nell1			0
1.61304	-5.09194	109	109: Gcg/Reln	7.55569	weak activation	0
4.45969	-3.0916	94	94: Zfp804b/Zmat4			0
-1.23584	-0.46839	127	127: Dach1/Unc5d			0
-3.5133	2.22095	155	155: Kcnh8/Arhgap6			0
-8.21348	7.99387	46	46: Col18a1/Gpc3			0
0.979907	-5.23673	45	45: Prdm16/Zfp804b			0
1.03746	-1.24843	33	33: Il1rapl2/Slc6a5			0
-9.22316	5.94659	133	133: Nxph2/Nox4			0
7.68656	-6.78642	97	97: Gfral/Sctr			0
3.58752	1.93572	132	132: Npas1/Skor2			0
0.522691	0.566187	60	60: Trhde/Kcnmb2			0
5.12433	6.92802	89	89: Necab1/Arhgap15			0
1.12597	-5.7108	45	45: Prdm16/Zfp804b			0
-8.85956	3.42737	81	81: Gbx1/Fgf10			0
-8.22044	7.92411	46	46: Col18a1/Gpc3			0
5.14495	-1.58398	51	51: Bnc2/Ebf2			0
-9.48295	-2.29091	113	113: Slc17a7/Il1rapl2			0
3.97981	1.5657	35	35: Dmbx1/Cntnap5b			0
4.72553	-3.34253	40	40: Ebf2/Ankfn1			0
-2.00787	1.80984	108	108: Sema3a/Il1rapl2			0
-3.25843	-6.82129	50	50: Lhx9/Vwc2l			0
-8.47519	2.85852	74	74: Rbm20/Nox4			0
5.49687	-1.65575	160	160: Ebf2/Ism1			0
7.24353	-2.58391	51	51: Bnc2/Ebf2			0
3.65503	-4.7701	122	122: Zfp804b/Lncenc1			0
3.4366	-3.86687	99	99: Lhx9/Pou6f2			0
2.03583	-3.92542	28	28: Mecom/Sema3a			0
4.42207	-3.11478	94	94: Zfp804b/Zmat4			0
-4.42878	11.2413	63	63: Ebf2/Th	4.18945	weak activation	0
-2.97776	6.60939	31	31: Cdh3/Nkain3			0
3.39315	7.50754	58	58: Adarb2/Lama1			0
5.27714	-1.95253	51	51: Bnc2/Ebf2			0
-0.0870432	-6.50001	185	185: Hmcn2/Abcb5			0
-2.5013	6.19139	31	31: Cdh3/Nkain3			0
0.543083	-3.24862	57	57: Adarb2/Ebf2			0
3.59429	0.357806	35	35: Dmbx1/Cntnap5b			0
3.7633	-6.91091	114	114: Tac1/Tafa2			0.603759
1.07006	-0.371295	33	33: Il1rapl2/Slc6a5			0
3.22615	-5.05618	122	122: Zfp804b/Lncenc1			0
3.95672	-4.96889	43	43: Tafa2/Pde1a			0
5.88809	1.97561	83	83: Agtr1b/Cntnap5b			0
-1.21407	-2.91986	88	88: Il1rapl2/Stpg2			0
-1.41313	-2.9921	88	88: Il1rapl2/Stpg2			0
4.9205	3.79413	75	75: Qrfprl/Baiap3			0
0.406465	1.70033	78	78: Ebf2/Adarb2			0
4.57292	-3.02481	143	143: Kcnq5/Hs3st4			0
6.65426	4.53652	86	86: Tfap2b/Col25a1			0
1.26365	-1.01663	39	39: Col19a1/Sv2b			0
4.02322	-6.90883	130	130: Qrfpr/Tac1			0
2.12227	2.0407	124	124: Zfp804b/Dlk1			0
-7.87214	6.06362	162	162: Chrdl1/Kcnh8			0
2.22938	-4.88853	28	28: Mecom/Sema3a			0
-2.37181	0.0819701	57	57: Adarb2/Ebf2			0
-2.31779	4.57423	64	64: Ebf3/Pax2			0
3.09681	8.11525	120	120: Tfap2b/Trhde			0
3.01504	-0.381152	95	95: Tfap2b/Esr1			0
2.59041	7.56385	58	58: Adarb2/Lama1			0
7.72548	-2.94756	65	65: Eya1/Hs3st4			0
4.20204	-3.20436	94	94: Zfp804b/Zmat4			0
-12.991	-1.19796	104	104: Gabra6/Fat2	3.13911	weak activation	0
-9.42188	-6.98127	72	72: Ano2/Foxp2			0
3.15168	8.23773	145	145: Col12a1/Tnc			0
-2.27323	11.2246	38	38: Kcnh8/Maf			0
-0.121292	-1.62655	134	134: Dach1/Sema3a			0
0.623525	-5.52094	45	45: Prdm16/Zfp804b			0
1.14426	-2.05279	30	30: Zfp804b/Npas1			0
3.22578	3.52193	178	178: Npy/Ankfn1			0
4.02178	2.86568	91	91: Pax8/Bcl11a			0
-1.19182	-3.08166	88	88: Il1rapl2/Stpg2			0
-2.22232	-5.51979	50	50: Lhx9/Vwc2l			0
-0.490891	3.09767	60	60: Trhde/Kcnmb2			0
-0.786288	-0.970858	152	152: Foxp2/Gata3			0
1.59067	-1.78663	67	67: Foxp2/Il1rapl2	-5.22788	weak inhibition	0
-4.97646	4.96922	129	129: Bnc2/Ebf2	3.25853	weak activation	0
-5.58434	-4.97562	158	158: Fn1/Kcnq4			0
5.1895	6.63265	89	89: Necab1/Arhgap15			0
-9.59449	-6.71705	72	72: Ano2/Foxp2			0
7.71529	-6.80107	97	97: Gfral/Sctr			0.74468
4.31145	3.38723	91	91: Pax8/Bcl11a			0
1.62975	-1.81081	30	30: Zfp804b/Npas1			0
1.52629	-5.93559	123	123: Reln/Pou4f1			0
1.44407	-3.00569	30	30: Zfp804b/Npas1			0
0.965854	-2.27878	39	39: Col19a1/Sv2b			0
5.49683	-1.38698	51	51: Bnc2/Ebf2			0
7.32014	-3.17371	65	65: Eya1/Hs3st4			0.86418
1.71963	-1.31678	33	33: Il1rapl2/Slc6a5			0
-0.504875	-2.65931	109	109: Gcg/Reln	7.55569	weak activation	0
3.95068	-4.95338	43	43: Tafa2/Pde1a			0
-8.29105	5.31186	87	87: Col25a1/Nox4			0
-9.77409	-2.46636	113	113: Slc17a7/Il1rapl2			0
4.29285	1.19679	102	102: Necab1/Pde1a	-3.13824	weak inhibition	0
1.47729	-2.83288	30	30: Zfp804b/Npas1			0
-0.90297	-2.76399	88	88: Il1rapl2/Stpg2			0
-1.82462	3.6244	180	180: Cpa6/Cngb3			0
-6.6563	0.0855001	80	80: Pdyn/Cpa6			0
1.09788	-1.7674	103	103: Gata3/Crhbp			0
-7.53264	3.82952	55	55: Rab38/Ano1			0
-0.0094176	-4.13447	90	90: Pou4f1/Klhl1			0
0.0446932	-0.257516	128	128: Cntn5/Nell1			0
6.89156	-5.72259	85	85: Tfap2b/Glra3			0
4.26081	-3.68308	94	94: Zfp804b/Zmat4			0
1.18083	-1.70859	67	67: Foxp2/Il1rapl2	-5.22788	weak inhibition	0
-1.27235	-2.96128	88	88: Il1rapl2/Stpg2			0
-0.741565	4.40649	108	108: Sema3a/Il1rapl2			0
-2.02304	11.3968	183	183: Kcnq4/Myo5b			0
-4.79012	10.201	146	146: Rxfp1/Ebf2			0.688283
-2.27204	10.3194	181	181: Sntb1/Cpne4			0
-13.1326	-1.34009	104	104: Gabra6/Fat2	3.13911	weak activation	0
-6.52021	0.147664	80	80: Pdyn/Cpa6			0
-3.83266	3.01916	170	170: Myo5b/Otof			0
-1.27646	2.62094	108	108: Sema3a/Il1rapl2			0
3.56745	2.3292	132	132: Npas1/Skor2			0
6.14497	-2.05203	40	40: Ebf2/Ankfn1			0
2.24266	7.75355	60	60: Trhde/Kcnmb2			0
3.49791	0.75613	35	35: Dmbx1/Cntnap5b			0
1.98765	0.22181	79	79: Kcnmb2/Slc6a5			0
-9.23346	1.45801	179	179: Vmn1r207-ps/Pde11a			0
5.85	-0.585468	51	51: Bnc2/Ebf2			0
4.49823	-1.44961	51	51: Bnc2/Ebf2			0
-8.44586	-5.77041	177	177: Foxp2/Ano2			0
5.71765	-0.901559	51	51: Bnc2/Ebf2			0
3.10237	-2.82506	62	62: Reln/Calcr			0
6.48796	-0.925039	160	160: Ebf2/Ism1			0
0.74305	-3.85848	90	90: Pou4f1/Klhl1			0
-0.25344	-7.76684	99	99: Lhx9/Pou6f2			0
4.0493	-5.14742	43	43: Tafa2/Pde1a			0
6.05365	4.17972	86	86: Tfap2b/Col25a1			0
-6.51167	6.7965	171	171: Otof/Gbx1			0
8.9516	2.14216	163	163: Adamts18/Col25a1			0
-7.53965	3.70646	55	55: Rab38/Ano1			0
-5.03657	1.0137	105	105: Ebf2/Calb1			0
3.08899	9.11954	41	41: Ryr1/Tfap2b	4.00825	weak activation	0
5.54864	-1.20542	51	51: Bnc2/Ebf2			0
2.59977	-2.93045	62	62: Reln/Calcr			0
3.96925	-6.0849	168	168: Rspo2/Ntng1	3.6964	weak activation	0
3.25211	7.53591	58	58: Adarb2/Lama1			0
3.08849	8.20488	145	145: Col12a1/Tnc			0
-2.60223	4.31322	64	64: Ebf3/Pax2			0
4.00357	-6.15244	114	114: Tac1/Tafa2			0
-7.34547	2.8619	74	74: Rbm20/Nox4			0
2.78517	8.23363	120	120: Tfap2b/Trhde			0
-5.693	-5.01032	158	158: Fn1/Kcnq4			0
-0.0297464	0.684356	73	73: Sema3a/Klhl1			0
3.14341	-0.557647	95	95: Tfap2b/Esr1			0
-8.99334	-6.99352	72	72: Ano2/Foxp2			0
0.255103	-3.8345	90	90: Pou4f1/Klhl1			0
2.89049	1.97733	30	30: Zfp804b/Npas1			0
-4.9715	4.88796	129	129: Bnc2/Ebf2	3.25853	weak activation	0
-7.65875	3.81269	55	55: Rab38/Ano1			0
2.92553	9.26254	41	41: Ryr1/Tfap2b	4.00825	weak activation	0
-5.90206	0.00260152	156	156: Ankfn1/Pou4f1	3.45101	weak activation	0
-2.42684	-7.99882	140	140: Fgf10/Cpne4			0
-0.605052	-10.3866	157	157: Cnpy1/Adamts18			0
-6.77833	7.78548	125	125: Otof/Stac			0
-1.31448	-1.38317	82	82: Tal1/Nell1	7.12448	weak activation	0
-0.325665	-0.128772	67	67: Foxp2/Il1rapl2	-5.22788	weak inhibition	0
2.76156	-3.85626	43	43: Tafa2/Pde1a			0
-7.6223	7.91252	46	46: Col18a1/Gpc3			0
-2.40479	5.41296	64	64: Ebf3/Pax2			0
6.7037	-3.90143	167	167: Tph2/Slc6a4			0
-2.38389	0.238103	57	57: Adarb2/Ebf2			0
-5.21014	9.57482	146	146: Rxfp1/Ebf2			0.742163
0.39457	-1.28789	82	82: Tal1/Nell1	7.12448	weak activation	0
2.68391	8.38495	120	120: Tfap2b/Trhde			0
0.801942	-1.66307	103	103: Gata3/Crhbp			0
-0.418621	1.47132	60	60: Trhde/Kcnmb2			0
-2.43021	0.0931997	57	57: Adarb2/Ebf2			0
5.48182	2.34276	83	83: Agtr1b/Cntnap5b			0
-0.272121	-1.49043	82	82: Tal1/Nell1	7.12448	weak activation	0
1.49718	-7.12634	128	128: Cntn5/Nell1			0
3.20979	3.52172	178	178: Npy/Ankfn1			0
-0.0231102	5.29559	56	56: Kcnmb2/Sema3a			0
4.75573	7.88952	89	89: Necab1/Arhgap15			0
1.43395	2.34902	156	156: Ankfn1/Pou4f1	3.45101	weak activation	0
3.31889	8.79391	41	41: Ryr1/Tfap2b	4.00825	weak activation	0
0.628561	-3.65761	38	38: Kcnh8/Maf			0
5.92445	2.50062	83	83: Agtr1b/Cntnap5b			0
9.72375	-5.93291	159	159: Casr/Slc6a2			0
-2.62317	-2.61018	88	88: Il1rapl2/Stpg2			0
4.00073	-6.96922	114	114: Tac1/Tafa2			0
-9.34834	-6.96886	72	72: Ano2/Foxp2			0
3.52373	0.406012	35	35: Dmbx1/Cntnap5b			0
-0.900965	1.13375	96	96: Npsr1/Igf1	-3.84356	weak inhibition	0
1.12281	-0.674892	33	33: Il1rapl2/Slc6a5			0
-9.1686	3.87591	81	81: Gbx1/Fgf10			0
6.77086	-3.70431	167	167: Tph2/Slc6a4			0
1.12913	-0.728694	33	33: Il1rapl2/Slc6a5			0
5.72241	4.14915	75	75: Qrfprl/Baiap3			0
-2.24527	6.31821	31	31: Cdh3/Nkain3			0
0.682567	0.127113	183	183: Kcnq4/Myo5b			0
-4.60403	-1.56185	77	77: Ankfn1/Tcerg1l			0
1.54835	-3.55241	30	30: Zfp804b/Npas1			0
0.433319	1.88976	78	78: Ebf2/Adarb2			0
4.40776	3.38785	91	91: Pax8/Bcl11a			0
5.90312	-1.33892	40	40: Ebf2/Ankfn1			0
-1.48761	1.31841	96	96: Npsr1/Igf1	-3.84356	weak inhibition	0
-2.74455	5.29338	64	64: Ebf3/Pax2			0
-3.38998	9.08135	117	117: Ebf2/Nmu			0
[truncated: 10,540 more rows]

## Sheet: Fig 5f
Cell_ID	cluster_annotation	Th	Rxfp1	Ebf2	Mctp2	Tnfaip8l3	Kcnh8	Dbh	Phox2b	Tfap2b	Gfral	Sctr	Ddc	Calcr	Prlh
ACAAGCTTCATGGATC-1_SID192072	146: Rxfp1/Ebf2	0	0	2.56683	0	0	2.47917	0	0	0	0	0	0	0	0
CGCATAAGTATTTCCT-1_SID192072	146: Rxfp1/Ebf2	0	0.988816	0.988816	2.04798	0	2.24498	0	0	0	0	0	0	0	0
CTTCCGACATAAGCGG-1_SID192072	146: Rxfp1/Ebf2	0	1.18279	3.41527	1.70963	0	1.70963	0	0	0	0	0	0	0	0
GCATCTCTCCGATAGT-1_SID192072	146: Rxfp1/Ebf2	0	0	0	0	0	0	0	0	0	0	0	0	0	0
TATTGCTTCAGCTAGT-1_SID192072	146: Rxfp1/Ebf2	0.688283	1.78364	2.76345	1.78364	0	2.47597	0	0	0	0	0	0	0	0
TCATATCAGTTGTCGT-1_SID192072	146: Rxfp1/Ebf2	0.742163	0	2.1637	1.45895	0	2.65364	0	0	0	0	0	0	0	0
TCGTCCAGTGCTGATT-1_SID192072	146: Rxfp1/Ebf2	0	0	1.25178	0.810167	0	2.84652	0	0	1.25178	0	0	0	0	0
TGAGACTTCGGCTTGG-1_SID192072	146: Rxfp1/Ebf2	0	0	2.96786	0	0	1.725	0	0	0	0	0	0	0	0
TTTACCATCGTAGGGA-1_SID192072	146: Rxfp1/Ebf2	0	0	0	0	0	0	0	0	0	0	0	0	0	0
AAGCGAGAGTTGCCCG-1_SID192073	146: Rxfp1/Ebf2	0	1.30435	2.20341	0	0	3.22556	0	0	0	0	0	0	0	0
CATGAGTCATGAAAGT-1_SID192073	146: Rxfp1/Ebf2	0	1.60593	2.94028	1.09569	0	1.94215	0	0	0	0	0	0	0	0
CCTACGTCAAGGCCTC-1_SID192073	146: Rxfp1/Ebf2	0	1.60664	2.82993	1.38368	0	2.63581	0	0	0	0	0	0	0	0
CGGGCATAGACATCAA-1_SID192073	146: Rxfp1/Ebf2	1.70189	1.17624	2.6709	1.70189	1.17624	2.29944	0	0	0	0	0	0	0	0
CTCTGGTAGTTAGAAC-1_SID192073	146: Rxfp1/Ebf2	0	0	1.93794	1.37932	0	3.08216	0	0	0	0	0	0	0	0
GCCAACGCAGGTGACA-1_SID192073	146: Rxfp1/Ebf2	0	2.70842	2.44271	1.73493	0	1.73493	0	0	0	0	0	0	0	0
TCGCACTCAAGAGGCT-1_SID192073	146: Rxfp1/Ebf2	0.908856	1.93527	2.93267	2.29141	0	1.93527	0	0	0	0	0	0	0	0
TTTCACAGTGATACAA-1_SID192073	146: Rxfp1/Ebf2	0	1.79867	2.14738	1.25869	0	1.79867	0	0	0	0	0	0	0	0
AATGGCTGTCAAACGG-1_SID192074	146: Rxfp1/Ebf2	0	0	2.20413	0	0	2.66981	0	0	0	0	0	0	0	0
AGCGATTCAGCATACT-1_SID192074	146: Rxfp1/Ebf2	0.663842	0	2.83428	1.56213	0.663842	2.58393	0	0	0.663842	0	0	0	0	0
AGGAATACACTCTCGT-1_SID192074	146: Rxfp1/Ebf2	0	1.15541	2.7867	0	0	2.47458	0	0	0	0	0	0	0	0
AGGTAGGTCTCATTAC-1_SID192074	146: Rxfp1/Ebf2	0	2.50837	2.93031	1.76411	0	0.960163	0	0	0	0	0	0	0	0
CCTAACCTCTCGACGG-1_SID192074	146: Rxfp1/Ebf2	0	0	2.86513	1.70729	0	1.38862	0	0	0	0	0	0	0	0
CGATCGGTCTACTGAG-1_SID192074	146: Rxfp1/Ebf2	0	1.84284	3.43769	2.09012	1.51358	2.59528	0	0	0	0	0	0	0	0
CTGCATCTCCTTATCA-1_SID192074	146: Rxfp1/Ebf2	0	1.01163	2.27731	0	0	1.83262	0	0	0	0	0	0	0	0
CTTCAATAGGTTCATC-1_SID192074	146: Rxfp1/Ebf2	1.175	2.04309	2.81343	1.175	0	1.175	0	0	0	0	0	0	0	0
GCACGTGGTCGCTTGG-1_SID192074	146: Rxfp1/Ebf2	0	0	2.34877	0.947317	0	1.98994	0	0	0	0	0	0	0	0
GTCCTCAAGGTTCACT-1_SID192074	146: Rxfp1/Ebf2	0	0	2.738	0	1.5291	1.5291	0	0	0	0	0	0	0	0
GTTCATTGTGACGCCT-1_SID192074	146: Rxfp1/Ebf2	0	0	2.16653	0	1.27424	2.42515	0	0	0	0	0	0	0	0
TATACCTCACCTTCCA-1_SID192074	146: Rxfp1/Ebf2	0.58111	0	2.4876	1.21315	0	2.3472	0	0	0	0	0	0	0	0
TATGTTCAGCCAAGGT-1_SID192074	146: Rxfp1/Ebf2	1.42982	1.6558	2.99912	2.24861	0	1.99551	0	0	0	0	0	0	0	0
TCAGTGATCAACTTTC-1_SID192074	146: Rxfp1/Ebf2	0	0	0	2.15431	0	0	0	0	0	0	0	0	0	0
TTTACGTGTCAGACGA-1_SID192074	146: Rxfp1/Ebf2	0	2.56879	3.28115	1.94948	0	2.77649	0	0	0	0	0	0	0	0
AAGACAATCGGACTGC-1_SID192075	146: Rxfp1/Ebf2	0	1.30926	3.65966	1.30926	0	2.46926	0	0	0	0	0	0	0	0
AAGCGTTCAAAGGCTG-1_SID192075	146: Rxfp1/Ebf2	0	1.99872	2.73138	1.75521	0	1.99872	0	0	0	0	0	0	0	0
ATTACTCCAGAATCGG-1_SID192075	146: Rxfp1/Ebf2	0	2.48933	2.99315	1.74695	0.947414	1.74695	0	0	0	0	0	0	0	0
CATGCAAGTCTTGCTC-1_SID192075	146: Rxfp1/Ebf2	1.1135	0	3.15678	1.62727	0	2.21702	0	0	0	0	0	1.1135	0	0
CATGCCTTCCACCTCA-1_SID192075	146: Rxfp1/Ebf2	1.77033	0	2.80898	2.27943	0	2.61515	0	0	0	0	0	0	0	0
CGAGTTATCATCTATC-1_SID192075	146: Rxfp1/Ebf2	1.3271	0	0	0	0	0	0	0	0	0	0	0	0	0
GACTCAAAGGAACGCT-1_SID192075	146: Rxfp1/Ebf2	1.3728	2.54831	2.28637	1.3728	0	3.20157	0	0	0	0	0	0	0	0
GACTTCCAGTATCTGC-1_SID192075	146: Rxfp1/Ebf2	0	0	2.97078	1.4072	0	2.32762	0	0	0	0	0	0	0	0
GACTTCCTCTGGACCG-1_SID192075	146: Rxfp1/Ebf2	0	0.710698	2.42958	1.82084	0	1.41251	0	0	0	0	0	0	0	0
GATTTCTCAGCGTACC-1_SID192075	146: Rxfp1/Ebf2	0	1.67988	2.41455	0.898114	0	1.91984	0	0	0	0	0	0	0	0
GCATGATCACTCCACT-1_SID192075	146: Rxfp1/Ebf2	0	1.61179	2.56766	1.30142	0	2.56766	0	0	0	0	0	0	0	0
GGAGGATCACTACCCT-1_SID192075	146: Rxfp1/Ebf2	1.13862	2.45207	2.13163	1.65726	0	1.84153	0	0	0	0	0	0	0	0
GGGCCATCACTGTCGG-1_SID192075	146: Rxfp1/Ebf2	1.58033	0	2.36475	1.58033	0	2.53128	0	0	0	0	0	0	0	0
GGGTAGATCCGATCGG-1_SID192075	146: Rxfp1/Ebf2	0	2.07081	1.82429	1.82429	0	1.82429	0	0	0	0	0	0	0	0
GGTAGAGTCGCGAAGA-1_SID192075	146: Rxfp1/Ebf2	0	1.64857	1.79832	0.985752	0	1.92853	0	0	0	0	0	0	0	0
GGTTAACTCCTCGATC-1_SID192075	146: Rxfp1/Ebf2	0	0	3.2593	0.811625	1.25366	2.27839	0	0	0	0	0	0	0	0
GTAGGAGCATGACTTG-1_SID192075	146: Rxfp1/Ebf2	1.96606	0	2.21812	1.62826	0	2.41926	0	0	0	0	0	0	0	0
GTTGAACTCACGATCA-1_SID192075	146: Rxfp1/Ebf2	0	0	2.80214	1.00063	0	1.00063	0	0	0	0	0	0	0	0
GTTTACTCACAGCTTA-1_SID192075	146: Rxfp1/Ebf2	0	0.677188	2.80296	1.36226	0	2.45545	0	0	0	0	0	0	0	0
TAGAGTCTCAAGGACG-1_SID192075	146: Rxfp1/Ebf2	0	0.990302	3.39333	0	0	1.47798	0	0	0	0	0	0	0	0
TCCTCGATCTACGCGG-1_SID192075	146: Rxfp1/Ebf2	1.15661	1.15661	1.15661	0	0	2.27383	0	0	0	0	0	0	0	0
TGTCCACCATGGGATG-1_SID192075	146: Rxfp1/Ebf2	0	0	2.42343	1.48799	0	2.68871	0	0	0	0	0	0	0	0
TTAGGCAAGTGTTCCA-1_SID192075	146: Rxfp1/Ebf2	0	2.29029	3.25262	1.51538	1.51538	2.59741	0	0	0	0	0	0	0	0
TTCTTGACAGAGTGTG-1_SID192075	146: Rxfp1/Ebf2	0	0	2.83422	1.30006	0	2.19817	0	0	0	0	0	0	0	0
TTGTGGATCCTCGATC-1_SID192075	146: Rxfp1/Ebf2	0	0	2.49985	0	0	2.81259	0	0	0	0	0	0	0	0
TTTGATCGTCCCGTGA-1_SID192075	146: Rxfp1/Ebf2	1.38055	0	2.29568	2.29568	0	2.29568	0	0	0	0	0	0	0	0
AAGCGTTGTATCATGC-1_SID192072	63: Ebf2/Th	1.00456	0	2.90728	1.00456	0	2.06975	0	0	0	0	0	0	0	0
AAGCGTTTCTTCCCAG-1_SID192072	63: Ebf2/Th	1.32934	0	2.23384	0	0	1.88055	0	0	0	0	0	0	0	0
AATCACGCACACTTAG-1_SID192072	63: Ebf2/Th	0.945484	0	2.18271	0	0	1.42265	0	0	0	0	0	0	0	0
ACCCAAAAGTCCCAAT-1_SID192072	63: Ebf2/Th	0	0	1.1578	0	0.737865	2.15643	0	0	0	0	0	0	0	0
ACGTACATCCGCGAGT-1_SID192072	63: Ebf2/Th	0.476175	0	2.18928	1.3986	1.77143	2.37569	0	0	0	0	0	0	0	0
AGCGATTTCATTGCGA-1_SID192072	63: Ebf2/Th	0	0	2.39442	1.78857	0	1.4634	0	0	0	0	0	0	0	0
AGGTAGGCAAGAATAC-1_SID192072	63: Ebf2/Th	1.20116	0	1.73129	1.20116	1.20116	0	0	0	0	0	0	0	0	0
ATACCGAAGGAATGTT-1_SID192072	63: Ebf2/Th	1.12306	0	2.86756	1.63871	1.12306	1.97724	0	0	0	0	0	0	0	0
ATGTCCCAGTAAACTG-1_SID192072	63: Ebf2/Th	0	1.1168	2.42262	0	0	1.96924	0	0	0	0	0	0	0	0
CAACAACAGTAACCTC-1_SID192072	63: Ebf2/Th	0.540369	0	2.00818	0.88924	0	2.57892	0	0	0	0	0	0	0	0
CATAGACTCGGCATAT-1_SID192072	63: Ebf2/Th	0.631422	0	1.01543	0	0.631422	2.28267	0	0	0	0	0	0	0	0
CCTCCTCTCGTCGGGT-1_SID192072	63: Ebf2/Th	0	0	1.18594	0	2.05685	2.82828	0	0	0	0	0	0	0	0
CCTCTAGGTTGGTGTT-1_SID192072	63: Ebf2/Th	0	0	1.74734	1.21481	0	1.74734	0	0	0	0	0	0	0	0
CGTAGTAGTCAGCGTC-1_SID192072	63: Ebf2/Th	0	0	0	0	0	1.85691	0	0	0	0	0	0	0	0
CTAACTTGTGTGTGGA-1_SID192072	63: Ebf2/Th	0	0	2.32672	0	0	2.07106	0	0	0	0	0	0	0	0
CTCACTGAGGTTGTTC-1_SID192072	63: Ebf2/Th	0	0	0	0	0	3.2795	0	0	0	0	0	0	0	0
CTGCATCAGTTACGAA-1_SID192072	63: Ebf2/Th	0	0	2.15313	0	0.668585	2.99721	0	0	0	0	0	0	0	0
GAAGGGTTCGCGTGAC-1_SID192072	63: Ebf2/Th	1.34866	0	2.25725	1.34866	0	0	0	0	0	0	0	0	0	0
GAGAAATGTCTAATCG-1_SID192072	63: Ebf2/Th	0	0	2.05507	0	0	1.48244	0	0	0	0	0	0	0	0
GCATGATAGTAGCATA-1_SID192072	63: Ebf2/Th	0.417058	0.417058	2.51647	0.417058	0.710487	1.41219	0	0	0	0	0	0.417058	0	0
GCTGCAGGTTGCCTAA-1_SID192072	63: Ebf2/Th	0	0	1.18276	0.644664	0.644664	1.62414	0	0	0	0	0	0	0	0
GGAAGTGTCATTGAGC-1_SID192072	63: Ebf2/Th	1.7384	0	0	0	0	2.33954	0	0	0	0	0	0	0	0
GGATCTATCCCTCAAC-1_SID192072	63: Ebf2/Th	0	0	2.58525	0.859913	0.859913	1.86436	0	0	0	0	0	0	0	0
GTCATCCTCAGCGGAA-1_SID192072	63: Ebf2/Th	0.781219	0	2.09246	0	0	1.51565	0	0	0	0	0	0	0	0
GTCCTCACAGATCACT-1_SID192072	63: Ebf2/Th	0	0	3.06618	1.22584	0	0.790053	0	0	0	0	0	0	0	0
GTGGTTATCTGAATGC-1_SID192072	63: Ebf2/Th	1.03674	0	1.03674	0	0.647104	1.86563	0	0	0	0	0	0	0	0
TAAGTCGCAGGCAATG-1_SID192072	63: Ebf2/Th	0.82378	0	2.41884	0.82378	0.82378	1.57636	0	0	0	0	0	0	0	0
TACCTGCGTCGGTACC-1_SID192072	63: Ebf2/Th	0	0	1.95518	0.92279	0	2.45222	0	0	0	0	0	0	0	0
TCGCTTGGTTAAGGAT-1_SID192072	63: Ebf2/Th	0	0	2.65333	1.16322	0	1.16322	0	0	0	0	0	0	0	0
TCGGGTGCAAGTATCC-1_SID192072	63: Ebf2/Th	0	0	2.96188	0.837068	0.837068	2.18127	0	0	0	0	0	0	0	0
TGTTACTCAGTCCGTG-1_SID192072	63: Ebf2/Th	1.03551	0	1.03551	1.03551	0	1.53322	0	0	0	0	0	0	0	0
TTCGATTGTATGGTTC-1_SID192072	63: Ebf2/Th	0	0	1.12069	0	0	0	0	0	0	0	0	0	0	0
TTGGGCGCAGACGGAT-1_SID192072	63: Ebf2/Th	0	1.32143	2.22422	0	0	2.48449	0	0	0	0	0	0	0	0
TTTAGTCTCGGAATGG-1_SID192072	63: Ebf2/Th	0	0	1.68166	0	0	2.64783	0	0	0	0	0	0	0	0
AAACGAACAGCACACC-1_SID192073	63: Ebf2/Th	0	0	3.34023	0	0	2.6819	0	0	0	0	0	0	0	0
AGACCATTCTCATGGA-1_SID192073	63: Ebf2/Th	0.610255	0.986489	2.04475	0.610255	1.25923	2.24167	0	0	0	0	0	0	0	0
AGAGAATTCATCAGTG-1_SID192073	63: Ebf2/Th	0	0	2.81385	0	1.41944	1.41944	0	0	0	0	0	0	0	0
AGGCCACCACGGAAGT-1_SID192073	63: Ebf2/Th	0	0	3.01947	1.44615	0	1.76988	0	0	0	0	0	0	0	0
ATCGCCTGTTACACTG-1_SID192073	63: Ebf2/Th	0.415389	0.934083	2.32916	0.415389	0	2.0405	0	0	0.415389	0.415389	0	0	0	0
ATCGTCCGTGTATTGC-1_SID192073	63: Ebf2/Th	0	0.895107	1.91551	0.895107	0	1.91551	0	0	0	0	0	0	0	0
ATCGTGAGTGGCGTAA-1_SID192073	63: Ebf2/Th	1.65683	0	1.65683	0	0	2.51072	0	0	0	0	0	0	0	0
GATCGTAAGTTTGTCG-1_SID192073	63: Ebf2/Th	1.68738	0	0	0.903582	0.903582	2.28346	0	0	0	0	0	0	0	0
GCGTGCAAGTACTGTC-1_SID192073	63: Ebf2/Th	1.61125	0	1.84774	2.03886	1.84774	1.30093	0	0	0	0	0	0	0	0
GGTGATTAGAGTCCGA-1_SID192073	63: Ebf2/Th	0	0	0	0	0	0	0	0	0	0	0	0	0	0
GTAGGAGCAATTTCCT-1_SID192073	63: Ebf2/Th	1.59347	0	2.5465	1.08532	0	2.5465	0	0	0	0	0	0	0	0
GTCGTTCGTCGAGCTC-1_SID192073	63: Ebf2/Th	0	0	1.49789	0	0	2.07247	0	0	0	0	0	0	0	0
TCAGCAATCGCTGACG-1_SID192073	63: Ebf2/Th	0.735141	0	1.44864	1.15422	0	1.67581	0	0	0	0	0	0	0	0
TCATTTGAGGATACAT-1_SID192073	63: Ebf2/Th	0	0	2.09887	1.52136	0	0	0	0	0	0	0	0	0	0
TGGCGTGAGCCTTTCC-1_SID192073	63: Ebf2/Th	0	0	2.1747	0	0	0	0	0	0	0	0	0	0	0
TTCACCGAGATTGTGA-1_SID192073	63: Ebf2/Th	0	0	2.88073	1.40106	0	2.15742	0	0	0	0	0	0	0	0
TTTACCAAGCCTATTG-1_SID192073	63: Ebf2/Th	0.600508	0	2.59119	0.600508	1.24391	2.30792	0	0	0	0	0	0	0	0
ACCCTCACAAGGTCTT-1_SID192074	63: Ebf2/Th	1.16126	0	0.740495	1.16126	0.740495	2.38626	0	0	0	0	0	0	0	0
AGGACGACAACCGACC-1_SID192074	63: Ebf2/Th	1.05038	0	2.76442	0	0	2.76442	0	0	0	0	0	0	0	0
AGGTTGTAGCTACAAA-1_SID192074	63: Ebf2/Th	1.20295	0	3.32482	0	0.772401	2.21427	0	0	0	0	0	0	0	0
ATTTACCCATTGCTGA-1_SID192074	63: Ebf2/Th	0	0	2.15476	1.26468	0	2.41303	0	0	0	0	0	0	0	0
CGTGAATGTAGCGCCT-1_SID192074	63: Ebf2/Th	1.87609	1.87609	1.87609	0	0	0	0	0	0	0	0	0	0	0
GAAGGACGTTCTAAGC-1_SID192074	63: Ebf2/Th	0	0	2.88445	1.65315	0.720692	1.83725	0	0	0	0	0	0	0	0
GACAGCCTCAACGAGG-1_SID192074	63: Ebf2/Th	0	0	0	0.92279	0.92279	1.39441	0	0	0	0	0	0	0	0
GACCCTTGTCTTACAG-1_SID192074	63: Ebf2/Th	0	0	2.66231	0.908679	0.908679	2.43074	0	0	0	0	0	0	0	0
GTGATGTCAGATCCAT-1_SID192074	63: Ebf2/Th	0	0	0	0	0	0	0	0	0	0	0	0	0	0
GTGGAGACACTTGACA-1_SID192074	63: Ebf2/Th	0	0	2.44897	0	0	2.3277	0	0	0	0	0	0	0	0
GTGTCCTTCGCAGAGA-1_SID192074	63: Ebf2/Th	1.36602	0	1.9227	0	0	2.91876	0	0	0	0	0	0	0	0
TCAGTCCGTACGACAG-1_SID192074	63: Ebf2/Th	1.16656	0	2.16771	0	2.16771	2.65785	0	0	0	0	0	0	0	0
TGAACGTTCAGGGTAG-1_SID192074	63: Ebf2/Th	1.21715	0	2.09589	0	0	1.75009	0	0	0	0	0	0	0	0
TGAATGCTCAAATAGG-1_SID192074	63: Ebf2/Th	1.47382	0	0	2.04533	0	2.04533	0	0	0	0	0	0	0	0
TGGAACTGTGCGAACA-1_SID192074	63: Ebf2/Th	0	0	2.80863	1.005	0	1.82386	0	0	0	0	0	0	0	0
TGTGCGGTCCACGGGT-1_SID192074	63: Ebf2/Th	1.33241	0	2.87588	0	0	1.88409	0	0	0	0	0	0	0	0
TTTCACAAGAGAGCCT-1_SID192074	63: Ebf2/Th	0	0	2.58022	0	0	0	0	0	0	0	0	0	0	0
AAACCCATCAAACTGC-1_SID192075	63: Ebf2/Th	0	0	1.84046	0.843657	0.843657	0.843657	0	0	0	0	0	0	0	0
AAAGGATGTGCGAACA-1_SID192075	63: Ebf2/Th	0.980205	0	2.96088	0	0.980205	2.77165	0	0	0	0	0	0	0	0
AACAAGAAGAAGTATC-1_SID192075	63: Ebf2/Th	0	0	1.96224	1.4006	0.927752	2.96248	0	0	0	0	0	0	0	0
AACACACAGCGTGAGT-1_SID192075	63: Ebf2/Th	1.05524	0	1.88979	1.05524	0	2.13896	0	0	0	0	0	0	0	0
AACCATGCACGTCGTG-1_SID192075	63: Ebf2/Th	1.50398	0	1.83248	1.01152	1.50398	1.83248	0	0	0	0	0	0	0	0
AAGCATCGTGGACCTC-1_SID192075	63: Ebf2/Th	0.817514	0	3.05578	0	1.26122	2.40865	0	0	0	0	0	0	0	0
AAGGAATGTCGGCTAC-1_SID192075	63: Ebf2/Th	0.962058	0	2.84321	0.962058	0.962058	2.01067	0	0	0	0	0	0	0	0
AATCACGGTAGCGTAG-1_SID192075	63: Ebf2/Th	0	0	1.08858	0	0	2.18383	0	0	0	0	0	0	0	0
ACCTACCTCCTTCTGG-1_SID192075	63: Ebf2/Th	1.68684	0	2.65374	1.16352	1.68684	1.16352	0	0	0	0	0	1.16352	0	0
ACGATGTGTAGGTAGC-1_SID192075	63: Ebf2/Th	0.982185	0	2.8254	0.607122	0.982185	2.14198	0	0	0	0	0	0	0	0
ACGGGTCCACGCTTAA-1_SID192075	63: Ebf2/Th	0	0	2.93141	0.746513	0.746513	2.03572	0	0	0	0	0	0	0	0
AGAACCTGTGTCGATT-1_SID192075	63: Ebf2/Th	0	0	0.952274	0	0	2.61979	0	0	0	0	0	0	0	0
AGCGTCGAGGCTCTCG-1_SID192075	63: Ebf2/Th	0	2.21157	2.57985	0	0	2.21157	0	0	0	0	0	0	0	0
AGTACCAAGCAGTACG-1_SID192075	63: Ebf2/Th	0	0	2.54788	1.21075	0.778405	2.79202	0	0	0	0	0	0	0	0
ATCACAGTCCTATTGT-1_SID192075	63: Ebf2/Th	1.33231	0	2.49808	0	0.873339	1.64571	0	0	0	0	0	0	0	0
ATCGGATGTGAATTGA-1_SID192075	63: Ebf2/Th	1.14523	0	1.14523	0	1.14523	2.62893	0	0	0	0	0	0	0	0
ATCTTCAAGGAAGTGA-1_SID192075	63: Ebf2/Th	0	0	2.40398	1.47149	0	2.40398	0	0	0	0	0	0	0	0
ATGGATCAGAGTGAAG-1_SID192075	63: Ebf2/Th	0.705679	0.705679	2.73132	0	0	2.50776	0	0	0	0	0	0	0	0
ATTATCCGTAGTAAGT-1_SID192075	63: Ebf2/Th	0	0	3.30193	0	0.809129	2.59969	0	0	0	0	0	0	0	0
ATTCCATCATACAGCT-1_SID192075	63: Ebf2/Th	0	0	2.11137	0	0	1.86325	0	0	0	0	0	0	0	0
ATTTCACGTGTGTCCG-1_SID192075	63: Ebf2/Th	0	0	2.74406	0	1.12447	1.64038	0	0	0	0	0	0	0	0
CAATACGTCGCTTTAT-1_SID192075	63: Ebf2/Th	0	0	3.14671	0	0	2.23508	0	0	0	0	0	0	0	0
CACCAAACATCTGTTT-1_SID192075	63: Ebf2/Th	2.02101	0	2.02101	1.6797	2.02101	2.275	0	0	0	0	0	0	0	0
CACGTGGGTTAGCGGA-1_SID192075	63: Ebf2/Th	1.00775	0	1.49937	0	0	1.8275	0	0	0	0	0	0	0	0
CAGATACCATTCATCT-1_SID192075	63: Ebf2/Th	0	0	2.56997	1.16118	0	2.38616	0	0	0	0	0	0	0	0
CATAAGCAGGTTCATC-1_SID192075	63: Ebf2/Th	0	0	2.59424	0	0.865533	2.36405	0	0	0	0	0	0	0	0
CATACAGGTGCCTACG-1_SID192075	63: Ebf2/Th	0.946159	0	2.61054	0	0	2.90874	0	0	0	0	0	0	0	0
CATACCCTCCGAGGCT-1_SID192075	63: Ebf2/Th	0	1.4312	1.75363	0	0.952372	2.49675	0	0	0	0	0	0	0	0
CATGCTCGTCATCGCG-1_SID192075	63: Ebf2/Th	2.2722	0	1.36104	0	0	2.53377	0	0	0	0	0	0	0	0
CATTCCGAGGCATCTT-1_SID192075	63: Ebf2/Th	0	0	2.49935	1.55284	0.807198	2.13413	0	0	0	0	0	0	0	0
CCACTTGAGGTTTGAA-1_SID192075	63: Ebf2/Th	0	0	3.05602	1.17841	0	2.04739	0	0	0	0	0	0	0	0
CCGGTGAGTCAAGCGA-1_SID192075	63: Ebf2/Th	0.811764	0	0.811764	1.25384	0	2.84923	0	0	0	0	0	0	0	0
CGATGCGAGTCGCTAT-1_SID192075	63: Ebf2/Th	1.9991	0.822634	2.86758	0	1.57473	2.41698	0	0	0	0	0	0	0	0
CGCCAGATCTCAACGA-1_SID192075	63: Ebf2/Th	0	0	1.29619	1.84224	1.29619	2.19344	0	0	0	0	0	0	0	0
CGCCATTTCACCCTGT-1_SID192075	63: Ebf2/Th	1.45983	0	2.99599	0.602297	1.45983	2.3902	0	0	0	0	0	0	0	0
CTACTATGTGGATCAG-1_SID192075	63: Ebf2/Th	1.01119	0	1.83204	0	0	1.50357	0	0	0	0	0	0	0	0
CTATCCGCAGACTGCC-1_SID192075	63: Ebf2/Th	0.463715	0	1.37368	0	1.21191	2.08935	0	0	0	0	0	0	0	0
CTGCTCACATGTTCAG-1_SID192075	63: Ebf2/Th	0	0	3.03008	0.878408	0	2.38411	0	0	0	0	0	0	0	0
CTGTAGAAGATAGTCA-1_SID192075	63: Ebf2/Th	0	0	1.92545	0	1.36841	2.75019	0	0	0	0	0	0	0	0
CTGTGGGCAGTACTAC-1_SID192075	63: Ebf2/Th	0	0	1.92245	0	1.3658	0	0	0	0	0	0	0	0	0
GAACACTCAACGGTAG-1_SID192075	63: Ebf2/Th	0	0	2.86385	0	1.12041	1.12041	0	0	0	0	0	0	0	0
GAAGTAATCATTCGTT-1_SID192075	63: Ebf2/Th	0	0	2.51348	1.25896	1.79898	2.14771	0	0	0	0	0	0	0	0
GAAGTAATCGTAGTGT-1_SID192075	63: Ebf2/Th	0.808783	1.55509	2.50197	1.55509	0	2.50197	0	0	0	0	0	0	0	0
GACGCTGAGCGTCTGC-1_SID192075	63: Ebf2/Th	1.71746	0	0	0	0	2.68861	0	0	0	0	0	0	0	0
GAGCCTGAGGGCATGT-1_SID192075	63: Ebf2/Th	0	0	2.68563	0	1.1872	2.31368	0	0	0	0	0	0	0	0
GAGTTACGTGTGCCTG-1_SID192075	63: Ebf2/Th	2.15667	0	1.57302	0	0	2.52281	0	0	0	0	0	0	0	0
GCTGGGTGTTGCTTGA-1_SID192075	63: Ebf2/Th	1.39111	0	2.44821	0.920148	0	0.920148	0	0	0	0	0	0	0	0
GGGCCATGTTCTCCAC-1_SID192075	63: Ebf2/Th	0	0	2.27012	1.91501	0	1.91501	0	0	0	0	0	0	0	0
GTAGGTTAGCACTCCG-1_SID192075	63: Ebf2/Th	0	0.837217	3.39513	1.83093	1.28643	2.54861	0	0	0	0	0	0	0	0
GTGTTAGTCTGGTGGC-1_SID192075	63: Ebf2/Th	1.08261	0	2.376	0	1.08261	2.54272	0	0	0	0	0	0	0	0
GTTACCCGTCGAGCTC-1_SID192075	63: Ebf2/Th	0.715845	0	2.11883	0	1.64551	2.11883	0	0	0	0	0	0	0	0
GTTGTGAGTGGTAATA-1_SID192075	63: Ebf2/Th	0	0	0.678095	1.07849	1.07849	2.17031	0	0	0	0	0	0	0	0
TATATCCTCCGAGTGC-1_SID192075	63: Ebf2/Th	0	0	2.77897	0	1.14978	1.14978	0	0	0	0	0	0	0	0
TCAGGGCTCAACTGGT-1_SID192075	63: Ebf2/Th	0	0	2.46351	1.0264	0	1.85207	0	0	0	0	0	0	0	0
TCAGGTACATGACACT-1_SID192075	63: Ebf2/Th	1.21282	0	3.10309	1.5139	0.780001	1.5139	0	0	0	0	0	0	0	0
TCATATCAGATGAAGG-1_SID192075	63: Ebf2/Th	0	0	1.26358	0	1.26358	2.78676	0	0	0	0	0	0	0	0
TCATTACCACTGCATA-1_SID192075	63: Ebf2/Th	1.80532	0	2.52047	0	0	2.15442	0	0	0	0	0	0	0	0
TCCAGAACATCCAACA-1_SID192075	63: Ebf2/Th	0.732102	0.732102	1.44417	0	0.732102	2.96272	0	0	0	0	0	0	0	0
TCGAACAGTTATAGAG-1_SID192075	63: Ebf2/Th	0.977043	0	2.31365	0	0	1.78671	0	0	0	0	0	0	0	0
TCGACCTAGTTCGGTT-1_SID192075	63: Ebf2/Th	0	0	1.70336	0	0	1.94445	0	0	0	0	0	0	0	0
TCGCTTGAGCTACAAA-1_SID192075	63: Ebf2/Th	1.5501	0	2.13107	0.805278	0	1.97222	0	0	0	0	0	0	0	0
TCGGATAGTCCAGCGT-1_SID192075	63: Ebf2/Th	1.45743	0	0	0	0	2.0268	0	0	0	0	0	0	0	0
TCGTGCTTCATCCTGC-1_SID192075	63: Ebf2/Th	0	0	3.09637	0.964864	1.44665	2.0146	0	0	0	0	0	0	0	0
TCTACCGAGGTTCTTG-1_SID192075	63: Ebf2/Th	0.79937	0	1.54168	0.79937	0	1.54168	0	0	0	0	0	0	0	0
TGAACGTAGAAACCAT-1_SID192075	63: Ebf2/Th	0	0	2.53448	0	0	2.3679	0	0	0	0	0	0	0	0
TGCGGGTGTCCGGTCA-1_SID192075	63: Ebf2/Th	0	0	0	0	0	2.51398	0	0	0	0	0	0	0	0
TGCTCCACAAACTCTG-1_SID192075	63: Ebf2/Th	1.11584	0	2.14294	0.521196	0.862081	2.29178	0	0	0	0	0	0	0	0
TTATTGCGTCACGACC-1_SID192075	63: Ebf2/Th	0	0	3.26703	1.25941	0	3.05337	0	0	0	0	0	0	0	0
TTGTTCACAAGGGCAT-1_SID192075	63: Ebf2/Th	0	0	1.86471	0	1.86471	0	0	0	0	0	0	0	0	0
TTTACGTGTCGTATGT-1_SID192075	63: Ebf2/Th	0	0	2.59272	0	1.63355	2.22398	0	0	0	0	0	0	0	0
TTTGATCGTACAACGG-1_SID192075	63: Ebf2/Th	0	0	1.89521	1.5622	1.5622	2.1446	0	0	0	0	0	0	0	0
AACCCAATCCCGAGTG-1_SID192072	76: Dbh/Phox2b	0	0	0	0	0	0	0.650942	0	0.650942	0	0	1.04193	0.650942	0
AGGCCACGTCCAGTTA-1_SID192072	76: Dbh/Phox2b	0.876643	0	0	0	0	0	0.876643	0.531457	1.13277	0	0	1.13277	0	0
ATCGTGAAGGACAGTC-1_SID192072	76: Dbh/Phox2b	0	0	0	0	0	0	0	0	1.88812	0	0	1.33592	0	0
ATTCATCCACCAATTG-1_SID192072	76: Dbh/Phox2b	0.7704	0	0	0	0	0	1.36138	0.457625	1.20035	0	0	1.36138	0	0
CATTGCCGTGCAATAA-1_SID192072	76: Dbh/Phox2b	0	0	0	0	0	0	0	0	0	0	0	0.84806	0	0
GAGGGATTCCCAATAG-1_SID192072	76: Dbh/Phox2b	0	0	0	0	0	0	0	1.48323	0.994576	0	0	0	0	0
GGCTTGGGTACAGTCT-1_SID192072	76: Dbh/Phox2b	0	0	0	0	0	0.9284	0	0.9284	0	0	0	0.9284	0	0
GTCATGACATGTAACC-1_SID192072	76: Dbh/Phox2b	1.44318	0	0	0	0	0	0.962058	0.962058	0	0	0	1.44318	0	0
TCCTGCAAGGTAGACC-1_SID192072	76: Dbh/Phox2b	0	0	0	0	0	0	1.15081	0.542472	0.892206	0	0	0	0	0
TGTAGACAGGTTCTTG-1_SID192072	76: Dbh/Phox2b	0	0	0	0	0	0	0.661656	0	0	0	0	1.0564	0	0
TTACCATTCAGCTTGA-1_SID192072	76: Dbh/Phox2b	0	0	0	0	0	0	0	0	0	0	0	1.69908	0	0
TTCTAACTCTGACAGT-1_SID192072	76: Dbh/Phox2b	0	0	0	0	0	0	0	0.899409	0	0	0	1.53587	0	0
TTGCATTCAACTCATG-1_SID192072	76: Dbh/Phox2b	2.25203	0	0	0	0	0	1.48224	0.993772	0	0	0	0.993772	2.79194	0
AAGCCATAGCGTACAG-1_SID192073	76: Dbh/Phox2b	0	0	0	0	0	0	0.749532	0.443406	0	0	0	1.69819	0	0
ACAAGCTTCGCCAGTG-1_SID192073	76: Dbh/Phox2b	0	0	0	0	0	0	0	0	0	0	0	0	0	0
ACACCAAGTATACCCA-1_SID192073	76: Dbh/Phox2b	1.04187	0	0	0	0	0	0	0	0	0	0	1.72032	0	0
AGATGCTTCAAAGGAT-1_SID192073	76: Dbh/Phox2b	0	0	0	0	0	0	0	0	0.816456	0	0	0	0	0
AGTAACCGTGTCTTAG-1_SID192073	76: Dbh/Phox2b	2.12378	0	0	0	0	0.551738	0	0.905245	1.1659	0	0	1.1659	0	0
ATCGTCCGTCGATTCA-1_SID192073	76: Dbh/Phox2b	0	0	0	0	0	0	0	0	0	0	0	0	0	0
ATTACCTGTCAAGTTC-1_SID192073	76: Dbh/Phox2b	0	0	0	0	0	0	0	0	0	0	0	2.03746	0	0
CCACAAAGTGGTCCGT-1_SID192073	76: Dbh/Phox2b	0	0	0	0	0	0	0	0	0	0	0	0	0	0
CCCTAACGTCCCGTGA-1_SID192073	76: Dbh/Phox2b	0	0	0	0	0	1.18943	0	1.18943	1.18943	0	0	0.762018	0	0
CGTAATGCACGACGAA-1_SID192073	76: Dbh/Phox2b	0	0	0	0	0	0	1.28606	1.28606	1.83049	0	0	1.59488	2.02105	0
GAATAGACATACAGCT-1_SID192073	76: Dbh/Phox2b	0	0	0	0	0	0	0.690557	0.690557	1.09516	0	0	1.60529	0	0
GACCTTCGTTCCTAGA-1_SID192073	76: Dbh/Phox2b	0	0	0	0	0	0	0	0	0	0	0	0	0	0
GGATCTAGTTGTCCCT-1_SID192073	76: Dbh/Phox2b	0	0	0	0	0	1.31886	0	0	0	0	0	0.862713	0	0
GTGGGAATCTCCAATT-1_SID192073	76: Dbh/Phox2b	0	0	0	0	0	0	0.475713	0.475713	0	0	0	1.77042	0	0
TACTTGTCAAAGCTAA-1_SID192073	76: Dbh/Phox2b	0	0	0	0	0	0	0	0	0	0	0	0	0	0
TCCTCCCAGAGTCTTC-1_SID192073	76: Dbh/Phox2b	0	0	0	0	0	0	0	1.43064	2.11284	0	0	0.860123	0.374651	0
TCGCAGGTCCCGAGGT-1_SID192073	76: Dbh/Phox2b	0	0	0	0	0	0	0	0	0	0	0	1.25545	0	0
TCTACCGAGCGCCCAT-1_SID192073	76: Dbh/Phox2b	0	0	0	0	0	0	0.931185	0	0	0	0	1.96712	0	0
TGTGCGGTCAACCTTT-1_SID192073	76: Dbh/Phox2b	0	0	0	0	0	0	0	0	0	0	0	2.11917	0	0
TTACGCCTCTTGATTC-1_SID192073	76: Dbh/Phox2b	0.973186	0	0	0	0	0	0.973186	0	2.02623	0	0	0	0	0
TTAGGGTTCAATCAGC-1_SID192073	76: Dbh/Phox2b	0	0	0	0	0	0	0	0	0.569677	0	0	1.19486	0.930348	1.5766
TTCCTAAGTAATACCC-1_SID192073	76: Dbh/Phox2b	0	0	0	0	0	0	0.916441	1.70495	0.916441	0	0	0.916441	0	0
TTCTTGAAGCGACATG-1_SID192073	76: Dbh/Phox2b	0	0	0	0	0	0	0	1.51482	1.0204	0	0	0	0	0
TTGCGTCCACTACACA-1_SID192073	76: Dbh/Phox2b	0	0	0	0	0	0	0.801871	0.801871	0.801871	0	0	0.801871	0	0
AAGGTAACAACAGATA-1_SID192074	76: Dbh/Phox2b	0	0	0	0	0	0	0	0	0	0	0	0	0	2.14128
ACGGTCGCAACACAGG-1_SID192074	76: Dbh/Phox2b	0	0	0	0	0	0.893995	0.893995	0.893995	0	0	0	1.35835	0	0
AGGGCCTAGAGGCGGA-1_SID192074	76: Dbh/Phox2b	0	0	0	0	0	0	0	1.58355	1.07709	0	0	1.07709	0	0
ATCATTCAGAGCTTTC-1_SID192074	76: Dbh/Phox2b	0	0	0	0	0	0	1.44121	1.44121	0	0	0	0	0	0
ATCTCTAAGGGAGGGT-1_SID192074	76: Dbh/Phox2b	1.13985	0	0	0	0	0	1.13985	1.65872	0	0	0	0	0	0
ATGAAAGAGCGTCTCG-1_SID192074	76: Dbh/Phox2b	0	0	0	0	0	0	0	0	2.02025	0	0	0	0	0
ATGACCAAGTTATGGA-1_SID192074	76: Dbh/Phox2b	0	0	0	0	0	0	0	0.677808	0	0	0	1.91947	0	0
CAATACGGTATGCTAC-1_SID192074	76: Dbh/Phox2b	0.760255	0	0	0	0	0	0	0.760255	0.760255	0	0	0	0	0
CACAGGCAGTACCCTA-1_SID192074	76: Dbh/Phox2b	0	0	0	0	0	0	0	0	0	0	0	0	0	0
CAGCCAGAGACAAGCC-1_SID192074	76: Dbh/Phox2b	0.540579	0	0	0	0	0	1.35274	0.540579	0.540579	0	0	1.14772	1.14772	0
CATGAGTAGCTCCACG-1_SID192074	76: Dbh/Phox2b	0	0	0	0	0	0	0.730592	0.730592	0	0	0	1.14823	0	0
CATGCTCCACAAACGG-1_SID192074	76: Dbh/Phox2b	0	0	0	0	0	0	0	0	1.02462	0	0	2.0973	0	0
CCACCATCAACGGGTA-1_SID192074	76: Dbh/Phox2b	0.748914	0	0	0	0	0	0	0	1.1723	0	0	0	0	0
CCTACGTAGAATTCAG-1_SID192074	76: Dbh/Phox2b	1.20868	0	0	0	0	0	0	0	1.20868	0	0	0	0	0
CCTCCTCTCTCATTGT-1_SID192074	76: Dbh/Phox2b	0	0	0	0	0	0	0.483283	0.483283	0.807715	0	0	1.55357	0	0
GAATCGTGTGTAGGAC-1_SID192074	76: Dbh/Phox2b	0	0	0	0	0	0	0	0.935586	0	0	0	0.935586	0	0
GACTGATGTCCGCAGT-1_SID192074	76: Dbh/Phox2b	0	0	0	0	0	0	0	1.15676	0	0	0	1.67881	0	0
GACTGATGTTGCCGCA-1_SID192074	76: Dbh/Phox2b	0.659484	0	0	0	0	0	1.33536	0	1.05347	0	0	0	0	0
GAGGGTATCACCTGTC-1_SID192074	76: Dbh/Phox2b	0	0	0	0	0	0.957757	0.589409	0	0.589409	0	0	1.68937	0	0
GATCAGTCAGTAACCT-1_SID192074	76: Dbh/Phox2b	0	0	0	0	0	0	0.780097	0	1.51404	0	0	1.84334	0	0
GATCATGTCGGAGTAG-1_SID192074	76: Dbh/Phox2b	0	0	0	0	0	0	0	0	0	0	0	1.26714	0	0
GGCACGTGTATATGGA-1_SID192074	76: Dbh/Phox2b	0	0	0	0	0	0	0.947994	1.74774	0.947994	0	0	0	0	0
GTAGAAAAGACGCTCC-1_SID192074	76: Dbh/Phox2b	0.67676	0	0	0	0	0	0.67676	0	1.0767	0	0	1.0767	2.60841	0.67676
GTAGAAAAGTGGTTCT-1_SID192074	76: Dbh/Phox2b	0	0	0	0	0	0	0.560013	0	1.1793	0	0	0	0.916846	0
GTCAGCGTCGCCATAA-1_SID192074	76: Dbh/Phox2b	0	0	0	0	0	1.03073	0	1.03073	0	0	0	2.10565	0	0
GTCTTTATCACGATCA-1_SID192074	76: Dbh/Phox2b	0	0	0	0	0	0	0	0.512484	0.849667	0	0	1.61275	1.3023	0
TACTGCCAGGCTAACG-1_SID192074	76: Dbh/Phox2b	0.971142	0	0	0	0	0	0	0	1.77882	0	0	0	0	0
TATTCCAAGACAACTA-1_SID192074	76: Dbh/Phox2b	1.90314	0	0	0	0	0	1.34898	1.66397	0	0	0	0	0	0
TCAATTCCATAACAGA-1_SID192074	76: Dbh/Phox2b	0	0	0.460498	0	0	0	0	0.460498	0	0	0	0	0	0
TCACACCCACTGGAAG-1_SID192074	76: Dbh/Phox2b	0.613616	0	0	0	0	0	1.26449	0	0.613616	0	0	0.613616	0	0
TCACGGGAGTGGATTA-1_SID192074	76: Dbh/Phox2b	0	0	0	0	0	0	0	1.84403	1.29773	0	0	0	0	0
TCACGGGCACATTCTT-1_SID192074	76: Dbh/Phox2b	0	0	0	0	0	0	0.955413	0	1.60931	0	0	0.587716	1.43496	0.587716
TCAGTGATCACACCCT-1_SID192074	76: Dbh/Phox2b	0	0	0	0	0	0	1.09549	0	0.690805	0	0	1.09549	0	0
TCGGATATCCACAAGT-1_SID192074	76: Dbh/Phox2b	0	0	0	0	0	1.06923	0	0	1.06923	0	0	1.90798	0	0
TCGTAGATCGGTCTAA-1_SID192074	76: Dbh/Phox2b	0	0	0	0	0	0	0	1.30357	0	0	0	0	0	0
TCTAACTTCGCGTTTC-1_SID192074	76: Dbh/Phox2b	0	0	0	0	0	0	0.8808	0	0.8808	0	0	2.08743	0	0
TGCATCCCATTGCCTC-1_SID192074	76: Dbh/Phox2b	1.36798	0	0	0	0	0	0.680973	1.58989	0	0	0	0.680973	1.08235	1.08235
TGCGGCAAGGATTTAG-1_SID192074	76: Dbh/Phox2b	0	0	0	0	0	0	1.07977	0	1.92162	0	0	0	0	0
TGCTCCACATGACTAC-1_SID192074	76: Dbh/Phox2b	0	0	0	0	0	0	0.494048	0	1.26857	0	0	0.823242	0	0
TGGAGGACACGCCACA-1_SID192074	76: Dbh/Phox2b	0	0	0	0	0	0	0	0	0	0	0	0.725442	0	0
TGTGGCGAGACTAGAT-1_SID192074	76: Dbh/Phox2b	0	0	0	0	0	0	0.985646	0	1.47226	0	0	0.985646	0	0
TGTTCATAGGTCCGAA-1_SID192074	76: Dbh/Phox2b	0	0	0	0	0	0	0	0	0	0	0	1.80706	0	0
TTGCGTCTCGTGCAGC-1_SID192074	76: Dbh/Phox2b	0	0	0	0	0	0	0	0	0	0	0	1.59269	0	0
AAAGTCCAGTTGCCTA-1_SID192075	76: Dbh/Phox2b	0.688037	0	0	0	0	0	0	0	0	0	0	0.688037	0	0
AACCACAAGATCGCCC-1_SID192075	76: Dbh/Phox2b	0	0	0	0	0	0	0	0	1.15825	0	0	2.02196	0	0
ACAACCATCGCTTGCT-1_SID192075	76: Dbh/Phox2b	2.56079	0	0.786	0	0	0.786	0	0.786	0	0	0	0.786	0	0
ACAAGCTGTGATTCTG-1_SID192075	76: Dbh/Phox2b	0	0	0	0	0	0	0	0.536243	0	0	0	0.536243	0	0
ACGTAACAGACGGATC-1_SID192075	76: Dbh/Phox2b	0	0	0	0	0	0	0	0.969107	0	0	0	0.969107	0	0
AGAAATGCAATTCGTG-1_SID192075	76: Dbh/Phox2b	0	0	0	0	0	0	0	0	0	0	0	0	0	0
AGACAGGAGCGACTTT-1_SID192075	76: Dbh/Phox2b	0	0	0	0	0	0	0.768845	0	1.19832	0	0	1.91492	0	0
AGGTGTTGTATCAGGG-1_SID192075	76: Dbh/Phox2b	0	0	0	0	0	0	0.588748	0	0.588748	0	0	0.956843	0	0
AGTGATCAGCATCCCG-1_SID192075	76: Dbh/Phox2b	0	0	0	0	0	0	0.990036	0	0.990036	0	0	1.47766	0.61284	0
ATCACTTTCCCGAGAC-1_SID192075	76: Dbh/Phox2b	0	0	0	0	0	0	0	1.48788	0.863347	0	0	1.48788	0	0
ATCGTGATCATTTGGG-1_SID192075	76: Dbh/Phox2b	0	0	0	0	0	0	0	0.824859	2.1621	0	0	0	0	0
ATTCATCGTGAATGTA-1_SID192075	76: Dbh/Phox2b	0	0	0	0	0	0	0	0.618907	0	0	0	2.25853	0	0
ATTCTACAGTTCTACG-1_SID192075	76: Dbh/Phox2b	0	0	0	0	0	0	0	0	0	0	0	0	0	0
CACGTTCCAATTGTGC-1_SID192075	76: Dbh/Phox2b	0	0	0	0	0	0	0	0	0.843582	0	0	1.29455	0	0
CAGATTGGTTATGACC-1_SID192075	76: Dbh/Phox2b	0	0	0	0	0	0	0.995005	0	1.81062	0	0	1.48376	0	0
CATAGACTCCATGAGT-1_SID192075	76: Dbh/Phox2b	0	0	0	0	0	0.76637	0	0.76637	0.76637	0	0	1.1951	0	0
CATGGTACACTCTGCT-1_SID192075	76: Dbh/Phox2b	0	0	0	0	0	0.995543	0.995543	0	0.616858	0	0	0.995543	0	0
CCCGGAACAGACCAAG-1_SID192075	76: Dbh/Phox2b	0	0	0	0	0	0	0.810236	0.810236	0	0	0	0.810236	0.810236	0
CCTGCATGTATACCCA-1_SID192075	76: Dbh/Phox2b	0	0	1.20573	0	0	0.774539	0.774539	0.774539	1.20573	0	0	0	0	0
CGTTGGGTCCGAGGCT-1_SID192075	76: Dbh/Phox2b	0	0	0	0	0	1.12327	0	1.414	0.7117	0	0	1.63896	0	0
GAGACTTTCTAAGGAA-1_SID192075	76: Dbh/Phox2b	0.894679	0	0	0	0	0	0	0.544227	0.544227	0	0.544227	0.894679	1.80219	1.80219
GAGGGTATCACAGTGT-1_SID192075	76: Dbh/Phox2b	0	0	0	0	0.802143	0	0	0	0	0	0	1.24145	0	0
GATTCTTAGAGGTCAC-1_SID192075	76: Dbh/Phox2b	0	0	0	0	0	0	0	0	0	0	0	0.767667	0	0
GCACGGTCAAGAGGTC-1_SID192075	76: Dbh/Phox2b	0	0	0	0	0	0	0	1.31935	0	0	0	1.03933	0.649017	1.53786
GCTTGGGGTGCATTTG-1_SID192075	76: Dbh/Phox2b	0	0	0	0	0	0	0	0	0	0	0	1.0388	0	1.0388
GGTGAAGCAAACTAGA-1_SID192075	76: Dbh/Phox2b	0	0	0	0	0	0	0.84959	1.61265	0.84959	0	0	2.4604	0	0
GGTGTTAGTAAGTTGA-1_SID192075	76: Dbh/Phox2b	0	0	0	0	0	0.755736	0	0	1.18122	0	0	0	0	0
GTAACACCAGGATGAC-1_SID192075	76: Dbh/Phox2b	0	0	0	0	0	0	0	0.595133	0	0	0	0	0	0
GTAATCGGTCTACGAT-1_SID192075	76: Dbh/Phox2b	0	0	0	0	0	0	0	0	0	0	0	2.02802	0	0
GTTGCTCTCTACCACC-1_SID192075	76: Dbh/Phox2b	0	0	0	0	0	0.695505	0.695505	0	0.695505	0	0	0.695505	0	0
TAGACCACACCAGTTA-1_SID192075	76: Dbh/Phox2b	0.830441	0	0	0	0	0	1.27778	0	1.58576	0	0	0	0	0
TAGGTTGCAGAGACTG-1_SID192075	76: Dbh/Phox2b	0.479222	0	0	0	0	0	0.801838	0	0.801838	0	0	1.04537	0	0
TCACAAGTCCCAATAG-1_SID192075	76: Dbh/Phox2b	0	0	0	0	0	0	0	1.18447	0.563218	0	0	0.563218	0	0
TCACGCTGTATAGGGC-1_SID192075	76: Dbh/Phox2b	0	0	0	0	0	0	0	0.625706	1.00764	0	0	0.625706	0	0
TCACTCGGTAGGACCA-1_SID192075	76: Dbh/Phox2b	0	0	0	0	0	0	0	0	1.03061	0	0	1.03061	0	0
TCATTTGGTTGGGATG-1_SID192075	76: Dbh/Phox2b	0	0	0	0	0	0	0	1.33913	1.89182	0	0	0	0	0
TCGCAGGGTCCACGCA-1_SID192075	76: Dbh/Phox2b	0	0	0	0	0	0	0	0	0	0	0	0	0	0
TCTACCGAGAAGCGCT-1_SID192075	76: Dbh/Phox2b	1.39696	0	0	0	0	0	0	0.700273	1.39696	0	0	0.700273	1.1081	0
TCTGTCGCAAAGTATG-1_SID192075	76: Dbh/Phox2b	0	0	0	0	0	0	0	0	1.01174	0	0	1.28802	0	0
TTTCACAGTTGCACGC-1_SID192075	76: Dbh/Phox2b	0	0	0	0	0	0	0	0.680348	0.680348	0	0	1.08151	0	0
ACAAGCTCAGTCAGTT-1_SID192072	97: Gfral/Sctr	0	0	0	0	0	1.37478	0	0.90709	1.69218	0	0	1.37478	0	0
AGAGAATAGCAGTAAT-1_SID192072	97: Gfral/Sctr	0	0	0	0	0	0	0	0.721778	0	0	1.42894	0.721778	0	0
GGGTAGACAATTGCGT-1_SID192072	97: Gfral/Sctr	0	0	0	0	0	0	0	0.754481	0	2.75012	0	2.59463	0	0
GGTGTTACACCTTCGT-1_SID192072	97: Gfral/Sctr	0	0	0	0	0	0	0	0	0	0	0	0	0	0
TAATTCCTCGACACTA-1_SID192072	97: Gfral/Sctr	0	0	0	0	0	0	0	1.152	0.543196	0	2.10596	0.893227	0	0
TATACCTGTGGACTAG-1_SID192072	97: Gfral/Sctr	0.74468	0	0	0	0	0.440113	0	0.74468	0	0	1.32559	1.87623	0	0
TGAACGTCAGACCAAG-1_SID192072	97: Gfral/Sctr	0	0	0	0	0	0	0.782183	0	0	0	1.74832	1.51704	0	0
AACGTCATCAGCATTG-1_SID192073	97: Gfral/Sctr	0	0	0	0	0	1.7692	0	0	0	2.5776	1.23346	2.74718	0	0
AATCGTGTCAAGGTGG-1_SID192073	97: Gfral/Sctr	0	0	0	0	0	0.798832	0	0	0	1.54091	0	3.3288	0	0
ATTCGTTAGACCAACG-1_SID192073	97: Gfral/Sctr	1.51247	0	0	1.01848	0	0	0	1.01848	0	0	0	0	0	0
CACCAAACAGAGGGTT-1_SID192073	97: Gfral/Sctr	0.915272	0	0	0	0	0	0	1.70336	0.915272	0	0	1.38502	0	0
CATCCGTTCGCATTAG-1_SID192073	97: Gfral/Sctr	0.894166	0	0	0	0	0	0	0	1.35856	0	0	1.35856	0	0
CCACGTTAGGGCGAAG-1_SID192073	97: Gfral/Sctr	0	0	0	0	0	0	0	1.19566	1.19566	2.32464	0	1.72481	1.19566	0
CTACCTGCAAGTTGGG-1_SID192073	97: Gfral/Sctr	0	0	0	0	0	0.972572	0	0	0	1.45616	0	2.12839	0	0
CTCAAGATCTAATTCC-1_SID192073	97: Gfral/Sctr	0	0	0	0	0	0	0	1.07926	1.58617	0	1.07926	0	0	0
GGATCTAGTATAGCTC-1_SID192073	97: Gfral/Sctr	0	0	0	0	0	1.59199	0	0	0.682277	0	1.59199	1.08409	0	0
GTTACCCTCGGCAGTC-1_SID192073	97: Gfral/Sctr	0	0	0	0	0	1.28153	0.833373	0.833373	1.58989	3.08269	0	1.82524	0	0
TACGTCCCAAACGTGG-1_SID192073	97: Gfral/Sctr	0	0	0	0	0	0	0	0	0	0	0	0	0	0
TCACGGGCACAGCCAC-1_SID192073	97: Gfral/Sctr	0.692049	0	0.287133	0	0	0.509947	0.287133	0.287133	0.509947	0	0	0	0	0
TCCACCATCCCTGGTT-1_SID192073	97: Gfral/Sctr	0	0	0	0	0	2.34906	0	1.42517	0	0	0	1.99022	0	1.42517
TCGATTTAGCTGACCC-1_SID192073	97: Gfral/Sctr	0	0	0	0	0	0	0	0.805757	0	0	0	1.97296	0	0
TGTTTGTCAGCTTTGA-1_SID192073	97: Gfral/Sctr	1.13906	0	0	0	0	1.13906	0.723632	0	0.723632	2.62052	0	0.723632	0	0
TTGAACGAGGTCCCTG-1_SID192073	97: Gfral/Sctr	0.676712	0	0	0	0	0	0	1.36154	0	0	0	1.36154	0	0
TTGAACGCAAGTTCCA-1_SID192073	97: Gfral/Sctr	0	0	0	0	0	0	0	0	0	0	0	0	0	0
AAAGAACCAGGAGACT-1_SID192074	97: Gfral/Sctr	0	0	0	0	0	1.20442	0	1.20442	1.20442	0	0	2.33595	0	0
AGGCTGCAGTGGTGGT-1_SID192074	97: Gfral/Sctr	0	0	0	0	0	0	0	0	1.96765	0	1.11556	1.11556	0	0
AGGGTCCGTTTCTTAC-1_SID192074	97: Gfral/Sctr	0	0	0	0	0	1.072	1.072	0	0	0	0	1.91157	0	0
AGGTTACCAATAGTCC-1_SID192074	97: Gfral/Sctr	0	0	0	0	0	0	1.48719	0.997808	0	0	0.997808	1.81433	0	0
ATCCCTGTCAGGAAGC-1_SID192074	97: Gfral/Sctr	0	0	0	0	0	0	0	0	0	1.63587	0	0	0	0
ATCGGATTCCGTATGA-1_SID192074	97: Gfral/Sctr	0	0	0	0	0	0	0	0	0	1.37877	0	3.67908	0	0
CACTGAAAGGTTTACC-1_SID192074	97: Gfral/Sctr	0	0.346054	0	0	0	0.806672	0	0.346054	1.12083	0	1.12083	0.602653	0	0
CAGCAATGTGTTTGCA-1_SID192074	97: Gfral/Sctr	0.963008	0	0	0	0	1.23237	0	0	0.593206	0	1.76793	0.593206	0	0
CCGCAAGAGGCCGCTT-1_SID192074	97: Gfral/Sctr	0	0	0	0	0	1.76464	0	0.960562	0.960562	3.55181	0	2.20451	0	0
CCTAAGAAGAGCCGTA-1_SID192074	97: Gfral/Sctr	0	0	0	0	0	0.817443	0	1.26113	1.26113	0	0	0	0	0
CGATCGGCACGAGGAT-1_SID192074	97: Gfral/Sctr	0	0	0	0	0	0	0	1.05855	0	2.77617	0	2.77617	0	0
CGCAGGTGTCGTACTA-1_SID192074	97: Gfral/Sctr	0	0	0	0	0	0	1.61404	0.850588	0	0	0	1.30347	0	0
GACTATGTCCTGGGAC-1_SID192074	97: Gfral/Sctr	0	0	0	0	0	1.29465	0	0	1.01757	0	1.01757	2.4509	0	0
GATCCCTCACTACCCT-1_SID192074	97: Gfral/Sctr	0.798832	0	0	0	0	0	0	1.23718	0	1.54091	0	1.54091	0	0
GCATCTCTCGCGCTGA-1_SID192074	97: Gfral/Sctr	0	0	0	0	0	0	0	0	0	2.87325	0	1.71435	0	0
GCATTAGCAAGCAATA-1_SID192074	97: Gfral/Sctr	0	0	0	0	0	0	0	0	2.1712	0	1.41282	0.937567	0	0
GGAGATGGTCAAATCC-1_SID192074	97: Gfral/Sctr	0	0	0	0	0	0	0	0	0	0	1.11958	2.42638	0	0
GGGTCACTCTGCGGAC-1_SID192074	97: Gfral/Sctr	0	0	0	0	0	0	1.02691	0	1.30526	3.15297	0	1.30526	0	0
GGTGTTAAGCTAGATA-1_SID192074	97: Gfral/Sctr	0	0	0	0	0	0	0.791107	0	1.2272	0	2.24505	1.52986	0	0
GTAACACGTCATCCGG-1_SID192074	97: Gfral/Sctr	0	0	0	0	0	0.679243	0.679243	0.679243	0	0	0.679243	1.76848	0	0
GTAGAGGGTTGTGCCG-1_SID192074	97: Gfral/Sctr	0	0	0	0	0	1.35567	0	0.891866	0.891866	1.91083	0	1.35567	0	0
GTATTGGTCTTAGCCC-1_SID192074	97: Gfral/Sctr	0	0	0	0	0	0	0	0	0	0	2.7654	1.38055	0	0
GTCAAACTCATGTCTT-1_SID192074	97: Gfral/Sctr	0.617645	0	0	0	0	1.27079	0	0.617645	0.617645	0	1.27079	0.99662	0	0
GTCATGATCGCTTGAA-1_SID192074	97: Gfral/Sctr	0	0	0	0	0	0.717615	0.717615	0	1.1311	1.42277	0	1.42277	0	0
GTCCTCACACGTCATA-1_SID192074	97: Gfral/Sctr	0	0	0	0	0	1.12236	0	0	1.63787	0	2.59769	1.63787	0	0
GTGAGCCAGTCTGGAG-1_SID192074	97: Gfral/Sctr	0	0	0	0	0	0	0	0	1.94113	0	1.60497	1.94113	0	0
GTTGTCCGTTCTTCAT-1_SID192074	97: Gfral/Sctr	1.25086	0	0	0	0	1.78954	0	0	0.604926	2.23121	0	1.25086	0	0
GTTGTGATCCCAAGTA-1_SID192074	97: Gfral/Sctr	0	0	0	0	0	0	0	0	0	2.17387	0	3.08096	0	0
TATACCTTCATCCCGT-1_SID192074	97: Gfral/Sctr	0	0	0	0	0	1.98928	0.642627	0	0	3.19615	0	1.30952	0	0
TATTTCGGTAGACGGT-1_SID192074	97: Gfral/Sctr	0	0	0	0	0	0.659619	0	0	1.05365	0	1.73524	0.659619	0	0
TCCATGCCAGGCAATG-1_SID192074	97: Gfral/Sctr	0	0	0	0	0	0	0	0.954233	1.4335	0	0.954233	1.75614	0	0
TCGAACATCACGGTCG-1_SID192074	97: Gfral/Sctr	0	0	0	0	0	0	0	2.18803	0	2.18803	0	1.09173	0	0
TGCAGGCGTGCCTTCT-1_SID192074	97: Gfral/Sctr	0	0	0	0	0	1.74539	1.21315	1.74539	2.0909	0	0	2.0909	0	0
TTCACCGGTTGTGCAT-1_SID192074	97: Gfral/Sctr	0	0	0	0	0	0	0	0	0	0	0	0	0	0
TTCAGGACAGCCATTA-1_SID192074	97: Gfral/Sctr	0	0	0	0	0	0	0	0.977612	1.78747	0	1.78747	0	0	0
TTCCTAAGTAGCCAGA-1_SID192074	97: Gfral/Sctr	0.525709	0	0	0	0	1.1233	0.868493	0	1.1233	2.23	0	1.76501	0	0
TTCGATTAGGAATTAC-1_SID192074	97: Gfral/Sctr	0.509019	0	0	0	0	0	0.844716	0.509019	1.46286	0	1.296	1.94203	0	0
TTGATGGTCTATGTGG-1_SID192074	97: Gfral/Sctr	0	0	0	0	0	0.585062	0	0.585062	1.21944	0	1.43041	1.88186	0	0
TTTCAGTGTAGGGTAC-1_SID192074	97: Gfral/Sctr	0	0	0	0	0	1.01186	0	0	0	2.81877	0	1.50439	0	0
TTTGATCAGGCTCACC-1_SID192074	97: Gfral/Sctr	0	0	0	0	0	0	0	0	2.11835	0	0.901577	0.901577	0	0
AAACCCACACCGTGGT-1_SID192075	97: Gfral/Sctr	0	0	0	0.576597	0	0	0.576597	0	0	2.17472	0	2.54157	0	0
AATGACCAGTGCTAGG-1_SID192075	97: Gfral/Sctr	0	0	0	0	0	0	1.45352	0	0	1.77787	0	0	0	0
AGACCCGGTCTTGTCC-1_SID192075	97: Gfral/Sctr	1.16824	0	0	0	0	1.69242	0	0	1.16824	3.46662	0	1.16824	0	0
AGCGCCAAGGCATCAG-1_SID192075	97: Gfral/Sctr	0	0	0	0	0	0	0	0	0	0	0	0	0	0
AGGACGATCGAAGCCC-1_SID192075	97: Gfral/Sctr	0	0	0	0	0	0	0	0	0	0	2.30025	2.30025	0	0
AGGTAGGCAACAACAA-1_SID192075	97: Gfral/Sctr	0	0	0	0	0	0	0	0	0	2.71855	0	1.65775	0	0
AGGTCTAGTACAGCGA-1_SID192075	97: Gfral/Sctr	0	0	0	0	0	0	0	0	0	0	0	1.57453	0	0
ATCCATTGTACAGAGC-1_SID192075	97: Gfral/Sctr	0	0	0	0	0	0	0	1.05941	0	0	0	2.77741	0	0
ATGATCGCACTCCACT-1_SID192075	97: Gfral/Sctr	1.25509	0	0	0	0	0	0	0	2.40086	0	0	1.25509	0	0
ATGTCTTGTCGGTAAG-1_SID192075	97: Gfral/Sctr	0	0	0	0	0	1.54283	0	0	1.87437	0	0	1.72228	0	0
CACACAATCCGCTAGG-1_SID192075	97: Gfral/Sctr	0	0	0	0	0	0	0	0	0	0	0	0	0	0
CCCAACTTCTGTGCTC-1_SID192075	97: Gfral/Sctr	0	0	0	0	0	0.520752	0.861449	0	0.520752	0	1.86661	0.520752	0	0
CCTCCAACAAGAGAGA-1_SID192075	97: Gfral/Sctr	0	0	0	0	0	0	0	1.37847	0	0	0	1.09166	0	0
CGACAGCTCAAGGACG-1_SID192075	97: Gfral/Sctr	0.740322	0	0	0	0	0.740322	0.740322	0	0	2.79438	0	2.27961	0	0
CGCCAGAAGGGTTAGC-1_SID192075	97: Gfral/Sctr	0.742336	0	0	0	0	0	0	0.742336	0	0.742336	0	1.87245	0	0
CGGCAGTTCCATCAGA-1_SID192075	97: Gfral/Sctr	0.750445	0	0	0	0	0	0	0	0.750445	0	0	0.750445	0	0
CTCAACCCACGGAAGT-1_SID192075	97: Gfral/Sctr	0	0	0	0	0	0	0.773909	0.773909	1.50512	0	0.773909	1.50512	0	0
GACCAATAGCGTCGAA-1_SID192075	97: Gfral/Sctr	0	0	0	0	0	0	0	0	0	1.34194	0	2.24912	0	0
GAGCTGCCAGAGAGGG-1_SID192075	97: Gfral/Sctr	0.911428	0	0	0	0	0	0	0	1.38021	0	1.69811	0.911428	0	0
GATGTTGTCAGTCCGG-1_SID192075	97: Gfral/Sctr	0	0	0	0	0	1.49546	0	0	1.00456	0	0	1.00456	0	0
GCCCAGATCAGGTGTT-1_SID192075	97: Gfral/Sctr	0	0	0	0	0	0	0	0	0	2.48591	0	2.0291	0	0
GCCGATGCAATGGGTG-1_SID192075	97: Gfral/Sctr	0	0	0	0	0	1.24276	0	0	1.24276	0	0	1.54709	0	0
GCGTTTCAGCAACTCT-1_SID192075	97: Gfral/Sctr	0	0	0	0	0	0	0	0	0	0	2.43888	1.8294	0	0
GGGTGTCCAAACGGCA-1_SID192075	97: Gfral/Sctr	0	0	0	0	0	1.61232	0	0	0	0	1.61232	0	0	0
GTAATCGTCTCGACCT-1_SID192075	97: Gfral/Sctr	0	0	0	0	0	0.926184	0	0.926184	0.566692	2.23929	0	2.31739	0	0
GTCACTCTCATGACAC-1_SID192075	97: Gfral/Sctr	0	0	0	0	0	0	0	0.713023	0	0	0	1.12503	0	0
TACTTACCACCTGATA-1_SID192075	97: Gfral/Sctr	0	0	0	0	0	0	0	0	1.77352	0	1.77352	1.77352	0	0
TCAATTCAGCTAGAGC-1_SID192075	97: Gfral/Sctr	0	0	0	0	0	1.07011	0	0	0	3.17757	0	0	0	0
TCATACTCAGCAGATG-1_SID192075	97: Gfral/Sctr	0	0	0	0	0	0	0	0	0	0.932679	0	0	0	0
TGATTTCGTCCCGTGA-1_SID192075	97: Gfral/Sctr	0	0	0	0	0	0	0	0	0	2.13676	0	0	0	0
TGATTTCGTCTCAGAT-1_SID192075	97: Gfral/Sctr	0	0	0	0	0	1.12611	0.527412	0	1.64234	0	1.64234	0	0	0
TGCCGAGGTTTGCCGG-1_SID192075	97: Gfral/Sctr	1.39286	0	0	1.10445	0	0	1.10445	0.697526	0	0	0	0	0	0
TGCTCCAGTTCGAGCC-1_SID192075	97: Gfral/Sctr	0	0	0	0	0	0	0	0	1.79678	0	0	0	0	0
TGCTTCGCACTTACAG-1_SID192075	97: Gfral/Sctr	0.646108	0	0	0	0	0.646108	0	0	1.99561	0	1.31488	0	0	0
TGGGAGATCTTCCAGC-1_SID192075	97: Gfral/Sctr	0	0	0	0	0	0	0	0	0.926184	0	1.71821	1.39865	0	0
TGTGATGAGTGCACCC-1_SID192075	97: Gfral/Sctr	0	0	0	0	0	0	0	0.595571	0	0	0.595571	0.966274	0	0
TTGATGGTCACCATAG-1_SID192075	97: Gfral/Sctr	0.929883	0	0	0	0	0.929883	0	0.929883	2.69516	0	0	1.72324	0	0

## Sheet: Fig 5i
Fig 5i	Total cell counts on NTS hemisection that are positive for Th or Th, Dbh
		Control + CNO (n=3)					AgRP-Gq;POMc-Gi + CNO (n=3)
Raw data	Th+	5.5	7.5	4			18	26.5	19.5
	Th+, Dbh+	3.75	3.5	1.5			6.25	9.5	12.5
Sex Distribution	Control mice	AgRP-Gq;POMc-Gi
Males	2	2
Females	1	1
Two-way RM ANOVA	Matching: Stacked
Assume sphericity?	Yes
Alpha	0.05
Source of Variation	% of total variation	P value	P value summary	Significant?
Row Factor x Column Factor	9.508	0.0364	*	Yes
Row Factor	24.34	0.0078	**	Yes
Column Factor	55.6	0.0044	**	Yes
Subject	6.576	0.3187	ns	No
ANOVA table	SS	DF	MS	F (DFn, DFd)	P value
Row Factor x Column Factor	63.02	1	63.02	F (1, 4) = 9,573	P=0,0364
Row Factor	161.3	1	161.3	F (1, 4) = 24,51	P=0,0078
Column Factor	368.5	1	368.5	F (1, 4) = 33,82	P=0,0044
Subject	43.58	4	10.9	F (4, 4) = 1,655	P=0,3187
Residual	26.33	4	6.583
Difference between row means
Mean of Th+	13.5
Mean of Th+, Dbh+	6.167
Difference between means	7.333
SE of difference	1.481
95% CI of difference	3,220 to 11,45
Difference between column means
Mean of Control + CNO	4.292
Mean of AgRP-Gq;POMC-Gi + CNO	15.38
Difference between means	-11.08
SE of difference	1.906
95% CI of difference	-16,37 to -5,792
Interaction CI
Mean diff, A1 - B1	-15.67
Mean diff, A2 - B2	-6.5
(A1 -B1) - (A2 - B2)	-9.167
95% CI of difference	-17,39 to -0,9408
(B1 - A1) - (B2 - A2)	9.167
95% CI of difference	0,9408 to 17,39
Data summary
Number of columns (Column Factor)	2
Number of rows (Row Factor)	2
Number of subjects (Subject)	6
Number of missing values	0
Compare each cell mean with the other cell mean in that row
Number of families	1
Number of comparisons per family	2
Alpha	0.05
Bonferroni's multiple comparisons test	Mean Diff,	95,00% CI of diff,	Below threshold?	Summary	Adjusted P Value
Control + CNO - AgRP-Gq;POMC-Gi + CNO
Th+	-15.67	-22,31 to -9,025	Yes	***	0.0004
Th+, Dbh+	-6.5	-13,14 to 0,1416	Yes	*	0.0448
Test details	Mean 1	Mean 2	Mean Diff,	SE of diff,	N1	N2	t	DF
Control + CNO - AgRP-Gq;POMC-Gi + CNO
Th+	5.667	21.33	-15.67	2.414	3	3	6.49	8
Th+, Dbh+	2.917	9.417	-6.5	2.414	3	3	2.693	8

## Sheet: Fig 5j
Fig 5j	Total cell counts on NTS hemisection that are positive for Th or Th, Dbh
		Npy1R-Gi + Vehicle (n=3)					Npy1R-Gi + CNO (n=3)
Raw data	Th+	10.5	8.5	8.5			18	18.5	17
	Th+, Dbh+	5.75	7	7			5.75	3	10
Sex Distribution	Control mice	AgRP-Gq;POMc-Gi
Males	2	2
Females	1	1
Two-way RM ANOVA	Matching: Stacked
Assume sphericity?	Yes
Alpha	0.05
Source of Variation	% of total variation	P value	P value summary	Significant?
Row Factor x Column Factor	20.73	0.0291	*	Yes
Row Factor	51.35	0.0063	**	Yes
Column Factor	17.77	0.0067	**	Yes
Subject	2.673	0.8285	ns	No
ANOVA table	SS	DF	MS	F (DFn, DFd)	P value
Row Factor x Column Factor	60.75	1	60.75	F (1, 4) = 11,09	P=0,0291
Row Factor	150.5	1	150.5	F (1, 4) = 27,47	P=0,0063
Column Factor	52.08	1	52.08	F (1, 4) = 26,60	P=0,0067
Subject	7.833	4	1.958	F (4, 4) = 0,3574	P=0,8285
Residual	21.92	4	5.479
Difference between row means
Mean of Th+	13.5
Mean of Th+, Dbh+	6.417
Difference between means	7.083
SE of difference	1.351
95% CI of difference	3,331 to 10,84
Difference between column means
Mean of Npy1R-Gi + Saline	7.875
Mean of Npy1R-Gi + CNO	12.04
Difference between means	-4.167
SE of difference	0.8079
95% CI of difference	-6,410 to -1,923
Interaction CI
Mean diff, A1 - B1	-8.667
Mean diff, A2 - B2	0.3333
(A1 -B1) - (A2 - B2)	-9
95% CI of difference	-16,50 to -1,496
(B1 - A1) - (B2 - A2)	9
95% CI of difference	1,496 to 16,50
Data summary
Number of columns (Column Factor)	2
Number of rows (Row Factor)	2
Number of subjects (Subject)	6
Number of missing values	0
Compare each cell mean with the other cell mean in that row
Number of families	1
Number of comparisons per family	2
Alpha	0.05
Bonferroni's multiple comparisons test	Mean Diff,	95,00% CI of diff,	Below threshold?	Summary	Adjusted P Value
Npy1R-Gi + Saline - Npy1R-Gi + CNO
Th+	-8.667	-12,99 to -4,347	Yes	**	0.0011
Th+, Dbh+	0.3333	-3,986 to 4,653	No	ns	0.9736
Test details	Mean 1	Mean 2	Mean Diff,	SE of diff,	N1	N2	t	DF
Npy1R-Gi + Saline - Npy1R-Gi + CNO
Th+	9.167	17.83	-8.667	1.575	3	3	5.504	8
Th+, Dbh+	6.583	6.25	0.3333	1.575	3	3	0.2117	8
