# Supplementary material for: Reciprocal activity of AgRP and POMC neurons governs coordinated control of feeding and metabolism
Source: Nat Metab. 2024 Feb 20;6(3):473–93. doi: 10.1038/s42255-024-00987-z (PMC10963273; doi:10.1038/s42255-024-00987-z)
Supplement: Supplementary file 8 — Raw data, n numbers and statistical summary. [file 42255_2024_987_MOESM8_ESM.xlsx]

## Sheet: Fig 6a
Fig 6a	Glucose levels during ITT in MALE mice, represented in absolute values (mg/dl)
	Time point		Control + CNO (n=20)																						AgRP-Gq (n=12)																		POMC-Gi (n=15)
Raw data	0		151	191	190	187	150	186	199	255	280	207	140	123	111	196	208	173	279	267	274	194			192	157	243	150	130	324.5	205	237	234	274	265	211							254.5	188	266.5	282.5	234	178	106
	15		109	143	137	107	117	172	195	161	236.5	142.5	87	138	85	168	92	108	120	180	174	136			159	146	309	156	120	278	184	201	143	191	283	185							280.5	151	116	206.5	192	99	79
	30		106	145	164	119	93	145	136	80	132	164	95	83	88	149	113	123	97	127	193	139			177	121	264	167	114	271	186	189	119	137	251	189							203	184	89	195	233	119	88
	60		122	129	144	140	89	144	112	110	182	167	125	113	113	114	121	116	189	255	173	200			165	136	201	133	115	276.5	186	147	173	125	237	213							167	138	133	194	173	109	73
Sex distribution	Control	AgRP-Gq	POMC-Gi	AgRP-Gq;POMC-Gi
Males	20	12	15	13
Females	0	0	0	0
Two-way RM ANOVA	Matching: Stacked
Assume sphericity?	Yes
Alpha	0.05
Source of Variation	% of total variation	P value	P value summary	Significant?
Time x Column Factor	2.535	0.0217	*	Yes
Time	19.69	<0,0001	****	Yes
Column Factor	6.893	0.055	ns	No
Subject	47.86	<0,0001	****	Yes
ANOVA table	SS	DF	MS	F (DFn, DFd)	P value
Time x Column Factor	20359	9	2262	F (9, 168) = 2,241	P=0,0217
Time	158083	3	52694	F (3, 168) = 52,19	P<0,0001
Column Factor	55348	3	18449	F (3, 56) = 2,688	P=0,0550
Subject	384295	56	6862	F (56, 168) = 6,797	P<0,0001
Residual	169615	168	1010
Data summary
Number of columns (Column Factor)	4
Number of rows (Time)	4
Number of subjects (Subject)	60
Number of missing values	0
Tukey's multiple comparisons test	Predicted (LS) mean diff,	95,00% CI of diff,	Below threshold?	Summary	Adjusted P Value
0
Control vs. AgRP-Gq	-20.49	-67,49 to 26,51	No	ns	0.6723
Control vs. POMC-Gi	-31.85	-75,81 to 12,11	No	ns	0.2417
Control vs. AgRP-Gq;POMC-Gi	-15.3	-61,15 to 30,56	No	ns	0.8237
AgRP-Gq vs. POMC-Gi	-11.36	-61,21 to 38,49	No	ns	0.9351
AgRP-Gq vs. AgRP-Gq;POMC-Gi	5.196	-46,33 to 56,72	No	ns	0.9938
POMC-Gi vs. AgRP-Gq;POMC-Gi	16.55	-32,22 to 65,33	No	ns	0.816
15
Control vs. AgRP-Gq	-55.85	-102,9 to -8,850	Yes	*	0.0125
Control vs. POMC-Gi	-9.6	-53,56 to 34,36	No	ns	0.9423
Control vs. AgRP-Gq;POMC-Gi	-24.45	-70,30 to 21,41	No	ns	0.5133
AgRP-Gq vs. POMC-Gi	46.25	-3,601 to 96,10	No	ns	0.0797
AgRP-Gq vs. AgRP-Gq;POMC-Gi	31.4	-20,12 to 82,93	No	ns	0.3935
POMC-Gi vs. AgRP-Gq;POMC-Gi	-14.85	-63,62 to 33,93	No	ns	0.8599
30
Control vs. AgRP-Gq	-57.53	-104,5 to -10,53	Yes	**	0.0094
Control vs. POMC-Gi	-12.12	-56,08 to 31,85	No	ns	0.8917
Control vs. AgRP-Gq;POMC-Gi	-35.68	-81,54 to 10,18	No	ns	0.1859
AgRP-Gq vs. POMC-Gi	45.42	-4,435 to 95,27	No	ns	0.0883
AgRP-Gq vs. AgRP-Gq;POMC-Gi	21.85	-29,67 to 73,38	No	ns	0.6913
POMC-Gi vs. AgRP-Gq;POMC-Gi	-23.56	-72,34 to 25,21	No	ns	0.5954
60
Control vs. AgRP-Gq	-32.73	-79,73 to 14,28	No	ns	0.275
Control vs. POMC-Gi	7.433	-36,53 to 51,40	No	ns	0.9719
Control vs. AgRP-Gq;POMC-Gi	-13.95	-59,80 to 31,91	No	ns	0.8602
AgRP-Gq vs. POMC-Gi	40.16	-9,693 to 90,01	No	ns	0.1611
AgRP-Gq vs. AgRP-Gq;POMC-Gi	18.78	-32,75 to 70,31	No	ns	0.7815
POMC-Gi vs. AgRP-Gq;POMC-Gi	-21.38	-70,15 to 27,39	No	ns	0.6685
Test details	Predicted (LS) mean 1	Predicted (LS) mean 2	Predicted (LS) mean diff,	SE of diff,	N1	N2	q	DF
0
Control vs. AgRP-Gq	198.1	218.5	-20.49	18.16	20	12	1.596	224
Control vs. POMC-Gi	198.1	229.9	-31.85	16.99	20	15	2.652	224
Control vs. AgRP-Gq;POMC-Gi	198.1	213.3	-15.3	17.72	20	13	1.221	224
AgRP-Gq vs. POMC-Gi	218.5	229.9	-11.36	19.26	12	15	0.834	224
AgRP-Gq vs. AgRP-Gq;POMC-Gi	218.5	213.3	5.196	19.91	12	13	0.3691	224
POMC-Gi vs. AgRP-Gq;POMC-Gi	229.9	213.3	16.55	18.84	15	13	1.242	224
15
Control vs. AgRP-Gq	140.4	196.3	-55.85	18.16	20	12	4.35	224
Control vs. POMC-Gi	140.4	150	-9.6	16.99	20	15	0.7993	224
Control vs. AgRP-Gq;POMC-Gi	140.4	164.8	-24.45	17.72	20	13	1.951	224
AgRP-Gq vs. POMC-Gi	196.3	150	46.25	19.26	12	15	3.396	224
AgRP-Gq vs. AgRP-Gq;POMC-Gi	196.3	164.8	31.4	19.91	12	13	2.231	224
POMC-Gi vs. AgRP-Gq;POMC-Gi	150	164.8	-14.85	18.84	15	13	1.114	224
30
Control vs. AgRP-Gq	124.6	182.1	-57.53	18.16	20	12	4.481	224
Control vs. POMC-Gi	124.6	136.7	-12.12	16.99	20	15	1.009	224
Control vs. AgRP-Gq;POMC-Gi	124.6	160.2	-35.68	17.72	20	13	2.848	224
AgRP-Gq vs. POMC-Gi	182.1	136.7	45.42	19.26	12	15	3.335	224
AgRP-Gq vs. AgRP-Gq;POMC-Gi	182.1	160.2	21.85	19.91	12	13	1.552	224
POMC-Gi vs. AgRP-Gq;POMC-Gi	136.7	160.2	-23.56	18.84	15	13	1.769	224
60
Control vs. AgRP-Gq	142.9	175.6	-32.73	18.16	20	12	2.549	224
Control vs. POMC-Gi	142.9	135.5	7.433	16.99	20	15	0.6189	224
Control vs. AgRP-Gq;POMC-Gi	142.9	156.8	-13.95	17.72	20	13	1.113	224
AgRP-Gq vs. POMC-Gi	175.6	135.5	40.16	19.26	12	15	2.949	224
AgRP-Gq vs. AgRP-Gq;POMC-Gi	175.6	156.8	18.78	19.91	12	13	1.334	224
POMC-Gi vs. AgRP-Gq;POMC-Gi	135.5	156.8	-21.38	18.84	15	13	1.605	224
[truncated: 21 more columns]

## Sheet: Fig 6b
Fig 6
Fig 6b left panel	Determination of glucose uptake in BAT. Normalized values
		Control (n=7)				AgRP-Gq (n=9)				POMC-Gi (n=12)				AgRP-Gq;POMC-Gi (n=8)
	Time (min)	MEAN	SEM	N		MEAN	SEM	N		MEAN	SEM	N		MEAN	SEM	N
Raw data	0,25	0.007312	0.000754	7		0.006175	0.000968	9		0.007207	0.00098	12		0.006192	0.001153	8
	0,75	0.015529	0.001222	7		0.011377	0.000624	9		0.01215	0.000811	12		0.012506	0.000618	8
	1,25	0.017429	0.001441	7		0.012873	0.000783	9		0.013794	0.000739	12		0.014142	0.000549	8
	1,75	0.018436	0.001517	7		0.013768	0.000914	9		0.014624	0.000703	12		0.014923	0.000598	8
	2,25	0.019076	0.001578	7		0.014353	0.000999	9		0.015154	0.000665	12		0.015412	0.000602	8
	2,75	0.019708	0.001787	7		0.01493	0.001047	9		0.015842	0.00066	12		0.01584	0.000639	8
	3,25	0.02009	0.00183	7		0.015074	0.001113	9		0.015929	0.000662	12		0.016184	0.000643	8
	3,75	0.020227	0.001855	7		0.015256	0.001117	9		0.016097	0.000626	12		0.016208	0.000675	8
	4,25	0.020236	0.001936	7		0.015228	0.001138	9		0.016178	0.000627	12		0.01616	0.000671	8
	4,75	0.020239	0.001879	7		0.015315	0.001177	9		0.016138	0.000663	12		0.01634	0.000699	8
	5,25	0.020067	0.001942	7		0.015346	0.001169	9		0.016191	0.000628	12		0.016246	0.000727	8
	5,75	0.020331	0.001971	7		0.015383	0.001174	9		0.016238	0.00067	12		0.016229	0.000693	8
	6,5	0.020299	0.001948	7		0.015371	0.001173	9		0.016239	0.00067	12		0.016195	0.000703	8
	7,5	0.020196	0.002025	7		0.015357	0.00119	9		0.016183	0.000684	12		0.016244	0.000709	8
	8,5	0.019959	0.002032	7		0.015263	0.001238	9		0.016105	0.000738	12		0.016133	0.000686	8
	10	0.019841	0.002014	7		0.015129	0.001219	9		0.015932	0.000713	12		0.015968	0.000734	8
	12	0.019554	0.002051	7		0.014958	0.001221	9		0.015772	0.000741	12		0.015779	0.000706	8
	14	0.01926	0.002005	7		0.014734	0.00122	9		0.015619	0.000753	12		0.01567	0.000733	8
	17	0.018919	0.002005	7		0.014587	0.001225	9		0.01542	0.000772	12		0.015413	0.000721	8
	21	0.018543	0.002004	7		0.014255	0.001212	9		0.01521	0.000791	12		0.015054	0.000724	8
	25	0.018162	0.001971	7		0.014051	0.001209	9		0.014911	0.000795	12		0.014848	0.00076	8
	29	0.017853	0.00194	7		0.013875	0.001192	9		0.014764	0.000817	12		0.014582	0.000764	8
	33	0.017622	0.001913	7		0.013732	0.001201	9		0.014558	0.000833	12		0.014447	0.00079	8
	37	0.017308	0.001923	7		0.013531	0.001179	9		0.014378	0.000832	12		0.014245	0.000783	8
	41	0.017126	0.001889	7		0.013359	0.001169	9		0.01422	0.000837	12		0.014118	0.000815	8
Sex distribution	Control	AgRP-Gq	POMC-Gi	AgRP-Gq;POMC-Gi
Males	7	9	12	8
Females	0	0	0	0
Fig 6b right panel	Average of normalized glucose uptake in BAT during 10 min
	n number	Control	AgRP-Gq	POMC-Gi	AgRP-Gq;POMC-Gi
	1	0.235648	0.167953	0.146742	0.151123
	2	0.199094	0.164083	0.158053	0.176669
	3	0.203399	0.144585	0.188765	0.201763
	4	0.220893	0.183417	0.194315	0.159586
	5	0.29961	0.09853	0.164425	0.174343
	6	0.163332	0.166196	0.181552	0.13509
	7	0.144359	0.177846	0.154726	0.164724
	8		0.210144	0.224	0.186281
	9		0.116339	0.149942
	10			0.173674
	11			0.152123
	12			0.129633
ANOVA summary
F	3.497
P value	0.0266
P value summary	*
Significant diff. among means (P < 0.05)?	Yes
R squared	0.2469
Brown-Forsythe test
F (DFn, DFd)	1,114 (3, 32)
P value	0.3578
P value summary	ns
Are SDs significantly different (P < 0.05)?	No
Bartlett's test
Bartlett's statistic (corrected)	6.118
P value	0.106
P value summary	ns
Are SDs significantly different (P < 0.05)?	No
ANOVA table	SS	DF	MS	F (DFn, DFd)	P value
Treatment (between columns)	0.01153	3	0.003842	F (3, 32) = 3,497	P=0,0266
Residual (within columns)	0.03516	32	0.001099
Total	0.04669	35
Data summary
Number of treatments (columns)	4
Number of values (total)	36
Tukey's multiple comparisons test	Mean Diff,	95,00% CI of diff,	Below threshold?	Summary	Adjusted P Value
Control vs. AgRP-Gq	0.05069	0,005427 to 0,09595	Yes	*	0.0234	A-B
Control vs. POMC-Gi	0.04131	-0,001400 to 0,08403	No	ns	0.0609	A-C
Control vs. AgRP-Gq;POMC-Gi	0.04078	-0,005703 to 0,08726	No	ns	0.1022	A-D
AgRP-Gq vs. POMC-Gi	-0.009374	-0,04898 to 0,03023	No	ns	0.9178	B-C
AgRP-Gq vs. AgRP-Gq;POMC-Gi	-0.009909	-0,05355 to 0,03373	No	ns	0.9265	B-D
POMC-Gi vs. AgRP-Gq;POMC-Gi	-0.0005349	-0,04153 to 0,04046	No	ns	>0,9999	C-D
Test details	Mean 1	Mean 2	Mean Diff,	SE of diff,	n1	n2	q	DF
Control vs. AgRP-Gq	0.2095	0.1588	0.05069	0.01671	7	9	4.291	32
Control vs. POMC-Gi	0.2095	0.1682	0.04131	0.01577	7	12	3.706	32
Control vs. AgRP-Gq;POMC-Gi	0.2095	0.1687	0.04078	0.01716	7	8	3.362	32
AgRP-Gq vs. POMC-Gi	0.1588	0.1682	-0.009374	0.01462	9	12	0.907	32
AgRP-Gq vs. AgRP-Gq;POMC-Gi	0.1588	0.1687	-0.009909	0.01611	9	8	0.87	32
POMC-Gi vs. AgRP-Gq;POMC-Gi	0.1682	0.1687	-0.0005349	0.01513	12	8	0.04999	32

## Sheet: Fig 6c left 
Fig 6c left panel	Absolute glucose levels (mg/dl) during a GTT in 16h fasted MALE mice
	Time (min)		Control (n=16)																						AgRP-Gq (n=13)																		POMC-Gi (n=11)
	0		123	92	101	105	112	89	130	81	90	62	78	106	102	82	67	97							86	123	80	135	116	129	92	105	120	85	89	88	93						102	82	103	129	82	81	119
	15		340	284.5	275	354.5	314	284	329	221	257	247	306	385	296	319	291	273							316	292.5	320.5	352	283	332	346	428	313	350	259	339	279						259	292	124	375	216	302	365
	30		364	225.5	289	354	349	377	414	215	364	325	236	396	286	315	427	339							398	291	346	288	313	325	310	430	293	363	397	246	329						406	297	97	410	233	256	345
	60		232	126	191	238	242	245	345	168	197	210	283	256	191	223	209	214							334	237	204	218	172	220	163	287	302	261	388	227	246						360	247	132	226	248	216	207
	90		129	73	84	118	128	97	161	91	145	80	192	150	141	166	125	163							111	127	98	149	124	116	65	258	298	181	350	150	184						211	137	107	130	112	139	189
	120		121	85	85	109	132	86	132	95	124	85	131	146	138	128	113	141							116	124	108	132	118	109	72	169	238	183	208	144	133						187	116	98	122	110	127	168
Sex distribution	Control	AgRP-Gq	POMC-Gi	AgRP-Gq;POMC-Gi
Males	16	13	11	14
Females	0	0	0	0
Two-way RM ANOVA	Matching: Stacked
Assume sphericity?	Yes
Alpha	0.05
Source of Variation	% of total variation	P value	P value summary	Significant?
Row Factor x Column Factor	1.395	0.0396	*	Yes
Row Factor	58.42	<0,0001	****	Yes
Column Factor	2.062	0.2287	ns	No
Subject	23.07	<0,0001	****	Yes
ANOVA table	SS	DF	MS	F (DFn, DFd)	P value
Row Factor x Column Factor	51340	15	3423	F (15, 250) = 1,768	P=0,0396
Row Factor	2150376	5	430075	F (5, 250) = 222,2	P<0,0001
Column Factor	75884	3	25295	F (3, 50) = 1,490	P=0,2287
Subject	849016	50	16980	F (50, 250) = 8,772	P<0,0001
Residual	483932	250	1936
Data summary
Number of columns (Column Factor)	4
Number of rows (Row Factor)	6
Number of subjects (Subject)	54
Number of missing values	0
Number of families	6
Number of comparisons per family	6
Alpha	0.05
Bonferroni's multiple comparisons test	Predicted (LS) mean diff,	95,00% CI of diff,	Below threshold?	Summary	Adjusted P Value
0
Control vs. AgRP-Gq	-8.341	-74,44 to 57,76	No	ns	>0,9999
Control vs. POMC-Gi	-19.64	-88,98 to 49,70	No	ns	>0,9999
Control vs. AgRP-Gq;POMC-Gi	-23.62	-88,40 to 41,17	No	ns	>0,9999
AgRP-Gq vs. POMC-Gi	-11.3	-83,83 to 61,22	No	ns	>0,9999
AgRP-Gq vs. AgRP-Gq;POMC-Gi	-15.27	-83,46 to 52,91	No	ns	>0,9999
POMC-Gi vs. AgRP-Gq;POMC-Gi	-3.974	-75,30 to 67,35	No	ns	>0,9999
15
Control vs. AgRP-Gq	-25.35	-91,45 to 40,76	No	ns	>0,9999
Control vs. POMC-Gi	-0.8636	-70,20 to 68,48	No	ns	>0,9999
Control vs. AgRP-Gq;POMC-Gi	-7.071	-71,86 to 57,72	No	ns	>0,9999
AgRP-Gq vs. POMC-Gi	24.48	-48,04 to 97,01	No	ns	>0,9999
AgRP-Gq vs. AgRP-Gq;POMC-Gi	18.27	-49,91 to 86,46	No	ns	>0,9999
POMC-Gi vs. AgRP-Gq;POMC-Gi	-6.208	-77,54 to 65,12	No	ns	>0,9999
30
Control vs. AgRP-Gq	-3.281	-69,38 to 62,82	No	ns	>0,9999
Control vs. POMC-Gi	-10.01	-79,35 to 59,33	No	ns	>0,9999
Control vs. AgRP-Gq;POMC-Gi	-2.21	-67,00 to 62,58	No	ns	>0,9999
AgRP-Gq vs. POMC-Gi	-6.727	-79,25 to 65,80	No	ns	>0,9999
AgRP-Gq vs. AgRP-Gq;POMC-Gi	1.071	-67,12 to 69,26	No	ns	>0,9999
POMC-Gi vs. AgRP-Gq;POMC-Gi	7.799	-63,53 to 79,13	No	ns	>0,9999
60
Control vs. AgRP-Gq	-27.57	-93,67 to 38,54	No	ns	>0,9999
Control vs. POMC-Gi	-58.33	-127,7 to 11,01	No	ns	0.1572
Control vs. AgRP-Gq;POMC-Gi	-38.73	-103,5 to 26,06	No	ns	0.6803
AgRP-Gq vs. POMC-Gi	-30.76	-103,3 to 41,76	No	ns	>0,9999
AgRP-Gq vs. AgRP-Gq;POMC-Gi	-11.16	-79,35 to 57,02	No	ns	>0,9999
POMC-Gi vs. AgRP-Gq;POMC-Gi	19.6	-51,73 to 90,93	No	ns	>0,9999
90
Control vs. AgRP-Gq	-42.39	-108,5 to 23,71	No	ns	0.5375
Control vs. POMC-Gi	-73.59	-142,9 to -4,246	Yes	*	0.0309
Control vs. AgRP-Gq;POMC-Gi	-67.88	-132,7 to -3,097	Yes	*	0.0344
AgRP-Gq vs. POMC-Gi	-31.2	-103,7 to 41,33	No	ns	>0,9999
AgRP-Gq vs. AgRP-Gq;POMC-Gi	-25.49	-93,68 to 42,69	No	ns	>0,9999
POMC-Gi vs. AgRP-Gq;POMC-Gi	5.701	-65,63 to 77,03	No	ns	>0,9999
120
Control vs. AgRP-Gq	-26.93	-93,03 to 39,17	No	ns	>0,9999
Control vs. POMC-Gi	-69.59	-138,9 to -0,2462	Yes	*	0.0487
Control vs. AgRP-Gq;POMC-Gi	-61.38	-126,2 to 3,403	No	ns	0.0743
AgRP-Gq vs. POMC-Gi	-42.66	-115,2 to 29,87	No	ns	0.7159
AgRP-Gq vs. AgRP-Gq;POMC-Gi	-34.46	-102,6 to 33,73	No	ns	>0,9999
POMC-Gi vs. AgRP-Gq;POMC-Gi	8.201	-63,13 to 79,53	No	ns	>0,9999
Test details	Predicted (LS) mean 1	Predicted (LS) mean 2	Predicted (LS) mean diff,	SE of diff,	N1	N2	t	DF
0
Control vs. AgRP-Gq	94.81	103.2	-8.341	24.89	16	13	0.3351	300
Control vs. POMC-Gi	94.81	114.5	-19.64	26.11	16	11	0.7523	300
Control vs. AgRP-Gq;POMC-Gi	94.81	118.4	-23.62	24.39	16	14	0.9681	300
AgRP-Gq vs. POMC-Gi	103.2	114.5	-11.3	27.31	13	11	0.4138	300
AgRP-Gq vs. AgRP-Gq;POMC-Gi	103.2	118.4	-15.27	25.67	13	14	0.595	300
POMC-Gi vs. AgRP-Gq;POMC-Gi	114.5	118.4	-3.974	26.86	11	14	0.148	300
15
Control vs. AgRP-Gq	298.5	323.8	-25.35	24.89	16	13	1.018	300
Control vs. POMC-Gi	298.5	299.4	-0.8636	26.11	16	11	0.03308	300
Control vs. AgRP-Gq;POMC-Gi	298.5	305.6	-7.071	24.39	16	14	0.2899	300
AgRP-Gq vs. POMC-Gi	323.8	299.4	24.48	27.31	13	11	0.8965	300
AgRP-Gq vs. AgRP-Gq;POMC-Gi	323.8	305.6	18.27	25.67	13	14	0.7118	300
POMC-Gi vs. AgRP-Gq;POMC-Gi	299.4	305.6	-6.208	26.86	11	14	0.2311	300
30
Control vs. AgRP-Gq	329.7	333	-3.281	24.89	16	13	0.1318	300
Control vs. POMC-Gi	329.7	339.7	-10.01	26.11	16	11	0.3834	300
Control vs. AgRP-Gq;POMC-Gi	329.7	331.9	-2.21	24.39	16	14	0.09059	300
AgRP-Gq vs. POMC-Gi	333	339.7	-6.727	27.31	13	11	0.2464	300
AgRP-Gq vs. AgRP-Gq;POMC-Gi	333	331.9	1.071	25.67	13	14	0.04173	300
POMC-Gi vs. AgRP-Gq;POMC-Gi	339.7	331.9	7.799	26.86	11	14	0.2904	300
60
Control vs. AgRP-Gq	223.1	250.7	-27.57	24.89	16	13	1.108	300
Control vs. POMC-Gi	223.1	281.5	-58.33	26.11	16	11	2.234	300
Control vs. AgRP-Gq;POMC-Gi	223.1	261.9	-38.73	24.39	16	14	1.588	300
AgRP-Gq vs. POMC-Gi	250.7	281.5	-30.76	27.31	13	11	1.127	300
AgRP-Gq vs. AgRP-Gq;POMC-Gi	250.7	261.9	-11.16	25.67	13	14	0.4349	300
POMC-Gi vs. AgRP-Gq;POMC-Gi	281.5	261.9	19.6	26.86	11	14	0.7297	300
90
Control vs. AgRP-Gq	127.7	170.1	-42.39	24.89	16	13	1.703	300
Control vs. POMC-Gi	127.7	201.3	-73.59	26.11	16	11	2.819	300
Control vs. AgRP-Gq;POMC-Gi	127.7	195.6	-67.88	24.39	16	14	2.783	300
AgRP-Gq vs. POMC-Gi	170.1	201.3	-31.2	27.31	13	11	1.142	300
AgRP-Gq vs. AgRP-Gq;POMC-Gi	170.1	195.6	-25.49	25.67	13	14	0.993	300
POMC-Gi vs. AgRP-Gq;POMC-Gi	201.3	195.6	5.701	26.86	11	14	0.2123	300
120
Control vs. AgRP-Gq	115.7	142.6	-26.93	24.89	16	13	1.082	300
Control vs. POMC-Gi	115.7	185.3	-69.59	26.11	16	11	2.665	300
Control vs. AgRP-Gq;POMC-Gi	115.7	177.1	-61.38	24.39	16	14	2.516	300
AgRP-Gq vs. POMC-Gi	142.6	185.3	-42.66	27.31	13	11	1.562	300
AgRP-Gq vs. AgRP-Gq;POMC-Gi	142.6	177.1	-34.46	25.67	13	14	1.342	300
POMC-Gi vs. AgRP-Gq;POMC-Gi	185.3	177.1	8.201	26.86	11	14	0.3054	300
[truncated: 18 more columns]

## Sheet: Fig 6c right
Fig 6c right panel	Quantification of AUC from GTT experiments in MALE mice.
	n number	Control	AgRP-Gq	POMC-Gi	AgRP-Gq;POMC-Gi
	1	26858	29430	33720	17535
	2	17276	24638	24938	23753
	3	20910	23873	28328	29483
	4	26385	25763	21548	28020
	5	26483	22808	23453	21998
	6	24960	24975	28530	26228
	7	32385	20775	47295	22680
	8	17955	35768	28200	37065
	9	24840	33758	46710	34328
	10	21458	30060	36615	24938
	11	26700	38745	32876	28538
	12	29850	24750		47963
	13	23670	27180		23490
	14	26078			44453
	15	26190
	16	25875
Sex distribution	Control	AgRP-Gq	POMC-Gi	AgRP-Gq;POMC-Gi
Males	16	13	11	14
Females	0	0	0	0
Test for normal distribution
Shapiro-Wilk test
W	0.9329	0.9189	0.8785	0.9012
P value	0.2707	0.2426	0.1253	0.1174
Passed normality test (alpha=0.05)?	Yes	Yes	Yes	Yes
P value summary	ns	ns	ns	ns
Number of values	16	13	11	14
ANOVA summary
F	2.362
P value	0.0827
P value summary	ns
Significant diff. among means (P < 0.05)?	No
R squared	0.1263
Brown-Forsythe test
F (DFn, DFd)	1,873 (3, 49)
P value	0.1465
P value summary	ns
Are SDs significantly different (P < 0.05)?	No
Bartlett's test
Bartlett's statistic (corrected)	11.02
P value	0.0116
P value summary	*
Are SDs significantly different (P < 0.05)?	Yes
ANOVA table	SS	DF	MS	F (DFn, DFd)	P value
Treatment (between columns)	335598556	3	111866185	F (3, 49) = 2,362	P=0,0827
Residual (within columns)	2320856314	49	47364415
Total	2656454870	52
Data summary
Number of treatments (columns)	4
Number of values (total)	53

## Sheet: Fig 6d
Fig 6d	Absolute glucose levles (mg/dl) in ITT experiments in MALE mice
	Time (min)	Control-Gi + CNO (n=5)							Npy1R-Gi + CNO (n=9)
Raw data	0	164.5	165.5	174.5	146.5	156			143	154.5	156.5	199	132.5	176	176	147	157.5
	15	105.5	121	133	139	98.5			120	94	112	131	87.5	103	101	89	111.5
	30	105.5	101.5	131	107.5	98.5			121	100	89	126.5	90	88.5	98.5	103	101
	60	115.5	129	144	121.5	113.5			159.5	134.5	85	148	98.5	72.5	114.5	100	91
	90	140	152.5	160.5	177	140			156.5	120.5	130	151	123.5	101	117.5	125	161
Sex distribution	Control-Gi	Npy1R-Gi
Males	5	9
Females	0	0
Two-way RM ANOVA	Matching: Stacked
Assume sphericity?	Yes
Alpha	0.05
Source of Variation	% of total variation	P value	P value summary	Significant?
Row Factor x Column Factor	1.491	0.4144	ns	No
Row Factor	50.9	<0,0001	****	Yes
Column Factor	3.9	0.1548	ns	No
Subject	20.3	<0,0001	****	Yes
ANOVA table	SS	DF	MS	F (DFn, DFd)	P value
Row Factor x Column Factor	810	4	202.5	F (4, 48) = 1,005	P=0,4144
Row Factor	27655	4	6914	F (4, 48) = 34,30	P<0,0001
Column Factor	2119	1	2119	F (1, 12) = 2,305	P=0,1548
Subject	11031	12	919.2	F (12, 48) = 4,560	P<0,0001
Residual	9675	48	201.6
Difference between column means
Mean of Wt + CNO	133.7
Mean of Npy1R-Cre + CNO	122.2
Difference between means	11.48
SE of difference	7.563
95% CI of difference	-4,996 to 27,96
Data summary
Number of columns (Column Factor)	2
Number of rows (Row Factor)	5
Number of subjects (Subject)	14
Number of missing values	0
Number of families	1
Number of comparisons per family	5
Alpha	0.05
Bonferroni's multiple comparisons test	Predicted (LS) mean diff,	95,00% CI of diff,	Below threshold?	Summary	Adjusted P Value
Wt + CNO - Npy1R-Cre + CNO
Row 1	1.178	-26,39 to 28,74	No	ns	>0,9999
Row 2	13.96	-13,61 to 41,52	No	ns	0.9155
Row 3	6.856	-20,71 to 34,42	No	ns	>0,9999
Row 4	13.2	-14,37 to 40,77	No	ns	>0,9999
Row 5	22.22	-5,343 to 49,79	No	ns	0.1802
Test details	Predicted (LS) mean 1	Predicted (LS) mean 2	Predicted (LS) mean diff,	SE of diff,	N1	N2	t	DF
Wt + CNO - Npy1R-Cre + CNO
Row 1	161.4	160.2	1.178	10.36	5	9	0.1137	60
Row 2	119.4	105.4	13.96	10.36	5	9	1.347	60
Row 3	108.8	101.9	6.856	10.36	5	9	0.6616	60
Row 4	124.7	111.5	13.2	10.36	5	9	1.274	60
Row 5	154	131.8	22.22	10.36	5	9	2.145	60

## Sheet: Fig 6e
Fig 6e	Glucose levels (mg/dl) after 60 min estimulation with CNO in MALE mice in fasted or fed conditions
		Control (n=13)															AgRP-Gq (n=12)															POMC-Gi (n=10)															AgRP-Gq;POMC-Gi (n=11)
Raw data	Fed	-26	21	21	58	-4	-4	40	79	1	18	104	50	43			70	61	30	28	20	80	117	34	27	41	71	98				72	81	70	139	127	129	120	33	129	122						15	35	72
	Fasted	29	29	-4	18	31	8	-7	10	28	25	14	12	8			-6	28	22	14	30	61	9	21	-1	9	20	16				54	59	78	44	60	22	38	44	60	18						34	11	46
Sex distribution	Control	AgRP-Gq	POMC-Gi	AgRP-Gq;POMC-Gi
Males	13	12	10	11
Females	0	0	0	0
Two-way RM ANOVA	Matching: Stacked
Assume sphericity?	Yes
Alpha	0.05
Source of Variation	% of total variation	P value	P value summary	Significant?
Row Factor x Column Factor	3.663	0.138	ns	No
Row Factor	24.71	<0,0001	****	Yes
Column Factor	23.97	<0,0001	****	Yes
Subject	22.71	0.688	ns	No
ANOVA table	SS	DF	MS	F (DFn, DFd)	P value
Row Factor x Column Factor	4924	3	1641	F (3, 42) = 1,939	P=0,1380
Row Factor	33208	1	33208	F (1, 42) = 39,23	P<0,0001
Column Factor	32221	3	10740	F (3, 42) = 14,78	P<0,0001
Subject	30529	42	726.9	F (42, 42) = 0,8588	P=0,6880
Residual	35551	42	846.4
Difference between row means
Mean of Fed	65.48
Mean of Fasted	27.3
Difference between means	38.18
SE of difference	6.096
95% CI of difference	25,88 to 50,48
Data summary
Number of columns (Column Factor)	4
Number of rows (Row Factor)	2
Number of subjects (Subject)	46
Number of missing values	0
Number of subjects (Subject)	13
Number of missing values	12
Number of families	2
Number of comparisons per family	6
Alpha	0.05
Tukey's multiple comparisons test	Predicted (LS) mean diff,	95,00% CI of diff,	Below threshold?	Summary	Adjusted P Value
Fed
Wt vs. AgRP-Gq	-25.57	-55,00 to 3,861	No	ns	0.1116
Wt vs. POMC-GI	-71.35	-102,3 to -40,43	Yes	****	<0,0001
Wt vs. AgRP-Gq;POMC-Gi	-41.61	-71,73 to -11,49	Yes	**	0.0028
AgRP-Gq vs. POMC-GI	-45.78	-77,26 to -14,30	Yes	**	0.0015
AgRP-Gq vs. AgRP-Gq;POMC-Gi	-16.04	-46,73 to 14,65	No	ns	0.5216
POMC-GI vs. AgRP-Gq;POMC-Gi	29.75	-2,377 to 61,87	No	ns	0.0797
Fasted
Wt vs. AgRP-Gq	-3.122	-32,55 to 26,31	No	ns	0.9924
Wt vs. POMC-GI	-32.24	-63,16 to -1,315	Yes	*	0.0377
Wt vs. AgRP-Gq;POMC-Gi	-11.99	-42,11 to 18,13	No	ns	0.7243
AgRP-Gq vs. POMC-GI	-29.12	-60,60 to 2,362	No	ns	0.0802
AgRP-Gq vs. AgRP-Gq;POMC-Gi	-8.871	-39,56 to 21,82	No	ns	0.8731
POMC-GI vs. AgRP-Gq;POMC-Gi	20.25	-11,88 to 52,37	No	ns	0.3556
Test details	Predicted (LS) mean 1	Predicted (LS) mean 2	Predicted (LS) mean diff,	SE of diff,	N1	N2	q	DF
Fed
Wt vs. AgRP-Gq	30.85	56.42	-25.57	11.23	13	12	3.221	84
Wt vs. POMC-GI	30.85	102.2	-71.35	11.8	13	10	8.554	84
Wt vs. AgRP-Gq;POMC-Gi	30.85	72.45	-41.61	11.49	13	11	5.121	84
AgRP-Gq vs. POMC-GI	56.42	102.2	-45.78	12.01	12	10	5.391	84
AgRP-Gq vs. AgRP-Gq;POMC-Gi	56.42	72.45	-16.04	11.71	12	11	1.937	84
POMC-GI vs. AgRP-Gq;POMC-Gi	102.2	72.45	29.75	12.25	10	11	3.433	84
Fasted
Wt vs. AgRP-Gq	15.46	18.58	-3.122	11.23	13	12	0.3932	84
Wt vs. POMC-GI	15.46	47.7	-32.24	11.8	13	10	3.865	84
Wt vs. AgRP-Gq;POMC-Gi	15.46	27.45	-11.99	11.49	13	11	1.476	84
AgRP-Gq vs. POMC-GI	18.58	47.7	-29.12	12.01	12	10	3.429	84
AgRP-Gq vs. AgRP-Gq;POMC-Gi	18.58	27.45	-8.871	11.71	12	11	1.072	84
POMC-GI vs. AgRP-Gq;POMC-Gi	47.7	27.45	20.25	12.25	10	11	2.336	84
[truncated: 8 more columns]

## Sheet: Fig 6f left
Fig 6f Left panel	Glucose levels (mg/dl) during an PTT epxeriment in 16h fasted MALE mice.
	Time (min)	Control (n=9)															AgRP-Gq (n=8)															POMC-Gi (n=10)															AgRP-Gq;POMC-Gi (n=12)
	0	93	136	107	119	95	82	122	112	122							114	88	109	112	117	125	96	112								146	89	115	106	115	128	94	148	93	110						133	79	83
	15	154	232	194	134	196	172	227	202	176							195	188	155	187	166	205	156	134								195	155	139	190	220	289	225	295	117	175						204	152	157
	30	196	266	217	158	179	210	218	218	181							241	244	206	235	172	254	261	226								297	201	221	236	246	365	235	304	179	186						254	164	207
	60	196	174	238	193	182	197	249	255	158							226	270	277	208	206	223	184	149								310	192	267	282	261	353	219	412	181	212						196	178	324
	90	155	204	197	118	169	159	268	182	153							217	184	249	229	203	236	176	197								234	177	251	267	236	391	189	416	196	232						165	139	255
	120	139	166	176	129	137	143	185	168	154							209	191	185	208	184	172	198	186								230	160	214	207	221	377	171	428	206	205						139	147	197
Sex distribution	Control	AgRP-Gq	POMC-Gi	AgRP-Gq;POMC-Gi
Males	9	8	10	12
Females	0	0	0	0
Two-way RM ANOVA	Matching: Stacked
Assume sphericity?	No
Alpha	0.05
Source of Variation	% of total variation	P value	P value summary	Significant?	Geisser-Greenhouse's epsilon
Time x Column Factor	3.054	0.0024	**	Yes
Time	36.79	<0,0001	****	Yes	0.6381
Column Factor	6.713	0.1049	ns	No
Subject	36.62	<0,0001	****	Yes
ANOVA table	SS	DF	MS	F (DFn, DFd)	P value
Time x Column Factor	31645	15	2110	F (15, 180) = 2,482	P=0,0024
Time	381320	5	76264	F (3,191, 114,9) = 89,72	P<0,0001
Column Factor	69567	3	23189	F (3, 36) = 2,200	P=0,1049
Subject	379525	36	10542	F (36, 180) = 12,40	P<0,0001
Residual	152997	180	850
Data summary
Number of columns (Column Factor)	4
Number of rows (Time)	6
Number of subjects (Subject)	40
Number of missing values	0
Number of families	6
Number of comparisons per family	6
Alpha	0.05
Tukey's multiple comparisons test	Mean Diff,	95,00% CI of diff,	Below threshold?	Summary	Adjusted P Value
0
Control vs. AgRP-Gq	0.6528	-19,88 to 21,19	No	ns	0.9997
Control vs. POMC-Gi	-7.768	-32,78 to 17,24	No	ns	0.8161
Control vs. AgRP-Gq; POMC-Gi	-6.472	-34,54 to 21,59	No	ns	0.914
AgRP-Gq vs. POMC-Gi	-8.42	-31,15 to 14,31	No	ns	0.7169
AgRP-Gq vs. AgRP-Gq; POMC-Gi	-7.125	-33,33 to 19,08	No	ns	0.8628
POMC-Gi vs. AgRP-Gq; POMC-Gi	1.295	-28,23 to 30,82	No	ns	0.9993
15
Control vs. AgRP-Gq	14.19	-25,39 to 53,78	No	ns	0.7315
Control vs. POMC-Gi	-12.28	-69,32 to 44,76	No	ns	0.9259
Control vs. AgRP-Gq; POMC-Gi	4.444	-38,65 to 47,54	No	ns	0.9912
AgRP-Gq vs. POMC-Gi	-26.48	-81,30 to 28,35	No	ns	0.5199
AgRP-Gq vs. AgRP-Gq; POMC-Gi	-9.75	-49,05 to 29,55	No	ns	0.8953
POMC-Gi vs. AgRP-Gq; POMC-Gi	16.73	-40,35 to 73,81	No	ns	0.839
30
Control vs. AgRP-Gq	-25.1	-67,08 to 16,89	No	ns	0.3466
Control vs. POMC-Gi	-41.59	-98,09 to 14,92	No	ns	0.1936
Control vs. AgRP-Gq; POMC-Gi	-25.64	-81,24 to 29,96	No	ns	0.5711
AgRP-Gq vs. POMC-Gi	-16.49	-72,90 to 39,93	No	ns	0.8356
AgRP-Gq vs. AgRP-Gq; POMC-Gi	-0.5417	-56,05 to 54,97	No	ns	>0,9999
POMC-Gi vs. AgRP-Gq; POMC-Gi	15.95	-50,04 to 81,94	No	ns	0.9058
60
Control vs. AgRP-Gq	-13.21	-68,11 to 41,70	No	ns	0.8946
Control vs. POMC-Gi	-60.79	-130,6 to 9,072	No	ns	0.0992
Control vs. AgRP-Gq; POMC-Gi	-44.83	-118,1 to 28,47	No	ns	0.3315
AgRP-Gq vs. POMC-Gi	-47.58	-121,8 to 26,66	No	ns	0.2961
AgRP-Gq vs. AgRP-Gq; POMC-Gi	-31.63	-109,0 to 45,79	No	ns	0.6597
POMC-Gi vs. AgRP-Gq; POMC-Gi	15.95	-71,26 to 103,2	No	ns	0.9558
90
Control vs. AgRP-Gq	-33.04	-82,15 to 16,06	No	ns	0.248
Control vs. POMC-Gi	-78.03	-156,3 to 0,2560	No	ns	0.0509
Control vs. AgRP-Gq; POMC-Gi	-32.42	-94,48 to 29,65	No	ns	0.4746
AgRP-Gq vs. POMC-Gi	-44.99	-118,9 to 28,92	No	ns	0.3216
AgRP-Gq vs. AgRP-Gq; POMC-Gi	0.625	-54,41 to 55,66	No	ns	>0,9999
POMC-Gi vs. AgRP-Gq; POMC-Gi	45.61	-35,89 to 127,1	No	ns	0.415
120
Control vs. AgRP-Gq	-36.4	-59,37 to -13,44	Yes	**	0.0021
Control vs. POMC-Gi	-82.05	-161,3 to -2,819	Yes	*	0.0418
Control vs. AgRP-Gq; POMC-Gi	-34.94	-88,80 to 18,91	No	ns	0.2772
AgRP-Gq vs. POMC-Gi	-45.65	-124,4 to 33,10	No	ns	0.3449
AgRP-Gq vs. AgRP-Gq; POMC-Gi	1.458	-51,45 to 54,37	No	ns	0.9998
POMC-Gi vs. AgRP-Gq; POMC-Gi	47.11	-40,40 to 134,6	No	ns	0.4454
Test details	Mean 1	Mean 2	Mean Diff,	SE of diff,	N1	N2	q	DF
0
Control vs. AgRP-Gq	109.8	109.1	0.6528	7.077	9	8	0.1304	14.18
Control vs. POMC-Gi	109.8	117.5	-7.768	8.847	9	11	1.242	17.95
Control vs. AgRP-Gq; POMC-Gi	109.8	116.3	-6.472	9.95	9	12	0.9199	18.38
AgRP-Gq vs. POMC-Gi	109.1	117.5	-8.42	7.933	8	11	1.501	15.8
AgRP-Gq vs. AgRP-Gq; POMC-Gi	109.1	116.3	-7.125	9.147	8	12	1.102	15.81
POMC-Gi vs. AgRP-Gq; POMC-Gi	117.5	116.3	1.295	10.58	11	12	0.1732	20.61
15
Control vs. AgRP-Gq	187.4	173.3	14.19	13.7	9	8	1.466	14.67
Control vs. POMC-Gi	187.4	199.7	-12.28	19.98	9	11	0.8693	16.34
Control vs. AgRP-Gq; POMC-Gi	187.4	183	4.444	15.3	9	12	0.4108	18.66
AgRP-Gq vs. POMC-Gi	173.3	199.7	-26.48	18.94	8	11	1.977	14.44
AgRP-Gq vs. AgRP-Gq; POMC-Gi	173.3	183	-9.75	13.91	8	12	0.9916	17.99
POMC-Gi vs. AgRP-Gq; POMC-Gi	199.7	183	16.73	20.13	11	12	1.175	17.39
30
Control vs. AgRP-Gq	204.8	229.9	-25.1	14.56	9	8	2.437	14.96
Control vs. POMC-Gi	204.8	246.4	-41.59	19.77	9	11	2.975	16.15
Control vs. AgRP-Gq; POMC-Gi	204.8	230.4	-25.64	19.63	9	12	1.847	17.57
AgRP-Gq vs. POMC-Gi	229.9	246.4	-16.49	19.68	8	11	1.185	15.68
AgRP-Gq vs. AgRP-Gq; POMC-Gi	229.9	230.4	-0.5417	19.53	8	12	0.03922	17.04
POMC-Gi vs. AgRP-Gq; POMC-Gi	246.4	230.4	15.95	23.67	11	12	0.9528	20.93
60
Control vs. AgRP-Gq	204.7	217.9	-13.21	18.82	9	8	0.9926	13.6
Control vs. POMC-Gi	204.7	265.5	-60.79	24.25	9	11	3.545	15.05
Control vs. AgRP-Gq; POMC-Gi	204.7	249.5	-44.83	25.6	9	12	2.477	15.87
AgRP-Gq vs. POMC-Gi	217.9	265.5	-47.58	26.04	8	11	2.584	16.52
AgRP-Gq vs. AgRP-Gq; POMC-Gi	217.9	249.5	-31.63	27.3	8	12	1.638	17.4
POMC-Gi vs. AgRP-Gq; POMC-Gi	265.5	249.5	15.95	31.29	11	12	0.7211	20.99
90
Control vs. AgRP-Gq	178.3	211.4	-33.04	16.8	9	8	2.782	13.39
Control vs. POMC-Gi	178.3	256.4	-78.03	27.35	9	11	4.034	15.95
Control vs. AgRP-Gq; POMC-Gi	178.3	210.8	-32.42	22.07	9	12	2.077	18.99
AgRP-Gq vs. POMC-Gi	211.4	256.4	-44.99	25.14	8	11	2.531	12.83
AgRP-Gq vs. AgRP-Gq; POMC-Gi	211.4	210.8	0.625	19.25	8	12	0.04591	16.14
POMC-Gi vs. AgRP-Gq; POMC-Gi	256.4	210.8	45.61	28.93	11	12	2.23	18.59
120
Control vs. AgRP-Gq	155.2	191.6	-36.4	7.892	9	8	6.523	13.87
Control vs. POMC-Gi	155.2	237.3	-82.05	26.43	9	11	4.391	11.27
Control vs. AgRP-Gq; POMC-Gi	155.2	190.2	-34.94	18.52	9	12	2.669	13.92
AgRP-Gq vs. POMC-Gi	191.6	237.3	-45.65	26.01	8	11	2.482	10.61
AgRP-Gq vs. AgRP-Gq; POMC-Gi	191.6	190.2	1.458	17.91	8	12	0.1151	12.44
POMC-Gi vs. AgRP-Gq; POMC-Gi	237.3	190.2	47.11	30.94	11	12	2.153	17.86
[truncated: 9 more columns]

## Sheet: Fig 6f right
Fig 6f Right panel	Quantification of the AUC from PTT experiment in MALE mice
	n number	Control	AgRP-Gq	POMC-Gi	AgRP-Gq;POMC-Gi
	1	21545	22481	20871	17061
	2	17879	28925	23579	23135
	3	22695	24156	23195	25687
	4	14895	22467	26913	19128
	5	21332	19034	24281	22142
	6	25298	20862	32411	21724
	7	22550	23650	25718	23619
	8	21791	18977	29484	16129
	9	15794		22453	22610
	10			21845	23522
	11				19736
	12				23492
Sex distribution	Control	AgRP-Gq	POMC-Gi	AgRP-Gq;POMC-Gi
Males	9	8	10	12
Females	0	0	0	0
ANOVA summary
F	3.601
P value	0.0229
P value summary	*
Significant diff. among means (P < 0.05)?	Yes
R squared	0.2359
Brown-Forsythe test
F (DFn, DFd)	0,1061 (3, 35)
P value	0.956
P value summary	ns
Are SDs significantly different (P < 0.05)?	No
Bartlett's test
Bartlett's statistic (corrected)	0.5499
P value	0.9078
P value summary	ns
Are SDs significantly different (P < 0.05)?	No
ANOVA table	SS	DF	MS	F (DFn, DFd)	P value
Treatment (between columns)	116812005	3	38937335	F (3, 35) = 3,601	P=0,0229
Residual (within columns)	378451041	35	10812887
Total	495263046	38
Data summary
Number of treatments (columns)	4
Number of values (total)	39
Number of families	1
Number of comparisons per family	6
Alpha	0.05
Tukey's multiple comparisons test	Mean Diff,	95,00% CI of diff,	Below threshold?	Summary	Adjusted P Value
Control vs. AgRP-Gq	-2149	-6458 to 2160	No	ns	0.5413	A-B
Control vs. POMC-Gi	-4655	-8730 to -580,4	Yes	*	0.0199	A-C
Control vs. AgRP-Gq: POMC-Gi	-1079	-4989 to 2832	No	ns	0.8786	A-D
AgRP-Gq vs. POMC-Gi	-2506	-6713 to 1701	No	ns	0.3881	B-C
AgRP-Gq vs. AgRP-Gq: POMC-Gi	1070	-2978 to 5118	No	ns	0.8912	B-D
POMC-Gi vs. AgRP-Gq: POMC-Gi	3576	-220,9 to 7373	No	ns	0.071	C-D
Test details	Mean 1	Mean 2	Mean Diff,	SE of diff,	n1	n2	q	DF
Control vs. AgRP-Gq	20420	22569	-2149	1598	9	8	1.902	35
Control vs. POMC-Gi	20420	25075	-4655	1511	9	10	4.357	35
Control vs. AgRP-Gq: POMC-Gi	20420	21499	-1079	1450	9	12	1.052	35
AgRP-Gq vs. POMC-Gi	22569	25075	-2506	1560	8	10	2.272	35
AgRP-Gq vs. AgRP-Gq: POMC-Gi	22569	21499	1070	1501	8	12	1.008	35
POMC-Gi vs. AgRP-Gq: POMC-Gi	25075	21499	3576	1408	10	12	3.592	35

## Sheet: Fig 6g
Fig 6g	Measurement of liver SNA in anestethized mice (males and females) treated with vehicle and CNO
	Time (min)	Control + Vehicle (n=9)										Control + CNO (n=9)											AgRP-Gq + Vehicle (n=9)										AgRP-Gq + CNO (n=9)											POMC-Gi + Vehicle (n=7)
	0	0	0	0	0	0	0	0	0	0		0	0	0	0	0	0	0	0	0			0	0	0	0	0	0	0	0	0		0	0	0	0	0	0	0	0	0			0	0	0	0	0	0
Raw data	0,17	-1.7	7.01	-7.54	4.56	9.41	-2.44	-7.65	5.77	-0.05		-4.34	15.45	24.17	-7.64	7.78	4.02	5.4	4.96	-14.51			11.57	14.98	-0.63	-18.44	-9.27	-4.65	-6.36	-0.3	38.55		-9.33	-7.21	-13.47	-6.67	15.9	8.17	2.36	-22.7	11.24			-7.23	-2.29	-3.85	24.2	21.45	-2.8
	0,33	1.3	14.39	-9.23	-4.12	11.21	-0.33	-4.65	4.36	3.24		-9.09	5.76	51.89	-0.56	11.09	-1.34	-3.89	-2.43	-13.12			-7.97	-10.8	-1.14	-13.67	10.2	0.33	-5.7	-2.87	112.13		-17.33	-9.31	-21.63	3.33	18.35	-6.39	-0.99	-29.65	5.57			-0.75	5.28	-4.33	20.32	9.4	-7.37
	0,5	-2.9	11.44	-9.54	8.41	6.26	0.45	8.35	0.91	1.29		-20.56	7.07	88.51	-6.77	11.13	-9.56	2.9	-2.22	-18.78			4.7	-9.41	-22.69	-11.06	12.02	3.32	-8.31	7.56	45.99		-17.71	-8.96	-33.75	3.33	20.37	-17.68	-3.4	-30.98	-3.89			-4.74	-21.47	-7.45	6.58	5.54	-19.95
	0,66	-8.3	25.83	-5.85	4.13	0.94	-3.35	9.9	-0.16	9.75		-14.97	30.89	71.04	-6.8	9.61	-0.34	5.96	-5.82	-23.5			17.22	-3.14	-20.66	10.63	3.43	11.63	0.33	1.34	28.77		-9.33	-10.72	-33.83	9.72	17.53	-19.47	3.03	-12.38	-5.78			-3.99	25.46	-6.01	-2.83	-1.69	-14.99
	0,83	-0.3	22.51	-1.54	-3.21	4.12	-5.12	5.89	1.02	0.88		-4.9	-10.47	77.69	0.17	0.94	1.5	12.05	4.26	-22.35			14.14	14.49	-15.59	-28.85	14.55	-1	-8.73	-7.59	29.55		-18.1	-10.02	-29.05	6.39	14.55	-20.65	1.17	-10.05	-15.02			-3.49	34.15	-5.77	-6.42	0.24	-13.47
	1	-7.5	13.65	10.46	-1	7.87	4.24	5.56	-1.54	14.26		-7.97	-10.47	82.31	2.58	-5.08	10.3	6.28	-1.13	-16.52			9	27.25	-18.88	4.56	3.33	-4.65	14.88	-4.81	18.59		-2.48	-10.88	-18.67	13.61	14.13	-26.6	-2.73	-23.7	-18.91			-0.25	-4.78	-8.41	-2.62	-1.2	-8.51
	2	1.1	12.18	7.69	-6	5.36	-4.65	6.6	1.04	15.05		13.01	28.01	53.58	-2.66	-12.75	2.36	0.01	4.86	-13.17			23.91	10.8	-14.32	18.87	7.23	8.97	-8.81	-0.74	13.5		4.76	-12.48	-23.34	6.39	12.48	-15.01	-0.72	-29.81	-31.93			-7.23	8.53	9.38	0.04	-6.51	-3.68
	3	1.9	-0.37	-0.15	-9.98	-5.32	-1.5	14.98	-2.47	14.09		21.4	31.94	43.44	12.63	-19.21	5.23	5.08	-3.35	-20.08			16.71	17.07	-7.98	-4.56	12.61	11.63	-7.56	-4.58	12.72		-6.29	-9.67	-19.36	13.61	7.03	-22.73	-4.67	-13.65	-36.45			4.49	14.71	18.51	3.73	-3.13	0.13
	4	3.9	11.03	7.85	-0.5	6.05	-5.85	2.76	0.89	20.18		25.03	36.13	-0.39	5.02	-30.62	5.88	-1.24	-0.81	-21.69			3.34	17.07	-7.73	-21.48	17.67	16.94	-7.25	-5.39	12.33		-6.67	-11.07	-17.79	11.39	-0.77	-18.87	10.31	-35.31	-38.03			1.5	10.02	15.63	-5.25	-5.06	2.54
	5	-2.3	10.33	15.08	4.91	3.27	3.42	3.88	-1.35	14.44		23.08	71.73	-8.39	-2.95	-37.39	-1.99	4.74	4.73	-10.68			18.25	1.74	-2.92	-15.84	19.59	10.63	-4.98	-3.67	7.24		-11.62	-16.7	-18.67	1.94	5.8	-12.33	9.34	-21.78	-40.65			-6.23	17.17	7.21	-9.3	8.92	15.5
	6	5.5	8.86	4.62	14	1.8	-1.3	8.01	1.14	28.58		19.72	23.56	-9.86	1.19	-34.82	-6.86	6.27	0.99	-9.18			13.62	10.1	0.38	-15.4	4.65	1	-2.03	-7.27	-0.59		35.24	-12.28	-20.15	-5.28	0.69	-5.5	3.19	-30.08	-49.89			0.25	11.19	8.17	4.44	-0.72	27.19
	7	10.7	2.95	2.46	-13.79	6.22	-4.58	5.28	-2.49	18.57		34.27	47.12	-13.24	13.67	-26.29	-1.3	7.99	-4.86	-6.46			22.93	-9.41	-3.42	-14.1	14.19	-0.33	3.7	-6.1	-3.33		23.43	-15.28	-17.18	16.11	-0.45	-9.36	3.48	-21.89	-40.44			-6.98	4.53	0.96	2.6	-2.65	25.92
	8	5.9	4.8	2.62	-12.4	10.1	-6.97	2.55	-0.56	22.52		16.64	22.51	-17.46	4.69	-13.7	5.74	4.15	-12.19	1.49			29.85	9.62	-7.22	-16.7	10.35	-7.31	-12.32	-0.96	9.98		-5.9	-19.16	-9.52	0	-1.23	-4.01	-4.84	-33.21	-25.53			-3.99	9.03	20.91	-0.59	10.36	20.97
	9	9.5	-0.37	2.62	2.08	11.11	-9.76	6.57	2.48	22.59		11.33	13.61	-22.48	-7.9	-36.04	1.27	2.47	8.02	-10.45			24.42	-3.14	-7.98	-18.44	13.15	5.65	3.41	8.84	-0.98		1.33	28.65	-20.64	1.67	-6.16	-15.3	6.84	-26.55	-43.59			2.74	-5.61	17.07	-5.45	2.65	12.71
	10	2.9	11.81	0.62	1.38	6.43	-9.18	10.91	1.2	28.4		51.89	45.55	-23.72	-10.53	-21.62	-4.4	0.07	3.82	-4.3			23.39	1.74	-9.76	-15.84	10.38	0.33	-12.01	5.6	17.03		-7.81	18.8	-12.98	-5	-10.57	-16.49	-5.62	-33.13	-52.1			-4.99	11.27	18.75	-7.08	-4.1	12.71
	11	6.7	-5.54	-2.15	4.25	11.7	-7.35	11.38	0.27	13.17		21.4	57.59	-26.65	-8.45	-22.79	-1.19	0.42	2.7	-1.24			11.05	2.44	-16.86	-34.06	15.97	-6.98	-13.32	-14.72	8.41		-18.86	-11.78	-12.98	-10.83	-12.68	-21.84	5.15	-25.72	-63.87			-2.74	11.65	18.75	1.44	17.11	9.53
	12	-6.5	0.74	2	-12.24	2.63	-1.96	7.41	-2.65	10.53		25.03	55.24	-31.49	5.51	-22.13	2.24	4.59	1.23	-12.79			28.53	-10.1	-21.42	-23.64	8.84	-4.65	-9.9	-4.32	11.55		-18.86	-2.64	-11.25	-18.33	-15.18	0.15	9.98	-39.88	-43.49			-7.48	20.21	12.98	5.72	27.23	8.01
	13	-0.3	15.5	11.08	-7.55	8.48	-1.24	11.3	-2.35	9.28		32.87	28.53	-25.3	5.2	-19.87	-1.71	-0.49	1.03	-13.83			9.51	8.01	-11.28	-21.04	10.33	-3.65	-16.94	5.38	9.98		-18.48	3.69	-12.24	-28.33	-25.33	-15.01	8.69	-27.49	-42.75			-3.74	16.6	0.96	12.26	36.87	11.56
	14	5.5	-9.96	4.46	1.96	6.39	-7	7.8	1.19	13.96		15.8	10.73	-23.15	-9.34	-31.44	-3.06	-0.34	-5.63	-11.63			11.57	-10.1	1.39	-29.28	11.18	-3.32	-16.11	12.26	12.33		-11.33	-4.39	-14.46	-6.39	-24.12	-10.85	-6.9	-34.3	-41.81			-5.74	5.08	12.74	1.56	33.01	4.7
	15	-8.5	0.74	1.38	2.3	15.22	-9.42	-2.62	-3.06	12.9		14.69	26.96	-14.25	-10.34	-30.26	-0.7	-5.22	-0.57	8.09			13.11	7.32	-7.73	-19.74	12.22	-5.98	-8.36	12.93	17.03		-12.76	-15.64	-14.46	-15	-21.33	-1.63	11.38	-29.94	-45.38			-10.47	17.62	7.93	12.31	36.87	-2.41
	20	-12.7	16.61	1.85	4.02	10.62	-10.17	-0.73	5.02	12.18		31.75	12.04	-13.69	-11.81	-32.6	-0.99	-5.83	3.27	-8.09			6.94	8.71	-14.07	-13.23	13.08	0.33	5.64	18.36	13.11		-25.71	-6.5	-19.65	-21.67	-27.69	-20.65	-2.56	-33.4	-46.11			-9.73	-3.73	6.25	15.73	31.57	-6.23
	25	-0.3	-4.43	-2.15	1.25	13.22	-11.76	6.33	6.6	13.83		8.53	1.57	-11.44	-7.36	-20.65	-6.7	-7.9	8.8	9.25			14.14	-10.8	-20.15	-0.65	5	-5.65	-7.26	13.56	17.03		-6.67	-0.18	-21.38	-31.94	-18.15	-11.44	4.87	-28.35	-47.9			-20.7	-11.77	-2.16	3.7	26.27	-8.64
	30	-15.7	14.39	-4.92	4.05	22.4	-9.2	10.06	7.74	12.44		19.72	28.53	-10.2	0.96	-25.83	-5.31	-9.49	7.68	0.4			4.88	-3.83	-23.95	-17.57	15.36	-7.97	-4.61	16.41	20.94		-3.24	1.58	-24.85	-38.61	-23.28	-13.52	2.91	-37.73	-50.11			-14.71	-26.08	3.85	-7.7	29.16	-18.42
	35	-19.1	6.64	-9.38	-15.61	28.12	-6.68	6.92	2.39	15.69		16.92	11.26	-15.38	-3.39	-23.24	-5.89	-7.47	5.65	4.04			2.13	8.71	-7.48	-27.11	9.64	-1.66	-0.26	26.19	28.38		-16.19	6.15	-14.96	-41.67	-26.79	-6.98	4.12	-34.25	-58.4			-24.94	-17.45	-11.78	-9.92	15.18	-19.95
	40	-18.5	21.77	-6	-3.29	27.41	-8.52	9.81	-1.97	20.5		30.07	52.88	-24.28	-2.12	-41.34	-5.59	-11.2	7.72	8.6			12.08	10.1	-13.31	15.4	13.36	2.66	-1.77	16.53	22.5		-13.14	-10.72	-19.16	-49.17	-19.7	-23.63	7.59	-12.18	-68.07			-25.44	14.57	-8.89	-6.07	10.84	-31.26
	45	-20.5	38.75	-4.46	-12.83	24.59	-3.41	5.67	3.37	24.12		18.32	22.77	-31.38	-2.7	-36.95	-2.26	-6.93	6.85	13.19			10.36	-5.23	-25.22	3.69	17.43	5.98	-5.52	21.33	21.72		17.71	-29	-22.87	-37.5	-26.46	-23.63	5.62	-20.21	-54.52			-27.18	18.55	12.5	-7.2	3.13	-24.65
	50	-8.3	26.57	-14.62	-21.06	25.33	-12.15	17.55	4.88	17.7		46.01	57.33	-37.35	0.09	-35.67	-1.04	-6.46	3.73	23.04			7.46	-14.29	-16.6	22.34	15.92	-2.66	9.01	31.74	9.59		1.71	-16.7	-29.54	-36.67	-17.45	-15.01	1.1	-34.47	-47.48			-29.93	0.27	-18.51	-5.33	-0.24	-33.04
	55	-36.3	26.2	7.85	-23.38	16.13	-7.99	10.81	8.93	20.54		33.15	33.51	-32.85	-2.54	-36.83	-7.21	-7.95	6.11	28.52			6.43	-8.01	-13.31	24.08	19.09	14.95	10.45	23.5	15.85		-21.9	-37.79	-28.31	-28.33	-18.43	-17.77	13.71	-36.8	-55.67			-33.67	20.3	-8.17	4.84	-8.92	-30.37
	60	-35.9	28.41	2	-19.53	18.79	-10.52	-2.32	5.97	15.73		64.76	19.9	-20.45	-1.34	-37.51	-7.84	-11.82	4.59	26.67			7.46	-7.31707	-11.53	15.84	5.16	-1.33	10.81	38.93	19.77		-24.95	-41.65	-21.63	-19.17	-33.27	-23.63	13.89	-22.6	-61.34			-47.63	4.08	-30.77	-4.89	-10.84	-31.77
	65			-6.77	-16.26	12.73	0.41	10	2.68	10.55		76.22	23.3	-15.27	-7.89	-32.81	-5.95	-11.71	5.12	20.4							7.25	4.32	5.72	38.42	23.68		-33.33	-19.51	-14.71	-24.44	-28.86	-26	0.65	-23.06	-57.98						-7.48	-5.54	-33.8
	70			-6.46	-4.13	36.37	-4.21	2.45	5.6	14.69		29.79	12.3	-13.46	-8.72	-31.48	-2.11	-9.74	6.76	30.01							5.11	10.3	1.71	43.42	24.07		-28.76	-13.88	-18.17	-43.89	-21.92	-20.65	12.89	-26.78	-64.18						-4.87	-11.33	-35.2
	75			-5.23	-1.56	17.04	3.07	-3.35	2.75	-3.55		40.14	0.26	-15.49	-10.51	-30.86	-2.14	-3.02	5.23	25.5							5.19	12.62	2.42	36.03	26.03		-25.71	-43.41	-11	-31.94	-21.17	-23.03	16.53	-17.25	-63.66						-3.68	-14.22	-35.83
	80			-4.62	-10.51	12.43	15.96	-2.23	2.49	7.22		35.94	5.5	-25.86	-10.57	-35.5	-1.97	-9.52	6.62	23.77							2.64	14.95	0.01	48.26	25.64		-27.62	-42	-21.85	-28.89	-36.6	-18.57	19.4	-27.94	-58.09						2.67	-19.52	-37.1
	85			-2.92	-4.56	11.54	1.84	2.14	4.57	7.9		37.06	26.96	-34.65	-10.1	-36.6	1.52	-2.93	4.18	22.2							-0.03	12.62	-1.55	49.98	44.42		-27.62	-27.94	-27.56	-36.39	-23.37	-10.55	18.28	-28.96	-52.1						5.8	-20.48	-38.12
	90			-7.85	6.11	15.38	-3.37	2.77	3.27	12.5		54.69	-16.49	-27.77	-12.23	-34.64	3.44	-3.24	4.62	24.83							-0.36	15.28	0.71	42.55	35.81		-17.71	-26.19	-42.89	-47.5	-26.39	-11.44	8.54	-33.93	-47.79						0.35	-15.18	-36.59
Sex distribution	Control	AgRP-Gq	POMC-Gi	AgRP-Gq;POMC-Gi
Males	4	3	3	3
Females	5	6	4	2
	Control group Veh Vs CNO							AgRP-Gq Vehicle Vs CNO								POMC-Gi Vehicle Vs CNO								AgRP-Gq;POMC-Gi Vehicle Vs CNO
Mixed-effects model (REML)	Matching: Both factors							Matching: Both factors								Matching: Both factors								Matching: Both factors
Assume sphericity?	Yes							Yes								Yes								Yes
Alpha	0.05							0.05								0.05								0.05
Fixed effects (type III)	P value	P value summary	Statistically significant (P < 0,05)?	F (DFn, DFd)				P value	P value summary	Statistically significant (P < 0,05)?	F (DFn, DFd)					P value	P value summary	Statistically significant (P < 0,05)?	F (DFn, DFd)					P value	P value summary	Statistically significant (P < 0,05)?	F (DFn, DFd)
Row Factor	0.9998	ns	No	F (35, 280) = 0,3431				0.4485	ns	No	F (35, 280) = 1,016					0.1476	ns	No	F (35, 210) = 1,281					0.0022	**	Yes	F (35, 140) = 2,018
Column Factor	0.8142	ns	No	F (1, 8) = 0,05899				0.0047	**	Yes	F (1, 8) = 15,04					0.377	ns	No	F (1, 6) = 0,9096					0.8281	ns	No	F (1, 4) = 0,05368
Row Factor x Column Factor	0.9994	ns	No	F (35, 268) = 0,3897				<0,0001	****	Yes	F (35, 256) = 3,692					0.767	ns	No	F (35, 192) = 0,8100					0.0952	ns	No	F (35, 134) = 1,389
Random effects	SD	Variance						SD	Variance							SD	Variance							SD	Variance
Subject	0	0						0	0							0	0							6.094	37.14
Subject x Row Factor	0	0						5.428	29.46							7.897	62.36							0	0
Subject x Column Factor	10.79	116.4						11.22	125.8							18.83	354.5							12.45	155
Residual	14.53	211						11.37	129.2							17.72	313.9							13.42	180.2
Was the matching effective?
Chi-square, df	201,5, 1							276,0, 2								244,5, 2								178,1, 2
P value	<0,0001							<0,0001								<0,0001								<0,0001
P value summary	****							****								****								****
Is there significant matching (P < 0.05)?	Yes							Yes								Yes								Yes
Difference between column means
Predicted mean of Vehicle	3.285							4.844								1.842								-2.51
Predicted mean of CNO	2.018							-15.98								11.57								-4.364
Difference between predicted means	1.267							20.83								-9.727								1.854
SE of difference	5.217							5.37								10.2								8.004
95% CI of difference	-10,76 to 13,30							8,443 to 33,21								-34,68 to 15,23								-20,37 to 24,08
Data summary
Number of columns (Column Factor)	2							2								2								2
Number of rows (Row Factor)	36							36								36								36
Number of subjects (Subject)	9							9								7								5
Number of missing values	12							24								18								6
Number of families	1							1								Number of families	1							Number of families	1
Number of comparisons per family	36							36								Number of comparisons per family	36							Number of comparisons per family	36
Alpha	0.05							0.05								Alpha	0.05							Alpha	0.05
Bonferroni's multiple comparisons test	Predicted (LS) mean diff,	95,00% CI of diff,	Below threshold?	Summary	Adjusted P Value			Predicted (LS) mean diff,	95,00% CI of diff,	Below threshold?	Summary	Adjusted P Value				Bonferroni's multiple comparisons test	Predicted (LS) mean diff,	95,00% CI of diff,	Below threshold?	Summary	Adjusted P Value			Bonferroni's multiple comparisons test	Predicted (LS) mean diff,	95,00% CI of diff,	Below threshold?	Summary	Adjusted P Value
Vehicle - CNO																Vehicle - CNO								Vehicle - CNO
0	-4.441e-16	-27,55 to 27,55	No	ns	>0,9999			7.105e-15	-24,33 to 24,33	No	ns	>0,9999				0	-5.329e-15	-44,81 to 44,81	No	ns	>0,9999			0	-5.329e-15	-37,78 to 37,78	No	ns	>0,9999
0,17	-3.102	-30,65 to 24,45	No	ns	>0,9999			5.24	-19,09 to 29,57	No	ns	>0,9999				0,17	1.377	-43,44 to 46,19	No	ns	>0,9999			0,17	-4.634	-42,42 to 33,15	No	ns	>0,9999
0,33	-2.46	-30,01 to 25,09	No	ns	>0,9999			15.4	-8,930 to 39,72	No	ns	>0,9999				0,33	9.663	-35,15 to 54,48	No	ns	>0,9999			0,33	-2.712	-40,50 to 35,07	No	ns	>0,9999
0,5	-3.006	-30,56 to 24,55	No	ns	>0,9999			12.75	-11,57 to 37,08	No	ns	>0,9999				0,5	-4.136	-48,95 to 40,68	No	ns	>0,9999			0,5	-25.77	-63,55 to 12,02	No	ns	0.9969
0,66	-3.687	-31,24 to 23,86	No	ns	>0,9999			12.31	-12,02 to 36,63	No	ns	>0,9999				0,66	-3.907	-48,72 to 40,91	No	ns	>0,9999			0,66	-16.31	-54,09 to 21,48	No	ns	>0,9999
0,83	-3.849	-31,40 to 23,70	No	ns	>0,9999			10.19	-14,13 to 34,52	No	ns	>0,9999				0,83	-10.77	-55,59 to 34,04	No	ns	>0,9999			0,83	-13.62	-51,40 to 24,17	No	ns	>0,9999
1	-1.589	-29,14 to 25,96	No	ns	>0,9999			13.94	-10,38 to 38,27	No	ns	>0,9999				1	-18.07	-62,89 to 26,74	No	ns	>0,9999			1	-15.4	-53,18 to 22,39	No	ns	>0,9999
2	-3.876	-31,43 to 23,68	No	ns	>0,9999			16.56	-7,762 to 40,89	No	ns	>0,9999				2	-15.49	-60,31 to 29,32	No	ns	>0,9999			2	-0.496	-38,28 to 37,29	No	ns	>0,9999
3	-7.322	-34,87 to 20,23	No	ns	>0,9999			15.36	-8,965 to 39,69	No	ns	>0,9999				3	-14.68	-59,50 to 30,13	No	ns	>0,9999			3	-3.024	-40,81 to 34,76	No	ns	>0,9999
4	3.222	-24,33 to 30,77	No	ns	>0,9999			14.7	-9,624 to 39,03	No	ns	>0,9999				4	-21.43	-66,24 to 23,39	No	ns	>0,9999			4	3.128	-34,66 to 40,91	No	ns	>0,9999
5	0.9778	-26,57 to 28,53	No	ns	>0,9999			14.97	-9,357 to 39,29	No	ns	>0,9999				5	-14.76	-59,57 to 30,06	No	ns	>0,9999			5	-1.852	-39,64 to 35,93	No	ns	>0,9999
6	8.911	-18,64 to 36,46	No	ns	>0,9999			9.836	-14,49 to 34,16	No	ns	>0,9999				6	-3.631	-48,45 to 41,18	No	ns	>0,9999			6	0.03	-37,75 to 37,81	No	ns	>0,9999
7	-2.842	-30,39 to 24,71	No	ns	>0,9999			7.301	-17,02 to 31,63	No	ns	>0,9999				7	-6.43	-51,24 to 38,38	No	ns	>0,9999			7	-7.608	-45,39 to 30,18	No	ns	>0,9999
8	1.854	-25,70 to 29,41	No	ns	>0,9999			13.19	-11,14 to 37,51	No	ns	>0,9999				8	-4.579	-49,39 to 40,24	No	ns	>0,9999			8	-5.352	-43,14 to 32,43	No	ns	>0,9999
9	9.666	-17,89 to 37,22	No	ns	>0,9999			10.96	-13,36 to 35,29	No	ns	>0,9999				9	-8.014	-52,83 to 36,80	No	ns	>0,9999			9	-7.668	-45,45 to 30,12	No	ns	>0,9999
10	1.968	-25,58 to 29,52	No	ns	>0,9999			16.2	-8,130 to 40,52	No	ns	>0,9999				10	-15.58	-60,39 to 29,24	No	ns	>0,9999			10	2.844	-34,94 to 40,63	No	ns	>0,9999
11	1.182	-26,37 to 28,73	No	ns	>0,9999			13.93	-10,40 to 38,25	No	ns	>0,9999				11	-18.49	-63,30 to 26,33	No	ns	>0,9999			11	5.526	-32,26 to 43,31	No	ns	>0,9999
12	-3.052	-30,60 to 24,50	No	ns	>0,9999			12.71	-11,62 to 37,04	No	ns	>0,9999				12	-6.904	-51,72 to 37,91	No	ns	>0,9999			12	7.732	-30,05 to 45,52	No	ns	>0,9999
13	4.197	-23,35 to 31,75	No	ns	>0,9999			16.39	-7,931 to 40,72	No	ns	>0,9999				13	-0.6271	-45,44 to 44,19	No	ns	>0,9999			13	12.9	-24,89 to 50,68	No	ns	>0,9999
14	9.151	-18,40 to 36,70	No	ns	>0,9999			16.05	-8,273 to 40,38	No	ns	>0,9999				14	2.353	-42,46 to 47,17	No	ns	>0,9999			14	0.444	-37,34 to 38,23	No	ns	>0,9999
15	2.282	-25,27 to 29,83	No	ns	>0,9999			18.4	-5,930 to 42,72	No	ns	0.5471				15	0.7186	-44,10 to 45,53	No	ns	>0,9999			15	3.362	-34,42 to 41,15	No	ns	>0,9999
20	5.85	-21,70 to 33,40	No	ns	>0,9999			26.98	2,654 to 51,30	Yes	*	0.0145				20	0.7071	-44,11 to 45,52	No	ns	>0,9999			20	8.814	-28,97 to 46,60	No	ns	>0,9999
25	5.388	-22,16 to 32,94	No	ns	>0,9999			18.48	-5,841 to 42,81	No	ns	0.5299				25	-4.29	-49,10 to 40,52	No	ns	>0,9999			25	8.698	-29,09 to 46,48	No	ns	>0,9999
30	3.867	-23,68 to 31,42	No	ns	>0,9999			20.72	-3,602 to 45,05	No	ns	0.2275				30	-8.529	-53,34 to 36,29	No	ns	>0,9999			30	10.03	-27,76 to 47,81	No	ns	>0,9999
35	2.943	-24,61 to 30,49	No	ns	>0,9999			25.28	0,9536 to 49,60	Yes	*	0.0324				35	-11.59	-56,41 to 33,22	No	ns	>0,9999			35	14.9	-22,89 to 52,68	No	ns	>0,9999
40	2.941	-24,61 to 30,49	No	ns	>0,9999			31.75	7,423 to 56,07	Yes	**	0.0012				40	-8.36	-53,17 to 36,45	No	ns	>0,9999			40	17.2	-20,59 to 54,98	No	ns	>0,9999
45	8.266	-19,29 to 35,82	No	ns	>0,9999			26.16	1,830 to 50,48	Yes	*	0.0215				45	-11.02	-55,83 to 33,80	No	ns	>0,9999			45	19.09	-18,70 to 56,87	No	ns	>0,9999
50	-1.531	-29,08 to 26,02	No	ns	>0,9999			28.56	4,233 to 52,88	Yes	**	0.0066				50	-30.16	-74,97 to 14,66	No	ns	>0,9999			50	20.93	-16,86 to 58,71	No	ns	>0,9999
55	0.9867	-26,56 to 28,54	No	ns	>0,9999			36.04	11,71 to 60,36	Yes	***	0.0001				55	-22.77	-67,58 to 22,05	No	ns	>0,9999			55	10.38	-27,41 to 48,16	No	ns	>0,9999
60	-3.814	-31,37 to 23,74	No	ns	>0,9999			34.68	10,36 to 59,01	Yes	***	0.0002				60	-25.43	-70,24 to 19,39	No	ns	>0,9999			60	4.792	-32,99 to 42,58	No	ns	>0,9999
65	-3.881	-32,71 to 24,95	No	ns	>0,9999			37.61	10,44 to 64,78	Yes	***	0.0004				65	-15.2	-64,53 to 34,14	No	ns	>0,9999			65	5.246	-33,83 to 44,32	No	ns	>0,9999
70	4.772	-24,06 to 33,60	No	ns	>0,9999			37.94	10,77 to 65,11	Yes	***	0.0003				70	-13.97	-63,31 to 35,36	No	ns	>0,9999			70	4.159	-34,91 to 43,23	No	ns	>0,9999
75	0.2233	-28,61 to 29,05	No	ns	>0,9999			36.6	9,428 to 63,78	Yes	***	0.0007				75	-12.4	-61,74 to 36,93	No	ns	>0,9999			75	4.497	-34,58 to 43,57	No	ns	>0,9999
80	4.176	-24,65 to 33,01	No	ns	>0,9999			40.88	13,71 to 68,06	Yes	****	<0,0001				80	-17.06	-66,40 to 32,27	No	ns	>0,9999			80	-1.475	-40,55 to 37,60	No	ns	>0,9999
85	2.007	-26,82 to 30,84	No	ns	>0,9999			40.39	13,22 to 67,56	Yes	****	<0,0001				85	-9.563	-58,90 to 39,77	No	ns	>0,9999			85	2.711	-36,36 to 41,78	No	ns	>0,9999
90	4.796	-24,03 to 33,63	No	ns	>0,9999			41.26	14,09 to 68,44	Yes	****	<0,0001				90	-7.148	-56,48 to 42,19	No	ns	>0,9999			90	5.279	-33,79 to 44,35	No	ns	>0,9999
[truncated: 18 more columns]

## Sheet: Fig 6h
Fig 6h	Quantification of the AUC from mearumrent of liver SNA from male and female mice.
		Control			AgRP-Gq			POMC-Gi			AgRP-Gq;POMC-Gi
	n number	Vehicle	CNO		Vehicle	CNO		Vehicle	CNO		Vehicle	CNO
Raw data	1	-738.9	2921		629	-1314		-1131	2879		-922.3	-2284
	2	894.2	2054		-7.91	-1629		177.7	4990		141.8	898.6
	3	-233.9	-1626		-852.9	-1872		-40.35	1308		1308	504
	4	-627.7	-449.3		-204	-2526		-74.73	228.1		-2447	-584.6
	5	1552	-2792		871	-1893		320.8	-2828		795.7	-3149
	6	-410.3	-253.6		346.3	-1501		-1888	614.7
	7	471.4	-542.2		6.437	686.5		2049	-1004
	8	299.9	421.2		2240	-2499
	9	1260	1065		1862	-4747
Sex distribution	Control	AgRP-Gq	POMC-Gi	AgRP-Gq;POMC-Gi
Males	4	3	3	3
Females	5	6	4	2
ANOVA summary
F	2.714
P value	0.0178
P value summary	*
Significant diff. among means (P < 0.05)?	Yes
R squared	0.2676
Brown-Forsythe test
F (DFn, DFd)	1,158 (7, 52)
P value	0.3429
P value summary	ns
Are SDs significantly different (P < 0.05)?	No
Bartlett's test
Bartlett's statistic (corrected)	11.24
P value	0.1286
P value summary	ns
Are SDs significantly different (P < 0.05)?	No
ANOVA table	SS	DF	MS	F (DFn, DFd)	P value
Treatment (between columns)	45233700	7	6461957	F (7, 52) = 2,714	P=0,0178
Residual (within columns)	123802614	52	2380820
Total	169036314	59
Data summary
Number of treatments (columns)	8
Number of values (total)	60
Number of families	1
Number of comparisons per family	28
Alpha	0.05
Tukey's multiple comparisons test	Mean Diff,	95,00% CI of diff,	Below threshold?	Summary	Adjusted P Value
Control + Veh vs. Control + CNO	185.4	-2111 to 2482	No	ns	>0,9999	A-B
Control + Veh vs. AgRP-Gq + Veh	-269.2	-2566 to 2027	No	ns	>0,9999	A-C
Control + Veh vs. AgRP-Gq + CNO	2196	-101,0 to 4492	No	ns	0.0705	A-D
Control + Veh vs. POMC-Gi + Veh	357.9	-2097 to 2813	No	ns	0.9998	A-E
Control + Veh vs. POMC-Gi + CNO	-609.9	-3065 to 1845	No	ns	0.9932	A-F
Control + Veh vs. AgRP-Gq;POMC-Gi + Veh	498.8	-2219 to 3216	No	ns	0.999	A-G
Control + Veh vs. AgRP-Gq;POMc-Gi + CNO	1197	-1520 to 3915	No	ns	0.8572	A-H
Control + CNO vs. AgRP-Gq + Veh	-454.6	-2751 to 1842	No	ns	0.9984	B-C
Control + CNO vs. AgRP-Gq + CNO	2010	-286,4 to 4307	No	ns	0.127	B-D
Control + CNO vs. POMC-Gi + Veh	172.5	-2283 to 2628	No	ns	>0,9999	B-E
Control + CNO vs. POMC-Gi + CNO	-795.3	-3251 to 1660	No	ns	0.9688	B-F
Control + CNO vs. AgRP-Gq;POMC-Gi + Veh	313.4	-2404 to 3031	No	ns	>0,9999	B-G
Control + CNO vs. AgRP-Gq;POMc-Gi + CNO	1012	-1706 to 3729	No	ns	0.9353	B-H
AgRP-Gq + Veh vs. AgRP-Gq + CNO	2465	168,3 to 4762	Yes	*	0.0273	C-D
AgRP-Gq + Veh vs. POMC-Gi + Veh	627.1	-1828 to 3082	No	ns	0.992	C-E
AgRP-Gq + Veh vs. POMC-Gi + CNO	-340.6	-2796 to 2115	No	ns	0.9998	C-F
AgRP-Gq + Veh vs. AgRP-Gq;POMC-Gi + Veh	768.1	-1949 to 3486	No	ns	0.9855	C-G
AgRP-Gq + Veh vs. AgRP-Gq;POMc-Gi + CNO	1466	-1251 to 4184	No	ns	0.6848	C-H
AgRP-Gq + CNO vs. POMC-Gi + Veh	-1838	-4293 to 617,4	No	ns	0.2808	D-E
AgRP-Gq + CNO vs. POMC-Gi + CNO	-2806	-5261 to -350,3	Yes	*	0.0148	D-F
AgRP-Gq + CNO vs. AgRP-Gq;POMC-Gi + Veh	-1697	-4414 to 1021	No	ns	0.5102	D-G
AgRP-Gq + CNO vs. AgRP-Gq;POMc-Gi + CNO	-998.6	-3716 to 1719	No	ns	0.9394	D-H
POMC-Gi + Veh vs. POMC-Gi + CNO	-967.8	-3572 to 1636	No	ns	0.9359	E-F
POMC-Gi + Veh vs. AgRP-Gq;POMC-Gi + Veh	141	-2712 to 2994	No	ns	>0,9999	E-G
POMC-Gi + Veh vs. AgRP-Gq;POMc-Gi + CNO	839.2	-2014 to 3692	No	ns	0.9818	E-H
POMC-Gi + CNO vs. AgRP-Gq;POMC-Gi + Veh	1109	-1744 to 3961	No	ns	0.92	F-G
POMC-Gi + CNO vs. AgRP-Gq;POMc-Gi + CNO	1807	-1046 to 4660	No	ns	0.4918	F-H
AgRP-Gq;POMC-Gi + Veh vs. AgRP-Gq;POMc-Gi + CNO	698.2	-2383 to 3780	No	ns	0.9962	G-H
Test details	Mean 1	Mean 2	Mean Diff,	SE of diff,	n1	n2	q	DF
Control + Veh vs. Control + CNO	274.1	88.68	185.4	727.4	9	9	0.3605	52
Control + Veh vs. AgRP-Gq + Veh	274.1	543.3	-269.2	727.4	9	9	0.5235	52
Control + Veh vs. AgRP-Gq + CNO	274.1	-1922	2196	727.4	9	9	4.269	52
Control + Veh vs. POMC-Gi + Veh	274.1	-83.8	357.9	777.6	9	7	0.6509	52
Control + Veh vs. POMC-Gi + CNO	274.1	884	-609.9	777.6	9	7	1.109	52
Control + Veh vs. AgRP-Gq;POMC-Gi + Veh	274.1	-224.8	498.8	860.6	9	5	0.8197	52
Control + Veh vs. AgRP-Gq;POMc-Gi + CNO	274.1	-923	1197	860.6	9	5	1.967	52
Control + CNO vs. AgRP-Gq + Veh	88.68	543.3	-454.6	727.4	9	9	0.884	52
Control + CNO vs. AgRP-Gq + CNO	88.68	-1922	2010	727.4	9	9	3.909	52
Control + CNO vs. POMC-Gi + Veh	88.68	-83.8	172.5	777.6	9	7	0.3137	52
Control + CNO vs. POMC-Gi + CNO	88.68	884	-795.3	777.6	9	7	1.446	52
Control + CNO vs. AgRP-Gq;POMC-Gi + Veh	88.68	-224.8	313.4	860.6	9	5	0.515	52
Control + CNO vs. AgRP-Gq;POMc-Gi + CNO	88.68	-923	1012	860.6	9	5	1.662	52
AgRP-Gq + Veh vs. AgRP-Gq + CNO	543.3	-1922	2465	727.4	9	9	4.793	52
AgRP-Gq + Veh vs. POMC-Gi + Veh	543.3	-83.8	627.1	777.6	9	7	1.141	52
AgRP-Gq + Veh vs. POMC-Gi + CNO	543.3	884	-340.6	777.6	9	7	0.6195	52
AgRP-Gq + Veh vs. AgRP-Gq;POMC-Gi + Veh	543.3	-224.8	768.1	860.6	9	5	1.262	52
AgRP-Gq + Veh vs. AgRP-Gq;POMc-Gi + CNO	543.3	-923	1466	860.6	9	5	2.409	52
AgRP-Gq + CNO vs. POMC-Gi + Veh	-1922	-83.8	-1838	777.6	9	7	3.342	52
AgRP-Gq + CNO vs. POMC-Gi + CNO	-1922	884	-2806	777.6	9	7	5.103	52
AgRP-Gq + CNO vs. AgRP-Gq;POMC-Gi + Veh	-1922	-224.8	-1697	860.6	9	5	2.788	52
AgRP-Gq + CNO vs. AgRP-Gq;POMc-Gi + CNO	-1922	-923	-998.6	860.6	9	5	1.641	52
POMC-Gi + Veh vs. POMC-Gi + CNO	-83.8	884	-967.8	824.8	7	7	1.659	52
POMC-Gi + Veh vs. AgRP-Gq;POMC-Gi + Veh	-83.8	-224.8	141	903.5	7	5	0.2206	52
POMC-Gi + Veh vs. AgRP-Gq;POMc-Gi + CNO	-83.8	-923	839.2	903.5	7	5	1.314	52
POMC-Gi + CNO vs. AgRP-Gq;POMC-Gi + Veh	884	-224.8	1109	903.5	7	5	1.735	52
POMC-Gi + CNO vs. AgRP-Gq;POMc-Gi + CNO	884	-923	1807	903.5	7	5	2.828	52
AgRP-Gq;POMC-Gi + Veh vs. AgRP-Gq;POMc-Gi + CNO	-224.8	-923	698.2	975.9	5	5	1.012	52
