# Supplementary material for: Reciprocal activity of AgRP and POMC neurons governs coordinated control of feeding and metabolism
Source: Nat Metab. 2024 Feb 20;6(3):473–93. doi: 10.1038/s42255-024-00987-z (PMC10963273; doi:10.1038/s42255-024-00987-z)
Supplement: Supplementary file 9 — Raw data, n numbers and statistical summary. [file 42255_2024_987_MOESM9_ESM.xlsx]

## Sheet: Fig 7c AgRP
Fig 7c AgRP (left panel)	Percentage of activated (Fos+) AgRP nuerons in HFD-fed mice treated with vehicle or CNO
		Control (n=3)				AgRP-Gq (n=3)				POMC-Gi (n=3)				AgRP-Gq;POMC-Gi (n=3)
Raw data	Veh	4.83746	8.29741	6.871		10.7143	6.59836	4.87101		5.125	5.99065	9.81658		12.3478	14.6904	15.2654
	CNO	22.126	14.246	25.8329		70.0286	72.747	56.4706		26.2984	27.4216	5.18518		67.5974	53.1189	63.9977
Sex distribution	Control		AgRP-Gq		POMC-Gi		AgRP-Gq;POMC-Gi
Treament	Veh	CNO	Veh	CNO	Veh	CNO	Veh	CNO
Males	2	2	2	2	2	2	2	2
Females	1	1	1	1	1	1	1	1
Two-way RM ANOVA	Matching: Stacked
Assume sphericity?	Yes
Alpha	0.05
Source of Variation	% of total variation	P value	P value summary	Significant?
Row Factor x Column Factor	18.77	0.0008	***	Yes
Row Factor	50.21	<0,0001	****	Yes
Column Factor	25.81	<0,0001	****	Yes
Subject	2.2	0.6663	ns	No
ANOVA table	SS	DF	MS	F (DFn, DFd)	P value
Row Factor x Column Factor	2488	3	829.2	F (3, 8) = 16,62	P=0,0008
Row Factor	6655	1	6655	F (1, 8) = 133,4	P<0,0001
Column Factor	3421	3	1140	F (3, 8) = 31,28	P<0,0001
Subject	291.6	8	36.45	F (8, 8) = 0,7304	P=0,6663
Residual	399.2	8	49.9
Difference between row means
Mean of Veh	8.785
Mean of CNO	42.09
Difference between means	-33.3
SE of difference	2.884
95% CI of difference	-39,95 to -26,65
Data summary
Number of columns (Column Factor)	4
Number of rows (Row Factor)	2
Number of subjects (Subject)	12
Number of missing values	0
Number of families	1
Number of comparisons per family	4
Alpha	0.05
Šídák's multiple comparisons test	Mean Diff,	95,00% CI of diff,	Below threshold?	Summary	Adjusted P Value
Veh - CNO
Control	-14.07	-32,48 to 4,352	No	ns	0.1529
AgRP-Gq	-59.02	-77,44 to -40,60	Yes	****	<0,0001
POMc-Gi	-12.66	-31,08 to 5,761	No	ns	0.2176
AfgRP-Gq;POMc-Gi	-47.47	-65,89 to -29,05	Yes	***	0.0001
Test details	Mean 1	Mean 2	Mean Diff,	SE of diff,	N1	N2	t	DF
Veh - CNO
Control	6.669	20.73	-14.07	5.768	3	3	2.439	8
AgRP-Gq	7.395	66.42	-59.02	5.768	3	3	10.23	8
POMc-Gi	6.977	19.64	-12.66	5.768	3	3	2.194	8
AfgRP-Gq;POMc-Gi	14.1	61.57	-47.47	5.768	3	3	8.23	8

## Sheet: Fig 7c POMC
Fig 7c POMC (right panel)	Percentage of activated (Fos+) POMC nuerons in HFD-fed mice treated with vehicle or CNO
		Control (n=3)				AgRP-Gq (n=3)				POMC-Gi (n=3)				AgRP-Gq;POMC-Gi (n=3)
Raw data	Veh	6.43501	12.6603	9.264		9.9026	12.5	17.2619		13.0208	20.5556	14.2005		23.279	10.7027	14.567
	CNO	1.66667	11.5217	7.29443		10.101	1.92308	18.1717		1.6129	9.72851	14.8551		5.83333	5.32213	10.5556
Sex distribution	Control		AgRP-Gq		POMC-Gi		AgRP-Gq;POMC-Gi
Treament	Veh	CNO	Veh	CNO	Veh	CNO	Veh	CNO
Males	2	2	2	2	2	2	2	2
Females	1	1	1	1	1	1	1	1
Two-way RM ANOVA	Matching: Stacked
Assume sphericity?	Yes
Alpha	0.05
Source of Variation	% of total variation	P value	P value summary	Significant?
Row Factor x Column Factor	5.793	0.5371	ns	No
Row Factor	24.42	0.0138	*	Yes
Column Factor	8.825	0.6494	ns	No
Subject	41.18	0.16	ns	No
ANOVA table	SS	DF	MS	F (DFn, DFd)	P value
Row Factor x Column Factor	42.74	3	14.25	F (3, 8) = 0,7809	P=0,5371
Row Factor	180.2	1	180.2	F (1, 8) = 9,876	P=0,0138
Column Factor	65.12	3	21.71	F (3, 8) = 0,5715	P=0,6494
Subject	303.9	8	37.99	F (8, 8) = 2,082	P=0,1600
Residual	146	8	18.25
Difference between row means
Mean of Veh	13.7
Mean of CNO	8.216
Difference between means	5.48
SE of difference	1.744
95% CI of difference	1,459 to 9,502
Data summary
Number of columns (Column Factor)	4
Number of rows (Row Factor)	2
Number of subjects (Subject)	12
Number of missing values	0
Number of families	1
Number of comparisons per family	4
Alpha	0.05
Šídák's multiple comparisons test	Mean Diff,	95,00% CI of diff,	Below threshold?	Summary	Adjusted P Value
Veh - CNO
Control	2.625	-8,512 to 13,76	No	ns	0.923
AgRP-Gq	3.156	-7,981 to 14,29	No	ns	0.8633
POMc-Gi	7.193	-3,944 to 18,33	No	ns	0.2618
AfgRP-Gq;POMc-Gi	8.946	-2,191 to 20,08	No	ns	0.127
Test details	Mean 1	Mean 2	Mean Diff,	SE of diff,	N1	N2	t	DF
Veh - CNO
Control	9.453	6.828	2.625	3.488	3	3	0.7528	8
AgRP-Gq	13.22	10.07	3.156	3.488	3	3	0.9049	8
POMc-Gi	15.93	8.732	7.193	3.488	3	3	2.062	8
AfgRP-Gq;POMc-Gi	16.18	7.237	8.946	3.488	3	3	2.565	8

## Sheet: Fig 7d
Fig 7d	Food intake curves in HFD-fed MALE mice treated with vehicle or CNO
	Time	Control + Vehicle (n=6)										Control + CNO (n=6)								AgRP-Gq + Vehicle (n=4)									AgRP-Gq + CNO (n=4)							POMC-Gi + Vehicle (n=6)										POMC-Gi + CNO (n=6)
Raw data	06:00	0	0	0	0	0	0					0	0	0	0	0	0			0	0	0	0						0	0	0	0				0	0	0	0	0	0					0	0	0	0
	06:20	0	0.02	0.32	0	0	0					0.05	0.04	0.06	0.12	0.09	0.36			0	0.13	0	0						0	0	0.07	0				0	0	0.05	0	0	0.04					0.33	0	0	0
	06:40	0	0.02	0.33	0	0	0					0.05	0.04	0.07	0.12	0.09	0.55			0	0.13	0.17	0						0	0	0.07	0				0	0	0.05	0	0	0.04					0.33	0.06	0	0
	07:00	0	0.02	0.34	0	0	0					0.09	0.04	0.08	0.12	0.09	0.56			0	0.13	0.17	0.03						0	0	0.07	0				0	0	0.05	0	0	0.16					0.33	0.06	0	0
	07:20	0	0.02	0.34	0	0	0					0.12	0.13	0.08	0.12	0.09	0.56			0	0.13	0.17	0.05						0	0	0.07	0				0	0	0.05	0	0	0.16					0.33	0.06	0	0
	07:40	0.16	0.18	0.34	0	0	0					0.12	0.14	0.08	0.12	0.09	0.56			0	0.33	0.17	0.05						0	0	0.07	0				0	0	0.27	0	0	0.24					0.33	0.06	0	0
	08:00	0.16	0.18	0.35	0	0	0					0.12	0.27	0.08	0.12	0.09	0.56			0	0.33	0.17	0.05						0	0	0.1	0.07				0	0	0.27	0	0.01	0.25					0.33	0.06	0	0
	08:20	0.16	0.18	0.35	0	0.44	0.03					0.13	0.44	0.12	0.14	0.14	0.59			0	0.33	0.18	0.08						0.03	0.02	0.16	0.12				0.01	0.01	0.29	0	0.06	0.29					0.35	0.16	0.02	0.07
	08:40	0.53	0.23	0.42	0.05	0.44	0.03					0.33	0.48	0.14	0.16	0.19	0.59			0.81	0.4	0.2	0.09						0.16	0.02	0.18	0.39				0.02	0.03	0.3	0.03	0.06	0.29					0.65	0.16	0.35	0.07
	09:00	0.53	0.23	0.42	0.05	0.44	0.04					0.57	0.76	0.14	0.35	0.2	0.59			0.81	0.44	0.2	0.09						0.38	0.45	0.43	0.53				0.02	0.03	0.3	0.03	0.06	0.3					0.74	0.16	0.54	0.07
	09:20	0.53	0.23	0.42	0.05	0.44	0.04					0.58	0.76	0.14	0.51	0.54	0.59			0.81	0.59	0.2	0.09						0.72	0.55	0.68	0.71				0.15	0.03	0.3	0.03	0.06	0.3					0.84	0.16	0.54	0.07
	09:40	0.58	0.23	0.42	0.05	0.44	0.04					0.65	0.76	0.39	0.64	0.74	0.59			0.81	0.59	0.2	0.09						0.78	0.62	0.87	0.86				0.15	0.25	0.3	0.03	0.06	0.33					1.1	0.16	0.54	0.07
	10:00	0.58	0.33	0.42	0.06	0.44	0.04					0.79	0.76	0.39	0.74	0.76	0.59			0.81	0.67	0.2	0.1						0.78	0.72	0.99	0.98				0.15	0.25	0.3	0.03	0.06	0.43					1.1	0.16	0.54	0.07
	10:20	0.58	0.33	0.42	0.06	0.44	0.04					0.84	0.76	0.51	0.82	0.82	0.59			0.81	0.77	0.43	0.1						0.85	0.77	1.1	1.06				0.15	0.25	0.3	0.03	0.06	0.52					1.18	0.16	0.54	0.07
	10:40	0.58	0.33	0.44	0.06	0.44	0.12					0.84	0.77	0.51	0.89	0.95	0.59			0.81	0.87	0.44	0.13						0.93	0.8	1.25	1.08				0.28	0.25	0.3	0.03	0.06	0.52					1.19	0.16	0.54	0.07
	11:00	0.77	0.33	0.45	0.06	0.44	0.14					0.87	0.77	0.51	0.95	1.03	0.59			0.81	0.87	0.49	0.16						0.95	1.08	1.32	1.13				0.28	0.25	0.44	0.05	0.06	0.52					1.19	0.16	0.54	0.07
	11:20	0.88	0.33	0.45	0.06	0.44	0.19					1.17	0.77	0.51	1.08	1.05	0.59			0.81	0.87	0.56	0.54						0.95	1.08	1.41	1.29				0.28	0.25	0.44	0.06	0.06	0.52					1.38	0.16	0.54	0.07
	11:40	0.88	0.33	0.45	0.06	0.44	0.3					1.17	0.77	0.53	1.08	1.2	0.59			0.81	0.87	0.56	0.54						1.25	1.08	1.56	1.3				0.28	0.25	0.44	0.06	0.06	0.65					1.39	0.16	0.54	0.07
	12:00	0.88	0.38	0.45	0.06	0.44	0.3					1.17	0.77	0.53	1.08	1.21	0.59			0.81	0.88	0.58	0.54						1.25	1.08	1.61	1.31				0.56	0.25	0.44	0.06	0.06	0.68					1.39	0.52	0.54	0.13
	12:20	0.88	0.46	0.48	0.16	0.44	0.3					1.18	0.77	0.53	1.15	1.32	0.59			0.81	0.88	0.75	0.54						1.25	1.08	1.65	1.38				0.56	0.25	0.44	0.16	0.06	0.71					1.39	0.52	0.54	0.13
	12:40	0.88	0.46	0.48	0.18	0.44	0.3					1.28	0.85	0.53	1.15	1.33	0.59			0.81	0.88	0.75	0.54						1.28	1.08	1.81	1.43				0.56	0.25	0.44	0.16	0.06	0.79					1.69	0.52	0.54	0.13
	13:00	0.88	0.46	0.48	0.18	0.44	0.3					1.71	2.36	0.53	1.15	1.33	0.59			0.81	0.88	0.8	0.61						1.33	1.08	1.81	1.48				0.56	0.29	0.44	0.17	0.06	0.81					1.69	0.52	0.64	0.13
	13:20	1.05	0.46	0.57	0.18	0.44	0.3					1.71	2.36	0.53	1.16	1.33	0.59			0.81	0.88	0.99	0.62						1.38	1.08	1.81	1.49				0.56	0.29	0.51	0.22	0.06	0.81					1.69	0.52	0.65	0.24
	13:40	1.05	0.53	0.57	0.18	0.44	0.33					1.71	2.36	0.53	1.16	1.33	0.59			0.81	0.88	0.99	0.62						1.51	1.15	1.92	1.59				0.56	0.29	0.51	0.22	0.06	0.81					1.69	0.52	0.65	0.24
	14:00	1.05	0.53	0.57	0.23	0.44	0.36					1.71	2.36	0.53	1.2	1.33	0.74			0.81	1.3	0.99	0.74						1.6	1.24	1.93	1.63				0.57	0.29	0.51	0.23	0.06	0.88					1.69	0.52	0.73	0.28
	14:20	1.05	0.54	0.59	0.23	0.44	0.47					1.71	2.36	0.53	1.2	1.33	0.74			0.81	1.3	1.07	0.74						1.6	1.25	2.01	1.63				0.57	0.29	0.51	0.23	0.06	0.98					1.69	0.56	0.73	0.32
	14:40	1.05	0.55	0.61	0.23	0.44	0.49					1.71	2.36	0.54	1.21	1.33	0.75			0.81	1.3	1.08	0.75						1.65	1.26	2.05	1.65				0.67	0.29	0.51	0.23	0.14	0.98					1.69	0.56	0.73	0.32
	15:00	1.05	0.71	0.61	0.23	0.44	0.49					1.71	2.36	0.54	1.21	1.33	0.75			0.81	1.3	1.42	0.75						1.65	1.26	2.12	1.66				0.67	0.29	0.51	0.23	0.15	1.04					1.69	0.62	0.87	0.42
	15:20	1.05	0.71	0.7	0.23	0.44	0.52					1.71	2.36	0.54	1.21	1.33	0.75			0.81	1.3	1.42	0.75						1.65	1.26	2.17	1.66				0.67	0.29	0.51	0.24	0.16	1.07					1.69	0.66	0.87	0.42
	15:40	1.05	0.71	0.7	0.3	0.44	0.53					1.71	2.36	0.54	1.35	1.33	0.75			0.81	1.3	1.42	0.81						1.71	1.26	2.17	1.74				0.7	0.29	0.51	0.24	0.16	1.16					1.69	0.78	0.87	0.44
	16:00	1.05	0.79	0.77	0.32	0.44	0.53					1.71	2.36	0.54	1.35	1.33	0.75			0.81	1.3	1.42	0.81						1.71	1.26	2.17	1.74				0.7	0.29	0.51	0.35	0.16	1.16					1.7	0.78	0.88	0.44
	16:20	1.06	0.8	0.79	0.32	0.44	0.53					1.71	2.36	0.54	1.35	1.33	0.75			0.81	1.3	1.42	0.81						1.71	1.26	2.27	1.74				0.92	0.29	0.51	0.35	0.16	1.19					1.7	0.84	0.88	0.44
	16:40	1.06	0.89	0.88	0.32	0.44	1.4					1.71	2.36	0.54	1.36	1.33	0.82			0.81	1.3	1.42	0.81						1.78	1.26	2.27	1.74				0.92	0.31	0.51	0.35	0.16	1.2					1.7	0.85	0.88	0.44
	17:00	1.06	0.91	0.91	0.37	0.44	1.41					1.71	2.36	0.54	1.45	1.33	0.82			0.81	1.31	1.51	0.81						1.78	1.26	2.3	1.74				0.92	0.31	0.51	0.46	0.16	1.31					1.7	0.85	0.89	0.44
	17:20	1.16	0.91	0.94	0.38	0.44	1.41					1.71	2.36	0.54	1.46	1.33	0.82			0.81	1.32	1.51	0.81						1.93	1.26	2.31	1.81				0.92	0.31	0.51	0.46	0.16	1.31					1.71	0.85	0.89	0.44
	17:40	1.16	0.99	0.98	0.52	0.51	1.41					1.84	2.36	0.54	1.46	1.33	0.82			0.81	1.32	1.61	0.87						1.93	1.26	2.36	1.81				0.92	0.31	0.53	0.46	0.16	1.32					1.71	0.91	0.89	0.57
	18:00	1.16	1.09	0.98	0.52	0.51	1.41					1.84	2.36	0.54	1.54	1.33	0.82			0.81	1.32	1.7	0.89						1.93	1.26	2.38	1.9				1.11	0.42	0.53	0.55	0.17	1.33					1.91	0.99	0.97	0.57
	18:20	1.16	1.09	1.54	0.53	0.68	1.43					1.86	2.36	0.54	1.63	1.44	1.06			0.81	1.32	1.7	0.97						1.96	1.42	2.42	1.91				1.33	0.42	0.53	0.66	0.45	1.44					1.94	1.23	1.05	0.84
	18:40	1.42	1.16	1.54	0.78	0.68	1.51					1.86	2.36	0.57	1.64	1.44	1.06			0.84	1.32	1.7	1.17						1.99	1.44	2.47	1.98				1.33	0.48	0.53	0.74	0.51	1.54					2.08	1.23	1.05	0.84
	19:00	1.42	1.39	1.7	0.8	0.68	1.51					1.86	2.36	0.57	1.75	1.44	1.07			0.86	1.56	1.7	1.17						2.04	1.55	2.64	2.04				1.33	0.59	0.72	0.83	0.67	1.54					2.08	1.23	1.05	0.84
	19:20	1.42	1.4	1.7	1.12	0.72	1.51					1.98	2.36	0.57	1.81	1.44	1.11			0.95	1.64	2.03	1.17						2.16	1.67	2.73	2.11				1.34	0.63	0.72	0.83	0.67	1.64					2.25	1.23	1.05	0.84
	19:40	1.42	1.64	1.7	1.24	0.97	1.61					1.98	2.36	0.57	1.82	1.44	1.21			1.05	1.7	2.03	1.29						2.16	1.67	2.74	2.16				1.34	0.63	0.91	0.9	0.67	1.75					2.25	1.23	1.22	0.85
	20:00	1.42	1.64	1.7	1.24	0.97	1.61					1.98	2.36	0.57	1.9	1.44	1.21			1.18	1.95	2.03	1.36						2.27	1.76	2.79	2.17				1.38	0.63	0.95	1.05	0.76	1.8					2.3	1.44	1.22	0.85
	20:20	1.58	1.64	1.7	1.24	0.97	1.61					1.98	2.36	0.68	2.04	1.44	1.21			1.28	2.23	2.2	1.36						2.43	1.76	2.86	2.36				1.71	0.85	1	1.13	0.76	1.87					2.3	1.44	1.23	0.86
	20:40	1.58	1.71	1.71	1.24	1	1.61					2.07	2.36	0.68	2.15	1.44	1.29			1.41	2.23	2.37	1.38						2.57	1.76	2.9	2.37				1.71	0.97	1	1.28	0.77	1.96					2.43	1.44	1.23	1.01
	21:00	1.71	1.83	1.73	1.32	1	1.62					2.15	2.36	0.7	2.15	1.44	1.29			1.51	2.23	2.37	1.38						2.65	1.78	2.98	2.39				1.71	0.97	1	1.28	0.77	2.03					2.45	1.48	1.64	1.01
	21:20	1.95	1.83	1.73	1.46	1.2	1.71					2.15	2.36	0.7	2.15	1.44	1.34			1.76	2.23	2.41	1.48						2.65	1.96	3.01	2.4				1.76	0.97	1.27	1.28	0.85	2.08					2.45	1.49	1.64	1.01
	21:40	1.95	1.83	1.81	1.58	1.21	1.71					2.15	2.36	0.7	2.15	1.44	1.34			2.02	2.23	2.43	1.57						2.82	1.96	3.28	2.4				1.76	0.97	1.27	1.32	1.01	2.17					2.78	1.59	1.64	1.02
	22:00	1.95	1.83	1.82	1.58	1.21	1.71					2.15	2.36	0.7	2.15	1.53	1.51			2.02	2.26	2.6	1.65						2.82	2	3.28	2.43				1.76	0.97	1.27	1.32	1.02	2.17					2.78	1.59	1.64	1.13
	22:20	1.95	1.88	1.96	1.58	1.21	1.71					2.29	2.36	0.7	2.22	1.8	1.51			2.02	2.38	2.78	1.65						3	2.05	3.28	2.49				1.81	1.05	1.27	1.52	1.02	2.32					2.78	1.59	1.64	1.17
	22:40	2.39	1.88	1.96	1.64	1.55	1.72					2.29	2.36	0.72	2.26	1.8	1.51			2.02	2.38	2.92	1.65						3	2.08	3.28	2.49				1.81	1.06	1.27	1.55	1.14	2.33					2.78	1.67	1.64	1.17
	23:00	2.39	1.88	1.96	1.74	1.71	1.79					2.29	2.36	0.72	2.26	1.8	1.51			2.02	2.56	2.92	1.65						3.45	2.18	3.28	2.49				1.95	1.06	1.27	1.55	1.14	2.39					2.82	1.67	1.66	1.18
	23:20	2.39	2.07	1.96	1.74	1.71	1.79					2.29	2.36	0.72	2.26	1.82	1.51			2.02	2.56	2.97	1.65						3.45	2.19	3.47	2.49				1.95	1.16	1.42	1.55	1.29	2.46					2.82	1.81	1.7	1.27
	23:40	2.39	2.07	2.01	1.74	1.71	1.8					2.35	2.36	0.72	2.26	1.82	2.35			2.02	2.56	3	1.81						3.45	2.63	3.53	2.59				2.06	1.16	1.62	1.65	1.32	2.52					2.82	1.81	2.03	1.28
	00:00	2.39	2.1	2.1	1.74	1.75	1.9					2.35	2.36	0.72	2.45	1.82	2.35			2.18	2.75	3	1.82						3.51	2.63	3.72	2.67				2.06	1.21	1.62	1.72	1.32	2.53					2.82	1.81	2.03	1.28
	00:20	2.6	2.1	2.11	1.86	1.75	1.91					2.35	2.36	0.86	2.86	1.82	2.35			2.24	2.77	3	1.98						3.59	2.63	3.72	2.67				2.06	1.21	1.62	1.72	1.32	2.61					2.82	1.84	2.03	1.29
	00:40	2.6	2.25	2.12	1.91	1.75	1.91					2.38	2.36	0.86	2.86	1.82	2.35			2.61	2.89	3.15	1.99						3.59	2.63	3.72	2.67				2.06	1.31	1.62	1.72	1.39	2.61					2.82	1.88	2.03	1.44
	01:00	2.6	2.25	2.39	1.91	2.05	1.91					2.5	2.36	0.86	2.86	1.82	2.35			2.66	2.92	3.22	2						3.59	2.63	3.72	2.67				2.06	1.31	1.62	1.72	1.39	2.71					2.94	1.96	2.03	1.44
	01:20	2.6	2.25	2.4	1.99	2.24	1.96					2.5	2.36	0.86	2.86	1.82	2.35			2.66	3.06	3.22	2						3.67	2.7	3.72	2.67				2.06	1.31	1.62	1.82	1.51	2.71					2.94	2.09	2.03	1.44
	01:40	2.6	2.33	2.41	2.04	2.24	2.06					2.5	2.36	0.86	2.86	1.82	2.35			2.66	3.06	3.42	2						3.67	2.7	3.73	2.67				2.16	1.31	1.74	1.83	1.52	2.78					2.94	2.09	2.03	1.5
	02:00	2.6	2.33	2.41	2.04	2.24	2.07					2.5	2.4	0.86	2.86	1.93	2.35			2.66	3.12	3.51	2						3.67	2.7	3.9	2.73				2.16	1.45	1.83	1.92	1.59	3.19					2.94	2.09	2.03	1.63
	02:20	2.6	2.61	2.54	2.04	2.24	2.07					2.5	2.4	0.86	2.86	1.93	2.35			2.74	3.15	3.57	2.16						3.67	2.7	3.9	2.75				2.16	1.45	1.83	1.92	1.59	3.21					3.18	2.09	2.03	1.63
	02:40	2.6	2.61	4.63	2.05	2.24	2.12					2.5	2.4	0.86	2.86	1.93	2.53			2.74	3.23	3.58	2.22						3.67	2.75	3.93	2.81				2.22	1.45	1.83	2.07	1.73	3.21					3.21	2.11	2.1	1.63
	03:00	2.6	2.61	4.64	2.14	2.3	2.19					2.5	2.46	0.86	2.86	1.93	3.15			2.78	3.23	3.64	2.22						3.67	2.75	4.57	2.89				2.23	1.45	1.84	2.07	1.73	3.21					3.21	2.11	2.1	1.64
	03:20	2.6	2.61	4.64	2.15	2.32	2.19					2.58	2.46	0.86	2.86	1.93	3.21			2.83	3.3	3.69	2.33						3.67	2.75	4.57	2.89				2.23	1.49	1.85	2.17	1.73	3.21					3.21	2.11	2.1	1.64
	03:40	2.64	2.61	4.64	2.27	2.45	2.24					2.58	2.55	0.86	2.86	1.93	3.21			2.83	3.42	3.81	2.34						3.75	2.92	4.57	2.89				2.3	1.49	1.85	2.17	1.82	3.21					3.21	2.11	2.1	1.72
	04:00	2.64	2.74	4.64	2.27	2.61	2.26					2.58	2.55	0.86	2.86	1.93	3.21			3.09	3.6	3.81	2.37						3.75	2.94	4.57	3.05				2.58	1.49	1.94	2.31	1.82	3.21					3.21	2.11	2.1	1.72
	04:20	2.64	2.74	4.64	2.28	2.61	2.26					2.77	2.61	0.86	2.88	2.08	3.21			3.1	3.6	3.89	2.39						3.87	3.46	4.57	3.05				2.58	1.55	1.94	2.31	1.92	3.21					3.57	2.2	2.1	2.06
	04:40	2.64	2.74	4.64	2.42	2.61	2.37					2.91	2.65	0.86	2.9	2.08	3.24			3.16	3.6	3.89	2.56						3.89	3.46	4.57	3.05				2.58	1.62	2.01	2.39	1.92	3.21					3.57	2.2	2.1	2.06
	05:00	2.64	2.74	4.64	2.45	2.73	2.45					2.91	2.68	0.86	2.92	2.08	3.24			3.16	3.66	4.07	2.63						4.22	3.46	4.57	3.06				2.58	1.63	2.23	2.43	1.93	3.21					3.57	2.2	2.1	2.06
	05:20	2.82	2.88	4.67	2.45	4.29	2.46					2.91	2.68	0.96	3.13	2.08	3.24			3.18	3.72	4.15	2.63						4.23	3.46	4.57	3.24				2.58	1.63	2.23	2.43	1.93	3.21					3.81	2.26	2.68	2.06
	05:40	2.82	2.88	4.67	2.45	4.32	2.55					2.91	2.68	0.98	3.13	2.13	3.24			3.18	3.74	4.25	2.65						4.23	3.46	4.57	3.24				2.73	1.77	2.23	2.43	2.08	3.23					3.81	2.38	2.68	2.06
	06:00	2.82	2.88	5.81	2.45	4.32	2.58					2.91	2.76	0.99	3.13	2.23	3.24			3.18	3.92	4.3	2.81						4.23	3.46	4.57	3.24				2.73	1.97	2.23	2.43	2.11	3.26					3.81	2.38	2.68	2.06
Sex distribution	Control	AgRP-Gq	POMC-Gi	AgRP-Gq;POMC-Gi
Males	6	6	6	8
Females	0	0	0	0
	Control mice								AgRP-Gq mice							POMC-Gi mice							AgRP-Gq;POMC-Gi mice
Two-way RM ANOVA	Matching: Both factors								Matching: Both factors							Matching: Both factors							Matching: Both factors
Assume sphericity?	Yes								Yes							Yes							Yes
Alpha	0.05								0.05							0.05							0.05
Source of Variation	% of total variation	P value	P value summary	Significant?					% of total variation	P value	P value summary	Significant?				% of total variation	P value	P value summary	Significant?				% of total variation	P value	P value summary	Significant?
Row Factor	70.66	<0,0001	****	Yes					84.75	<0,0001	****	Yes				73.64	<0,0001	****	Yes				72.29	<0,0001	****	Yes
Column Factor	0.6	0.5844	ns	No					3.881	0.1081	ns	No				3.68	0.0362	*	Yes				1.548	0.0095	**	Yes
Row Factor x Column Factor	4.341	<0,0001	****	Yes					1.021	<0,0001	****	Yes				0.556	<0,0001	****	Yes				3.998	<0,0001	****	Yes
Subject x Row Factor	4.065								2.783							3.659							4.635
Subject x Column Factor	8.789								2.264							2.281							0.8656
Subject	3.268								4.276							15.31							9.472
ANOVA table	SS	DF	MS	F (DFn, DFd)	P value				SS	DF	MS	F (DFn, DFd)	P value			SS	DF	MS	F (DFn, DFd)	P value			SS	DF	MS	F (DFn, DFd)	P value
Row Factor	597.2	72	8.295	F (72, 360) = 86,91	P<0,0001				699.3	72	9.712	F (72, 216) = 91,38	P<0,0001			576.4	72	8.005	F (72, 360) = 100,6	P<0,0001			1147	72	15.93	F (72, 504) = 109,2	P<0,0001
Column Factor	5.071	1	5.071	F (1, 5) = 0,3413	P=0,5844				32.02	1	32.02	F (1, 3) = 5,143	P=0,1081			28.8	1	28.8	F (1, 5) = 8,065	P=0,0362			24.56	1	24.56	F (1, 7) = 12,52	P=0,0095
Row Factor x Column Factor	36.69	72	0.5096	F (72, 360) = 2,623	P<0,0001				8.421	72	0.117	F (72, 216) = 2,994	P<0,0001			4.351	72	0.06043	F (72, 360) = 3,201	P<0,0001			63.42	72	0.8808	F (72, 504) = 3,891	P<0,0001
Subject x Row Factor	34.36	360	0.09544						22.96	216	0.1063					28.64	360	0.07955					73.53	504	0.1459
Subject x Column Factor	74.28	5	14.86						18.68	3	6.226					17.85	5	3.571					13.73	7	1.962
Subject	27.62	5	5.524						35.28	3	11.76					119.8	5	23.97					150.3	7	21.47
Residual	69.93	360	0.1942						8.437	216	0.03906					6.797	360	0.01888					114.1	504	0.2264
Difference between column means
Mean of Vehicle	1.268								1.547							0.9999							1.446
Mean of CNO	1.42								2.016							1.362							1.736
Difference between means	-0.1522								-0.4683							-0.3626							-0.29
SE of difference	0.2605								0.2065							0.1277							0.08196
95% CI of difference	-0,8217 to 0,5174								-1,126 to 0,1889							-0,6909 to -0,03439							-0,4838 to -0,09621
Data summary
Number of columns (Column Factor)	2								2							2							2
Number of rows (Row Factor)	73								73							73							73
Number of subjects (Subject)	6								4							6							8
Number of missing values	0								0							0							0
Number of families	1								1							1							1
Number of comparisons per family	73								73							73							73
Alpha	0.05								0.05							0.05							0.05
Šídák's multiple comparisons test	Mean Diff,	95,00% CI of diff,	Below threshold?	Summary	Adjusted P Value				Mean Diff,	95,00% CI of diff,	Below threshold?	Summary	Adjusted P Value			Mean Diff,	95,00% CI of diff,	Below threshold?	Summary	Adjusted P Value			Mean Diff,	95,00% CI of diff,	Below threshold?	Summary	Adjusted P Value
Vehicle - CNO
06:00	0	-0,8698 to 0,8698	No	ns	>0,9999				0	-0,4805 to 0,4805	No	ns	>0,9999			-4.441e-16	-0,2717 to 0,2717	No	ns	>0,9999			0	-0,8111 to 0,8111	No	ns	>0,9999
06:20	-0.06333	-0,9331 to 0,8064	No	ns	>0,9999				0.015	-0,4655 to 0,4955	No	ns	>0,9999			-0.04	-0,3117 to 0,2317	No	ns	>0,9999			0.1063	-0,7049 to 0,9174	No	ns	>0,9999
06:40	-0.095	-0,9648 to 0,7748	No	ns	>0,9999				0.0575	-0,4230 to 0,5380	No	ns	>0,9999			-0.05	-0,3217 to 0,2217	No	ns	>0,9999			0.115	-0,6961 to 0,9261	No	ns	>0,9999
07:00	-0.1033	-0,9731 to 0,7664	No	ns	>0,9999				0.065	-0,4155 to 0,5455	No	ns	>0,9999			-0.03	-0,3017 to 0,2417	No	ns	>0,9999			0.1338	-0,6774 to 0,9449	No	ns	>0,9999
07:20	-0.1233	-0,9931 to 0,7464	No	ns	>0,9999				0.07	-0,4105 to 0,5505	No	ns	>0,9999			-0.03167	-0,3034 to 0,2401	No	ns	>0,9999			0.165	-0,6461 to 0,9761	No	ns	>0,9999
07:40	-0.07167	-0,9414 to 0,7981	No	ns	>0,9999				0.12	-0,3605 to 0,6005	No	ns	>0,9999			0.008333	-0,2634 to 0,2801	No	ns	>0,9999			0.165	-0,6461 to 0,9761	No	ns	>0,9999
08:00	-0.09167	-0,9614 to 0,7781	No	ns	>0,9999				0.095	-0,3855 to 0,5755	No	ns	>0,9999			0.006667	-0,2651 to 0,2784	No	ns	>0,9999			0.1538	-0,6574 to 0,9649	No	ns	>0,9999
08:20	-0.06667	-0,9364 to 0,8031	No	ns	>0,9999				0.065	-0,4155 to 0,5455	No	ns	>0,9999			-0.01667	-0,2884 to 0,2551	No	ns	>0,9999			0.1125	-0,6986 to 0,9236	No	ns	>0,9999
08:40	-0.03167	-0,9014 to 0,8381	No	ns	>0,9999				0.1875	-0,2930 to 0,6680	No	ns	>0,9999			-0.1183	-0,3901 to 0,1534	No	ns	>0,9999			0.035	-0,7761 to 0,8461	No	ns	>0,9999
09:00	-0.15	-1,020 to 0,7198	No	ns	>0,9999				-0.0625	-0,5430 to 0,4180	No	ns	>0,9999			-0.21	-0,4817 to 0,06173	No	ns	0.6186			-0.2963	-1,107 to 0,5149	No	ns	>0,9999
09:20	-0.235	-1,105 to 0,6348	No	ns	>0,9999				-0.2425	-0,7230 to 0,2380	No	ns	0.9984			-0.2833	-0,5551 to -0,01160	Yes	*	0.0294			-0.52	-1,331 to 0,2911	No	ns	0.8858
09:40	-0.335	-1,205 to 0,5348	No	ns	>0,9999				-0.36	-0,8405 to 0,1205	No	ns	0.5427			-0.31	-0,5817 to -0,03827	Yes	**	0.0081			-0.5175	-1,329 to 0,2936	No	ns	0.8923
10:00	-0.36	-1,230 to 0,5098	No	ns	>0,9999				-0.4225	-0,9030 to 0,05799	No	ns	0.1853			-0.3033	-0,5751 to -0,03160	Yes	*	0.0113			-0.6663	-1,477 to 0,1449	No	ns	0.3213
10:20	-0.4117	-1,281 to 0,4581	No	ns	0.9997				-0.4175	-0,8980 to 0,06299	No	ns	0.205			-0.3183	-0,5901 to -0,04660	Yes	**	0.0053			-0.6813	-1,492 to 0,1299	No	ns	0.2732
10:40	-0.43	-1,300 to 0,4398	No	ns	0.9991				-0.4525	-0,9330 to 0,02799	No	ns	0.0968			-0.3017	-0,5734 to -0,02993	Yes	*	0.0123			-0.6663	-1,477 to 0,1449	No	ns	0.3213
11:00	-0.4217	-1,291 to 0,4481	No	ns	0.9995				-0.5375	-1,018 to -0,05701	Yes	*	0.0115			-0.29	-0,5617 to -0,01827	Yes	*	0.0215			-0.7213	-1,532 to 0,08990	No	ns	0.1704
11:20	-0.47	-1,340 to 0,3998	No	ns	0.9929				-0.4875	-0,9680 to -0,007015	Yes	*	0.0421			-0.3567	-0,6284 to -0,08493	Yes	***	0.0007			-0.7175	-1,529 to 0,09365	No	ns	0.1785
11:40	-0.48	-1,350 to 0,3898	No	ns	0.9891				-0.6025	-1,083 to -0,1220	Yes	**	0.0018			-0.3367	-0,6084 to -0,06493	Yes	**	0.002			-0.6638	-1,475 to 0,1474	No	ns	0.3299
12:00	-0.4733	-1,343 to 0,3964	No	ns	0.9918				-0.61	-1,090 to -0,1295	Yes	**	0.0014			-0.405	-0,6767 to -0,1333	Yes	****	<0,0001			-0.72	-1,531 to 0,09115	No	ns	0.1731
12:20	-0.47	-1,340 to 0,3998	No	ns	0.9929				-0.595	-1,075 to -0,1145	Yes	**	0.0022			-0.3833	-0,6551 to -0,1116	Yes	***	0.0001			-0.8413	-1,652 to -0,03010	Yes	*	0.0318
12:40	-0.4983	-1,368 to 0,3714	No	ns	0.978				-0.655	-1,135 to -0,1745	Yes	***	0.0004			-0.4267	-0,6984 to -0,1549	Yes	****	<0,0001			-0.86	-1,671 to -0,04885	Yes	*	0.0238
13:00	-0.8217	-1,691 to 0,04812	No	ns	0.0943				-0.65	-1,130 to -0,1695	Yes	***	0.0004			-0.4383	-0,7101 to -0,1666	Yes	****	<0,0001			-0.8513	-1,662 to -0,04010	Yes	*	0.0273
13:20	-0.78	-1,650 to 0,08978	No	ns	0.1571				-0.615	-1,095 to -0,1345	Yes	**	0.0012			-0.45	-0,7217 to -0,1783	Yes	****	<0,0001			-0.8038	-1,615 to 0,007396	No	ns	0.0557
13:40	-0.7633	-1,633 to 0,1064	No	ns	0.1904				-0.7175	-1,198 to -0,2370	Yes	****	<0,0001			-0.465	-0,7367 to -0,1933	Yes	****	<0,0001			-0.8288	-1,640 to -0,01760	Yes	*	0.0385
14:00	-0.7817	-1,651 to 0,08812	No	ns	0.154				-0.64	-1,120 to -0,1595	Yes	***	0.0006			-0.4867	-0,7584 to -0,2149	Yes	****	<0,0001			-0.8238	-1,635 to -0,01260	Yes	*	0.0415
14:20	-0.7583	-1,628 to 0,1114	No	ns	0.2014				-0.6425	-1,123 to -0,1620	Yes	***	0.0005			-0.4883	-0,7601 to -0,2166	Yes	****	<0,0001			-0.8238	-1,635 to -0,01260	Yes	*	0.0415
14:40	-0.755	-1,625 to 0,1148	No	ns	0.209				-0.6675	-1,148 to -0,1870	Yes	***	0.0002			-0.4583	-0,7301 to -0,1866	Yes	****	<0,0001			-0.8075	-1,619 to 0,003646	No	ns	0.0527
15:00	-0.7283	-1,598 to 0,1414	No	ns	0.2779				-0.6025	-1,083 to -0,1220	Yes	**	0.0018			-0.5067	-0,7784 to -0,2349	Yes	****	<0,0001			-0.7763	-1,587 to 0,03490	No	ns	0.0824
15:20	-0.7083	-1,578 to 0,1614	No	ns	0.3391				-0.615	-1,095 to -0,1345	Yes	**	0.0012			-0.5083	-0,7801 to -0,2366	Yes	****	<0,0001			-0.8313	-1,642 to -0,02010	Yes	*	0.0371
15:40	-0.7183	-1,588 to 0,1514	No	ns	0.3075				-0.635	-1,115 to -0,1545	Yes	***	0.0007			-0.5217	-0,7934 to -0,2499	Yes	****	<0,0001			-0.8113	-1,622 to -0,0001044	Yes	*	0.0499
16:00	-0.69	-1,560 to 0,1798	No	ns	0.4018				-0.635	-1,115 to -0,1545	Yes	***	0.0007			-0.5167	-0,7884 to -0,2449	Yes	****	<0,0001			-0.7825	-1,594 to 0,02865	No	ns	0.0755
16:20	-0.6833	-1,553 to 0,1864	No	ns	0.4261				-0.66	-1,140 to -0,1795	Yes	***	0.0003			-0.485	-0,7567 to -0,2133	Yes	****	<0,0001			-0.7713	-1,582 to 0,03990	No	ns	0.0883
16:40	-0.5217	-1,391 to 0,3481	No	ns	0.9532				-0.6775	-1,158 to -0,1970	Yes	***	0.0002			-0.4817	-0,7534 to -0,2099	Yes	****	<0,0001			-0.715	-1,526 to 0,09615	No	ns	0.1841
17:00	-0.5183	-1,388 to 0,3514	No	ns	0.9576				-0.66	-1,140 to -0,1795	Yes	***	0.0003			-0.45	-0,7217 to -0,1783	Yes	****	<0,0001			-0.7138	-1,525 to 0,09740	No	ns	0.1869
17:20	-0.4967	-1,366 to 0,3731	No	ns	0.9793				-0.715	-1,195 to -0,2345	Yes	****	<0,0001			-0.4583	-0,7301 to -0,1866	Yes	****	<0,0001			-0.7213	-1,532 to 0,08990	No	ns	0.1704
17:40	-0.4633	-1,333 to 0,4064	No	ns	0.9948				-0.6875	-1,168 to -0,2070	Yes	***	0.0001			-0.4883	-0,7601 to -0,2166	Yes	****	<0,0001			-0.7463	-1,557 to 0,06490	No	ns	0.1237
18:00	-0.46	-1,330 to 0,4098	No	ns	0.9955				-0.6875	-1,168 to -0,2070	Yes	***	0.0001			-0.4867	-0,7584 to -0,2149	Yes	****	<0,0001			-0.7213	-1,532 to 0,08990	No	ns	0.1704
18:20	-0.41	-1,280 to 0,4598	No	ns	0.9998				-0.7275	-1,208 to -0,2470	Yes	****	<0,0001			-0.4917	-0,7634 to -0,2199	Yes	****	<0,0001			-0.6875	-1,499 to 0,1236	No	ns	0.2547
18:40	-0.3067	-1,176 to 0,5631	No	ns	>0,9999				-0.7125	-1,193 to -0,2320	Yes	****	<0,0001			-0.475	-0,7467 to -0,2033	Yes	****	<0,0001			-0.6688	-1,480 to 0,1424	No	ns	0.3129
19:00	-0.2583	-1,128 to 0,6114	No	ns	>0,9999				-0.745	-1,225 to -0,2645	Yes	****	<0,0001			-0.42	-0,6917 to -0,1483	Yes	****	<0,0001			-0.6875	-1,499 to 0,1236	No	ns	0.2547
19:20	-0.2333	-1,103 to 0,6364	No	ns	>0,9999				-0.72	-1,200 to -0,2395	Yes	****	<0,0001			-0.4417	-0,7134 to -0,1699	Yes	****	<0,0001			-0.6375	-1,449 to 0,1736	No	ns	0.4273
19:40	-0.1333	-1,003 to 0,7364	No	ns	>0,9999				-0.665	-1,145 to -0,1845	Yes	***	0.0003			-0.425	-0,6967 to -0,1533	Yes	****	<0,0001			-0.655	-1,466 to 0,1561	No	ns	0.3608
20:00	-0.1467	-1,016 to 0,7231	No	ns	>0,9999				-0.6175	-1,098 to -0,1370	Yes	**	0.0011			-0.46	-0,7317 to -0,1883	Yes	****	<0,0001			-0.6538	-1,465 to 0,1574	No	ns	0.3653
20:20	-0.1617	-1,031 to 0,7081	No	ns	>0,9999				-0.585	-1,065 to -0,1045	Yes	**	0.003			-0.3517	-0,6234 to -0,07993	Yes	***	0.0009			-0.625	-1,436 to 0,1861	No	ns	0.4782
20:40	-0.19	-1,060 to 0,6798	No	ns	>0,9999				-0.5525	-1,033 to -0,07201	Yes	**	0.0076			-0.3367	-0,6084 to -0,06493	Yes	**	0.002			-0.605	-1,416 to 0,2061	No	ns	0.5632
21:00	-0.1467	-1,016 to 0,7231	No	ns	>0,9999				-0.5775	-1,058 to -0,09701	Yes	**	0.0037			-0.4167	-0,6884 to -0,1449	Yes	****	<0,0001			-0.5713	-1,382 to 0,2399	No	ns	0.7075
21:20	-0.04333	-0,9131 to 0,8264	No	ns	>0,9999				-0.535	-1,015 to -0,05451	Yes	*	0.0123			-0.36	-0,6317 to -0,08827	Yes	***	0.0006			-0.5425	-1,354 to 0,2686	No	ns	0.817
21:40	-0.008333	-0,8781 to 0,8614	No	ns	>0,9999				-0.5525	-1,033 to -0,07201	Yes	**	0.0076			-0.3933	-0,6651 to -0,1216	Yes	****	<0,0001			-0.5438	-1,355 to 0,2674	No	ns	0.8127
22:00	-0.05	-0,9198 to 0,8198	No	ns	>0,9999				-0.5	-0,9805 to -0,01951	Yes	*	0.0307			-0.4483	-0,7201 to -0,1766	Yes	****	<0,0001			-0.485	-1,296 to 0,3261	No	ns	0.9564
22:20	-0.09833	-0,9681 to 0,7714	No	ns	>0,9999				-0.4975	-0,9780 to -0,01701	Yes	*	0.0327			-0.3917	-0,6634 to -0,1199	Yes	****	<0,0001			-0.1063	-0,9174 to 0,7049	No	ns	>0,9999
22:40	0.03333	-0,8364 to 0,9031	No	ns	>0,9999				-0.47	-0,9505 to 0,01049	No	ns	0.0644			-0.3967	-0,6684 to -0,1249	Yes	****	<0,0001			-0.045	-0,8561 to 0,7661	No	ns	>0,9999
23:00	0.08833	-0,7814 to 0,9581	No	ns	>0,9999				-0.5625	-1,043 to -0,08201	Yes	**	0.0057			-0.4017	-0,6734 to -0,1299	Yes	****	<0,0001			-0.05625	-0,8674 to 0,7549	No	ns	>0,9999
23:20	0.1167	-0,7531 to 0,9864	No	ns	>0,9999				-0.6	-1,080 to -0,1195	Yes	**	0.0019			-0.3717	-0,6434 to -0,09993	Yes	***	0.0003			0.03625	-0,7749 to 0,8474	No	ns	>0,9999
23:40	-0.02333	-0,8931 to 0,8464	No	ns	>0,9999				-0.7025	-1,183 to -0,2220	Yes	****	<0,0001			-0.375	-0,6467 to -0,1033	Yes	***	0.0002			0.03625	-0,7749 to 0,8474	No	ns	>0,9999
00:00	-0.01167	-0,8814 to 0,8581	No	ns	>0,9999				-0.695	-1,175 to -0,2145	Yes	****	<0,0001			-0.3867	-0,6584 to -0,1149	Yes	***	0.0001			0.05375	-0,7574 to 0,8649	No	ns	>0,9999
00:20	-0.045	-0,9148 to 0,8248	No	ns	>0,9999				-0.655	-1,135 to -0,1745	Yes	***	0.0004			-0.3883	-0,6601 to -0,1166	Yes	***	0.0001			0.1088	-0,7024 to 0,9199	No	ns	>0,9999
00:40	-0.015	-0,8848 to 0,8548	No	ns	>0,9999				-0.4925	-0,9730 to -0,01201	Yes	*	0.0371			-0.3917	-0,6634 to -0,1199	Yes	****	<0,0001			0.1438	-0,6674 to 0,9549	No	ns	>0,9999
01:00	0.06	-0,8098 to 0,9298	No	ns	>0,9999				-0.4525	-0,9330 to 0,02799	No	ns	0.0968			-0.4233	-0,6951 to -0,1516	Yes	****	<0,0001			0.2375	-0,5736 to 1,049	No	ns	>0,9999
01:20	0.115	-0,7548 to 0,9848	No	ns	>0,9999				-0.455	-0,9355 to 0,02549	No	ns	0.0914			-0.5333	-0,8051 to -0,2616	Yes	****	<0,0001			0.2725	-0,5386 to 1,084	No	ns	>0,9999
01:40	0.155	-0,7148 to 1,025	No	ns	>0,9999				-0.4075	-0,8880 to 0,07299	No	ns	0.2493			-0.4917	-0,7634 to -0,2199	Yes	****	<0,0001			0.2413	-0,5699 to 1,052	No	ns	>0,9999
02:00	0.1317	-0,7381 to 1,001	No	ns	>0,9999				-0.4275	-0,9080 to 0,05299	No	ns	0.1671			-0.385	-0,6567 to -0,1133	Yes	***	0.0001			0.2363	-0,5749 to 1,047	No	ns	>0,9999
02:20	0.2	-0,6698 to 1,070	No	ns	>0,9999				-0.35	-0,8305 to 0,1305	No	ns	0.6153			-0.4233	-0,6951 to -0,1516	Yes	****	<0,0001			0.3225	-0,4886 to 1,134	No	ns	>0,9999
02:40	0.5283	-0,3414 to 1,398	No	ns	0.9434				-0.3475	-0,8280 to 0,1330	No	ns	0.6334			-0.3867	-0,6584 to -0,1149	Yes	***	0.0001			0.3075	-0,5036 to 1,119	No	ns	>0,9999
03:00	0.4533	-0,4164 to 1,323	No	ns	0.9968				-0.5025	-0,9830 to -0,02201	Yes	*	0.0288			-0.385	-0,6567 to -0,1133	Yes	***	0.0001			0.3038	-0,5074 to 1,115	No	ns	>0,9999
03:20	0.435	-0,4348 to 1,305	No	ns	0.9988				-0.4325	-0,9130 to 0,04799	No	ns	0.1503			-0.36	-0,6317 to -0,08827	Yes	***	0.0006			0.33	-0,4811 to 1,141	No	ns	>0,9999
03:40	0.4767	-0,3931 to 1,346	No	ns	0.9905				-0.4325	-0,9130 to 0,04799	No	ns	0.1503			-0.365	-0,6367 to -0,09327	Yes	***	0.0004			0.385	-0,4261 to 1,196	No	ns	0.9997
04:00	0.5283	-0,3414 to 1,398	No	ns	0.9434				-0.36	-0,8405 to 0,1205	No	ns	0.5427			-0.2833	-0,5551 to -0,01160	Yes	*	0.0294			0.4412	-0,3699 to 1,252	No	ns	0.9921
04:20	0.46	-0,4098 to 1,330	No	ns	0.9955				-0.4925	-0,9730 to -0,01201	Yes	*	0.0371			-0.3883	-0,6601 to -0,1166	Yes	***	0.0001			0.4763	-0,3349 to 1,287	No	ns	0.9674
04:40	0.4633	-0,4064 to 1,333	No	ns	0.9948				-0.44	-0,9205 to 0,04049	No	ns	0.1279			-0.37	-0,6417 to -0,09827	Yes	***	0.0003			0.4987	-0,3124 to 1,310	No	ns	0.9339
05:00	0.4933	-0,3764 to 1,363	No	ns	0.9817				-0.4475	-0,9280 to 0,03299	No	ns	0.1083			-0.325	-0,5967 to -0,05327	Yes	**	0.0038			0.4075	-0,4036 to 1,219	No	ns	0.9987
05:20	0.7617	-0,1081 to 1,631	No	ns	0.194				-0.455	-0,9355 to 0,02549	No	ns	0.0914			-0.4817	-0,7534 to -0,2099	Yes	****	<0,0001			0.42	-0,3911 to 1,231	No	ns	0.9974
05:40	0.77	-0,09978 to 1,640	No	ns	0.1764				-0.42	-0,9005 to 0,06049	No	ns	0.1949			-0.4517	-0,7234 to -0,1799	Yes	****	<0,0001			0.3788	-0,4324 to 1,190	No	ns	0.9998
06:00	0.9333	0,06355 to 1,803	Yes	*	0.0203				-0.3225	-0,8030 to 0,1580	No	ns	0.8023			-0.4083	-0,6801 to -0,1366	Yes	****	<0,0001			0.175	-0,6361 to 0,9861	No	ns	>0,9999
[truncated: 18 more columns]

## Sheet: fig 7e
Fig 7e	Delta food intake (CNO-Vehicle) during time intervals in HFD-fed MALE mice
	Time	Control + Vehicle (n=6)										AgRP-Gq (n=6)								POMC-Gi (n=6)									AgRP-Gq;POMC-Gi (n=8)
Raw data	4h	0.79	1.37	0.33	0.67	1.13	-0.26					-0.48	0.95	0.19	1.26	1.29	0.43			0.41	0.1	-0.04	-0.08	0.65	0.33				0.51	0.59	0.06	0.62	0.28	0.25	1.73	0.4
	Light	0.64	0.74	-0.16	0.72	1.06	-1.14					-1.35	1.55	-0.07	1.83	0.93	0.57			0.08	0.44	0.2	-0.02	0.62	0.34				1.15	0.03	-0.74	-0.06	0.61	0.39	1.48	0.54
Sex distribution	Control	AgRP-Gq	POMC-Gi	AgRP-Gq;POMC-Gi
Males	6	4	6	8
Females	0	0	0	0
ANOVA summary	4h interval										Light cycle interval
F	0.8154										0.176
P value	0.4991										0.9115
P value summary	ns										ns
Significant diff. among means (P < 0.05)?	No										No
R squared	0.1001										0.02344
Brown-Forsythe test
F (DFn, DFd)	1,137 (3, 22)										1,556 (3, 22)
P value	0.3559										0.2284
P value summary	ns										ns
Are SDs significantly different (P < 0.05)?	No										No
Bartlett's test
Bartlett's statistic (corrected)	3.37										8.967
P value	0.338										0.0297
P value summary	ns										*
Are SDs significantly different (P < 0.05)?	No										Yes
ANOVA table	SS	DF	MS	F (DFn, DFd)	P value						SS	DF	MS	F (DFn, DFd)	P value
Treatment (between columns)	0.7032	3	0.2344	F (3, 22) = 0,8154	P=0,4991						0.3321	3	0.1107	F (3, 22) = 0,1760	P=0,9115
Residual (within columns)	6.324	22	0.2875								13.84	22	0.629
Total	7.028	25									14.17	25
Data summary
Number of treatments (columns)	4										4
Number of values (total)	26										26
Number of families	1										1
Number of comparisons per family	6										6
Alpha	0.05										0.05
Tukey's multiple comparisons test	Mean Diff,	95,00% CI of diff,	Below threshold?	Summary	Adjusted P Value						Mean Diff,	95,00% CI of diff,	Below threshold?	Summary	Adjusted P Value
Control vs. AgRP-Gq	0.065	-0,7946 to 0,9246	No	ns	0.9966	A-B					-0.2667	-1,538 to 1,005	No	ns	0.9363	A-B
Control vs. POMC-Gi	0.4433	-0,4162 to 1,303	No	ns	0.4936	A-C					0.03333	-1,238 to 1,305	No	ns	0.9999	A-C
Control vs. AgRP-Gq; POMC-Gi	0.1167	-0,6874 to 0,9207	No	ns	0.9773	A-D					-0.115	-1,304 to 1,074	No	ns	0.993	A-D
AgRP-Gq vs. POMC-Gi	0.3783	-0,4812 to 1,238	No	ns	0.6198	B-C					0.3	-0,9715 to 1,571	No	ns	0.9126	B-C
AgRP-Gq vs. AgRP-Gq; POMC-Gi	0.05167	-0,7524 to 0,8557	No	ns	0.9979	B-D					0.1517	-1,038 to 1,341	No	ns	0.9844	B-D
POMC-Gi vs. AgRP-Gq; POMC-Gi	-0.3267	-1,131 to 0,4774	No	ns	0.6765	C-D					-0.1483	-1,338 to 1,041	No	ns	0.9853	C-D
Test details	Mean 1	Mean 2	Mean Diff,	SE of diff,	n1	n2	q	DF			Mean 1	Mean 2	Mean Diff,	SE of diff,	n1	n2	q	DF
Control vs. AgRP-Gq	0.6717	0.6067	0.065	0.3096	6	6	0.297	22			0.31	0.5767	-0.2667	0.4579	6	6	0.8236	22
Control vs. POMC-Gi	0.6717	0.2283	0.4433	0.3096	6	6	2.025	22			0.31	0.2767	0.03333	0.4579	6	6	0.103	22
Control vs. AgRP-Gq; POMC-Gi	0.6717	0.555	0.1167	0.2896	6	8	0.5698	22			0.31	0.425	-0.115	0.4283	6	8	0.3797	22
AgRP-Gq vs. POMC-Gi	0.6067	0.2283	0.3783	0.3096	6	6	1.728	22			0.5767	0.2767	0.3	0.4579	6	6	0.9266	22
AgRP-Gq vs. AgRP-Gq; POMC-Gi	0.6067	0.555	0.05167	0.2896	6	8	0.2523	22			0.5767	0.425	0.1517	0.4283	6	8	0.5008	22
POMC-Gi vs. AgRP-Gq; POMC-Gi	0.2283	0.555	-0.3267	0.2896	6	8	1.595	22			0.2767	0.425	-0.1483	0.4283	6	8	0.4898	22

## Sheet: Fig 7g
Fgi 7g	Food intake curves in HFD-fed MALE Npy1R-Gi mice
	Time	Npy1R-Gi + Vehicle (n=9)										Npy1R-Gi + CNO (n=9)
Raw data	06:00	0	0	0	0	0	0	0	0	0		0	0	0	0	0	0	0	0	0
	06:20	0	0	0	0	0.04	0	0	0.00571429	0.44		0	0	0.01	0	0.07	0.03	0	0.14	0.23
	06:40	0.02	0	0	0.02	0.05	0	0	0.0128571	0.44		0	0.11	0.01	0	0.07	0.03	0	0.14	0.23
	07:00	0.02	0	0	0.02	0.13	0	0	0.0242857	0.44		0.01	0.11	0.01	0	0.08	0.03	0	0.14	0.23
	07:20	0.13	0	0.22	0.02	0.13	0	0	0.0714286	0.44		0.01	0.11	0.01	0	0.16	0.03	0	0.14	0.23
	07:40	0.13	0	0.22	0.07	0.14	0.06	0	0.0885714	0.44		0.02	0.12	0.01	0.02	0.16	0.13	0	0.14	0.23
	08:00	0.2	0.1	0.22	0.07	0.14	0.07	0	0.114286	0.44		0.02	0.12	0.14	0.02	0.17	0.14	0	0.14	0.23
	08:20	0.21	0.1	0.22	0.07	0.19	0.07	0.07	0.132857	0.71		0.07	0.2	0.14	0.02	0.17	0.14	0.38	0.17	0.48
	08:40	0.21	0.1	0.22	0.13	0.2	0.07	0.07	0.142857	0.71		0.1	0.23	0.18	0.08	0.29	0.18	0.6	0.19	0.5
	09:00	0.21	0.11	0.22	0.16	0.2	0.19	0.07	0.165714	0.71		0.22	0.26	0.34	0.08	0.29	0.19	0.8	0.2	0.73
	09:20	0.27	0.11	0.22	0.17	0.21	0.19	0.07	0.177143	0.71		0.23	0.26	0.44	0.08	0.54	0.62	1.16	0.47	0.8
	09:40	0.29	0.11	0.22	0.17	0.21	0.19	0.16	0.192857	0.71		0.33	0.46	0.53	0.21	0.54	0.63	1.31	0.51	0.92
	10:00	0.36	0.21	0.22	0.23	0.27	0.19	0.16	0.234286	0.71		0.51	0.46	0.55	0.48	0.54	0.64	1.31	0.65	0.92
	10:20	0.43	0.21	0.22	0.23	0.27	0.21	0.16	0.247143	0.76		0.51	0.68	0.85	0.49	0.72	0.9	1.41	0.73	0.92
	10:40	0.43	0.22	0.22	0.23	0.33	0.21	0.16	0.257143	0.76		0.8	0.69	0.85	0.67	0.75	0.91	1.47	0.87	1.01
	11:00	0.48	0.29	0.26	0.23	0.33	0.21	0.16	0.28	0.76		0.83	0.69	0.87	0.69	0.84	0.92	1.56	0.9	1.06
	11:20	0.86	0.29	0.34	0.23	0.33	0.21	0.43	0.384286	0.81		0.99	0.69	0.94	0.78	0.84	1.07	1.78	0.97	1.18
	11:40	0.86	0.29	0.34	0.23	0.34	0.31	0.43	0.4	1.02		1.02	0.73	0.94	0.78	0.87	1.07	1.78	1.01	1.3
	12:00	0.86	0.29	0.34	0.31	0.39	0.31	0.43	0.418571	1.02		1.12	0.91	0.94	0.8	1.06	1.07	1.78	1.09	1.3
	12:20	0.86	0.59	0.34	0.31	0.39	0.32	0.43	0.462857	1.02		1.2	0.91	0.95	0.81	1.11	1.07	1.78	1.2	1.39
	12:40	0.86	0.59	0.43	0.31	0.39	0.4	0.43	0.487143	1.02		1.26	0.92	1.02	0.86	1.11	1.1	1.87	1.25	1.39
	13:00	0.86	0.59	0.44	0.31	0.51	0.41	0.43	0.507143	1.02		1.31	0.92	1.03	0.86	1.11	1.13	1.88	1.32	1.45
	13:20	0.86	0.59	0.44	0.39	0.51	0.41	0.45	0.521429	1.28		1.33	1.09	1.04	0.88	1.11	1.14	1.98	1.42	1.46
	13:40	0.86	0.59	0.44	0.39	0.52	0.41	0.45	0.522857	1.28		1.43	1.1	1.16	1.04	1.11	1.15	1.99	1.42	1.6
	14:00	0.86	0.59	0.53	0.39	0.52	0.54	0.45	0.554286	1.28		1.51	1.1	1.17	1.04	1.11	1.15	2	1.47	1.65
	14:20	0.95	0.6	0.55	0.39	0.52	0.73	0.53	0.61	1.28		1.51	1.1	1.17	1.04	1.22	1.15	2.1	1.5	1.65
	14:40	1.07	0.6	0.55	0.39	0.68	0.73	0.54	0.651429	1.28		1.56	1.11	1.17	1.04	1.37	1.33	2.15	1.5	1.67
	15:00	1.1	0.6	0.55	0.4	0.68	0.73	0.64	0.671429	1.28		1.56	1.11	1.17	1.05	1.37	1.33	2.16	1.51	1.68
	15:20	1.1	0.61	0.55	0.49	0.69	0.73	0.64	0.687143	1.67		1.63	1.11	1.17	1.1	1.37	1.35	2.16	1.51	1.8
	15:40	1.31	0.61	0.65	0.49	0.69	0.73	0.69	0.738571	1.67		1.63	1.13	1.21	1.1	1.37	1.35	2.25	1.51	1.8
	16:00	1.32	0.61	0.66	0.49	0.69	0.73	0.71	0.744286	1.67		1.71	1.14	1.22	1.1	1.38	1.35	2.25	1.51	1.8
	16:20	1.39	0.61	0.67	0.49	0.7	0.73	0.71	0.757143	1.67		1.72	1.14	1.22	1.1	1.51	1.39	2.25	1.51	1.8
	16:40	1.39	0.62	0.67	0.5	0.7	0.73	0.71	0.76	1.67		1.73	1.23	1.22	1.1	1.52	1.39	2.33	1.51	1.8
	17:00	1.39	0.62	0.67	0.5	0.7	0.73	0.78	0.77	1.67		1.95	1.23	1.22	1.1	1.54	1.47	2.34	1.51	1.8
	17:20	1.5	0.62	0.67	0.64	0.7	0.73	0.9	0.822857	1.67		1.95	1.23	1.29	1.51	1.54	1.58	2.43	1.56	1.8
	17:40	1.65	0.63	0.76	0.65	0.78	0.86	0.91	0.891429	1.67		1.95	1.27	1.3	1.51	1.54	1.58	2.54	1.62	1.8
	18:00	1.65	0.63	0.77	0.65	0.78	0.86	1	0.905714	1.67		2.3	1.32	1.3	1.53	1.54	1.59	2.54	1.62	1.96
	18:20	1.76	0.68	0.92	0.85	1.02	0.92	1	1.02143	1.67		2.3	1.39	1.51	1.56	1.54	1.65	2.54	1.74	1.96
	18:40	1.84	0.76	1.06	0.91	1.03	1.24	1.1	1.13429	1.67		2.3	1.47	1.55	1.58	1.69	1.69	2.66	1.92	1.96
	19:00	2.01	0.88	1.3	0.96	1.05	1.24	1.35	1.25571	1.67		2.3	1.53	1.55	1.61	1.84	1.69	2.66	1.93	2.11
	19:20	2.01	0.98	1.31	0.96	1.21	1.24	1.35	1.29429	1.69		2.3	1.64	1.66	1.61	1.84	1.69	2.79	1.93	2.14
	19:40	2.01	0.98	1.32	1.16	1.28	1.3	1.43	1.35429	1.76		2.3	1.64	1.66	1.63	1.84	1.73	2.79	1.95	2.14
	20:00	2.11	1.05	1.32	1.16	1.28	1.3	1.51	1.39	1.8		2.35	1.76	1.8	1.64	1.91	2.14	2.79	1.99	2.14
	20:20	2.2	1.15	1.32	1.17	1.28	1.4	1.52	1.43429	1.8		2.35	1.76	1.97	1.8	1.91	2.14	2.86	2.06	2.15
	20:40	2.25	1.15	1.32	1.41	1.36	1.4	1.72	1.51571	1.89		2.41	1.83	1.97	1.88	2	2.14	2.86	2.07	2.15
	21:00	2.25	1.32	1.62	1.43	1.37	1.4	1.85	1.60571	1.89		2.41	1.94	1.97	1.92	2	2.14	3.06	2.07	2.4
	21:20	2.25	1.37	1.62	1.43	1.37	1.41	1.85	1.61429	2.04		2.41	2	2.02	1.92	2.12	2.24	3.06	2.15	2.4
	21:40	2.31	1.38	1.62	1.48	1.51	1.42	1.85	1.65286	2.15		2.49	2	2.02	1.92	2.24	2.29	3.24	2.19	2.4
	22:00	2.31	1.42	1.62	1.48	1.51	1.5	1.85	1.67	2.15		2.49	2.09	2.02	1.92	2.32	2.3	3.24	2.19	2.4
	22:20	2.47	1.51	1.71	2.01	1.63	1.5	2.04	1.83857	2.16		2.49	2.1	2.17	1.94	2.34	2.4	3.65	2.37	2.4
	22:40	2.47	1.58	1.72	2.01	1.63	1.6	2.33	1.90571	2.17		2.93	2.14	2.22	2.14	2.34	2.4	3.65	2.38	2.4
	23:00	3.72	1.58	1.72	2.01	1.71	1.61	2.33	2.09714	2.47		2.93	2.18	2.22	2.18	2.48	2.5	3.65	2.44	2.4
	23:20	3.72	1.58	1.94	2.01	1.79	1.62	2.33	2.14143	2.47		2.93	2.23	2.22	2.18	2.48	2.57	3.65	2.46	2.46
	23:40	3.72	1.65	2.03	2.01	1.79	1.76	2.33	2.18429	2.47		2.93	2.23	2.22	2.18	2.5	2.57	3.65	2.54	2.53
	00:00	3.72	1.65	2.03	2.06	1.81	1.85	2.33	2.20714	2.47		2.93	2.3	2.36	2.31	2.6	2.57	3.65	2.55	2.54
	00:20	3.72	1.7	2.03	2.06	1.9	1.85	2.41	2.23857	2.64		2.93	2.36	2.36	2.41	2.62	2.57	3.65	2.66	2.6
	00:40	3.72	1.79	2.05	2.07	1.95	1.97	2.68	2.31857	2.64		2.93	2.49	2.36	2.41	2.82	2.82	3.65	2.83	2.61
	01:00	3.72	1.8	2.17	2.07	1.97	1.97	2.73	2.34714	2.71		3.01	2.5	2.49	2.41	2.82	2.86	3.65	3.06	2.72
	01:20	3.72	1.8	2.17	2.07	2.12	1.97	2.78	2.37571	2.81		3.07	2.5	2.49	2.41	2.82	2.99	3.65	3.06	2.87
	01:40	3.72	1.8	2.17	2.08	2.18	1.97	2.78	2.38571	2.81		3.09	2.53	2.5	2.45	2.82	2.99	3.65	3.06	2.87
	02:00	3.72	1.93	2.17	2.15	2.18	1.97	2.78	2.41429	2.87		3.09	2.53	2.53	2.48	2.82	2.99	3.65	3.06	2.87
	02:20	3.72	1.93	2.23	2.16	2.18	1.97	2.78	2.42429	2.88		3.09	2.62	2.55	2.48	2.83	3.03	3.75	3.06	2.87
	02:40	3.72	1.93	2.23	2.16	2.18	1.98	2.78	2.42571	2.94		3.19	2.62	2.55	2.48	2.83	3.06	4.19	3.06	2.88
	03:00	3.72	2	2.23	2.27	2.18	2	3.01	2.48714	3.04		3.19	2.62	2.55	2.48	2.83	3.06	4.19	3.06	2.89
	03:20	3.72	2	2.23	2.33	2.3	2	3.01	2.51286	3.04		3.22	2.74	2.55	2.48	2.83	3.06	4.19	3.06	2.89
	03:40	3.72	2.01	2.23	2.33	2.3	2	3.01	2.51429	3.04		3.22	2.74	2.71	2.48	2.83	3.06	4.19	3.09	3.07
	04:00	3.72	2.1	2.31	2.33	2.3	2	3.01	2.53857	3.1		3.28	2.74	2.71	2.48	2.88	3.06	4.19	3.24	3.07
	04:20	3.72	2.11	2.32	2.33	2.3	2.13	3.01	2.56	3.28		3.36	2.82	2.71	2.64	2.88	3.08	4.34	3.24	3.49
	04:40	3.72	2.11	2.32	2.42	2.42	2.13	3.03	2.59286	3.28		3.36	2.82	2.71	2.64	2.92	3.16	4.34	3.24	3.49
	05:00	3.72	2.18	2.45	2.43	2.42	2.13	3.12	2.63571	3.35		3.44	2.87	2.84	2.64	2.92	3.16	4.34	3.33	3.49
	05:20	3.85	2.18	2.46	2.55	2.53	2.26	3.26	2.72714	3.36		3.53	2.87	2.84	2.73	2.98	3.16	4.34	3.4	3.49
	05:40	3.86	2.31	2.55	2.63	2.62	2.38	3.31	2.80857	3.66		3.67	2.93	2.84	2.83	2.98	3.29	4.34	3.6	3.49
	06:00	3.86	2.32	2.55	2.73	2.65	2.48	3.31	2.84286	3.86		3.67	2.93	2.84	2.83	2.98	3.29	4.34	3.6	3.49
Sex distribution	Npy1R-Gi mice
Males	9
Females	0
Two-way RM ANOVA	Matching: Both factors
Assume sphericity?	Yes
Alpha	0.05
Source of Variation	% of total variation	P value	P value summary	Significant?
Row Factor	81.67	<0,0001	****	Yes
Column Factor	5.247	0.0024	**	Yes
Row Factor x Column Factor	1.085	<0,0001	****	Yes
Subject x Row Factor	2.409
Subject x Column Factor	2.208
Subject	6.46
ANOVA table	SS	DF	MS	F (DFn, DFd)	P value
Row Factor	1191	72	16.54	F (72, 576) = 271,2	P<0,0001
Column Factor	76.48	1	76.48	F (1, 8) = 19,01	P=0,0024
Row Factor x Column Factor	15.81	72	0.2197	F (72, 576) = 9,448	P<0,0001
Subject x Row Factor	35.12	576	0.06097
Subject x Column Factor	32.19	8	4.024
Subject	94.17	8	11.77
Residual	13.39	576	0.02325
Difference between column means
Mean of CNO	1.774
Mean of Vehicle	1.292
Difference between means	0.4825
SE of difference	0.1107
95% CI of difference	0,2273 to 0,7377
Data summary
Number of columns (Column Factor)	2
Number of rows (Row Factor)	73
Number of subjects (Subject)	9
Number of missing values	0
Number of families	1
Number of comparisons per family	73
Alpha	0.05
Bonferroni's multiple comparisons test	Mean Diff,	95,00% CI of diff,	Below threshold?	Summary	Adjusted P Value
CNO - Vehicle
06:00	0	-0,2454 to 0,2454	No	ns	>0,9999
06:20	-0.001111	-0,2465 to 0,2443	No	ns	>0,9999
06:40	0.005556	-0,2398 to 0,2509	No	ns	>0,9999
07:00	-0.002222	-0,2476 to 0,2432	No	ns	>0,9999
07:20	-0.03556	-0,2809 to 0,2098	No	ns	>0,9999
07:40	-0.03556	-0,2809 to 0,2098	No	ns	>0,9999
08:00	-0.04111	-0,2865 to 0,2043	No	ns	>0,9999
08:20	4.441e-16	-0,2454 to 0,2454	No	ns	>0,9999
08:40	0.05556	-0,1898 to 0,3009	No	ns	>0,9999
09:00	0.1189	-0,1265 to 0,3643	No	ns	>0,9999
09:20	0.2744	0,02905 to 0,5198	Yes	*	0.0109
09:40	0.3544	0,1091 to 0,5998	Yes	****	<0,0001
10:00	0.3867	0,1413 to 0,6321	Yes	****	<0,0001
10:20	0.4967	0,2513 to 0,7421	Yes	****	<0,0001
10:40	0.5778	0,3324 to 0,8232	Yes	****	<0,0001
11:00	0.5956	0,3502 to 0,8409	Yes	****	<0,0001
11:20	0.5956	0,3502 to 0,8409	Yes	****	<0,0001
11:40	0.5867	0,3413 to 0,8321	Yes	****	<0,0001
12:00	0.6333	0,3879 to 0,8787	Yes	****	<0,0001
12:20	0.6333	0,3879 to 0,8787	Yes	****	<0,0001
12:40	0.6511	0,4057 to 0,8965	Yes	****	<0,0001
13:00	0.6589	0,4135 to 0,9043	Yes	****	<0,0001
13:20	0.6667	0,4213 to 0,9121	Yes	****	<0,0001
13:40	0.7267	0,4813 to 0,9721	Yes	****	<0,0001
14:00	0.7211	0,4757 to 0,9665	Yes	****	<0,0001
14:20	0.6978	0,4524 to 0,9432	Yes	****	<0,0001
14:40	0.7122	0,4668 to 0,9576	Yes	****	<0,0001
15:00	0.6989	0,4535 to 0,9443	Yes	****	<0,0001
15:20	0.67	0,4246 to 0,9154	Yes	****	<0,0001
15:40	0.6411	0,3957 to 0,8865	Yes	****	<0,0001
16:00	0.6489	0,4035 to 0,8943	Yes	****	<0,0001
16:20	0.6567	0,4113 to 0,9021	Yes	****	<0,0001
16:40	0.6756	0,4302 to 0,9209	Yes	****	<0,0001
17:00	0.7033	0,4579 to 0,9487	Yes	****	<0,0001
17:20	0.7378	0,4924 to 0,9832	Yes	****	<0,0001
17:40	0.7011	0,4557 to 0,9465	Yes	****	<0,0001
18:00	0.7533	0,5079 to 0,9987	Yes	****	<0,0001
18:20	0.7056	0,4602 to 0,9509	Yes	****	<0,0001
18:40	0.6756	0,4302 to 0,9209	Yes	****	<0,0001
19:00	0.6111	0,3657 to 0,8565	Yes	****	<0,0001
19:20	0.6178	0,3724 to 0,8632	Yes	****	<0,0001
19:40	0.5656	0,3202 to 0,8109	Yes	****	<0,0001
20:00	0.6222	0,3768 to 0,8676	Yes	****	<0,0001
20:20	0.6367	0,3913 to 0,8821	Yes	****	<0,0001
20:40	0.5878	0,3424 to 0,8332	Yes	****	<0,0001
21:00	0.5744	0,3291 to 0,8198	Yes	****	<0,0001
21:20	0.5967	0,3513 to 0,8421	Yes	****	<0,0001
21:40	0.6022	0,3568 to 0,8476	Yes	****	<0,0001
22:00	0.6067	0,3613 to 0,8521	Yes	****	<0,0001
22:20	0.5544	0,3091 to 0,7998	Yes	****	<0,0001
22:40	0.5756	0,3302 to 0,8209	Yes	****	<0,0001
23:00	0.4144	0,1691 to 0,6598	Yes	****	<0,0001
23:20	0.3978	0,1524 to 0,6432	Yes	****	<0,0001
23:40	0.3789	0,1335 to 0,6243	Yes	****	<0,0001
00:00	0.4089	0,1635 to 0,6543	Yes	****	<0,0001
00:20	0.4011	0,1557 to 0,6465	Yes	****	<0,0001
00:40	0.4144	0,1691 to 0,6598	Yes	****	<0,0001
01:00	0.4478	0,2024 to 0,6932	Yes	****	<0,0001
01:20	0.4489	0,2035 to 0,6943	Yes	****	<0,0001
01:40	0.4511	0,2057 to 0,6965	Yes	****	<0,0001
02:00	0.4267	0,1813 to 0,6721	Yes	****	<0,0001
02:20	0.4456	0,2002 to 0,6909	Yes	****	<0,0001
02:40	0.5011	0,2557 to 0,7465	Yes	****	<0,0001
03:00	0.4367	0,1913 to 0,6821	Yes	****	<0,0001
03:20	0.4311	0,1857 to 0,6765	Yes	****	<0,0001
03:40	0.4711	0,2257 to 0,7165	Yes	****	<0,0001
04:00	0.4711	0,2257 to 0,7165	Yes	****	<0,0001
04:20	0.5333	0,2879 to 0,7787	Yes	****	<0,0001
04:40	0.5178	0,2724 to 0,7632	Yes	****	<0,0001
05:00	0.51	0,2646 to 0,7554	Yes	****	<0,0001
05:20	0.4622	0,2168 to 0,7076	Yes	****	<0,0001
05:40	0.4267	0,1813 to 0,6721	Yes	****	<0,0001
06:00	0.3744	0,1291 to 0,6198	Yes	****	<0,0001

## Sheet: Fig 7h
Fig 7h	Delta food intake (CNO-Vehicle) at time intervals in HFD-fed MALE Npy1R-Gi mice
	Interval	Npy1R-Gi + Vehicle (n=9)										Npy1R-Gi + CNO (n=9)
Raw data	2h	0.27	0.18	0.04	0.07	0.13	0.02	0.09	0.114286	0.05		0.61	0.43	0.53	0.61	0.55	0.73	0.76	0.7	0.33
	4h	0.65	0.48	0.22	0.15	0.31	0.22	0.36	0.341429	0.31		1.09	0.66	0.69	0.78	0.82	0.94	1.08	1.12	0.72
	8h	1.18	0.51	0.45	0.34	0.5	0.54	0.84	0.604286	0.96		1.73	0.97	0.88	1.02	1.25	1.28	1.74	1.42	1.07
	Light	1.65	0.63	0.77	0.65	0.78	0.86	1	0.905714	1.67		2.3	1.32	1.3	1.53	1.54	1.59	2.54	1.62	1.96
	Dark	2.21	1.69	1.78	2.08	1.87	1.62	2.31	1.93714	2.19		1.37	1.61	1.54	1.3	1.44	1.7	1.8	1.98	1.53
Sex distribution	Npy1R-Gi mice
Males	9
Females	0
Two-way RM ANOVA	Matching: Both factors
Assume sphericity?	Yes
Alpha	0.05
Source of Variation	% of total variation	P value	P value summary	Significant?
Row Factor	64.91	<0,0001	****	Yes
Column Factor	9.776	0.0002	***	Yes
Row Factor x Column Factor	9.837	<0,0001	****	Yes
Subject x Row Factor	4.62
Subject x Column Factor	1.951
Subject	6.933
ANOVA table	SS	DF	MS	F (DFn, DFd)	P value
Row Factor	23.77	4	5.943	F (4, 32) = 112,4	P<0,0001
Column Factor	3.58	1	3.58	F (1, 8) = 40,08	P=0,0002
Row Factor x Column Factor	3.602	4	0.9006	F (4, 32) = 39,86	P<0,0001
Subject x Row Factor	1.692	32	0.05287
Subject x Column Factor	0.7146	8	0.08932
Subject	2.539	8	0.3174
Residual	0.7229	32	0.02259
Difference between column means
Mean of HFD + Vehicle	0.8118
Mean of HFD + CNO	1.211
Difference between means	-0.3989
SE of difference	0.06301
95% CI of difference	-0,5442 to -0,2536
Data summary
Number of columns (Column Factor)	2
Number of rows (Row Factor)	5
Number of subjects (Subject)	9
Number of missing values	0
Number of families	1
Number of comparisons per family	5
Alpha	0.05
Šídák's multiple comparisons test	Mean Diff,	95,00% CI of diff,	Below threshold?	Summary	Adjusted P Value
HFD + Vehicle - HFD + CNO
2h	-0.4767	-0,6701 to -0,2832	Yes	****	<0,0001
4h	-0.54	-0,7334 to -0,3466	Yes	****	<0,0001
8h	-0.6044	-0,7979 to -0,4110	Yes	****	<0,0001
Light	-0.7533	-0,9468 to -0,5599	Yes	****	<0,0001
Dark	0.38	0,1866 to 0,5734	Yes	****	<0,0001
Test details	Mean 1	Mean 2	Mean Diff,	SE of diff,	N1	N2	t	DF
HFD + Vehicle - HFD + CNO
2h	0.1067	0.5833	-0.4767	0.07086	9	9	6.727	32
4h	0.3378	0.8778	-0.54	0.07086	9	9	7.621	32
8h	0.6578	1.262	-0.6044	0.07086	9	9	8.531	32
Light	0.9911	1.744	-0.7533	0.07086	9	9	10.63	32
Dark	1.966	1.586	0.38	0.07086	9	9	5.363	32
