# Supplementary material for: Reciprocal activity of AgRP and POMC neurons governs coordinated control of feeding and metabolism
Source: Nat Metab. 2024 Feb 20;6(3):473–93. doi: 10.1038/s42255-024-00987-z (PMC10963273; doi:10.1038/s42255-024-00987-z)
Supplement: Supplementary file 10 — Raw data, n numbers and statistical summary. [file 42255_2024_987_MOESM10_ESM.xlsx]

## Sheet: Extended data Fig 1c
Extended data Fig 1c	% of eGFP+ cells / hemisection				% of ZsGreen+ cells / hemisection
	n (mice)	AgRP	POMC		POMC	AgRP
	1	100	0.5		100	not assayed
	2	93.34	1		100	not assayed
	3	96.6667	0		70	0
	4	88.8889	0		100	0
	5	97.2222	1.8		100	2
	6	97.3684	not assayed		100	4
	7	95.3008	not assayed		95	0
Sex distribution	AgRP-Gq	AgRP-Gq;POMC-Gi			POMC-Gi	AgRP-Gq;POMC-Gi
Males	1	2			2	2
Females	2	2			1	2
No statistical test performed

## Sheet: Extended data Fig 1d
Extended data Fig 1d	Quantification of ARC neurons positive for AgRP, POMC or Fos using RNA in situ hybridization in mice without any treatment
		Control mice (n=8)										AgRP-Gq mice (n=10)													POMC-Gi mice (n=11)													AgRP-Gq;POMC-Gi (n=12)
	AgRP	26	38	41	46	30	42	51	42			25	23	56	18	32	26	28	48	49	46				57	49	27	35	34	62	27	53	32	19	23			31	33	35	37	27	46	35	34	16	21	28	40
	POMC	19	13	16	23	28	27	16	8			12	16	21	16	13	15	12	30	14	10				13	12	24	11	14	13	27	19	13	23	16			14	13	12	11	32	13	13	17	29	23	27	7
	Fos	24	21	18	32	31	30	25	32			12	11	37	21	19	32	21	41	37	26				14	18	14	30	45	37	32	12	15	23	37			30	29	22	43	41	37	26	15	12	37	29	31
Sex distribution	Control	AgRP-Gq	POMC-Gi	AgRP-Gq;POMC-Gi
Males	5	5	6	7
Females	3	5	5	5
