# Supplementary material for: Reciprocal activity of AgRP and POMC neurons governs coordinated control of feeding and metabolism
Source: Nat Metab. 2024 Feb 20;6(3):473–93. doi: 10.1038/s42255-024-00987-z (PMC10963273; doi:10.1038/s42255-024-00987-z)
Supplement: Supplementary file 11 — Raw data, n numbers and statistical summary. [file 42255_2024_987_MOESM11_ESM.xlsx]

## Sheet: Extended data 2a
Extended data 2a
	Week	Control mice (n=18 mice)																				AgRP-Gq (n=16)																				POMC-Gi (n=19 mice)
MALES	12	27.2	26.5	24.6	23.1	26.6	25.6	21.8														27	25.1	25.4	30.2	24.1	23.1	23.34			26.9	26.6										27.5	28.5	28.6	25.8	24.1	22.53	26.3	25.1
	14	27.21	26.65	25.6	22.1	27.86	26.34	24.5	27.1	29.6	26.7	25.4										26.82	25.98	26.5	30.4	23.5	22.9	26.4	28.9	28.1	28.3	29.2	25.7									27.9	28.2	28.17	26.1	26	24.6	29.8	23.9
	16	28.2	25	23.7	22.8	30.6	28.1	24.6	28.9	32.5	28.9	27.5										27.2	23.8	25.3	29.75	23.5	23.2	26.7	31.2	30.7	28.7	29.8	27.5									28.63	29.31	30.5	28.3	24.9	24.5	28	23.8
	18	28.7	25.8	24.7	23.7	28.9	28.6	27.12	28.7	31.3	28	26.6	29.1	27.3	31.38	31.8	27.9	31.8	29.1						30.6	25.3	28	30.07	30.75	30.64	28.3		27	31.62	30.87	28.4	28.5						31.8	31.1	32.6	26.57	25	28.5	27.3
FEMALES	12	20.3	21.6	22.8	21	21	19.38							20.3	21.3	19.7	20.5					20.5	19.8	22.5	23.3	21.1	18.5	19.1	21.6	18.7	21.5	19.6	16.07				20.8	23.6	19.6	23.8	20.8	22.8	18.5	23.1			20.5	22.9	22.2
	14	20.32	21.9	22.4	22.35	21.14	20.1	22.5	20.3	22.3	21.4	21.3	19.95	22.8	23.7	22.4	22.1					21.3	19.95	22.75	22.11	20.82	19.05	20	23.7	19.2	20.7	22.5	19.5	19.6	19.4	19.6	19.73	21.9	20.7	21.7	22.1	21.3	20.9	24.1	19.73	20.7	21.5	23.8
	16	18.5	22.05	23.2	21.7	20.6	22.1	23.35	21.2	24.3	22.3	21.6	20.2	21.1	21.4	20	22.3					21.68	19.81	20.1	20.2	19.6	17.4	20.55	19.09	21.91	20.88	21.8	18.5	21.83	19.9	20.5	21.3	23.8	22.6	24.3	23.6	26.2	17.7	20.1	19.88	23.2	21.74	23.8	22.8
	18	20.5	22.8	24.2	21.4		27.7	24.15	21.9	25.44	22.6	23.45	24.2									24.5	22.9					20	23.7	25.6			22.87	22.4	21.56	21.48	21.7	22.1	21.3	22.8		23.1	21.1	24	22.5	20.8
Sex distribution	Control	AgRP-Gq	POMC-Gi	AgRP-Gq;POMC-Gi
Males	18	16	19	13
Females	16	20	20	18
	MALES
Mixed-effects model (REML)	Matching: Stacked									Matching: Stacked
Assume sphericity?	No									No
Alpha	0.05									0.05
Fixed effects (type III)	P value	P value summary	Statistically significant (P < 0,05)?	F (DFn, DFd)	Geisser-Greenhouse's epsilon					P value	P value summary	Statistically significant (P < 0,05)?	F (DFn, DFd)	Geisser-Greenhouse's epsilon
Time	<0,0001	****	Yes	F (2,674, 89,14) = 28,74	0.8914					<0,0001	****	Yes	F (2,273, 127,3) = 32,27	0.7577
Column Factor	0.8189	ns	No	F (3, 62) = 0,3088						0.02	*	Yes	F (3, 71) = 3,492
Time x Column Factor	0.6629	ns	No	F (9, 100) = 0,7494						0.8278	ns	No	F (9, 168) = 0,5606
Random effects	SD	Variance								SD	Variance
Subject	1.758	3.091								1.108	1.227
Residual	1.408	1.982								1.304	1.701
Was the matching effective?
Chi-square, df	60,57, 1									42,09, 1
P value	<0,0001									<0,0001
P value summary	****									****
Is there significant matching (P < 0.05)?	Yes									Yes
Data summary
Number of columns (Column Factor)	4									4
Number of rows (Time)	4									4
Number of subjects (Subject)	66									75
Number of missing values	86									45
[truncated: 30 more columns]

## Sheet: Extended data 2b
Extended data 2b		MALES						MALES							FEMALES						FEMALES
		Lean mass						Fat mass							Lean mass						Fat mass
	n (mice)	Control	AgRP-Gq	POMC-Gi	AgRP-Gq;POMC-Gi			Control	AgRP-Gq	POMC-Gi	AgRP-Gq;POMC-Gi				Control	AgRP-Gq	POMC-Gi	AgRP-Gq;POMC-Gi			Control	AgRP-Gq	POMC-Gi	AgRP-Gq;POMC-Gi
	1	63.7454	67.5188	69.187	56.3971			17.3818	14.6241	10.3252	11.4706				60.4367	57.8151	59	54.3277			17.6856	20.9244	16.2281	18.2379
	2	62.2927	62.2596	55.5263	55.7308			18	16.7308	16.2281	10.2692				61.8919	56.32	55	60.1762			17.3874	22.76	19.0351	20.5983
	3	69.6835	70.4233	56.7136	67.101			15.57	18.3069	17.3615	17.2313				61.2554	67.9	58	59.1453			18.7446	14	13.0435	25.229
	4	60.4367	58.3746	61.0175	63.9			15	14.5283	14.0351	16.3				62.9004	67	62	57.4427			16.8398	15.7	18	16.3
	5	61.8919	69.7799	51.6117	60.1762			17.6856	20.5983	15.1282	17.1849				59.3421	58.45	61.6	58.9			16.886	17.5	16.2	15.8
	6	61.2554	60.5167	54.529	59.1453			17.3874	17.56	13.0435	18.2379				66.7						15.9
	7	62.9004		61.1281	57.4427			18.7446		14.67	15.45				58.8						23.4
	8	59.3421						16.8398
	9	66.7						16.886
	10	58.8						15.9
Sex distribution	Control	AgRP-Gq	POMC-Gi	AgRP-Gq;POMC-Gi
Males	10	6	7	7
Females	7	5	5	5
ANOVA summary
F	2.551							2.618							1.457						0.6749
P value	0.0774							0.0722							0.2597						0.5786
P value summary	ns							ns							ns						ns
Significant diff. among means (P < 0.05)?	No							No							No						No
R squared	0.2274							0.232							0.1954						0.1011
Brown-Forsythe test
F (DFn, DFd)	0,9708 (3, 26)							1,137 (3, 26)							1,056 (3, 18)						0,6880 (3, 18)
P value	0.4215							0.3526							0.3921						0.571
P value summary	ns							ns							ns						ns
Are SDs significantly different (P < 0.05)?	No							No							No						No
Bartlett's test
Bartlett's statistic (corrected)	2.336							6.369							4.069						1.622
P value	0.5056							0.095							0.2541						0.6544
P value summary	ns							ns							ns						ns
Are SDs significantly different (P < 0.05)?	No							No							No						No
ANOVA table	SS	DF	MS	F (DFn, DFd)	P value			SS	DF	MS	F (DFn, DFd)	P value			SS	DF	MS	F (DFn, DFd)	P value		SS	DF	MS	F (DFn, DFd)	P value
Treatment (between columns)	158.1	3	52.71	F (3, 26) = 2,551	P=0,0774			38.33	3	12.78	F (3, 26) = 2,618	P=0,0722			52.56	3	17.52	F (3, 18) = 1,457	P=0,2597		19.08	3	6.361	F (3, 18) = 0,6749	P=0,5786
Residual (within columns)	537.2	26	20.66					126.9	26	4.881					216.5	18	12.03				169.7	18	9.426
Total	695.3	29						165.2	29						269	21					188.7	21
Data summary
Number of treatments (columns)	4							4							4						4
Number of values (total)	30							30							22						22

## Sheet: Extended data 2c_curves
Exended data 2c
		Control mice (n=10 mice)															AgRP-Gq (n=10 mice)															POMC-Gi (n=11 mice)															AgRP-Gq;POMC-Gi (n=11 mice)
	06:00	0	0	0	0	0	0	0	0	0	0						0	0	0	0	0	0	0	0	0							0	0	0	0	0	0	0	0	0	0	0					0.005	0.015	0.075
	06:20	0.005	0.005	0	0	0	0	0.05	0.005	0	0						0.01	0.055	0.005	0	0	0	0	0	0							0	0	0.24	0	0	0	0	0	0	0	0.09					0.005	0.015	0.09
	06:40	0.005	0.005	0	0	0.01	0	0.07	0.01	0.01	0.74						0.01	0.06	0.005	0	0	0	0	0	0							0	0	0.24	0.1	0	0	0	0	0	0	0.09					0.015	0.02	0.09
	07:00	0.005	0.005	0	0	0.06	0	0.1	0.085	0.01	1.04						0.015	0.06	0.005	0	0.065	0	0	0.04	0							0	0.01	0.24	0.105	0	0	0	0	0	0	0.09					0.02	0.02	0.145
	07:20	0.055	0.005	0.075	0	0.125	0	0.1	0.095	0.02	1.04						0.015	0.06	0.005	0.2	0.065	0	0	0.04	0							0	0.015	0.24	0.105	0	0	0	0	0	0	0.09					0.02	0.12	0.17
	07:40	0.2	0.005	0.075	0	0.13	0	0.16	0.095	0.03	1.04						0.015	0.06	0.005	0.2	0.065	0	0	0.04	0.02							0	0.015	0.255	0.105	0.02	0	0	0	0	0.02	0.09					0.02	0.15	0.17
	08:00	0.2	0.025	0.08	0.005	0.135	0	0.21	0.16	0.04	1.04						0.055	0.12	0.005	0.275	0.065	0	0	0.04	0.31							0.005	0.015	0.255	0.105	0.02	0	0	0	0	0.02	0.09					0.02	0.15	0.2
	08:20	0.2	0.025	0.08	0.015	0.135	0	0.21	0.215	0.04	1.21						0.055	0.125	0.005	0.275	0.065	0	0	0.04	0.31							0.005	0.025	0.255	0.105	0.02	0	0	0	0	0.02	0.09					0.02	0.15	0.23
	08:40	0.345	0.025	0.08	0.015	0.135	0	0.21	0.22	0.04	1.24						0.055	0.125	0.005	0.275	0.065	0	0	0.04	0.31							0.005	0.03	0.255	0.155	0.02	0	0	0	0	0.02	0.09					0.025	0.25	0.235
	09:00	0.35	0.055	0.08	0.015	0.175	0	0.335	0.22	0.05	1.24						0.055	0.125	0.005	0.275	0.065	0	0	0.04	0.31							0.005	0.03	0.255	0.155	0.02	0	0	0	0.02	0.02	0.09					0.025	0.25	0.3
	09:20	0.355	0.055	0.08	0.015	0.175	0	0.335	0.225	0.05	1.24						0.055	0.125	0.005	0.275	0.065	0.04	0	0.04	0.31							0.01	0.075	0.53	0.3	0.02	0	0	0	0.02	0.02	0.09					0.025	0.25	0.305
	09:40	0.355	0.055	0.19	0.015	0.175	0	0.335	0.285	0.06	1.24						0.065	0.135	0.005	0.355	0.065	0.04	0.06	0.09	0.31							0.01	0.075	0.605	0.3	0.02	0	0.06	0.01	0.07	0.09	0.09					0.025	0.35	0.315
	10:00	0.36	0.055	0.205	0.02	0.21	0	0.4	0.285	0.07	1.24						0.085	0.36	0.02	0.355	0.205	0.04	0.06	0.09	0.31							0.01	0.105	0.605	0.3	0.02	0	0.06	0.01	0.07	0.12	0.09					0.025	0.37	0.37
	10:20	0.41	0.055	0.205	0.02	0.21	0	0.425	0.335	0.07	1.24						0.085	0.36	0.025	0.45	0.205	0.04	0.07	0.2	0.31							0.01	0.115	0.605	0.43	0.02	0	0.06	0.01	0.07	0.12	0.09					0.165	0.415	0.4
	10:40	0.41	0.075	0.205	0.045	0.21	0	0.435	0.37	0.08	1.26						0.085	0.36	0.025	0.54	0.205	0.105	0.07	0.21	0.31							0.025	0.115	0.605	0.505	0.02	0	0.07	0.01	0.1	0.12	0.09					0.22	0.415	0.425
	11:00	0.42	0.08	0.205	0.155	0.275	0.03	0.49	0.565	0.08	1.26						0.105	0.36	0.025	0.54	0.21	0.2	0.07	0.21	0.31							0.025	0.165	0.605	0.68	0.02	0	0.08	0.01	0.1	0.12	0.09					0.22	0.415	0.44
	11:20	0.42	0.08	0.205	0.155	0.3	0.03	0.555	0.575	0.09	1.26						0.115	0.36	0.025	0.54	0.21	0.205	0.07	0.3	0.31							0.025	0.225	0.64	0.685	0.02	0	0.19	0.01	0.1	0.12	0.09					0.22	0.415	0.445
	11:40	0.48	0.08	0.25	0.155	0.3	0.045	0.555	0.58	0.09	1.26						0.125	0.36	0.035	0.62	0.21	0.205	0.07	0.3	0.31							0.025	0.27	0.64	0.685	0.02	0	0.19	0.01	0.16	0.16	0.09					0.27	0.415	0.445
	12:00	0.48	0.08	0.31	0.155	0.305	0.15	0.555	0.72	0.14	1.26						0.13	0.36	0.035	0.62	0.21	0.205	0.07	0.3	0.31							0.025	0.27	0.64	0.685	0.02	0	0.19	0.01	0.17	0.16	0.09					0.355	0.415	0.445
	12:20	0.55	0.08	0.37	0.155	0.345	0.155	0.555	0.72	0.16	1.32						0.13	0.36	0.035	0.62	0.29	0.345	0.07	0.3	0.31							0.025	0.27	0.74	0.685	0.02	0	0.19	0.01	0.17	0.17	0.17					0.355	0.48	0.53
	12:40	0.555	0.08	0.375	0.19	0.345	0.155	0.56	0.73	0.16	1.32						0.13	0.36	0.035	0.685	0.33	0.345	0.2	0.43	0.31							0.025	0.27	0.74	0.685	0.02	0	0.19	0.01	0.17	0.19	0.19					0.36	0.48	0.56
	13:00	0.555	0.08	0.405	0.36	0.37	0.155	0.56	0.73	0.17	1.32						0.13	0.39	0.25	0.78	0.33	0.345	0.2	0.43	0.31							0.03	0.27	0.74	0.685	0.02	0	0.36	0.01	0.17	0.19	0.19					0.36	0.58	0.56
	13:20	0.555	0.085	0.44	0.36	0.475	0.155	0.67	0.745	0.17	1.32						0.135	0.435	0.275	0.78	0.33	0.345	0.2	0.43	0.31							0.035	0.46	0.75	0.695	0.02	0	0.37	0.01	0.17	0.34	0.19					0.36	0.64	0.56
	13:40	0.565	0.085	0.44	0.36	0.475	0.18	0.675	0.745	0.18	1.32						0.135	0.435	0.275	0.78	0.43	0.345	0.2	0.43	0.31							0.04	0.485	0.755	0.745	0.02	0	0.41	0.01	0.31	0.34	0.21					0.54	0.645	0.565
	14:00	0.565	0.085	0.44	0.36	0.48	0.23	0.675	0.75	0.19	1.32						0.265	0.52	0.275	0.895	0.44	0.365	0.2	0.43	0.32							0.04	0.485	0.755	0.755	0.11	0	0.41	0.01	0.31	0.34	0.21					0.54	0.645	0.565
	14:20	0.61	0.09	0.53	0.36	0.48	0.23	0.7	0.805	0.19	1.32						0.265	0.52	0.35	0.895	0.445	0.41	0.2	0.43	0.33							0.04	0.485	0.98	0.76	0.11	0	0.41	0.01	0.32	0.34	0.21					0.54	0.655	0.75
	14:40	0.62	0.11	0.55	0.36	0.48	0.295	0.74	0.865	0.2	1.33						0.27	0.525	0.35	1.03	0.445	0.41	0.2	0.43	0.33							0.17	0.5	0.985	0.83	0.11	0	0.55	0.01	0.32	0.57	0.21					0.54	0.665	0.85
	15:00	0.62	0.11	0.565	0.375	0.485	0.295	0.805	0.87	0.2	1.37						0.29	0.53	0.35	1.03	0.48	0.41	0.2	0.59	0.48							0.24	0.505	0.985	0.83	0.18	0	0.55	0.01	0.41	0.57	0.21					0.655	0.665	0.85
	15:20	0.62	0.13	0.62	0.38	0.485	0.35	0.81	0.91	0.21	1.38						0.39	0.61	0.39	1.13	0.485	0.41	0.2	0.59	0.5							0.24	0.635	1.19	0.83	0.26	0	0.61	0.01	0.42	0.57	0.21					0.78	0.69	0.85
	15:40	0.625	0.17	0.68	0.38	0.58	0.355	0.81	0.97	0.23	1.39						0.395	0.615	0.41	1.13	0.565	0.41	0.2	0.59	0.5							0.24	0.645	1.305	0.89	0.27	0.04	0.74	0.01	0.56	0.63	0.21					0.78	0.74	0.85
	16:00	0.77	0.17	0.685	0.38	0.58	0.445	0.865	0.975	0.24	1.39						0.395	0.62	0.41	1.28	0.615	0.415	0.2	0.59	0.5							0.24	0.85	1.31	0.935	0.27	0.04	0.77	0.01	0.56	0.63	0.31					0.78	0.75	0.85
	16:20	0.78	0.17	0.76	0.385	0.63	0.445	0.865	1.045	0.25	1.58						0.42	0.735	0.41	1.28	0.615	0.5	0.2	0.59	0.52							0.39	0.86	1.385	0.935	0.27	0.04	0.77	0.01	0.56	0.63	0.32					0.78	0.94	0.85
	16:40	0.78	0.27	0.91	0.425	0.64	0.575	0.955	1.055	0.26	1.58						0.42	0.74	0.41	1.355	0.64	0.59	0.2	0.59	0.62							0.395	0.925	1.395	0.94	0.27	0.04	0.77	0.01	0.56	0.79	0.43					0.84	0.955	0.98
	17:00	0.835	0.34	0.995	0.425	0.68	0.575	1.01	1.15	0.39	1.58						0.54	0.74	0.46	1.355	0.715	0.59	0.2	0.67	0.63							0.395	0.93	1.395	1.025	0.56	0.14	0.89	0.01	0.73	0.79	0.44					0.975	0.99	0.99
	17:20	0.905	0.37	0.995	0.5	0.755	0.71	1.015	1.16	0.4	1.58						0.61	0.82	0.46	1.355	0.755	0.65	0.29	0.68	0.75							0.395	1	1.395	1.025	0.56	0.16	0.9	0.01	0.73	0.8	0.55					1.065	1.04	1.07
	17:40	1.05	0.515	1.035	0.5	0.825	0.715	1.13	1.25	0.46	1.7						0.665	0.905	0.46	1.415	0.79	0.665	0.3	0.68	0.78							0.53	1.125	1.395	1.155	0.56	0.16	1.01	0.01	0.73	0.85	0.7					1.075	1.175	1.115
	18:00	1.09	0.61	1.095	0.58	0.9	0.82	1.18	1.28	0.57	1.94						0.77	0.955	0.705	1.415	0.87	0.81	0.3	0.78	0.98							0.725	1.23	1.565	1.21	0.66	0.47	1.55	0.01	0.92	1.18	0.8					1.34	1.19	1.23
	18:20	1.165	0.72	1.26	0.695	1.01	0.87	1.28	1.485	0.69	2						0.885	1.235	0.705	1.575	0.945	0.925	0.46	0.8	1.28							0.79	1.45	1.7	1.36	0.92	0.48	1.6	0.11	0.92	1.18	1.26					1.935	1.32	1.53
	18:40	1.335	1.09	1.5	0.925	1.23	1.035	1.385	1.715	0.9	2.33						1.06	1.39	0.78	1.92	1.11	1.185	0.91	0.91	1.55							1.16	1.76	1.845	1.45	1.08	0.63	1.65	0.2	1.1	1.18	1.67					2.275	1.51	1.595
	19:00	1.655	1.31	1.61	1.07	1.36	1.17	1.52	2.01	0.99	2.34						1.265	1.58	0.84	2.13	1.285	1.33	0.91	1.13	1.74							1.43	1.975	2	1.845	1.21	0.72	1.66	0.32	1.26	1.32	1.83					2.295	1.585	1.74
	19:20	1.785	1.45	1.825	1.445	1.545	1.24	1.685	2.085	1.19	2.55						1.465	1.72	1.16	2.35	1.31	1.465	1.03	1.32	1.92							1.68	2.065	2.035	1.845	1.28	1	1.7	0.44	1.39	1.61	2.21					2.555	1.835	2.225
	19:40	1.785	1.575	2.005	1.585	1.76	1.46	1.9	2.19	1.4	2.76						1.66	1.98	1.22	2.495	1.5	1.69	1.21	1.46	2							1.93	2.26	2.285	1.87	1.48	1	1.87	0.59	1.41	1.61	2.55					2.585	2.01	2.235
	20:00	1.94	1.78	2.305	1.94	1.785	1.615	2.07	2.335	1.7	2.76						1.91	2.055	1.42	2.575	1.635	1.715	1.39	1.59	2.29							2.205	2.575	2.925	2.03	1.48	1.22	1.87	0.9	1.99	1.92	2.93					2.63	2.115	2.33
	20:20	2.05	1.86	2.455	2.125	1.835	1.69	2.215	2.385	1.71	2.97						1.935	2.2	2.05	2.65	1.825	1.715	1.54	1.86	2.62							2.56	2.69	2.925	2.03	1.8	1.22	2.18	0.9	2.01	2.1	2.94					2.63	2.235	2.33
	20:40	2.27	1.985	2.51	2.175	1.92	1.775	2.365	2.72	1.73	3.03						2.315	2.39	2.18	2.65	1.995	1.925	1.79	1.92	2.77							2.78	2.88	3.19	2.205	1.84	1.42	2.43	0.98	2.14	2.37	3.11					2.695	2.34	2.33
	21:00	2.36	2.125	2.72	2.285	1.97	1.96	2.57	2.82	1.82	3.06						2.315	2.5	2.595	2.93	2.01	2.03	1.84	1.99	2.77							2.94	2.925	3.49	2.245	1.86	1.69	2.5	1.08	2.23	2.37	3.21					2.815	2.38	2.42
	21:20	2.53	2.44	2.815	2.405	2.17	2.085	2.885	2.83	1.82	3.24						2.38	2.67	2.675	2.995	2.075	2.105	2.09	2.17	2.96							3.075	3.175	3.505	2.48	2.33	1.75	2.69	1.64	2.28	2.49	3.39					2.83	2.44	2.51
	21:40	2.62	3.02	2.905	2.54	2.35	2.185	2.885	2.965	1.82	3.42						2.48	2.77	2.695	3	2.235	2.13	2.28	2.17	3.06							3.24	3.345	3.7	2.545	2.33	1.76	2.88	1.64	2.49	2.94	3.7					2.92	2.665	2.63
	22:00	2.725	3.345	3.14	2.81	2.415	2.275	2.955	3.1	2.07	3.42						2.79	2.855	2.83	3.035	2.33	2.24	2.38	2.38	3.34							3.485	3.355	3.84	2.61	2.37	1.76	2.9	1.64	2.76	2.99	4.01					3.1	2.755	2.78
	22:20	2.955	3.4	3.265	2.88	2.465	2.375	3.04	3.205	2.17	3.62						2.79	3	2.935	3.26	2.43	2.27	2.47	2.54	3.57							3.635	3.525	3.955	2.645	2.38	1.76	2.9	1.65	2.76	3.13	4.11					3.265	2.815	2.8
	22:40	2.955	3.985	3.505	2.94	2.47	2.635	3.075	3.235	2.35	4						2.92	3.025	3.025	3.36	2.7	2.39	2.69	2.61	3.57							3.72	3.84	3.955	2.95	2.62	2.02	3.16	1.65	2.88	3.14	4.19					3.33	2.965	2.895
	23:00	3.01	4.01	3.56	3.09	2.5	2.715	3.215	3.29	2.49	4.08						2.92	3.025	3.115	3.41	2.71	2.405	2.76	2.61	3.57							3.885	4	4.025	3.245	2.63	2.5	3.25	1.89	3.07	3.14	4.76					3.335	3.085	3.02
	23:20	3.205	4.065	3.655	3.3	2.81	2.8	3.22	3.355	2.49	4.08						3.055	3.1	3.47	3.57	2.71	2.495	3.13	2.64	3.78							4.035	4.065	4.08	3.405	2.87	2.72	3.26	2.21	3.25	3.3	4.78					3.56	3.32	3.04
	23:40	3.34	4.19	3.72	3.39	2.825	2.83	3.35	3.48	2.49	4.08						3.165	3.235	4.075	3.765	2.845	2.525	3.26	2.88	3.86							4.575	4.11	4.24	3.46	2.92	2.81	3.26	2.24	3.25	3.52	4.79					3.635	3.475	3.385
	00:00	3.385	4.215	3.725	3.445	2.895	2.84	3.47	3.53	2.72	4.08						3.38	3.29	4.37	3.78	2.885	2.59	3.45	2.98	3.88							4.685	4.355	4.36	3.535	2.94	2.9	3.45	2.38	3.58	3.52	4.79					3.76	3.64	3.415
	00:20	3.385	4.215	3.815	3.45	2.895	2.85	3.47	3.665	2.76	4.5						3.47	3.29	4.375	3.88	2.895	2.665	3.45	2.98	4.27							4.685	4.425	4.585	3.62	3.07	2.93	3.46	2.38	3.71	3.53	4.79					3.84	3.64	3.435
	00:40	3.42	4.59	3.86	3.64	2.97	2.85	3.68	3.75	2.76	4.94						3.51	3.555	4.375	4.045	2.945	2.765	3.48	2.98	4.28							4.685	4.43	4.585	3.825	3.2	3.06	3.76	2.38	3.71	3.73	4.79					4.015	3.64	3.435
	01:00	3.685	4.7	3.985	3.955	3	2.93	3.78	3.795	2.99	5						3.54	3.595	4.5	4.045	3.02	2.81	3.54	2.98	4.51							4.94	4.69	4.585	3.875	3.21	3.06	3.77	2.38	3.71	3.81	4.87					4.02	3.645	3.485
	01:20	3.78	4.705	4.125	4.16	3.065	3.045	3.805	4.035	2.99	5						3.555	3.595	4.505	4.135	3.21	2.975	3.54	3.49	4.67							4.94	4.7	4.715	3.92	3.39	3.06	4.05	2.6	3.84	3.94	4.95					4.19	3.65	3.565
	01:40	3.78	4.8	4.255	4.16	3.15	3.13	3.84	4.09	2.99	5.01						3.6	3.595	4.535	4.135	3.255	3.01	3.54	3.53	4.67							5.13	4.845	4.795	3.92	3.82	3.06	4.13	2.6	3.84	3.94	4.95					4.19	3.715	3.565
	02:00	3.78	4.855	4.29	4.175	3.185	3.195	3.885	4.09	3.15	5.01						3.64	3.675	4.795	4.135	3.29	3.01	3.54	3.53	4.67							5.49	4.845	4.83	4.065	3.82	3.28	4.13	2.88	3.84	3.94	5.28					4.345	3.785	3.875
	02:20	4.07	4.98	4.29	4.28	3.19	3.33	3.955	4.18	3.16	5.02						3.935	3.84	4.975	4.285	3.3	3.095	3.72	3.53	4.88							5.565	4.845	5.07	4.2	3.82	3.38	4.17	2.88	4.07	4.11	5.67					4.35	3.785	4.06
	02:40	4.17	5.125	4.405	4.37	3.25	3.38	4.09	4.245	3.42	5.22						3.935	3.93	5.025	4.4	3.455	3.19	3.92	3.53	4.88							5.565	5.055	5.07	4.335	3.82	3.38	4.18	2.88	4.1	4.3	5.69					4.525	3.89	4.065
	03:00	4.175	5.14	4.51	4.375	3.45	3.38	4.09	4.28	3.44	5.22						4.045	3.93	5.03	4.465	3.495	3.195	3.95	3.72	4.88							5.725	5.22	5.255	4.55	3.82	3.38	4.18	2.88	4.1	4.3	5.69					4.525	3.935	4.09
	03:20	4.255	5.175	4.625	4.45	3.45	3.42	4.17	4.43	3.45	5.22						4.045	4.025	5.03	4.465	3.495	3.28	3.97	3.76	4.88							6.225	5.255	5.57	4.615	3.82	3.38	4.43	2.88	4.1	4.3	5.7					4.69	4	4.11
	03:40	4.475	5.3	4.83	4.625	3.505	3.525	4.205	4.485	3.47	5.45						4.17	4.165	5.135	4.465	3.53	3.28	4.36	3.77	5.06							6.295	5.49	5.65	4.84	3.82	3.54	4.45	3.18	4.48	4.63	5.84					4.69	4.18	4.19
	04:00	4.48	5.39	4.84	4.79	3.615	3.605	4.455	4.53	3.6	5.45						4.17	4.17	5.49	4.465	3.715	3.345	4.36	3.77	5.06							6.555	5.625	5.67	4.895	3.83	3.55	4.61	3.2	4.51	4.63	5.87					4.765	4.33	4.425
	04:20	4.57	5.475	4.855	4.92	3.655	3.74	4.55	4.645	3.65	5.45						4.43	4.24	5.64	4.645	3.715	3.48	4.36	3.99	5.25							6.615	5.625	5.67	4.895	4.09	3.55	4.62	3.55	5	4.63	5.87					4.81	4.425	4.53
	04:40	4.57	5.51	4.955	5.155	3.655	3.795	4.55	4.715	3.79	5.48						4.525	4.405	5.745	4.92	3.775	3.48	4.36	3.99	5.25							6.775	5.905	5.79	5.055	4.09	4.01	4.85	3.56	5.16	4.73	5.87					4.86	4.535	4.53
	05:00	4.975	5.655	5.105	5.16	3.825	3.84	4.78	4.825	3.86	5.48						4.525	4.46	5.955	5.005	3.865	3.55	4.77	4	5.25							7.055	5.935	5.81	5.175	4.09	4.19	4.89	3.56	5.16	4.75	5.87					4.975	4.56	4.615
	05:20	5.015	5.745	5.15	5.23	3.93	3.96	4.785	4.825	3.86	5.67						4.6	4.545	6.98	5.105	3.91	3.635	4.77	4	5.38							7.36	5.94	6.07	5.23	4.09	4.26	4.89	3.56	5.16	4.75	5.87					4.98	4.715	4.635
	05:40	5.015	5.85	5.295	5.32	4	3.98	4.79	4.83	4.13	5.67						4.795	4.605	7	5.12	3.955	3.845	4.78	4.23	5.62							7.525	6.02	6.27	5.555	4.31	4.26	5.08	3.56	5.24	4.96	5.87					5.08	4.72	4.75
	06:00	5.07	5.85	5.37	5.32	4	4.005	4.79	4.9	4.13	5.67						4.8	4.72	7.185	5.12	4.04	3.845	4.78	4.28	5.62							7.525	6.065	6.27	5.575	4.32	4.26	5.08	3.56	5.24	4.99	5.87					5.08	4.74	4.75
Sex distribution	Control	AgRP-Gq	POMC-Gi	AgRP-Gq;POMC-Gi
Males	10	9	11	11
Females	11	11	10	10
Two-way RM ANOVA	Matching: Stacked									Matching: Stacked
Assume sphericity?	No									No
Alpha	0.05									0.05
Source of Variation	% of total variation	P value	P value summary	Significant?	Geisser-Greenhouse's epsilon					% of total variation	P value	P value summary	Significant?	Geisser-Greenhouse's epsilon
Interaction	0.2778	0.1435	ns	No						0.2364	0.9999	ns	No
Time	91.56	<0,0001	****	Yes	0.02281					91.24	<0,0001	****	Yes	0.02936
Column Factor	0.07438	0.8744	ns	No						0.1684	0.6249	ns	No
Subject	3.977	<0,0001	****	Yes						3.61	<0,0001	****	Yes
ANOVA table	SS	DF	MS	F (DFn, DFd)	P value					SS	DF	MS	F (DFn, DFd)	P value
Interaction	26.26	216	0.1216	F (216, 2664) = 1,108	P=0,1435					19.89	216	0.09208	F (216, 2736) = 0,6732	P=0,9999
Time	8657	72	120.2	F (1,642, 60,75) = 1095	P<0,0001					7676	72	106.6	F (2,114, 80,33) = 779,3	P<0,0001
Column Factor	7.033	3	2.344	F (3, 37) = 0,2307	P=0,8744					14.16	3	4.721	F (3, 38) = 0,5907	P=0,6249
Subject	376.1	37	10.16	F (37, 2664) = 92,59	P<0,0001					303.7	38	7.992	F (38, 2736) = 58,43	P<0,0001
Residual	292.4	2664	0.1098							374.3	2736	0.1368
Data summary
Number of columns (Column Factor)	4									4
Number of rows (Time)	73									73
Number of subjects (Subject)	41									42
[truncated: 50 more columns]

## Sheet: Extended data 2c_bars
		MALES						FEMALES
	n (mice)	Control	AgRP-Gq	POMC-Gi	AgRP-Gq;POMC-Gi			Control	AgRP-Gq	POMC-Gi	AgRP-Gq;POMC-Gi
	1	5.07	4.8	7.525	5.08			3.875	6.105	5.4	4.405
	2	5.85	4.72	6.065	4.74			3.675	5.25	2.51	4.66
	3	5.37	7.185	6.27	4.75			4.295	3.66	5.86	4.715
	4	5.32	5.12	5.575	4.18			6.925	3.975	5.35	4.66
	5	4	4.04	4.32	5.42			4.275	5.07	5.125	4.175
	6	4.005	3.845	4.26	4.44			4.665	4.32	3.825	5.08
	7	4.79	4.78	5.08	5.68			4.795	4.68	4.805	4.055
	8	4.9	4.28	3.56	4.72			3.965	5.98	4.13	5.4
	9	4.13	5.62	5.24	4.68			4.495	4.52	4.72	4.13
	10	5.67		4.99	4.64			3.26	3.79	3.87	4.66
	11			5.87	6.71			5.4	4.64
Sex distribution	Control	AgRP-Gq	POMC-Gi	AgRP-Gq;POMC-Gi
Males	10	9	10	10
Females	11	11	10	10
ANOVA summary
F	0.5373							0.1312
P value	0.6597							0.9409
P value summary	ns							ns
Significant diff. among means (P < 0.05)?	No							No
R squared	0.04174							0.01025
Brown-Forsythe test
F (DFn, DFd)	0,7474 (3, 37)							1,121 (3, 38)
P value	0.5308							0.3526
P value summary	ns							ns
Are SDs significantly different (P < 0.05)?	No							No
Bartlett's test
Bartlett's statistic (corrected)	3.176							6.427
P value	0.3653							0.0926
P value summary	ns							ns
Are SDs significantly different (P < 0.05)?	No							No
ANOVA table	SS	DF	MS	F (DFn, DFd)	P value			SS	DF	MS	F (DFn, DFd)	P value
Treatment (between columns)	1.276	3	0.4252	F (3, 37) = 0,5373	P=0,6597			0.2788	3	0.09292	F (3, 38) = 0,1312	P=0,9409
Residual (within columns)	29.28	37	0.7914					26.91	38	0.7082
Total	30.56	40						27.19	41
Data summary
Number of treatments (columns)	4							4
Number of values (total)	41							42

## Sheet: Extended data 2d_curves
Extended data 2d_curves
		Control mice (n=10 mice)																				AgRP-Gq (n=10 mice)																				POMC-Gi (n=11 mice)
	6:00	0.957	1.009	0.983	1.047	0.999	0.944	0.974	0.974	0.973	0.988											0.974	0.974	0.952	0.991	0.93	0.975															1.038	0.943	1.032	0.981
	6:20	0.956	0.978	0.96	1.022	0.935	0.928	0.958	0.939	0.957	0.977											0.961	0.937	0.928	1.013	0.967	0.912															1.011	0.895	1	0.964
	6:40	0.935	0.929	0.916	1	0.918	0.904	0.934	0.921	0.925	0.951											0.968	0.952	0.897	0.988	0.975	0.881															0.979	0.872	1.01	0.925
	7:00	0.893	0.915	0.886	0.952	0.922	0.892	0.922	0.903	0.91	0.919											0.914	0.91	0.903	0.942	0.952	0.855															0.956	0.858	1.003	0.901
	7:20	0.84	0.916	0.869	0.934	0.918	0.851	0.894	0.942	0.916	0.897											0.893	0.875	0.881	0.892	0.941	0.808															0.93	0.865	0.968	0.896
	7:40	0.829	0.9	0.895	0.898	0.861	0.841	0.905	0.907	0.91	0.891											0.857	0.823	0.867	0.878	0.916	0.829															0.934	0.834	0.936	0.884
	8:00	0.888	0.873	0.877	0.879	0.849	0.818	0.93	0.931	0.906	0.874											0.845	0.84	0.869	0.884	0.882	0.821															0.93	0.844	0.944	0.889
	8:20	0.903	0.874	0.846	0.88	0.845	0.818	0.939	0.931	0.913	0.861											0.829	0.877	0.859	0.944	0.87	0.801															0.938	0.832	0.937	0.869
	8:40	0.897	0.881	0.836	0.858	0.908	0.864	0.966	0.89	0.889	0.856											0.853	0.851	0.859	0.9	0.964	0.861															0.905	0.853	0.913	0.879
	9:00	0.897	0.875	0.833	0.855	0.861	0.821	0.914	0.88	0.893	0.845											0.811	0.827	0.86	0.855	0.904	0.838			0.995												0.892	0.831	0.87	0.871
	9:20	0.895	0.863	0.829	0.823	0.871	0.797	0.913	0.914	0.867	0.826											0.805	0.808	0.843	0.817	0.884	0.793			0.925												0.894	0.825	0.883	0.859
	9:40	0.892	0.853	0.86	0.821	0.859	0.797	0.935	0.892	0.865	0.827											0.805	0.808	0.852	0.81	0.857	0.816	0.791	0.827	0.905												0.902	0.837	0.913	0.895	0.817	0.867	0.893	0.871
	10:00	0.882	0.842	0.885	0.822	0.869	0.789	0.959	0.905	0.901	0.823											0.831	0.827	0.861	0.841	0.849	0.832	0.874	0.864	0.873												0.878	0.843	0.949	0.891	0.862	0.902	0.942	0.887
	10:20	0.87	0.862	0.862	0.811	0.853	0.81	0.928	0.94	0.873	0.816											0.816	0.86	0.874	0.833	0.913	0.824	0.856	0.906	0.937												0.865	0.85	0.945	0.905	0.881	0.925	0.938	0.865
	10:40	0.861	0.837	0.834	0.831	0.842	0.8	0.892	0.956	0.866	0.829											0.798	0.877	0.888	0.853	0.921	0.82	0.864	0.935	0.919												0.878	0.848	0.916	0.888	0.873	0.913	0.901	0.863
	11:00	0.848	0.851	0.826	0.846	0.833	0.821	0.939	0.925	0.868	0.83											0.799	0.847	0.883	0.89	0.894	0.85	0.87	0.906	0.911												0.883	0.823	0.886	0.889	0.851	0.878	0.886	0.858
	11:20	0.832	0.872	0.826	0.868	0.897	0.831	0.928	0.942	0.868	0.838											0.834	0.861	0.87	0.87	0.874	0.9	0.891	0.947	0.896												0.914	0.858	0.9	0.912	0.853	0.917	0.898	0.851
	11:40	0.85	0.856	0.818	0.83	0.893	0.824	0.892	0.929	0.827	0.804											0.826	0.841	0.85	0.847	0.881	0.871	0.89	0.99	0.926												0.896	0.92	0.916	0.878	0.905	0.885	0.849	0.864
	12:00	0.865	0.84	0.852	0.825	0.839	0.873	0.865	0.909	0.804	0.791											0.793	0.832	0.842	0.867	0.863	0.846	0.866	0.906	0.963												0.874	0.902	0.899	0.855	0.905	0.959	0.846	0.888
	12:20	0.855	0.837	0.89	0.813	0.831	0.868	0.878	0.871	0.81	0.798											0.829	0.832	0.855	0.858	0.857	0.847	0.876	0.872	0.899												0.869	0.843	0.911	0.856	0.889	0.981	0.859	0.851
	12:40	0.847	0.834	0.88	0.828	0.872	0.848	0.911	0.869	0.852	0.811											0.809	0.814	0.852	0.855	0.887	0.896	0.879	0.892	0.892												0.876	0.85	0.913	0.841	0.871	0.899	0.839	0.842
	13:00	0.859	0.85	0.863	0.849	0.878	0.862	0.868	0.853	0.85	0.819											0.789	0.838	0.839	0.869	0.894	0.879	0.912	0.996	0.888												0.878	0.823	0.914	0.833	0.86	0.886	0.826	0.842
	13:20	0.863	0.88	0.873	0.862	0.914	0.855	0.888	0.872	0.856	0.82											0.812	0.861	0.908	0.905	0.87	0.859	0.881	0.948	0.921												0.868	0.845	0.917	0.844	0.918	0.94	0.814	0.834
	13:40	0.858	0.885	0.874	0.839	0.894	0.86	0.89	0.89	0.847	0.826											0.821	0.895	0.885	0.897	0.888	0.848	0.856	0.899	0.92												0.903	0.929	0.927	0.848	0.916	0.965	0.801	0.88
	14:00	0.847	0.856	0.866	0.826	0.863	0.888	0.849	0.889	0.839	0.826											0.798	0.859	0.851	0.858	0.902	0.856	0.845	0.901	0.907												0.917	0.951	0.905	0.853	0.911	0.946	0.797	0.931
	14:20	0.836	0.843	0.849	0.809	0.865	0.876	0.905	0.885	0.816	0.83											0.826	0.856	0.853	0.859	0.917	0.872	0.87	0.886	0.901												0.886	0.916	0.896	0.92	0.917	0.907	0.809	0.912
	14:40	0.857	0.863	0.874	0.806	0.864	0.899	0.936	0.917	0.827	0.829											0.825	0.85	0.891	0.88	0.893	0.858	0.882	0.883	0.97												0.886	0.904	0.955	0.918	0.926	0.948	0.806	0.893
	15:00	0.889	0.869	0.875	0.821	0.865	0.882	0.917	0.908	0.851	0.814											0.828	0.821	0.888	0.92	0.876	0.827	0.881	0.926	0.947												0.935	0.86	0.984	0.91	0.949	0.963	0.808	0.92
	15:20	0.891	0.865	0.874	0.828	0.83	0.843	0.898	0.924	0.862	0.808											0.819	0.822	0.891	0.894	0.886	0.811	0.859	0.98	1.071												0.943	0.879	0.947	0.888	0.952	0.984	0.831	0.926
	15:40	0.864	0.872	0.867	0.816	0.882	0.874	0.91	0.882	0.866	0.81											0.89	0.846	0.886	0.901	0.876	0.837	0.858	0.945	0.883												0.946	0.902	0.956	0.89	0.961	0.968	0.832	0.901
	16:00	0.838	0.882	0.885	0.804	0.887	0.895	0.863	0.904	0.854	0.821											0.881	0.836	0.886	0.915	0.899	0.839	0.847	0.922	0.81												0.924	0.919	0.954	0.896	0.992	0.961	0.816	0.942
	16:20	0.873	0.849	0.894	0.812	0.863	0.934	0.885	0.903	0.864	0.844											0.868	0.849	0.877	0.915	0.877	0.858	0.839	0.887	0.818												0.909	0.952	0.94	0.936	0.969	0.909	0.8	0.922
	16:40	0.908	0.88	0.905	0.825	0.892	0.938	0.858	0.884	0.891	0.856											0.853	0.868	0.857	0.932	0.876	0.885	0.865	0.889	0.794												0.929	0.97	0.932	0.895	0.975	0.918	0.817	0.902
	17:00	0.892	0.878	0.912	0.82	0.904	0.983	0.916	0.917	0.9	0.859											0.873	0.889	0.831	0.931	0.874	0.926	0.885	0.878	0.842												0.924	0.955	0.953	0.891	0.911	1.012	0.819	0.903
	17:20	0.914	0.899	0.92	0.823	0.947	0.954	0.895	0.918	0.906	0.887											0.861	0.869	0.846	0.906	0.915	0.948	0.844	0.938	0.903												0.916	0.924	0.938	0.892	0.947	0.956	0.811	0.935
	17:40	0.909	0.924	0.939	0.896	0.991	0.971	0.9	0.934	0.914	0.914											0.912	0.856	0.866	0.883	0.967	0.952	0.897	0.944	0.929												0.919	0.927	0.911	0.901	0.908	0.959	0.812	0.934
	18:00	0.932	0.935	0.94	0.91	0.959	0.977	0.938	0.978	0.928	0.949											0.957	0.918	0.858	0.895	0.967	0.948	0.961	0.919	0.946												0.887	0.964	0.909	0.906	0.93	0.996	0.786	0.888
	18:20	0.972	0.973	0.973	0.945	0.993	1.002	0.98	0.993	0.94	0.931											0.996	0.95	0.925	0.878	0.97	0.981	0.97	0.976	0.973												0.969	0.963	0.942	0.938	0.99	1.027	0.842	0.929
	18:40	0.981	0.991	0.983	0.98	1.009	0.997	0.93	0.997	0.973	0.983											0.995	0.984	0.976	0.892	0.996	0.995	0.992	0.972	1												0.984	1.009	0.96	0.962	0.965	1.04	0.894	0.934
	19:00	1	1.01	0.993	1.027	1.016	1.014	0.978	1.003	1.012	1.032											1.005	0.997	0.988	0.949	1.008	1.006	1.01	1.004	1.015												1.005	1.024	0.995	0.998	0.96	0.988	0.931	0.974
	19:20	1.002	1.02	1.018	1.032	1.032	1.012	0.995	1.021	1.03	1.047											1.033	1.001	0.998	0.978	1.019	1.021	1.008	1.036	1.042												1.04	1.031	1.016	1.01	0.974	1.021	0.976	0.981
	19:40	0.998	1.026	1.018	1.033	1.031	1.037	0.995	1.015	1.045	1.064											1.027	1.019	1.008	0.983	1.037	1.041	1.003	1.048	1.039												1.05	1.053	1.03	1.024	0.996	1.032	0.978	0.992
	20:00	1.024	1.054	1.036	1.055	1.042	1.035	1.023	1.044	1.051	1.071											1.055	1.046	1.02	0.994	1.042	1.041	1.023	1.063	1.048												1.05	1.057	1.043	1.033	1	1.053	0.987	1.013
	20:20	1.018	1.05	1.039	1.068	1.028	1.028	1.014	1.046	1.052	1.076											1.032	1.035	1.018	0.996	1.053	1.036	1.04	1.068	1.033												1.065	1.048	1.047	1.041	1.003	1.067	0.985	1.011
	20:40	1.011	1.044	1.027	1.061	1.039	1.025	1.043	1.056	1.058	1.06											1.041	1.018	1.023	0.982	1.055	1.047	1.035	1.071	1.044												1.072	1.057	1.064	1.029	1.013	1.082	0.99	1.018
	21:00	1.014	1.06	1.029	1.074	1.043	1.022	1.054	1.06	1.066	1.079											1.043	1.02	1.029	0.992	1.053	1.047	1.047	1.094	1.052												1.074	1.05	1.058	1.049	1.05	1.084	1.003	1.022
	21:20	1.015	1.061	1.036	1.077	1.052	1.035	1.051	1.079	1.048	1.084											1.02	1.018	1.026	1.005	1.051	1.037	1.05	1.085	1.058												1.082	1.052	1.055	1.046	1.036	1.083	1.022	1.014
	21:40	1.016	1.05	1.029	1.074	1.051	1.054	1.039	1.065	1.059	1.085											1.038	1.027	1.02	0.993	1.055	1.04	1.045	1.095	1.058												1.081	1.068	1.069	1.055	1.038	1.071	1.017	1.03
	22:00	1.028	1.045	1.035	1.078	1.06	1.041	1.036	1.08	1.074	1.086											1.044	1.039	1.025	0.982	1.053	1.046	1.045	1.096	1.072												1.081	1.066	1.074	1.035	1.026	1.072	1.016	1.034
	22:20	1.021	1.039	1.031	1.085	1.062	1.044	1.041	1.071	1.071	1.084											1.027	1.023	1.029	0.992	1.061	1.053	1.059	1.076	1.056												1.077	1.063	1.066	1.028	1.019	1.074	1.024	1.034
	22:40	1.025	1.048	1.038	1.08	1.055	1.055	1.03	1.07	1.06	1.094											1.044	1.009	1.031	0.993	1.046	1.032	1.045	1.075	1.047												1.106	1.055	1.065	1.042	0.997	1.076	1.024	1.053
	23:00	1.019	1.05	1.025	1.072	1.03	1.039	1.034	1.07	1.059	1.096											1.048	1.008	1.028	0.997	1.063	1.036	1.043	1.067	1.047												1.098	1.051	1.077	1.031	1.009	1.099	1.048	1.062
	23:20	1.027	1.06	1.024	1.081	1.024	1.037	1.03	1.072	1.065	1.087											1.039	0.991	1.021	0.999	1.042	1.025	1.031	1.079	1.063												1.078	1.048	1.078	1.045	1.004	1.083	1.026	1.039
	23:40	1.026	1.055	1.039	1.075	1.024	1.035	1.033	1.069	1.056	1.076											1.034	0.984	1.018	0.994	1.05	1.019	1.059	1.087	1.043												1.083	1.05	1.067	1.034	1.011	1.068	1.034	1.022
	0:00	1.019	1.062	1.042	1.07	1.031	1.017	1.026	1.067	1.052	1.082											1.046	0.985	1.017	0.987	1.044	1.008	1.049	1.065	1.053												1.078	1.045	1.057	1.031	0.984	1.072	1.023	1.053
	0:20	1.011	1.06	1.035	1.068	1.039	1.01	1.03	1.077	1.049	1.093											1.045	1.015	1.021	0.98	1.036	1.003	1.078	1.075	1.072												1.085	1.045	1.059	1.036	1.015	1.08	1.009	1.036
	0:40	1.01	1.051	1.043	1.064	1.01	1.01	1.01	1.072	1.061	1.075											1.016	0.995	1.011	0.992	1.017	1.023	1.067	1.068	1.071												1.083	1.041	1.052	1.035	1.008	1.065	1.013	1.035
	1:00	1.014	1.043	1.037	1.062	1.008	0.976	0.985	1.063	1.045	1.068											1.033	1.002	1.001	0.989	1.019	1.035	1.065	1.058	1.066												1.076	1.043	1.051	1.017	1.029	1.079	0.996	1.015
	1:20	1.015	1.03	1.028	1.064	1.003	1.009	0.94	1.051	1.034	1.066											1.033	0.948	1.017	0.989	1.024	1.016	1.05	1.056	1.059												1.076	1.041	1.047	1.011	1.019	1.077	0.992	1.016
	1:40	1.007	1.033	1.028	1.066	0.995	0.999	0.951	1.045	1.019	1.052											1.045	0.936	1.008	0.978	1.027	1.023	1.052	1.074	1.047												1.08	1.041	1.028	1.021	1.01	1.077	1.001	1.008
	2:00	1.012	1.025	1.038	1.055	0.986	1.018	0.979	1.038	1.033	1.06											1.037	0.934	1.007	0.974	1.023	1.021	1.04	1.079	1.038												1.079	1.035	1.033	1.001	1.004	1.029	1.021	0.992
	2:20	0.994	1.021	1.027	1.051	1.003	1.018	1.004	1.051	1.059	1.069											1.011	0.975	0.998	0.976	1.024	0.994	1.037	1.057	1.053												1.06	1.04	1.03	1.005	1.018	1.008	1	0.996
	2:40	1.011	1.021	0.995	1.032	0.96	1.011	0.996	1.058	1.046	1.066											1.022	0.999	1.008	0.975	1.008	0.988	1.03	1.03	1.059												1.058	1.042	1.047	1.025	1.016	1.04	0.997	1.016
	3:00	1.01	1.018	1.015	1.044	0.962	1.002	0.974	1.056	1.047	1.051											1.04	0.998	1.019	0.972	1.031	0.997	1.03	1.037	1.057												1.074	1.041	1.041	1.013	0.994	1.079	0.932	1.013
	3:20	1.024	1.025	1.017	1.054	0.992	0.976	0.963	1.044	1.056	1.05											1.04	1.006	1.026	0.973	1.029	0.968	1.025	1.073	1.059												1.055	1.033	1.026	1.02	0.943	1.049	0.925	0.956
	3:40	1.005	1.015	1.016	1.047	0.982	0.969	0.978	1.057	1.052	1.059											1.011	0.992	1.014	0.966	0.981	0.97	1.024	1.058	1.053												1.053	1.04	1.047	1.028	0.994	1.034	0.944	0.983
	4:00	1.009	1.009	1.018	1.047	0.991	1.009	0.955	1.048	1.036	1.044											1.022	0.978	1.01	0.938	0.978	0.944	1.039	1.035	1.032												1.063	1.024	1.059	1.005	1.003	1.055	0.989	1.02
	4:20	1.006	1.012	1.034	1.062	1.029	1.012	0.956	1.046	1.026	1.022											0.985	0.98	1.02	0.923	0.998	0.976	1.029	1.009	1.044												1.057	1.038	1.053	1.012	1.015	1.014	1.002	1.025
	4:40	1.016	1.002	1.021	1.069	1	1.014	0.963	1.045	1.034	1.037											1.005	0.984	1.013	0.96	0.968	1.003	1.015	1.048	1.039												1.054	1.024	1.037	1.005	0.992	0.95	1.013	1.012
	5:00	1	0.973	1.011	1.059	0.964	1.047	0.962	1.008	1.022	1.035											1.003	0.991	1.007	0.985	0.969	0.959	1.01	1.033	1.012												1.045	1.038	1.02	1.013	0.982	1.042	1	0.996
	5:20	1.003	1.001	1.002	1.042	0.994	1.017	0.937	1.043	1.019	1.034											1.019	0.979	0.999	0.97	0.994	0.961	1.013	0.979	1.003												1.046	1.026	0.997	1.005	1.01	1.047	0.987	0.965
	5:40	0.996	1.001	1.003	1.039	0.997	1.012	0.978	1.022	1.013	1.021											1.015	0.95	0.982	0.965	0.998	0.975	0.996	0.92	0.99												1.044	1.004	1.014	0.993	0.979	1.02	0.951	0.985
Sex distribution	Control	AgRP-Gq	POMC-Gi	AgRP-Gq;POMC-Gi
Males	10	9	11	11
Females	11	11	10	10
	MALES								FEMALES
Mixed-effects model (REML)	Matching: Stacked								Matching: Stacked
Assume sphericity?	Yes								Yes
Alpha	0.05								0.05
Fixed effects (type III)	P value	P value summary	Statistically significant (P < 0,05)?	F (DFn, DFd)					P value	P value summary	Statistically significant (P < 0,05)?	F (DFn, DFd)
Row Factor	<0,0001	****	Yes	F (72, 2772) = 208,0					<0,0001	****	Yes	F (72, 2888) = 183,1
Column Factor	0.9839	ns	No	F (3, 38) = 0,05242					0.3918	ns	No	F (3, 38) = 1,026
Random effects	SD	Variance							SD	Variance
Subject	0.02287	0.0005229							0.02228	0.0004963
Residual	0.03122	0.0009749							0.03622	0.001312
Was the matching effective?
Chi-square, df	959,2, 1								752,9, 1
P value	<0,0001								<0,0001
P value summary	****								****
Is there significant matching (P < 0.05)?	Yes								Yes
Data summary
Number of columns (Column Factor)	4								4
Number of rows (Row Factor)	73								73
Number of subjects (Subject)	42								42
Number of missing values	180								64
[truncated: 56 more columns]

## Sheet: Extended data 2d_avg
Extended data 2d_averages
	MALES	Control mice (n=10 mice)																				AgRP-Gq (n=9 mice)																				POMC-Gi (n=11 mice)
	Light cycle	0.878	0.878	0.876	0.858	0.884	0.868	0.91	0.91	0.876	0.85											0.847	0.858	0.872	0.891	0.9	0.859	0.867	0.915	0.909												0.915	0.88	0.935	0.89	0.909	0.934	0.842	0.889
	Dark cycle	1.008	1.027	1.02	1.05	1.014	1.017	0.995	1.047	1.038	1.055											1.025	0.993	1.006	0.972	1.022	1.009	1.031	1.046	1.04												1.057	1.038	1.036	1.016	1.001	1.051	0.983	1.005
Sex distribution	Control	AgRP-Gq	POMC-Gi	AgRP-Gq;POMC-Gi
Males	10	9	11	11
Females	11	11	10	10
	MALES							FEMALES
Two-way RM ANOVA	Matching: Stacked							Matching: Stacked
Assume sphericity?	Yes							Yes
Alpha	0.05							0.05
Source of Variation	% of total variation	P value	P value summary	Significant?				% of total variation	P value	P value summary	Significant?
Interaction	0.5607	0.1731	ns	No				0.3048	0.5947	ns	No
Row Factor	87.1	<0,0001	****	Yes				84.37	<0,0001	****	Yes
Column Factor	0.1593	0.8716	ns	No				0.6719	0.3893	ns	No
Subject	8.367	0.0124	*	Yes				8.246	0.1712	ns	No
ANOVA table	SS	DF	MS	F (DFn, DFd)	P value			SS	DF	MS	F (DFn, DFd)	P value
Interaction	0.002305	3	0.0007685	F (3, 37) = 1,753	P=0,1731			0.001495	3	0.0004983	F (3, 38) = 0,6388	P=0,5947
Row Factor	0.3581	1	0.3581	F (1, 37) = 817,0	P<0,0001			0.4137	1	0.4137	F (1, 38) = 530,4	P<0,0001
Column Factor	0.0006548	3	0.0002183	F (3, 37) = 0,2348	P=0,8716			0.003295	3	0.001098	F (3, 38) = 1,032	P=0,3893
Subject	0.0344	37	0.0009298	F (37, 37) = 2,121	P=0,0124			0.04044	38	0.001064	F (38, 38) = 1,364	P=0,1712
Residual	0.01622	37	0.0004384					0.02964	38	0.00078
Difference between row means
Mean of Light cycle	0.8863							0.8651
Mean of Dark cycle	1.019							1.006
Difference between means	-0.1326							-0.1405
SE of difference	0.00464							0.006101
95% CI of difference	-0,1420 to -0,1232							-0,1529 to -0,1282
Data summary
Number of columns (Column Factor)	4							4
Number of rows (Row Factor)	2							2
Number of subjects (Subject)	41							42
[truncated: 57 more columns]

## Sheet: Extended data 2e_curves
		Control mice (n=10 mice)																				AgRP-Gq (n=10 mice)																				POMC-Gi (n=11 mice)
	06:00	14.217	22.717	19.043	18.737	21.218	20.364	13.118	9.429	12.333	15.196											10.358	14.457	18.593	23.012	16.579	13.653	18.352	15.932	11.77												12.874	13.842	18.65	21.558	15.659	15.693	24.632
	06:20	19.83	20.504	18.32	19.285	18.426	19.341	16.71	11.474	17.035	17.893											8.764	15.605	19.849	16.468	14.442	14.941	17.817	12.578	12.041												15.696	14.033	21.237	19.746	14.58	15.385	25.217
	06:40	17.193	19.201	16.332	15.788	15.657	19.275	14.129	8.956	14.292	14.383											8.954	11.608	16.205	18.896	13.653	14.489	15.557	12.496	14.4												12.166	12.655	18.833	17.402	15.879	14.66	19.913
	07:00	14.493	18.023	15.255	13.668	14.749	18.023	12.948	9.905	13.856	14.726											7.426	8.441	15.674	14.644	13.199	13.643	14.62	11.508	11.795												12.034	11.978	17.753	16.809	15.739	14.382	17.986
	07:20	14.663	18.159	22.207	14.98	14.669	16.085	12.86	8.352	13.517	14.627											7.038	8.525	17.213	15.702	15.348	16.834	19.047	12.159	10.488												11.923	12.849	17.322	17.802	13.96	14.08	17.677
	07:40	18.683	16.885	15.094	13.195	16.272	18.927	13.271	9.963	12.667	12.95											6.985	9.144	16.042	14.37	11.833	14.948	15.585	11.976	12.068												13.698	11.836	17.306	16.35	17.278	14.559	19.746
	08:00	14.498	17.774	16.958	13.843	14.496	18.299	11.085	11.453	13.135	14.021											7.257	8	16.488	15.567	12.336	15.796	14.49	13.451	12.041												14.506	12.149	17.425	16.417	15.03	15.852	20.684
	08:20	14.373	17.896	17.139	18.24	13.107	16.86	17.145	8.838	12.624	13.128											7.259	8.462	16.529	18.787	14.223	14.578	13.661	11.622	11.977												13.151	12.432	15.782	16.364	15.331	12.799	17.355
	08:40	16.084	17.523	15.4	15.201	13.774	17.296	11.737	9.54	14.219	14.381											7.669	8.093	14.607	14.402	14.025	14.793	13.14	11.611	11.792												11.422	11.811	16.044	14.868	15.583	13.347	16.544
	09:00	14.678	18.249	13.851	14.191	13.569	14.926	11.728	12.013	12.668	14.501											16.183	14.401	12.16	14.698	13.262	14.01	13.104	10.618	12.064												11.94	12.188	15.711	15.108	16.59	13.153	18.026
	09:20	19.037	19.303	16.081	13.784	14.463	15.344	11.551	8.631	12.867	14.849											13.877	13.578	15.379	14.039	14.782	15.739	15.995	11.656	13.622												13.199	11.176	15.712	15.707	15.188	14.246	17.573
	09:40	14.656	17.635	18.709	13.198	16.937	16.696	11.764	9.884	13.354	14.527	13.093										13.564	14.773	14.583	14.651	13.459	15.384	10.029	8.084	10.239												11.522	11.162	18.609	15.975	16.247	13.166	16.974	13.064
	10:00	15.254	16.464	16.97	12.999	14.863	14.309	11.518	9.585	12.672	13.768	19.174										12.282	14.844	14.01	13.564	12.028	15.912	15.737	12.179	13.336												11.086	12.789	16.831	14.428	15.901	14.089	16.981	12.31
	10:20	19.881	16.574	17.024	13.81	13.167	15.384	12.223	9.715	11.433	14.356	20.403										11.421	13.7	14.728	13.495	12.231	14.309	16.628	12.595	10.862												10.903	13.849	14.959	16.167	14.616	14.026	16.319	13.832
	10:40	16.914	16.459	16.834	17.911	14.141	16.534	12.086	8.39	15.215	15.942	20.215										15.622	15.065	13.496	12.61	13.042	14.377	14.593	12.879	12.385												11.055	10.646	15.967	14.845	18.901	18.665	16.798	12.195
	11:00	13.641	19.162	16.138	14.074	17.556	17.624	12.008	9.656	15.553	13.465	24.999										12.777	13.212	13.862	12.718	14.625	13.882	16.076	11.967	12.238												11.768	11.368	14.68	17.666	19.653	16.172	17.354	12.318
	11:20	14.026	18.776	15.208	13.929	17.432	16.614	12.48	10.36	14.509	14.539	18.011										11.362	12.311	14.275	17.89	13.173	16.487	13.819	12.129	12.499												13.669	13.658	19.437	17.142	17.31	14.648	18.858	16.193
	11:40	14.959	16.926	16.93	13.601	16.652	16.015	11.431	10.224	13.795	14.44	16.108										12.079	11.562	13.674	13.776	12.591	17.179	14.141	13.834	13.161												11.039	12.315	16.524	16.656	16.223	14.116	19.525	13.307
	12:00	13.042	16.344	18.677	13.433	13.789	14.338	12.13	9.654	12.675	14.52	15.698										11.988	11.605	16.454	12.183	13.843	14.438	18.273	11.653	13.419												11.588	12.439	14.897	15.796	15.459	14.382	17.083	11.855
	12:20	14.91	18.955	17.362	13.989	14.711	16.319	11.698	10.382	15.221	19.812	19.952										12.066	11.974	19.55	11.647	11.05	14.644	15.35	11.955	13.376												14.857	14.886	17.663	16.175	15.078	14.247	17.156	12.28
	12:40	17.34	16.768	16.592	18.738	16.169	14.985	12.279	11.812	14.967	16.968	18.35										15.617	13.623	14.285	11.265	11.893	13.938	18.456	12.083	13.921												13.693	13.137	16.395	15.301	14.835	13.562	16.322	11.422
	13:00	14.878	16.34	16.912	17.993	16.423	14.519	11.52	10.078	14.128	14.217	17.355										13.206	12.16	12.912	12.813	12.08	15.897	14.745	11.154	14.056												10.617	13.693	15.97	14.113	15.17	14.18	14.892	13.26
	13:20	14.451	17.199	16.165	16.607	14.948	16.966	12.217	9.214	12.97	13.047	17.439										12.552	13.323	12.671	13.446	12.554	14.532	14.538	11.186	16.588												11.297	12.261	17.519	15.848	14.536	14.358	15.729	12.439
	13:40	15.351	15.632	15.945	13.722	15.009	17.818	12.859	10.252	12.752	13.174	16.192										12.571	13.611	14.327	11.846	12.726	14.18	14.505	11.367	12.67												14.237	14.324	16.525	15.008	14.739	13.772	18.003	10.537
	14:00	13.915	14.31	16.29	13.977	14.169	14.761	12.232	10.065	12.859	13.342	19.973										11.468	12.768	14.775	16.489	14.231	14.253	13.648	11.825	12.53												11.869	12.664	16.643	15.711	15.436	13.711	16.5	12.069
	14:20	13.667	20.201	15.203	15.451	13.337	16.01	11.566	10.575	11.948	13.025	19.374										11.861	10.946	12.084	13.116	12.984	14.706	14.315	13.666	12.92												11.807	13.371	21.254	15.537	13.767	13.133	15.55	11.337
	14:40	14.72	19.806	16.731	13.519	14.883	16.289	17.332	10.084	11.397	15.722	17.837										13.13	16.514	13.038	13.057	12.39	13.067	17.44	11.94	13.115												15.684	12.788	17.066	14.849	14.689	13.653	16.43	15.905
	15:00	17.552	17.198	17.072	14.854	13.512	15.152	13.691	10.406	12.025	14.816	16.651										12.864	13.526	14.219	12.355	13.562	14.282	17.64	11.368	14.397												17.553	12.827	16.675	15.582	14.67	15.141	16.322	11.79
	15:20	15.39	17.497	15.763	12.732	16.344	14.05	11.819	10.719	12.304	13.534	16.504										13.368	11.139	12.964	13.386	12.014	15.508	14.599	10.665	13.421												13.838	10.739	21.301	14.458	18.734	16.733	21.93	11.264
	15:40	14.83	16.506	16.516	12.861	13.081	14.078	11.966	10.421	11.943	13.344	20.612										12.56	11.099	14.157	17.189	14.327	14.438	15.233	13.605	15.347												13.246	10.598	17.37	14.424	16.543	14.731	18.026	16.605
	16:00	15.047	15.157	15.095	12.312	12.386	14.095	10.775	10.15	17.495	17.447	18.119										11.656	12.299	13.146	14.053	14.013	14.287	14.569	12.244	11.748												13.199	14.355	16.673	14.477	15.442	14.71	16.043	11.227
	16:40	15.388	21.62	17.99	16.795	16.51	15.183	11.299	10.276	12.816	14.41	15.742										12.344	10.012	12.729	11.252	12.903	15.777	14.721	17.062	13.206												13.909	11.458	16.732	17.121	15.6	14.12	17.773	11.954
	17:00	14.09	18.461	15.715	15.8	15.752	18.089	11.627	10.006	12.403	14.349	20.732										12.171	12.296	13.901	11.434	13.884	15.34	14.118	13.425	15.588												12.545	12.617	17.831	16.753	15.447	13.808	23.159	11.394
	17:20	18.77	18.176	15.1	15.188	14.795	14.982	10.505	10.292	16.377	17.49	17.968										14.944	12.174	18.272	11.624	12.961	18.458	14.667	11.457	12.202												12.574	13.015	17.274	14.868	14.785	15.849	16.22	12.623
	17:40	14.652	19.769	16.1	15.018	15.225	15.74	10.454	12.796	14.703	13.689	17.502										12.225	13.03	13.704	15.72	14.829	15.855	19.005	12.815	13.016												12.461	12.185	17.517	15.244	15.674	14.682	16.772	12.883
	18:00	18.118	19.144	17.993	14.269	15.437	16.559	11.573	11.217	16.007	17.683	17.644										13.732	11.877	15.185	13.613	14.753	15.442	21.228	15.583	17.32												12.21	12.796	19.491	14.649	15.413	14.17	24.267	11.918
	18:20	16.828	21.192	23.059	21.35	20.476	18.542	12.837	12.928	13.639	20.084	16.917										13.506	16.417	20.511	16.296	20.226	22.268	21.55	13.729	12.84												19.181	16.254	19.01	14.579	17.734	16.114	22.19	13.179
	18:40	20.522	21.409	24.365	20.272	22.125	22.291	13.743	12.746	20.191	20.75	25.702										19.231	16.432	18.541	18.943	14.796	21.122	23.139	14.94	20.44												21.788	16.145	23.67	19.955	19.059	20.453	21.442	18.42
	19:00	17.118	22.507	19.863	19.273	18.857	19.763	14.607	12.003	17.846	22.205	23.822										13.607	17.781	17.635	17.236	15.361	17.295	22.855	15.928	15.578												22.122	16.747	24.873	19.062	21.585	18.921	27.899	16.086
	19:20	22.546	24.567	20.235	20.459	17.133	17.084	12.544	12.178	20.06	21.019	20.74										18.207	19.171	20.234	20.037	14.822	22.951	23.969	15.877	15.456												14.434	16.5	22.78	17.806	21.867	15.409	20.362	18.645
	19:40	19.139	22.179	20.031	16.659	19.465	16.354	12.619	11.538	17.894	20.727	18.805										15.048	14.09	25.31	20.778	13.566	24.237	23.246	13.106	15.444												21.607	14.839	20.985	16.403	16.959	15.734	22.753	17.847
	20:00	15.369	19.779	24.595	19.643	20.685	17.935	15.998	12.632	17.494	20.239	20.962										15.192	21.049	20.301	20.446	12.456	18.512	23.898	15.782	15.737												17.695	16.278	22.715	20.587	18.729	15.983	19.454	17.779
	20:20	18.39	22.91	24.267	25.575	18.16	18.925	11.82	14.181	16.927	20.48	20.39										16.541	22.275	19.085	19.581	17.469	18.86	22.457	14.01	15.137												19.651	18.577	22.283	17.841	22.194	13.774	22.127	19.322
	20:40	23.186	19.651	19.502	19.946	15.622	17.818	12.759	13.597	14.252	18.685	19.09										16.78	17.772	16.943	14.86	14.401	16.999	18.305	16.222	14.018												18.868	16.746	21.27	15.422	19.488	17.286	21.578	15.512
	21:00	18.785	19.905	16.147	20.851	17.013	20.014	12.628	12.75	18.092	21.477	20.479										14.328	13.95	23.279	15.392	15.126	21.512	22.454	18.517	12.596												17.269	14.065	20.896	14.12	18.549	20.154	18.962	16.894
	21:20	15.365	18.441	23.506	16.221	19.035	20.667	15.204	12.394	17.763	22.121	19.617										14.594	20.92	20.16	19.846	14.768	20.1	24.223	15.933	17.538												18.58	14.658	22.334	20.403	16.87	20.205	19.649	14.266
	21:40	19.704	24.188	17.076	21.344	19.773	18.311	14.907	12.981	15.138	18.169	17.606										13.815	19.223	18.564	21.332	17.113	17.663	25.359	12.832	14.784												20.804	17.803	20.173	17.87	16.653	15.705	24.143	16.147
	22:00	23.007	24.341	18.289	21.238	19.373	18.769	14.742	11.5	15.002	16.794	18.484										18.238	15.058	20.159	14.894	15.313	23.681	22.516	15.141	14.723												19.451	15.898	20.295	16.479	16.159	15.109	23.173	17.763
	22:20	23.786	22.752	25.083	20.148	15.512	18.373	12.165	14.282	17.942	22.581	23.315										17.402	13.835	18.125	14.341	18.891	17.972	22.214	17.74	13.55												20.089	14.038	21.991	18.983	19.904	14.483	22.655	15.047
	22:40	19.135	20.288	22.091	17.679	15.929	19.296	15.663	11.923	17.417	22.802	18.397										16.609	14.277	23.414	13.747	16.911	17.762	23.732	14.945	19.451												17.707	16.79	20.329	16.032	22.258	15.747	20.532	13.061
	23:00	16.751	21.744	18.636	19.739	20.288	22.469	15.071	11.828	15.428	19.325	19.363										15.322	14.179	17.672	19.208	15.806	16.296	26.782	13.282	13.886												15.396	16.768	21.919	15.831	21.207	17.44	18.436	15.314
	23:20	15.813	20.019	20.305	21.919	16.45	22.424	16.476	9.974	16.762	23.231	28.574										13.587	19.077	20.326	18.368	14.949	22.477	17.221	17.187	14.153												14.879	15.621	21.639	17.717	17.973	16.635	18.371	15.505
	23:40	23.218	22.819	23.38	19.231	18.717	19.249	11.273	11.108	18.221	17.241	23.332										15.98	17.456	21.261	21.16	16.063	22.675	22.559	15.35	12.938												16.602	14.966	21.429	15.647	16.837	15.341	21.607	11.38
	00:00	22.78	22.662	20.925	16.848	17.534	18.325	12.513	10.036	18.054	18.146	17.896										19.853	15.089	24.951	19.125	15.872	15.124	23.586	12.498	14.553												20.968	15.413	23.442	18.558	17.963	15.498	19.209	13.931
	00:20	18.158	20.615	18.292	17.425	15.022	18.761	16.007	10.693	17.968	21.285	21.647										17.252	13.964	25.215	16.838	15.743	19.124	20.672	15.617	12.427												17.702	15.959	22.366	19.127	16.667	17.094	22.025	14.207
	00:40	15.406	21.776	19.357	18.611	15.237	18.446	14.003	9.978	18.244	23.439	23.692										13.64	12.414	21.13	14.467	13.233	21.369	19.955	15.539	15.458												14.389	14.411	22.035	17.829	19.189	14.33	19.127	11.891
	01:00	19.411	20	17.631	20.903	17.684	17.724	11.547	14.427	14.86	19.938	19.554										13.831	12.136	17.777	17.922	16.379	16.358	20.62	12.165	13.764												16.159	13.52	20.412	16.476	17.379	15.554	18.537	12.229
	01:20	21.972	21.425	16.675	17.69	20.478	18.349	12.102	13.391	15.731	19.737	23.5										16.789	14.861	19.196	14.716	14.618	19.69	17.871	12.233	12.697												18.163	15.721	20.036	16.243	16.401	14.898	25.396	12.745
	01:40	20.9	21.318	18.238	20.494	17.465	15.59	13.361	10.918	15.549	20.865	24.388										19.621	15.447	23.042	15.763	17.265	20.699	18.505	15.796	15.281												17.758	15.225	20.158	17.528	18.056	14.888	26.409	18.18
	02:00	17.371	24.665	22.209	21.686	17.54	17.102	13.181	13.433	14.845	19.998	18.605										16.239	20.491	18.63	17.63	15.399	17.477	21.644	14.739	12.57												12.506	14.914	20.666	18.566	16.593	15.774	20.032	14.879
	02:20	16.979	23.884	20.226	19.199	15.848	18.694	11.225	10.465	14.03	16.912	17.979										15.079	17.299	20.091	16.115	15.167	17.203	20.342	13.71	12.031												14.779	13.67	21.887	16.899	15.991	18.305	22.243	12.65
	02:40	16.672	20.591	18.897	17.583	16.919	21.574	13.36	12.253	17.419	20.147	16.757										14.577	14.275	20.717	14.46	14.806	17.16	16.757	13.16	14.164												12.691	16.271	19.423	20.303	16.889	20.494	23.984	13.429
	03:00	18.698	20.48	20.325	15.312	15.388	18.412	14.88	9.944	16.93	22.617	19.842										18.089	15.411	19.283	12.631	13.032	17.17	20.505	16.341	14.587												13.035	15.159	20.038	15.412	18.485	16.158	21.659	12.564
	03:20	21.116	18.267	17.332	17.782	17.474	17.981	14.581	13.615	13.86	16.074	19.735										14.252	18.841	18.764	15.366	13.888	14.762	21.129	14.582	13.556												18.262	14.145	19.911	21.471	17.106	14.638	18.276	15.215
	03:40	19.334	23	23.603	21.693	16.831	18.936	13.082	9.753	15.895	18.682	17.091										17.203	13.207	18.84	14.727	15.764	16.994	18.372	11.651	13.766												16.362	14.006	25.192	16.955	17.598	13.904	17.579	12.023
	04:00	15.783	25.655	18.368	19.953	16.561	17.539	12.104	11.767	17.882	16.934	16.544										14.986	16.352	22.275	18.341	14.214	15.393	15.654	11.248	10.856												12.13	15.899	21.069	16.364	14.518	13.543	17.598	15.338
	04:20	16.401	20.55	17.973	19.896	15.649	17.688	11.702	13.097	14.168	19.07	18.813										15.176	19.368	19.086	12.476	14.914	17.664	14.997	14.338	11.88												12.746	13.184	21.314	15.789	15.82	18.817	21.817	14.538
	04:40	17.851	18.006	21.017	17.627	17.391	16.587	13.677	10.44	14.863	15.129	17.176										14.831	15.35	17.874	16.244	14.942	14.975	22.945	12.768	14.412												15.654	16.081	20.618	18.899	17.759	22.033	20.211	13.137
	05:00	22.832	19.915	22.009	18.512	17.249	17.835	10.492	12.315	13.781	19.533	20.223										12.553	14.533	22.42	16.524	15.83	16.129	20.003	15.509	14.988												18.457	15.436	18.763	19.507	17.584	19.136	17.715	13.789
	05:20	20.58	21.618	19.534	18.736	21.36	19.451	16.899	12.015	13.568	16.882	20.203										16.133	24.531	21.681	15.389	13.85	17.325	19.008	14.87	10.975												18.882	13.282	18.503	14.35	18.233	17.287	17.784	12.021
	05:40	17.805	20.597	16.019	21.025	14.922	17.114	14.89	10.281	18.484	20.267	19.171										15.613	14.503	20.397	16.649	13.905	18.687	17.206	11.45	10.723												17.721	15.136	20.198	19.266	18.034	15.65	18.256	17.447
	06:00	15.386	19.004	16.497	19.942	18.369	17.487	12.762	8.845	13.729	21.7	20.694										14.92	14.625	17.447	19.15	13.163	16.478	20.254	13.943	13.24												15.021	16.529	20.662	20.223	16.555	16.471	21.827	14.87
Sex distribution	Control	AgRP-Gq	POMC-Gi	AgRP-Gq;POMC-Gi
Males	10	9	11	11
Females	11	11	10	10
	MALES								FEMALES
Mixed-effects model (REML)	Matching: Stacked								Matching: Stacked
Assume sphericity?	Yes								Yes
Alpha	0.05								0.05
Fixed effects (type III)	P value	P value summary	Statistically significant (P < 0,05)?	F (DFn, DFd)					P value	P value summary	Statistically significant (P < 0,05)?	F (DFn, DFd)
Row Factor	<0,0001	****	Yes	F (71, 2883) = 29,76					<0,0001	****	Yes	F (72, 2713) = 34,89
Column Factor	0.606	ns	No	F (3, 39) = 0,6205					0.4043	ns	No	F (3, 36) = 0,9994
Random effects	SD	Variance							SD	Variance
Subject	2.127	4.522							3.092	9.563
Residual	1.925	3.707							1.915	3.668
Was the matching effective?
Chi-square, df	2058, 1								3125, 1
P value	<0,0001								<0,0001
P value summary	****								****
Is there significant matching (P < 0.05)?	Yes								Yes
Data summary
Number of columns (Column Factor)	4								4
Number of rows (Row Factor)	72								73
Number of subjects (Subject)	43								40
Number of missing values	99								95
[truncated: 56 more columns]

## Sheet: Extended data 2e_avg
Extended data 2d_averages
	MALES	Control mice (n=10 mice)																				AgRP-Gq (n=9 mice)																				POMC-Gi (n=11 mice)
	Light cycle	15.5997	17.8716	16.5983	15.0566	15.1814	16.3235	12.3993	10.0989	13.5674	14.6995											7.89756	10.2216	15.0503	13.0653	12.9975	14.7759	15.1248	12.8778	12.3612												12.8483	12.5671	17.2311	16.0183	15.7028	14.5002	18.0144	12.6112
	Dark cycle	18.9788	21.4017	20.0959	19.3712	17.7019	18.6064	13.4864	11.8764	16.3766	19.81											9.51654	12.2445	20.3408	15.9396	15.1454	17.1349	19.8549	14.7247	14.605												17.0735	15.3905	21.2101	17.5446	18.007	16.5712	21.0617	14.8424
Sex distribution	Control	AgRP-Gq	POMC-Gi	AgRP-Gq;POMC-Gi
Males	10	10	11	11
Females	11	11	10	10
	MALES							FEMALES
Two-way RM ANOVA	Matching: Stacked							Matching: Stacked
Assume sphericity?	Yes							Yes
Alpha	0.05							0.05
Source of Variation	% of total variation	P value	P value summary	Significant?				% of total variation	P value	P value summary	Significant?
Interaction	0.1068	0.7861	ns	No				0.03596	0.8962	ns	No
Row Factor	23.87	<0,0001	****	Yes				21.27	<0,0001	****	Yes
Column Factor	9.422	0.1552	ns	No				5.61	0.4015	ns	No
Subject	62.84	<0,0001	****	Yes				70.76	<0,0001	****	Yes
ANOVA table	SS	DF	MS	F (DFn, DFd)	P value			SS	DF	MS	F (DFn, DFd)	P value
Interaction	0.7049	3	0.235	F (3, 37) = 0,3545	P=0,7861			0.3456	3	0.1152	F (3, 38) = 0,1993	P=0,8962
Row Factor	157.5	1	157.5	F (1, 37) = 237,7	P<0,0001			204.4	1	204.4	F (1, 38) = 353,5	P<0,0001
Column Factor	62.17	3	20.72	F (3, 37) = 1,849	P=0,1552			53.9	3	17.97	F (3, 38) = 1,004	P=0,4015
Subject	414.6	37	11.21	F (37, 37) = 16,91	P<0,0001			679.9	38	17.89	F (38, 38) = 30,95	P<0,0001
Residual	24.52	37	0.6627					21.97	38	0.5781
Difference between row means
Mean of Light cycle	14.28							16.01
Mean of Dark cycle	17.07							19.13
Difference between means	-2.782							-3.123
SE of difference	0.1804							0.1661
95% CI of difference	-3,147 to -2,416							-3,459 to -2,787
Data summary
Number of columns (Column Factor)	4							4
Number of rows (Row Factor)	2							2
Number of subjects (Subject)	41							42
[truncated: 57 more columns]

## Sheet: Extended data 2f_curves
		Control mice (n=10 mice)																				AgRP-Gq (n=10 mice)																				POMC-Gi (n=11 mice)
	06:00	1246	1942	3430	4036	2950	334	146	481	1459	790											2236	368	1354	4099	3369	764	356	1808	848												3513	224	3261	2261	2098	5146	1504	864
	06:20	262	756	1831	888	1127	203	645	262	1326	2265.22											4537	356	4175	1105	2407	2868	1429	1692	351												4952	255	592	713	941	866	152	2452
	06:40	628	257	932	153	107	258	158	195	15	1161.22											1242	344	3092	37	726	84	143	336	318												3084	227	65	142	304	105	378	508
	07:00	131	70	718	739	104	20	18	341	740	358.222											141	1876	232	390	483	160	121	795	129												587	43	766	124	304	183	1001	540
	07:20	602	479	1052	404	123	192	318	709	33	422.889											209	861	624	208	737	148	212	1314	289												102	26	48	1016	255	275	67	1309
	07:40	442	101	48	715	538	610	978	506	116	219.444											526	153	120	1786	280	184	270	271	468												186	249	100	249	810	191	429	1719
	08:00	290	811	60	327	256	714	1048	158	159	464											137	330	810	297	580	116	191	283	727												202	216	196	691	737	161	113	163
	08:20	179	291	126	544	262	69	100	199	497	1100.78											189	319	1843	148	451	107	1196	695	364												450	89	162	632	389	218	561	228
	08:40	417	46	657	459	335	120	19	120	435	1266.11											2504	1802	1262	1455	1369	95	1575	268	987												2144	654	788	1014	2141	2456	61	971
	09:00	260	942	101	446	303	24	15	331	209	687.333											2402	1043	847	3096	2983	799	535	2452	198												1206	1649	2000	3309	1094	422	2708	1196
	09:20	253	1003	68	797	128	362	168	879	223	162.556											123	262	127	229	457	227	100	1823	293												1036	911	500	2548	287	156	2505	1046
	09:40	311	71	2634	2006	369	445	69	2481	59	121.667											218	118	107	224	372	91	129	191	178												258	94	21	1037	820	577	1012	1197
	10:00	595	49	2223	417	68	27	1685	468	91	634.111											339	121	151	392	525	297	1471	1990	423												478	169	162	731	246	152	194	246
	10:20	2423	98	76	214	58	87	647	338	620	320.222											213	211	370	73	445	161	198	1148	806												329	569	72	582	570	358	162	1038
	10:40	84	916	171	92	825	579	47	1334	859	678.333											617	299	834	80	437	2799	64	1040	313												911	48	1502	199	648	534	592	500
	11:00	53	983	353	1214	2019	135	131	651	117	517.778											3035	1369	83	1555	285	1518	177	275	993												15	16	927	107	792	314	113	830
	11:20	166	82	268	3716	67	74	673	182	54	245.222											255	49	232	46	428	11	344	248	419												314	583	78	921	398	577	466	185
	11:40	634	801	1580	1103	136	189	136	367	327	1094.89											131	202	171	145	1005	14	3021	229	62												817	560	113	87	543	325	77	1074
	12:00	89	354	2367	301	52	3463	107	297	187	222.333											204	284	275	1042	270	45	196	529	259												88	90	536	17	476	223	172	196
	12:20	850	512	112	292	430	4903	194	1335	101	213											228	82	221	937	331	182	28	1230	906												120	76	1840	319	261	99	121	472
	12:40	1557	59	61	3489	87	659	106	938	495	1121.67											186	467	2720	391	4191	545	79	56	686												164	121	478	593	575	303	249	1067
	13:00	39	244	886	1077	56	6	425	285	405	499.333											879	204	932	309	1123	114	433	69	81												786	262	78	741	193	453	446	106
	13:20	112	76	93	233	2498	174	1347	176	54	615.778											174	1734	231	81	359	63	924	1825	280												963	1125	111	77	2802	481	9	265
	13:40	335	131	26	138	2182	203	73	239	811	699.667											150	759	61	184	324	316	1549	421	392												62	205	244	48	687	284	533	641
	14:00	145	394	75	409	65	2241	148	604	239	166.889											107	80	33	1126	243	196	298	128	233												74	72	645	104	380	221	59	288
	14:20	393	2176	344	276	142	3166	456	132	64	393.778											1345	347	294	1535	528	95	132	297	1824												521	102	1700	89	396	1262	193	1012
	14:40	1298	799	479	159	289	793	1258	314	116	497.333											232	277	827	129	172	245	187	847	912												403	212	140	259	294	570	144	276
	15:00	438	35	190	282	219	178	106	1758	210	327.111											183	145	142	121	157	897	382	53	330												1989	486	126	293	1155	59	177	212
	15:20	142	135	69	1296	132	156	96	590	726	384											532	116	54	204	1604	141	545	570	1402												126	300	196	33	681	129	2488	1009
	15:40	234	69	485	293	198	395	76	58	255	795.222											57	456	1296	206	1566	31	830	562	292												99	573	663	2028	918	755	1588	347
	16:00	390	54	127	205	318	330	240	150	73	170.556											150	184	168	1727	59	507	96	432	52												197	148	69	522	817	140	121	434
	16:40	787	290	315	548	793	14	338	672	221	130.889											570	247	60	714	162	35	44	267	584												601	919	161	308	620	343	49	1553
	17:00	214	1285	801	1571	77	221	1320	386	671	340.778											301	186	128	173	1142	508	605	911	174												115	551	326	229	229	276	525	228
	17:20	525	187	365	730	276	406	306	444	112	453.556											98	737	431	67	1459	240	371	150	699												90	113	863	1062	159	185	60	329
	17:40	326	154	623	473	110	395	171	1063	430	168.333											695	476	167	1687	296	152	58	453	212												845	744	333	96	864	205	136	482
	18:00	650	720	309	624	443	792	731	1222	233	551.111											278	98	597	509	1316	716	563	872	666												257	162	649	322	821	256	657	1020
	18:20	958	829	958	1015	506	257	308	1279	802	508.444											712	592	474	1389	860	91	354	999	1409												724	760	896	1276	1325	514	692	446
	18:40	2747	1232	2741	2815	643	2735	1652	1338	2093	2277.67											1802	1608	2977	2707	1957	2951	1382	1578	2863												1872	1169	1341	3630	2185	2194	1726	2605
	19:00	455	2867	2361	2754	2490	1446	754	2525	885	2363.44											2017	2338	2173	3105	3351	2073	2796	2982	1953												2612	1867	2023	2611	2757	1954	1881	3071
	19:20	1951	2236	348	2420	1424	972	1106	1606	3460	1221.22											247	858	1185	2029	3524	2459	862	3373	1533												1492	2266	2280	2186	1918	1641	883	1976
	19:40	1877	2356	2231	2596	573	624	1015	1248	1220	1572.67											673	952	999	1569	3183	660	2660	956	1565												2367	1748	2035	2894	2570	532	860	1851
	20:00	1436	182	950	2252	980	684	1502	2004	2486	1876.78											1107	610	2169	2735	1567	1900	1917	3789	2123												1736	539	374	2616	1955	1257	1107	665
	20:20	2007	2110	2525	2042	1035	1065	998	2710	871	1514.33											3313	710	1076	1665	1030	4334	1147	1587	1916												1837	873	1695	2055	1099	512	2088	3085
	20:40	3757	1691	1942	2039	798	1718	1697	2649	2613	930.667											2364	1122	720	2106	471	402	930	2849	1902												335	1928	2423	1892	878	2492	3126	3244
	21:00	1936	397	339	562	796	413	1645	896	1114	1336.22											266	1225	699	1349	2482	498	2087	1229	1945												3234	1202	3214	2202	2601	962	412	898
	21:20	283	471	1872	1497	4128	1716	1631	1706	1594	1252.33											404	727	1822	3737	1614	2266	424	4255	1540												1805	857	563	1725	1058	955	465	1711
	21:40	796	1862	1491	1091	3336	807	687	316	4885	2161.44											2076	2756	2468	1750	692	705	2174	661	2066												1860	1913	2384	1920	2318	1779	208	431
	22:00	2015	2784	291	1585	343	580	1916	1092	3480	1276.67											2713	2598	224	803	2173	3271	982	1384	2003												3821	570	1322	2628	1673	1769	1605	1654
	22:20	4511	3322	2158	2200	1218	3042	1222	3233	613	869.333											1464	299	937	3003	3766	2085	676	2907	601												2265	621	194	2229	1090	1147	3725	2082
	22:40	2177	580	3022	776	1468	3375	797	1557	2968	1903.67											356	542	1275	974	1476	139	3995	3174	642												3135	1621	1184	2669	1920	1192	1276	595
	23:00	394	94	3590	698	1528	1218	2530	981	1296	2313.56											1265	167	3371	714	2890	1789	1900	885	3053												2289	1592	2176	2089	3431	3901	380	3397
	23:20	731	1283	260	1685	2455	153	587	1625	641	1830											1458	1199	2275	2885	1973	3488	740	2170	2738												4195	238	3077	3308	2734	3792	3291	2350
	23:40	2305	1872	2100	293	4110	1159	585	982	2178	2335.33											182	2371	129	2250	153	4654	4050	3320	1456												4631	827	1800	57	1618	941	4093	463
	00:00	4543	2757	2832	2440	3367	1340	2054	2016	1170	1249.33											2437	2804	977	2572	295	532	1238	838	1263												3691	451	1260	85	446	3395	276	1649
	00:20	3189	1090	516	863	315	3124	2283	372	2157	524.111											4625	888	526	686	2369	624	74	277	1405												2567	26	2136	931	1511	333	463	751
	00:40	206	358	449	166	1827	1377	201	433	3521	1453.67											2666	124	2854	218	551	2152	657	838	274												262	547	222	2476	372	1989	591	527
	01:00	476	1661	869	410	1057	112	1013	2913	2032	1322.56											251	1000	2614	1963	353	346	502	2723	1209												204	2110	289	2812	1451	296	207	2881
	01:20	3583	245	1048	522	391	1493	2263	1722	176	1542.33											425	2621	308	1576	1434	232	3201	463	501												1470	2487	1019	2814	2568	701	1738	998
	01:40	4036	530	138	2497	1185	1026	953	366	1489	1097.11											552	2923	314	347	463	1956	737	710	1842												387	654	188	2260	619	1849	2560	377
	02:00	1405	1707	1179	418	688	138	139	533	191	1240.56											3551	377	158	2784	183	3106	1907	275	1487												1093	52	1133	132	765	3200	3403	280
	02:20	181	2728	2426	381	502	390	1324	826	712	1377.56											2663	181	754	2351	2249	3648	2008	1490	283												3988	166	1845	112	610	1887	597	1705
	02:40	518	1643	483	429	2218	1962	289	858	2457	996.667											122	396	1800	976	2914	452	210	402	2092												3479	569	450	65	319	370	297	170
	03:00	3022	203	413	1567	3473	2371	1179	378	197	1299.78											235	1285	1809	266	365	483	946	1701	1665												296	2009	1400	91	875	448	187	183
	03:20	3788	701	1086	121	1850	248	132	1935	2057	1288											972	2606	488	299	489	820	2161	236	219												4031	643	157	1108	1225	532	2137	185
	03:40	3672	956	437	1677	225	644	235	2366	3239	801.667											307	2534	999	378	1622	653	81	719	788												1736	370	1390	1634	357	1160	766	350
	04:00	903	2348	2528	222	1344	1462	1252	386	1050	621.556											465	157	553	1857	2638	1026	784	623	400												610	507	2706	3862	361	385	419	215
	04:20	283	1779	1267	580	963	355	2042	928	146	1523											794	334	789	4266	328	481	2722	295	2359												1242	1347	1323	1243	696	962	678	1494
	04:40	980	125	645	489	238	260	2030	2896	1027	1980.22											4703	749	2344	2344	548	2647	1938	256	1580												3785	1919	1476	73	505	1972	410	272
	05:00	985	441	3127	662	1646	1677	161	849	1027	1272.78											1551	2227	1989	601	603	1995	259	2532	489												2841	177	747	290	586	2062	2120	2944
	05:20	3708	1998	3239	1020	1325	2376	767	270	1613	1284.33											133	1824	684	2121	1914	544	2184	1440	587												168	105	1343	3188	2871	1067	3145	1014
	05:40	2812	1917	831	2056	1777	2409	1646	1733	210	1825.22											1344	33	3084	2926	537	745	1310	584	2467												2537	1250	2683	1823	830	1333	318	266
	06:00	841	355	285	338	181	3217	700	548	469	1719.56											5679	372	2586	3325	2159	2098	1521	2279	685												4498	2648	3789	3222	1447	236	238	2432
Sex distribution	Control	AgRP-Gq	POMC-Gi	AgRP-Gq;POMC-Gi
Males	10	9	11	11
Females	11	11	10	10
	MALES								FEMALES
Two-way RM ANOVA	Matching: Stacked								Matching: Stacked
Assume sphericity?	Yes								Yes
Alpha	0.05								0.05
Source of Variation	% of total variation	P value	P value summary	Significant?					P value	P value summary	Statistically significant (P < 0,05)?	F (DFn, DFd)
Row Factor	31.37	<0,0001	****	Yes					<0,0001	****	Yes	F (72, 3063) = 23,13
Column Factor	0.1805	0.5398	ns	No					0.7228	ns	No	F (3, 40) = 0,4441
Subject	2.959	<0,0001	****	Yes
									SD	Variance
ANOVA table	SS	DF	MS	F (DFn, DFd)	P value				268.2	71925
Row Factor	936198768	72	13002761	F (72, 2808) = 18,68	P<0,0001				967.8	936566
Column Factor	5386361	3	1795454	F (3, 36) = 0,7319	P=0,5398
Subject	88308129	36	2453004	F (36, 2808) = 3,524	P<0,0001
Residual	1954417855	2808	696018						139,5, 1
									<0,0001
Data summary									****
Number of columns (Column Factor)	4								Yes
Number of rows (Row Factor)	73
Number of subjects (Subject)	40
Number of missing values	0								4
									73
									44
									33
[truncated: 56 more columns]

## Sheet: Extended data 2f_avgs
Extended data 2f_averages			MALES							FEMALES
		n (mice)	Control	AgRP-Gq	POMC-Gi	AgRP-Gq;POMC-Gi				Control	AgRP-Gq	POMC-Gi	AgRP-Gq;POMC-Gi
		1	82770	63175	77336	51223				81733	86378	79325	79928
		2	62329	77047	84238	76925				112529	114328	82724	75150
		3	68178	83274	47899	60850				116014	100883	81844	69914
		4	67579	113638	91157	53853				87581	69592	135527	86853
		5	64743	66239	67718	63287				128847	86421	96149	81227
		6	68362	54715	74328	74323				95056	79992	94823	52728
		7	52364	75701	61261	80689				109669	95893	52728	116721
		8	76591	64160	84861	59799				87109	110536	85332	75226
		9	67769	74200	78832	48496				78289	96287	89376	97876
		10	66101		67034	96970				68851	77892	101743	81146
					60850	54186				101290	88385
Sex distribution	Control	AgRP-Gq	POMC-Gi	AgRP-Gq;POMC-Gi
Males	10	9	11	11
Females	11	11	10	10
										FEMALES
ANOVA summary	MALES
F	0.9695									1.354
P value	0.4174									0.2715
P value summary	ns									ns
Significant diff. among means (P < 0.05)?	No									No
R squared	0.07288									0.09656
Brown-Forsythe test
F (DFn, DFd)	1,060 (3, 37)									0,3297 (3, 38)
P value	0.3777									0.8039
P value summary	ns									ns
Are SDs significantly different (P < 0.05)?	No									No
Bartlett's test
Bartlett's statistic (corrected)	4.6									1.649
P value	0.2035									0.6483
P value summary	ns									ns
Are SDs significantly different (P < 0.05)?	No									No
ANOVA table	SS	DF	MS	F (DFn, DFd)	P value					SS	DF	MS	F (DFn, DFd)	P value
Treatment (between columns)	531704982	3	177234994	F (3, 37) = 0,9695	P=0,4174					1253990907	3	417996969	F (3, 38) = 1,354	P=0,2715
Residual (within columns)	6763727810	37	182803454							11732656344	38	308754114
Total	7295432792	40								12986647250	41
Data summary
Number of treatments (columns)	4									4
Number of values (total)	41									42
