# Supplementary material for: Reciprocal activity of AgRP and POMC neurons governs coordinated control of feeding and metabolism
Source: Nat Metab. 2024 Feb 20;6(3):473–93. doi: 10.1038/s42255-024-00987-z (PMC10963273; doi:10.1038/s42255-024-00987-z)
Supplement: Supplementary file 12 — Raw data, n numbers and statistical summary. [file 42255_2024_987_MOESM12_ESM.xlsx]

## Sheet: Extended Fig 3a
Extended data 3a	Food intake cumulative curves in female mice
		Control mice (n= 11)															Control mice (n= 11)													AgRP-Gq (n=13 mice)															AgRP-Gq (n=13 mice)
		Vehicle															CNO															Vehicle													CNO
Raw data	06:00	0	0	0	0	0	0	0	0	0	0	0					0	0	0	0	0	0	0	0	0	0	0			0	0	0	0	0	0	0	0	0	0	0	0	0			0	0	0	0	0
	06:20	0.2	0	0	0.03	0	0.12	0.05	0	0	0.02	0					0	0.015	0	0.055	0	0.16	0.015	0.045	0.03	0	0.02			0.01	0	0	0.02	0	0	0.08	0	0	0	0.01	0	0			0	0.005	0	0	0
	06:40	0.2	0	0	0.1	0	0.12	0.19	0	0	0.02	0					0	0.015	0	0.08	0	0.18	0.095	0.13	0.03	0	0.02			0.01	0	0.22	0.02	0	0	0.08	0	0	0	0.01	0.18	0			0	0.005	0	0	0
	07:00	0.2	0	0	0.1	0	0.12	0.19	0	0	0.02	0					0	0.015	0.03	0.08	0	0.18	0.105	0.16	0.03	0	0.02			0.01	0	0.22	0.02	0	0	0.08	0	0	0	0.01	0.18	0			0	0.005	0	0	0
	07:20	0.2	0	0	0.1	0	0.12	0.19	0	0	0.02	0					0	0.015	0.03	0.08	0	0.18	0.105	0.16	0.03	0	0.02			0.01	0	0.22	0.02	0	0	0.08	0	0	0	0.01	0.18	0			0	0.055	0	0	0
	07:40	0.2	0.09	0	0.1	0	0.12	0.19	0	0	0.02	0.15					0	0.035	0.03	0.08	0	0.18	0.105	0.16	0.03	0	0.07			0.01	0	0.22	0.02	0	0	0.08	0.3	0.13	0	0.01	0.41	0			0.03	0.08	0	0	0
	08:00	0.2	0.31	0	0.27	0	0.12	0.2	0.37	0	0.02	0.16					0	0.065	0.03	0.08	0	0.18	0.13	0.335	0.03	0	0.07			0.01	0	0.22	0.22	0	0	0.08	0.3	0.13	0	0.01	0.41	0			0.055	0.08	0	0	0
	08:20	0.22	0.31	0	0.27	0.12	0.25	0.2	0.37	0.07	0.02	0.16					0	0.07	0.03	0.08	0	0.18	0.14	0.455	0.03	0	0.07			0.01	0	0.22	0.22	0	0	0.08	0.3	0.17	0	0.01	0.41	0			0.055	0.1	0	0	0
	08:40	0.24	0.31	0	0.28	0.14	0.25	0.28	0.37	0.07	0.02	0.16					0.005	0.08	0.12	0.08	0.04	0.18	0.185	0.455	0.03	0	0.27			0.01	0	0.25	0.22	0	0	0.38	0.3	0.17	0	0.01	0.41	0			0.065	0.11	0.055	0	0
	09:00	0.24	0.31	0.02	0.31	0.14	0.26	0.28	0.37	0.08	0.02	0.16					0.005	0.115	0.18	0.14	0.04	0.18	0.185	0.46	0.03	0	0.3			0.01	0	0.25	0.22	0	0	0.38	0.3	0.17	0	0.01	0.41	0.01			0.095	0.12	0.08	0.02	0
	09:20	0.24	0.31	0.02	0.36	0.14	0.26	0.28	0.37	0.08	0.03	0.16					0.005	0.12	0.19	0.15	0.04	0.18	0.255	0.46	0.1	0	0.3			0.01	0	0.25	0.22	0	0	0.38	0.3	0.17	0	0.02	0.41	0.01			0.095	0.145	0.08	0.24	0
	09:40	0.24	0.31	0.02	0.36	0.14	0.26	0.3	0.37	0.08	0.03	0.19					0.005	0.125	0.195	0.15	0.04	0.18	0.38	0.46	0.1	0	0.3			0.15	0	0.25	0.22	0	0	0.38	0.3	0.17	0	0.02	0.41	0.01			0.095	0.23	0.115	0.32	0.15
	10:00	0.28	0.31	0.02	0.42	0.14	0.26	0.35	0.5	0.08	0.03	0.19					0.03	0.125	0.195	0.15	0.57	0.2	0.645	0.66	0.2	0	0.65			0.15	0	0.25	0.22	0	0	0.38	0.3	0.19	0.01	0.02	0.41	0.08			0.095	0.315	0.26	0.32	0.15
	10:20	0.28	0.31	0.02	0.44	0.14	0.26	0.35	0.51	0.08	0.04	0.19					0.03	0.125	0.195	0.15	0.88	0.62	0.72	0.78	0.245	0	0.65			0.15	0	0.25	0.22	0	0	0.38	0.3	0.2	0.01	0.02	0.41	0.08			0.11	0.565	0.455	0.74	0.19
	10:40	0.28	0.35	0.02	0.44	0.14	0.58	0.35	0.51	0.08	0.11	0.2					0.09	0.125	0.195	0.29	0.88	0.62	1.025	1.09	0.255	0.08	0.65			0.15	0.17	0.25	0.28	0	0	0.43	0.3	0.2	0.01	0.1	0.41	0.09			0.16	0.65	0.515	0.89	0.28
	11:00	0.28	0.35	0.02	0.44	0.21	0.58	0.35	0.51	0.08	0.12	0.33					0.095	0.16	0.195	0.3	1.03	0.62	1.025	1.18	0.36	0.08	0.65			0.15	0.17	0.25	0.29	0	0	0.43	0.3	0.28	0.02	0.1	0.41	0.09			0.16	0.655	0.705	0.91	0.38
	11:20	0.28	0.35	0.02	0.54	0.28	0.58	0.35	0.52	0.08	0.12	0.33					0.1	0.16	0.195	0.35	1.03	0.69	1.07	1.19	0.365	0.08	0.65			0.15	0.28	0.25	0.29	0	0	0.43	0.3	0.28	0.02	0.11	0.41	0.09			0.27	0.655	0.715	0.91	0.75
	11:40	0.28	0.35	0.02	0.55	0.32	0.58	0.54	0.7	0.17	0.12	0.4					0.17	0.18	0.28	0.35	1.03	0.79	1.14	1.19	0.37	0.08	0.65			0.15	0.28	0.25	0.29	0	0	0.43	0.67	0.28	0.02	0.11	0.42	0.09			0.325	0.81	0.715	0.91	0.75
	12:00	0.28	0.38	0.02	0.55	0.32	0.58	0.58	0.7	0.17	0.12	0.41					0.21	0.235	0.295	0.35	1.03	0.79	1.14	1.205	0.37	0.09	0.65			0.15	0.43	0.25	0.39	0	0	0.43	0.68	0.41	0.09	0.11	0.42	0.09			0.46	0.81	0.835	0.91	0.75
	12:20	0.28	0.38	0.02	0.55	0.32	0.58	0.58	0.7	0.17	0.12	0.41					0.21	0.235	0.295	0.35	1.03	1.04	1.14	1.205	0.535	0.09	0.7			0.15	0.44	0.25	0.39	0	0	0.43	0.68	0.42	0.1	0.11	0.42	0.09			0.55	0.955	0.835	1.13	0.75
	12:40	0.37	0.38	0.03	0.55	0.32	0.58	0.58	0.7	0.17	0.12	0.48					0.21	0.235	0.295	0.395	1.03	1.08	1.14	1.21	0.535	0.09	0.7			0.15	0.44	0.25	0.39	0	0	0.43	0.68	0.42	0.12	0.21	0.42	0.2			0.55	0.96	0.835	1.13	0.81
	13:00	0.37	0.38	0.03	0.83	0.4	0.58	0.58	0.9	0.24	0.12	0.6					0.21	0.235	0.295	0.395	1.03	1.08	1.14	1.235	0.63	0.09	0.7			0.15	0.44	0.25	0.39	0	0.05	0.43	0.68	0.42	0.17	0.21	0.42	0.2			0.55	0.96	0.865	1.13	1.19
	13:20	0.37	0.38	0.03	0.84	0.53	0.58	0.58	0.9	0.24	0.12	0.62					0.21	0.24	0.355	0.575	1.03	1.08	1.14	1.415	0.635	0.17	0.7			0.15	0.44	0.25	0.39	0	0.05	0.43	0.68	0.42	0.17	0.24	0.52	0.2			0.6	1.045	0.945	1.13	1.19
	13:40	0.37	0.38	0.04	0.86	0.53	0.58	0.58	0.9	0.25	0.14	0.77					0.23	0.305	0.36	0.575	1.03	1.08	1.2	1.415	0.635	0.18	0.7			0.15	0.55	0.25	0.4	0	0.05	0.43	0.79	0.42	0.18	0.41	0.57	0.2			0.62	1.2	0.95	1.13	1.19
	14:00	0.4	0.6	0.04	0.86	0.53	0.58	0.81	0.9	0.25	0.21	0.77					0.23	0.32	0.41	0.65	1.03	1.14	1.205	1.42	0.695	0.51	0.71			0.15	0.55	0.25	0.54	0	0.05	0.87	0.9	0.49	0.3	0.41	0.61	0.3			0.675	1.205	0.95	1.17	1.3
	14:20	0.4	0.6	0.07	0.86	0.53	0.58	0.81	0.91	0.25	0.25	0.77					0.265	0.385	0.42	0.65	1.14	1.47	1.23	1.57	0.7	0.7	0.71			0.15	0.55	0.25	0.61	0	0.05	0.87	0.9	0.49	0.33	0.6	0.62	0.3			0.71	1.26	1.085	1.28	1.3
	14:40	0.45	0.6	0.09	0.86	0.78	0.58	0.81	1.11	0.25	0.38	1.1					0.265	0.44	0.42	0.65	1.15	1.47	1.265	1.575	0.7	0.7	0.71			0.15	0.55	0.25	0.64	0	0.23	0.87	0.9	0.49	0.41	0.7	0.62	0.43			0.745	1.31	1.085	1.28	1.31
	15:00	0.45	0.6	0.1	0.86	0.92	0.75	0.94	1.12	0.55	0.49	1.11					0.28	0.475	0.42	0.69	1.15	1.47	1.275	1.575	0.78	0.8	0.71			0.15	0.61	0.25	0.64	0.01	0.23	0.87	0.9	0.53	0.69	0.77	0.64	0.43			0.815	1.36	1.1	1.28	1.34
	15:20	0.45	0.6	0.1	0.86	1	0.75	0.94	1.12	0.59	0.62	1.11					0.28	0.475	0.43	0.69	1.15	1.47	1.49	1.76	0.785	0.89	0.75			0.15	0.61	0.25	0.73	0.02	0.23	0.87	0.9	0.66	0.75	0.78	0.64	0.5			0.825	1.365	1.105	1.41	1.34
	15:40	0.46	0.6	0.1	1.08	1	0.75	0.94	1.19	0.59	0.7	1.11					0.33	0.48	0.48	1.01	1.15	1.47	1.49	1.805	0.785	1.11	0.84			0.15	0.61	0.25	0.73	0.02	0.23	0.87	1.1	0.66	1.18	1	0.77	0.52			0.875	1.365	1.105	1.6	1.44
	16:00	0.52	1.01	0.1	1.09	1.33	0.75	1.02	1.24	0.59	0.92	1.11					0.33	0.51	0.6	1.01	1.24	1.47	1.49	1.805	0.795	1.36	0.85			0.15	0.61	0.25	0.73	0.02	0.39	0.87	1.49	0.66	1.22	1.04	0.82	0.71			0.96	1.39	1.105	1.6	1.45
	16:20	0.52	1.01	0.1	1.09	1.39	0.91	1.03	1.24	0.59	1.31	1.56					0.33	0.51	0.62	1.065	1.28	1.47	1.49	1.805	0.795	1.39	0.89			0.15	0.61	0.25	0.93	0.02	0.4	0.9	1.49	0.79	1.22	1.13	1.08	0.72			0.96	1.42	1.105	1.61	1.56
	16:40	0.59	1.02	0.11	1.15	1.39	0.99	1.11	1.42	0.59	1.39	1.56					0.345	0.63	0.66	1.255	1.28	1.47	1.515	1.875	0.92	1.55	0.91			0.15	0.61	0.26	0.99	0.02	0.4	0.9	1.49	0.8	1.27	1.31	1.08	0.91			1.005	1.555	1.105	1.69	1.56
	17:00	0.63	1.02	0.42	1.16	1.71	0.99	1.11	1.42	0.73	1.42	1.56					0.42	0.665	0.7	1.295	1.48	1.52	1.585	1.875	0.925	1.69	1.01			0.15	0.83	0.26	0.99	0.02	0.41	0.9	1.6	0.8	1.34	1.52	1.08	0.98			1.085	1.56	1.16	1.75	1.57
	17:20	0.69	1.02	0.46	1.25	1.71	0.99	1.29	1.51	0.74	1.65	1.63					0.435	0.76	0.735	1.32	1.48	1.52	1.595	1.985	0.94	1.97	1.01			0.15	0.83	0.3	1.12	0.06	0.76	0.9	1.61	0.97	1.44	1.66	1.09	1.12			1.185	1.575	1.16	1.84	1.71
	17:40	0.69	1.02	0.46	1.34	1.87	1.04	1.31	1.63	0.74	1.74	1.63					0.47	0.78	0.735	1.335	1.61	1.61	1.655	2.055	1.035	2.01	1.13			0.15	0.83	0.41	1.43	0.09	0.76	0.9	1.82	0.97	1.51	1.69	1.09	1.16			1.2	1.68	1.26	1.98	1.71
	18:00	0.74	1.08	0.46	1.44	2.06	1.04	1.5	1.71	0.85	1.8	1.75					0.52	0.895	0.855	1.335	1.88	1.61	1.795	2.125	1.035	2.02	1.28			0.15	0.96	0.46	1.43	0.2	0.76	0.9	1.95	1.14	1.69	1.69	1.11	1.47			1.285	1.69	1.325	1.98	1.88
	18:20	0.84	1.24	0.51	1.56	2.07	1.3	1.73	1.78	0.99	2.1	1.85					0.555	1.14	0.92	1.405	1.94	1.78	1.825	2.225	1.295	2.02	1.43			0.15	1.06	0.53	1.44	0.26	0.84	0.9	2.45	1.3	1.79	1.77	1.19	1.52			1.38	1.835	1.445	2.38	1.91
	18:40	0.9	1.33	0.64	1.64	2.33	1.39	1.81	1.9	1.21	2.19	1.92					0.69	1.245	1.085	1.49	2.08	2.03	2.01	2.285	1.41	2.28	1.51			0.15	1.2	0.57	1.59	0.43	1.03	1.44	2.59	1.45	1.86	1.85	1.45	1.56			1.575	2.04	1.63	2.41	2.21
	19:00	0.96	1.5	0.71	1.9	2.51	1.57	1.91	1.92	1.27	2.32	2.05					0.76	1.37	1.265	1.595	2.26	2.17	2.085	2.395	1.5	2.46	1.62			0.15	1.36	0.82	1.63	0.68	1.22	1.44	2.85	1.68	1.86	2.09	1.47	1.72			1.88	2.215	1.835	2.42	2.27
	19:20	1	1.5	0.88	1.99	2.59	1.85	2.12	2.06	1.39	2.44	2.22					0.795	1.445	1.325	1.76	2.4	2.43	2.255	2.56	1.635	2.52	1.87			0.15	1.53	0.9	1.75	0.78	1.42	1.44	2.91	1.92	1.86	2.5	1.77	1.73			1.93	2.47	1.975	2.45	2.62
	19:40	1.16	1.68	0.9	2.13	2.79	2.15	2.21	2.08	1.56	2.45	2.34					0.89	1.51	1.49	1.815	2.72	2.74	2.37	2.655	1.755	2.62	1.98			0.15	1.67	1.13	1.86	0.96	1.6	1.49	3.27	2.15	1.86	2.55	1.84	1.8			2.07	2.565	2.24	2.54	2.96
	20:00	1.17	1.81	1.11	2.16	3.02	2.15	2.38	2.28	1.64	2.45	2.46					0.965	1.595	1.755	1.96	2.75	2.75	2.7	2.76	1.875	2.62	2.15			0.15	1.95	1.27	2	1.1	1.61	1.62	3.29	2.33	1.95	2.55	1.84	1.81			2.21	2.865	2.485	2.62	3.03
	20:20	1.21	1.98	1.24	2.49	3.38	2.25	2.78	2.35	1.96	2.66	2.69					1.025	1.785	1.85	2.17	2.75	2.75	2.765	2.815	1.98	2.62	2.15			0.15	1.95	1.57	2	1.34	1.81	1.62	3.57	2.42	2.11	2.55	1.95	2.04			2.32	2.94	2.54	2.73	3.21
	20:40	1.21	2.14	1.3	2.55	3.41	2.43	3.03	2.48	1.99	2.77	2.83					1.04	2.04	1.86	2.23	3.09	3.09	3.045	2.87	2.05	2.66	2.15			0.3	2.36	2.02	2	1.56	2.15	2.03	3.91	2.63	2.3	2.55	2.13	2.04			2.425	3.065	2.71	2.88	3.22
	21:00	1.44	2.15	1.35	2.68	3.6	2.56	3.05	2.6	2.07	2.87	2.92					1.125	2.12	1.96	2.335	3.1	3.1	3.115	2.995	2.155	2.66	2.41			0.31	2.5	2.05	2.12	1.57	2.15	2.04	3.94	2.86	2.44	2.55	2.32	2.13			2.56	3.375	2.825	3	3.52
	21:20	1.44	2.15	1.56	2.83	3.6	2.56	3.19	2.78	2.23	2.99	3.07					1.26	2.125	1.98	2.405	3.29	3.29	3.175	3.095	2.295	2.66	2.52			0.5	2.76	2.07	2.23	1.85	2.15	2.22	4.29	2.93	2.53	2.75	2.47	2.16			2.615	3.41	3	3.12	3.89
	21:40	1.45	2.27	1.67	3.2	3.77	2.57	3.95	2.9	2.34	2.99	3.27					1.27	2.17	2.06	2.65	3.29	3.29	3.265	3.235	2.41	2.86	2.7			0.6	2.8	2.25	2.41	1.99	2.38	2.27	4.5	3.06	2.57	2.87	2.52	2.39			2.765	3.485	3.045	3.13	4.03
	22:00	1.53	2.54	1.73	3.2	3.99	2.68	3.96	3.07	2.51	2.99	3.34					1.28	2.285	2.185	2.735	3.29	3.29	3.27	3.24	2.525	2.95	3.12			0.74	2.8	2.28	2.48	2.23	2.49	2.37	4.74	3.34	2.57	2.99	2.65	2.47			2.98	3.485	3.045	3.14	4.03
	22:20	1.6	2.61	1.91	3.2	3.99	2.98	3.97	3.4	2.51	2.99	3.34					1.31	2.445	2.26	2.77	3.58	3.58	3.38	3.4	2.58	2.95	3.18			0.78	3.02	2.28	2.64	2.35	2.8	2.55	4.82	3.75	2.57	2.99	2.65	2.64			3.34	3.96	3.155	3.24	4.03
	22:40	1.6	2.76	2.09	3.35	4.22	3.2	4.03	3.52	2.65	3.27	3.55					1.43	2.665	2.445	2.88	3.59	3.59	3.47	3.49	2.745	2.95	3.19			0.93	3.2	2.28	2.67	2.35	2.99	3	4.84	3.77	2.57	2.99	2.65	2.68			3.895	3.99	3.405	3.43	4.22
	23:00	1.6	2.87	2.1	3.52	4.22	3.27	4.04	3.52	2.74	3.44	3.67					1.435	2.725	2.64	3.07	3.71	3.71	3.635	3.53	2.86	2.95	3.19			1.02	3.21	2.28	2.78	2.49	3.33	3	4.85	3.77	2.57	2.99	2.65	2.69			4.425	4.11	3.565	3.83	4.78
	23:20	1.7	2.89	2.3	3.52	4.22	3.41	4.07	3.58	3.14	3.44	3.67					1.605	2.815	2.74	3.165	3.8	3.8	3.725	3.71	2.97	3.01	3.19			1.18	3.21	2.28	2.87	2.76	3.33	3.07	4.85	3.77	2.7	2.99	2.77	2.69			4.855	4.11	3.72	3.83	4.81
	23:40	1.7	2.89	2.32	3.72	4.36	3.41	4.12	3.78	3.25	3.44	3.83					1.635	2.885	2.83	3.165	3.86	3.86	3.78	3.865	3.05	3.19	3.25			1.25	3.52	2.54	2.97	2.95	3.33	3.18	4.85	3.77	2.96	3.01	2.82	2.82			5.24	4.11	3.75	3.83	4.82
	00:00	1.7	3.09	2.32	3.76	4.71	3.44	4.14	3.9	3.35	3.44	4.04					1.66	2.76	3.07	3.65	3.86	3.86	3.795	3.955	3.215	3.27	3.52			1.39	3.55	2.78	2.97	3.18	3.33	3.18	5.02	4.04	2.96	3.19	2.91	3.15			3.69	4.03	3.97	3.83	4.82
	00:20	1.78	3.21	2.32	3.98	4.72	3.44	4.14	3.99	3.44	3.64	4.2					1.66	2.76	3.2	3.65	3.86	3.86	3.85	3.965	3.575	3.33	3.52			1.39	3.55	2.88	3.01	3.18	3.33	3.23	5.23	4.12	2.96	3.34	3.18	3.21			3.69	4.07	3.97	3.83	4.82
	00:40	1.8	3.3	2.43	4.03	4.95	3.44	4.14	3.99	3.59	3.76	4.2					1.66	2.76	3.21	3.85	4.06	4.06	3.885	4.275	3.64	3.33	3.52			1.46	3.55	3.07	3.19	3.18	3.33	3.26	5.46	4.12	2.96	3.34	3.38	3.21			3.69	4.23	3.97	3.83	4.82
	01:00	1.8	3.37	2.62	4.03	4.95	3.44	4.2	3.99	3.62	3.76	4.2					1.89	2.92	3.28	4.21	4.06	4.06	3.94	4.305	3.735	3.33	3.52			1.59	3.65	3.08	3.56	3.18	3.47	3.33	5.63	4.12	3.01	3.74	3.5	3.21			3.76	4.23	3.97	3.83	5.02
	01:20	2.04	3.37	2.76	4.03	4.95	3.44	4.26	4.25	3.62	3.76	4.68					1.89	3.1	3.29	4.22	4.06	4.06	3.94	4.365	3.765	3.43	3.52			1.59	3.66	3.08	3.57	3.36	3.6	3.36	5.73	4.21	3.07	3.74	3.52	3.21			3.76	4.23	3.98	3.92	5.02
	01:40	2.06	3.52	2.85	4.03	5.15	3.44	4.31	4.38	3.62	3.76	4.77					1.89	3.21	3.29	4.22	4.06	4.06	4.03	4.44	3.775	3.48	3.52			1.73	3.98	3.08	3.57	3.36	3.67	3.74	5.73	4.31	3.3	3.84	3.73	3.21			3.82	4.23	4.28	4.1	5.2
	02:00	2.06	3.61	2.87	4.35	5.51	3.66	4.33	4.38	3.62	3.86	4.79					1.89	3.21	3.29	4.22	4.06	4.06	4.045	4.44	3.775	3.7	3.65			1.89	4.1	3.08	3.57	3.36	3.68	4.13	5.73	4.31	3.3	3.84	3.73	3.31			4.04	4.42	4.37	4.11	5.2
	02:20	2.08	3.65	2.96	4.52	5.53	3.66	4.46	4.45	3.62	3.97	4.91					1.99	3.35	3.29	4.22	4.06	4.06	4.045	4.44	3.775	3.7	3.73			2.11	4.1	3.08	3.57	3.53	3.68	4.13	5.73	4.31	3.3	3.84	3.73	3.63			4.08	4.47	4.37	4.11	5.2
	02:40	2.09	3.65	2.96	4.52	5.53	3.66	4.46	4.76	3.62	3.97	4.91					1.99	3.35	3.29	4.22	4.13	4.13	4.055	4.535	3.845	3.7	3.73			2.11	4.1	3.08	3.61	3.8	3.68	4.13	5.73	4.83	3.3	3.84	3.81	3.63			4.08	4.48	4.37	4.11	5.2
	03:00	2.22	3.76	3.07	4.52	5.53	3.66	4.55	4.76	3.72	3.97	4.91					2.08	3.35	3.29	4.45	4.28	4.28	4.195	4.555	3.93	3.7	3.76			2.21	4.4	3.09	3.62	3.8	3.78	4.13	6.01	4.91	3.3	3.84	3.9	3.63			4.08	4.73	4.37	4.11	5.2
	03:20	2.22	3.8	3.07	4.52	5.53	3.73	4.56	4.84	3.78	3.97	4.91					2.08	3.35	3.29	4.47	4.51	4.51	4.335	4.68	4.1	3.7	3.91			2.23	4.45	3.53	3.64	3.8	3.78	4.13	6.27	4.91	3.4	3.84	3.97	3.63			4.16	4.73	4.37	4.13	5.85
	03:40	2.28	3.88	3.07	4.53	5.75	3.95	4.73	4.98	3.92	3.97	5.15					2.19	3.5	3.47	4.47	4.51	4.51	4.365	4.83	4.175	3.7	3.91			2.23	4.45	3.79	3.64	3.81	3.78	4.13	6.27	4.91	3.4	3.84	3.97	3.63			4.32	4.73	4.41	4.32	5.85
	04:00	2.35	3.91	3.07	4.64	6.17	3.95	4.83	5.24	3.96	3.97	5.16					2.23	3.5	3.6	4.47	4.51	4.51	4.375	4.84	4.23	3.7	3.92			2.73	4.69	3.79	3.78	4.18	4	4.13	6.27	4.99	3.4	3.84	3.99	3.84			4.6	4.79	4.91	4.33	5.85
	04:20	2.35	4.15	3.09	4.64	6.17	4.02	4.83	5.24	4.03	3.97	5.46					2.23	3.5	3.88	4.47	4.63	4.63	4.38	4.865	4.425	3.7	4.07			2.73	4.69	3.79	3.78	4.18	4.38	4.19	6.27	4.99	3.4	3.84	4.12	3.86			4.6	4.98	5.03	4.33	5.93
	04:40	2.51	4.16	3.24	4.79	6.17	4.34	4.88	5.24	4.03	3.97	5.61					2.23	3.5	3.88	4.5	4.63	4.63	4.46	4.985	4.425	3.7	4.14			2.77	4.86	3.79	3.78	4.18	4.38	4.19	6.44	5.22	3.4	3.84	4.37	3.86			4.6	5.01	5.03	4.33	6.01
	05:00	2.51	4.16	3.45	4.95	6.51	4.35	4.95	5.47	4.03	3.97	5.62					2.23	3.71	3.89	4.71	4.7	4.7	4.625	5.065	4.425	3.7	4.28			2.91	4.88	3.79	3.78	4.18	4.46	4.32	6.59	5.39	3.4	3.84	4.37	3.86			4.6	5.01	5.03	4.78	6.01
	05:20	2.51	4.18	3.5	5.09	6.53	4.54	4.96	5.61	4.03	3.97	5.62					2.23	3.71	3.89	4.91	4.71	4.71	4.67	5.145	4.48	3.7	4.32			2.99	4.89	3.88	3.82	4.18	4.49	4.32	6.59	5.39	3.4	3.84	4.37	4.05			4.6	5.01	5.06	4.78	6.01
	05:40	2.53	4.46	3.5	5.09	6.58	4.56	4.97	5.61	4.11	3.97	5.92					2.32	3.71	4.07	4.91	4.79	4.79	4.67	5.225	4.49	3.7	4.56			2.99	4.89	3.9	3.85	4.18	4.65	4.32	6.59	5.39	3.41	3.84	4.37	4.44			4.76	5.22	5.07	4.8	6.05
	06:00	2.54	4.47	3.52	5.09	6.58	4.56	4.97	5.61	4.22	3.97	5.92					2.33	3.71	4.07	4.91	4.79	4.79	4.73	5.23	4.49	3.7	4.57			3.09	5.11	3.92	3.85	4.18	4.65	4.35	6.59	5.39	3.61	4.12	4.37	4.44			5.07	5.45	5.21	4.82	6.08
Sex distribution	Control mice	AgRP-Gq	POMc-Gi	AgRP-;POMC-Gi
Mles	0	0	0	0
Females	11	13	12	12
Two-way RM ANOVA	Matching: Both factors							Matching: Both factors							Matching: Both factors							Matching: Both factors
Assume sphericity?	Yes							Yes							Yes							Yes
Alpha	0.05							0.05							0.05							0.05
Source of Variation	% of total variation	P value	P value summary	Significant?				% of total variation	P value	P value summary	Significant?				% of total variation	P value	P value summary	Significant?				% of total variation	P value	P value summary	Significant?
Row Factor	87.8	<0,0001	****	Yes				83.8	<0,0001	****	Yes				83.34	<0,0001	****	Yes				74.78	<0,0001	****	Yes
Column Factor	0.002417	0.8543	ns	No				5.045	0.0002	***	Yes				0.751	0.0042	**	Yes				1.61	0.0031	**	Yes
Row Factor x Column Factor	0.3042	<0,0001	****	Yes				1.142	<0,0001	****	Yes				0.2181	<0,0001	****	Yes				0.3248	<0,0001	****	Yes
Subject x Row Factor	3.757							2.565							8.405							8.444
Subject x Column Factor	0.6804							2.143							0.6392							1.245
Subject	6.663							3.791							5.403							12.82
ANOVA table	SS	DF	MS	F (DFn, DFd)	P value			SS	DF	MS	F (DFn, DFd)	P value			SS	DF	MS	F (DFn, DFd)	P value			SS	DF	MS	F (DFn, DFd)	P value
Row Factor	3715	72	51.6	F (72, 720) = 233,7	P<0,0001			5334	72	74.09	F (72, 864) = 392,0	P<0,0001			5578	72	77.47	F (72, 792) = 109,1	P<0,0001			5957	72	82.74	F (72, 792) = 97,41	P<0,0001
Column Factor	0.1023	1	0.1023	F (1, 10) = 0,03552	P=0,8543			321.2	1	321.2	F (1, 12) = 28,25	P=0,0002			50.26	1	50.26	F (1, 11) = 12,92	P=0,0042			128.3	1	128.3	F (1, 11) = 14,23	P=0,0031
Row Factor x Column Factor	12.87	72	0.1788	F (72, 720) = 3,833	P<0,0001			72.69	72	1.01	F (72, 864) = 9,024	P<0,0001			14.6	72	0.2028	F (72, 792) = 1,929	P<0,0001			25.87	72	0.3594	F (72, 792) = 4,557	P<0,0001
Subject x Row Factor	159	720	0.2208					163.3	864	0.189					562.5	792	0.7102					672.7	792	0.8493
Subject x Column Factor	28.79	10	2.879					136.4	12	11.37					42.78	11	3.889					99.16	11	9.015
Subject	281.9	10	28.19					241.3	12	20.11					361.6	11	32.87					1021	11	92.82
Residual	33.58	720	0.04663					96.66	864	0.1119					83.26	792	0.1051					62.45	792	0.07885
Difference between column means
Mean of Vehicle	1.873							1.696							1.983							2.036
Mean of CNO	1.857							2.519							2.322							2.577
Difference between means	0.01596							-0.8227							-0.3387							-0.5411
SE of difference	0.08468							0.1548							0.09423							0.1435
95% CI of difference	-0,1727 to 0,2046							-1,160 to -0,4855							-0,5461 to -0,1313							-0,8569 to -0,2254
Data summary
Number of columns (Column Factor)	2							2							2							2
Number of rows (Row Factor)	73							73							73							73
Number of subjects (Subject)	11							13							12							12
Number of missing values	0							0							0							0
Number of families	1							1							1							1
Number of comparisons per family	73							73							73							73
Alpha	0.05							0.05							0.05							0.05
Bonferroni's multiple comparisons test	Mean Diff,	95,00% CI of diff,	Below threshold?	Summary	Adjusted P Value			Mean Diff,	95,00% CI of diff,	Below threshold?	Summary	Adjusted P Value			Mean Diff,	95,00% CI of diff,	Below threshold?	Summary	Adjusted P Value			Mean Diff,	95,00% CI of diff,	Below threshold?	Summary	Adjusted P Value
Vehicle - CNO
06:00	0	-0,3140 to 0,3140	No	ns	>0,9999			0	-0,4471 to 0,4471	No	ns	>0,9999			0	-0,4512 to 0,4512	No	ns	>0,9999			0	-0,3908 to 0,3908	No	ns	>0,9999
06:20	0.007273	-0,3068 to 0,3213	No	ns	>0,9999			-0.02192	-0,4690 to 0,4252	No	ns	>0,9999			-0.0075	-0,4587 to 0,4437	No	ns	>0,9999			0.004583	-0,3862 to 0,3954	No	ns	>0,9999
06:40	0.007273	-0,3068 to 0,3213	No	ns	>0,9999			-0.005	-0,4521 to 0,4421	No	ns	>0,9999			0.008333	-0,4429 to 0,4596	No	ns	>0,9999			-0.01208	-0,4029 to 0,3787	No	ns	>0,9999
07:00	0.0009091	-0,3131 to 0,3149	No	ns	>0,9999			-0.02962	-0,4767 to 0,4175	No	ns	>0,9999			0.01917	-0,4321 to 0,4704	No	ns	>0,9999			-0.015	-0,4058 to 0,3758	No	ns	>0,9999
07:20	0.0009091	-0,3131 to 0,3149	No	ns	>0,9999			-0.05423	-0,5013 to 0,3929	No	ns	>0,9999			0.0125	-0,4387 to 0,4637	No	ns	>0,9999			-0.0275	-0,4183 to 0,3633	No	ns	>0,9999
07:40	0.01636	-0,2977 to 0,3304	No	ns	>0,9999			-0.02385	-0,4709 to 0,4233	No	ns	>0,9999			0.01875	-0,4325 to 0,4700	No	ns	>0,9999			-0.03958	-0,4304 to 0,3512	No	ns	>0,9999
08:00	0.06636	-0,2477 to 0,3804	No	ns	>0,9999			-0.01115	-0,4583 to 0,4359	No	ns	>0,9999			0.01333	-0,4379 to 0,4646	No	ns	>0,9999			-0.04083	-0,4316 to 0,3500	No	ns	>0,9999
08:20	0.085	-0,2290 to 0,3990	No	ns	>0,9999			-0.03192	-0,4790 to 0,4152	No	ns	>0,9999			0.01667	-0,4346 to 0,4679	No	ns	>0,9999			-0.05875	-0,4496 to 0,3321	No	ns	>0,9999
08:40	0.06136	-0,2527 to 0,3754	No	ns	>0,9999			-0.05154	-0,4986 to 0,3956	No	ns	>0,9999			0.03375	-0,4175 to 0,4850	No	ns	>0,9999			-0.09	-0,4808 to 0,3008	No	ns	>0,9999
09:00	0.05045	-0,2636 to 0,3645	No	ns	>0,9999			-0.07115	-0,5183 to 0,3759	No	ns	>0,9999			0.03083	-0,4204 to 0,4821	No	ns	>0,9999			-0.09375	-0,4846 to 0,2971	No	ns	>0,9999
09:20	0.04091	-0,2731 to 0,3549	No	ns	>0,9999			-0.1646	-0,6117 to 0,2825	No	ns	>0,9999			-0.04042	-0,4917 to 0,4108	No	ns	>0,9999			-0.1946	-0,5854 to 0,1962	No	ns	>0,9999
09:40	0.03318	-0,2808 to 0,3472	No	ns	>0,9999			-0.2131	-0,6602 to 0,2340	No	ns	>0,9999			-0.1046	-0,5558 to 0,3467	No	ns	>0,9999			-0.2775	-0,6683 to 0,1133	No	ns	>0,9999
10:00	-0.07682	-0,3908 to 0,2372	No	ns	>0,9999			-0.3077	-0,7548 to 0,1394	No	ns	>0,9999			-0.2171	-0,6683 to 0,2342	No	ns	>0,9999			-0.3071	-0,6979 to 0,08373	No	ns	0.5508
10:20	-0.1614	-0,4754 to 0,1527	No	ns	>0,9999			-0.3931	-0,8402 to 0,05402	No	ns	0.2053			-0.2767	-0,7279 to 0,1746	No	ns	>0,9999			-0.3113	-0,7021 to 0,07956	No	ns	0.4943
10:40	-0.2036	-0,5177 to 0,1104	No	ns	>0,9999			-0.4365	-0,8836 to 0,01056	No	ns	0.0667			-0.3417	-0,7929 to 0,1096	No	ns	0.7317			-0.3875	-0,7783 to 0,003310	No	ns	0.0555
11:00	-0.2205	-0,5345 to 0,09358	No	ns	>0,9999			-0.5015	-0,9486 to -0,05444	Yes	*	0.0103			-0.3421	-0,7933 to 0,1092	No	ns	0.7251			-0.5071	-0,8979 to -0,1163	Yes	***	0.0008
11:20	-0.2209	-0,5349 to 0,09312	No	ns	>0,9999			-0.57	-1,017 to -0,1229	Yes	**	0.0011			-0.3254	-0,7767 to 0,1258	No	ns	>0,9999			-0.5458	-0,9366 to -0,1550	Yes	***	0.0002
11:40	-0.2	-0,5140 to 0,1140	No	ns	>0,9999			-0.5862	-1,033 to -0,1391	Yes	***	0.0007			-0.3625	-0,8137 to 0,08873	No	ns	0.4605			-0.6125	-1,003 to -0,2217	Yes	****	<0,0001
12:00	-0.205	-0,5190 to 0,1090	No	ns	>0,9999			-0.6035	-1,051 to -0,1564	Yes	***	0.0004			-0.3717	-0,8229 to 0,07957	No	ns	0.373			-0.6592	-1,050 to -0,2684	Yes	****	<0,0001
12:20	-0.2473	-0,5613 to 0,06676	No	ns	0.5411			-0.6908	-1,138 to -0,2437	Yes	****	<0,0001			-0.3846	-0,8358 to 0,06665	No	ns	0.2751			-0.6488	-1,040 to -0,2579	Yes	****	<0,0001
12:40	-0.24	-0,5540 to 0,07403	No	ns	0.6818			-0.7596	-1,207 to -0,3125	Yes	****	<0,0001			-0.3671	-0,8183 to 0,08415	No	ns	0.4146			-0.6213	-1,012 to -0,2304	Yes	****	<0,0001
13:00	-0.1827	-0,4968 to 0,1313	No	ns	>0,9999			-0.7927	-1,240 to -0,3456	Yes	****	<0,0001			-0.4067	-0,8579 to 0,04457	No	ns	0.1604			-0.6004	-0,9912 to -0,2096	Yes	****	<0,0001
13:20	-0.2145	-0,5286 to 0,09949	No	ns	>0,9999			-0.8538	-1,301 to -0,4067	Yes	****	<0,0001			-0.4433	-0,8946 to 0,007900	No	ns	0.0619			-0.6454	-1,036 to -0,2546	Yes	****	<0,0001
13:40	-0.21	-0,5240 to 0,1040	No	ns	>0,9999			-0.9177	-1,365 to -0,4706	Yes	****	<0,0001			-0.5013	-0,9525 to -0,05002	Yes	*	0.012			-0.6792	-1,070 to -0,2884	Yes	****	<0,0001
14:00	-0.2155	-0,5295 to 0,09858	No	ns	>0,9999			-0.8746	-1,322 to -0,4275	Yes	****	<0,0001			-0.5379	-0,9892 to -0,08668	Yes	**	0.0039			-0.7096	-1,100 to -0,3188	Yes	****	<0,0001
14:20	-0.2918	-0,6058 to 0,02221	No	ns	0.1163			-0.9235	-1,371 to -0,4764	Yes	****	<0,0001			-0.5621	-1,013 to -0,1108	Yes	**	0.0018			-0.7275	-1,118 to -0,3367	Yes	****	<0,0001
14:40	-0.2123	-0,5263 to 0,1018	No	ns	>0,9999			-0.9331	-1,380 to -0,4860	Yes	****	<0,0001			-0.5725	-1,024 to -0,1213	Yes	**	0.0013			-0.7325	-1,123 to -0,3417	Yes	****	<0,0001
15:00	-0.1577	-0,4718 to 0,1563	No	ns	>0,9999			-0.9427	-1,390 to -0,4956	Yes	****	<0,0001			-0.5613	-1,012 to -0,1100	Yes	**	0.0018			-0.7863	-1,177 to -0,3954	Yes	****	<0,0001
15:20	-0.1845	-0,4986 to 0,1295	No	ns	>0,9999			-0.9919	-1,439 to -0,5448	Yes	****	<0,0001			-0.5358	-0,9871 to -0,08460	Yes	**	0.0041			-0.8129	-1,204 to -0,4221	Yes	****	<0,0001
15:40	-0.2209	-0,5349 to 0,09312	No	ns	>0,9999			-0.9527	-1,400 to -0,5056	Yes	****	<0,0001			-0.5188	-0,9700 to -0,06752	Yes	**	0.007			-0.7988	-1,190 to -0,4079	Yes	****	<0,0001
16:00	-0.1618	-0,4758 to 0,1522	No	ns	>0,9999			-0.9696	-1,417 to -0,5225	Yes	****	<0,0001			-0.4967	-0,9479 to -0,04543	Yes	*	0.0137			-0.7963	-1,187 to -0,4054	Yes	****	<0,0001
16:20	-0.08136	-0,3954 to 0,2327	No	ns	>0,9999			-0.9519	-1,399 to -0,5048	Yes	****	<0,0001			-0.5042	-0,9554 to -0,05293	Yes	*	0.011			-0.8138	-1,205 to -0,4229	Yes	****	<0,0001
16:40	-0.09909	-0,4131 to 0,2149	No	ns	>0,9999			-0.9858	-1,433 to -0,5387	Yes	****	<0,0001			-0.525	-0,9762 to -0,07377	Yes	**	0.0058			-0.8583	-1,249 to -0,4675	Yes	****	<0,0001
17:00	-0.09045	-0,4045 to 0,2236	No	ns	>0,9999			-1.011	-1,458 to -0,5641	Yes	****	<0,0001			-0.5238	-0,9750 to -0,07252	Yes	**	0.006			-0.7967	-1,187 to -0,4059	Yes	****	<0,0001
17:20	-0.07364	-0,3877 to 0,2404	No	ns	>0,9999			-0.99	-1,437 to -0,5429	Yes	****	<0,0001			-0.4958	-0,9471 to -0,04460	Yes	*	0.0141			-0.8308	-1,222 to -0,4400	Yes	****	<0,0001
17:40	-0.08682	-0,4008 to 0,2272	No	ns	>0,9999			-1.008	-1,455 to -0,5606	Yes	****	<0,0001			-0.5004	-0,9517 to -0,04918	Yes	*	0.0123			-0.8213	-1,212 to -0,4304	Yes	****	<0,0001
18:00	-0.08364	-0,3977 to 0,2304	No	ns	>0,9999			-1.003	-1,450 to -0,5560	Yes	****	<0,0001			-0.5042	-0,9554 to -0,05293	Yes	*	0.011			-0.8279	-1,219 to -0,4371	Yes	****	<0,0001
18:20	-0.05136	-0,3654 to 0,2627	No	ns	>0,9999			-1.052	-1,499 to -0,6044	Yes	****	<0,0001			-0.5167	-0,9679 to -0,06543	Yes	**	0.0075			-0.7896	-1,180 to -0,3988	Yes	****	<0,0001
18:40	-0.07773	-0,3918 to 0,2363	No	ns	>0,9999			-1.106	-1,553 to -0,6587	Yes	****	<0,0001			-0.5221	-0,9733 to -0,07085	Yes	**	0.0064			-0.8238	-1,215 to -0,4329	Yes	****	<0,0001
19:00	-0.07818	-0,3922 to 0,2358	No	ns	>0,9999			-1.096	-1,543 to -0,6491	Yes	****	<0,0001			-0.5025	-0,9537 to -0,05127	Yes	*	0.0115			-0.7492	-1,140 to -0,3584	Yes	****	<0,0001
19:20	-0.08682	-0,4008 to 0,2272	No	ns	>0,9999			-1.103	-1,551 to -0,6564	Yes	****	<0,0001			-0.4342	-0,8854 to 0,01707	No	ns	0.0791			-0.6733	-1,064 to -0,2825	Yes	****	<0,0001
19:40	-0.09955	-0,4136 to 0,2145	No	ns	>0,9999			-1.105	-1,552 to -0,6579	Yes	****	<0,0001			-0.4271	-0,8783 to 0,02415	No	ns	0.0952			-0.7092	-1,100 to -0,3184	Yes	****	<0,0001
20:00	-0.1136	-0,4277 to 0,2004	No	ns	>0,9999			-1.162	-1,609 to -0,7144	Yes	****	<0,0001			-0.3771	-0,8283 to 0,07415	No	ns	0.3286			-0.7183	-1,109 to -0,3275	Yes	****	<0,0001
20:20	0.03	-0,2840 to 0,3440	No	ns	>0,9999			-1.164	-1,611 to -0,7167	Yes	****	<0,0001			-0.4529	-0,9042 to -0,001683	Yes	*	0.0478			-0.7379	-1,129 to -0,3471	Yes	****	<0,0001
20:40	0.001364	-0,3127 to 0,3154	No	ns	>0,9999			-1.126	-1,573 to -0,6791	Yes	****	<0,0001			-0.4217	-0,8729 to 0,02957	No	ns	0.1096			-0.6958	-1,087 to -0,3050	Yes	****	<0,0001
21:00	0.01955	-0,2945 to 0,3336	No	ns	>0,9999			-1.192	-1,639 to -0,7444	Yes	****	<0,0001			-0.4083	-0,8596 to 0,04290	No	ns	0.1538			-0.6479	-1,039 to -0,2571	Yes	****	<0,0001
21:20	0.02773	-0,2863 to 0,3418	No	ns	>0,9999			-1.144	-1,591 to -0,6971	Yes	****	<0,0001			-0.2871	-0,7383 to 0,1642	No	ns	>0,9999			-0.5929	-0,9837 to -0,2021	Yes	****	<0,0001
21:40	0.1073	-0,2068 to 0,4213	No	ns	>0,9999			-1.076	-1,523 to -0,6287	Yes	****	<0,0001			-0.3396	-0,7908 to 0,1117	No	ns	0.7654			-0.5938	-0,9846 to -0,2029	Yes	****	<0,0001
22:00	0.1245	-0,1895 to 0,4386	No	ns	>0,9999			-1.045	-1,492 to -0,5975	Yes	****	<0,0001			-0.3817	-0,8329 to 0,06957	No	ns	0.2949			-0.6517	-1,042 to -0,2609	Yes	****	<0,0001
22:20	0.09682	-0,2172 to 0,4108	No	ns	>0,9999			-1.083	-1,530 to -0,6356	Yes	****	<0,0001			-0.4442	-0,8954 to 0,007067	No	ns	0.0606			-0.6971	-1,088 to -0,3063	Yes	****	<0,0001
22:40	0.1632	-0,1508 to 0,4772	No	ns	>0,9999			-1.156	-1,603 to -0,7091	Yes	****	<0,0001			-0.4458	-0,8971 to 0,005400	No	ns	0.0579			-0.6496	-1,040 to -0,2588	Yes	****	<0,0001
23:00	0.1395	-0,1745 to 0,4536	No	ns	>0,9999			-1.277	-1,724 to -0,8298	Yes	****	<0,0001			-0.4425	-0,8937 to 0,008734	No	ns	0.0633			-0.6808	-1,072 to -0,2900	Yes	****	<0,0001
23:20	0.1282	-0,1858 to 0,4422	No	ns	>0,9999			-1.327	-1,774 to -0,8794	Yes	****	<0,0001			-0.4242	-0,8754 to 0,02707	No	ns	0.1027			-0.6338	-1,025 to -0,2429	Yes	****	<0,0001
23:40	0.1318	-0,1822 to 0,4458	No	ns	>0,9999			-1.271	-1,718 to -0,8237	Yes	****	<0,0001			-0.6058	-1,057 to -0,1546	Yes	***	0.0004			-0.6271	-1,018 to -0,2363	Yes	****	<0,0001
00:00	0.1159	-0,1981 to 0,4299	No	ns	>0,9999			-1.137	-1,584 to -0,6898	Yes	****	<0,0001			-0.5338	-0,9850 to -0,08252	Yes	**	0.0044			-0.555	-0,9458 to -0,1642	Yes	***	0.0001
00:20	0.1482	-0,1658 to 0,4622	No	ns	>0,9999			-1.142	-1,589 to -0,6952	Yes	****	<0,0001			-0.5325	-0,9837 to -0,08127	Yes	**	0.0046			-0.5546	-0,9454 to -0,1638	Yes	***	0.0001
00:40	0.1255	-0,1886 to 0,4395	No	ns	>0,9999			-1.147	-1,594 to -0,6998	Yes	****	<0,0001			-0.4221	-0,8733 to 0,02915	No	ns	0.1084			-0.5842	-0,9750 to -0,1934	Yes	****	<0,0001
01:00	0.06636	-0,2477 to 0,3804	No	ns	>0,9999			-1.056	-1,503 to -0,6091	Yes	****	<0,0001			-0.4358	-0,8871 to 0,01540	No	ns	0.0757			-0.5633	-0,9541 to -0,1725	Yes	****	<0,0001
01:20	0.1382	-0,1758 to 0,4522	No	ns	>0,9999			-1.068	-1,515 to -0,6206	Yes	****	<0,0001			-0.4238	-0,8750 to 0,02748	No	ns	0.1038			-0.6317	-1,022 to -0,2409	Yes	****	<0,0001
01:40	0.1741	-0,1399 to 0,4881	No	ns	>0,9999			-1.021	-1,468 to -0,5737	Yes	****	<0,0001			-0.2988	-0,7500 to 0,1525	No	ns	>0,9999			-0.6104	-1,001 to -0,2196	Yes	****	<0,0001
02:00	0.2455	-0,06858 to 0,5595	No	ns	0.5735			-1.025	-1,472 to -0,5783	Yes	****	<0,0001			-0.2971	-0,7483 to 0,1542	No	ns	>0,9999			-0.6025	-0,9933 to -0,2117	Yes	****	<0,0001
02:20	0.2864	-0,02767 to 0,6004	No	ns	0.142			-1.091	-1,538 to -0,6437	Yes	****	<0,0001			-0.265	-0,7162 to 0,1862	No	ns	>0,9999			-0.6325	-1,023 to -0,2417	Yes	****	<0,0001
02:40	0.2868	-0,02721 to 0,6008	No	ns	0.1397			-1.026	-1,473 to -0,5791	Yes	****	<0,0001			-0.2542	-0,7054 to 0,1971	No	ns	>0,9999			-0.6154	-1,006 to -0,2246	Yes	****	<0,0001
03:00	0.2545	-0,05949 to 0,5686	No	ns	0.427			-0.9915	-1,439 to -0,5444	Yes	****	<0,0001			-0.2079	-0,6592 to 0,2433	No	ns	>0,9999			-0.4913	-0,8821 to -0,1004	Yes	**	0.0015
03:20	0.1814	-0,1327 to 0,4954	No	ns	>0,9999			-1.012	-1,459 to -0,5644	Yes	****	<0,0001			-0.1558	-0,6071 to 0,2954	No	ns	>0,9999			-0.5338	-0,9246 to -0,1429	Yes	***	0.0003
03:40	0.2345	-0,07949 to 0,5486	No	ns	0.8079			-1.061	-1,508 to -0,6137	Yes	****	<0,0001			-0.1625	-0,6137 to 0,2887	No	ns	>0,9999			-0.5646	-0,9554 to -0,1738	Yes	****	<0,0001
04:00	0.3059	-0,008123 to 0,6199	No	ns	0.0685			-1.008	-1,456 to -0,5614	Yes	****	<0,0001			-0.2196	-0,6708 to 0,2317	No	ns	>0,9999			-0.5254	-0,9162 to -0,1346	Yes	***	0.0004
04:20	0.2882	-0,02585 to 0,6022	No	ns	0.1329			-1.015	-1,462 to -0,5683	Yes	****	<0,0001			-0.2329	-0,6842 to 0,2183	No	ns	>0,9999			-0.5125	-0,9033 to -0,1217	Yes	***	0.0007
04:40	0.3509	0,03688 to 0,6649	Yes	*	0.011			-0.9892	-1,436 to -0,5421	Yes	****	<0,0001			-0.2892	-0,7404 to 0,1621	No	ns	>0,9999			-0.4325	-0,8233 to -0,04169	Yes	*	0.0127
05:00	0.3577	0,04370 to 0,6718	Yes	**	0.0082			-1.011	-1,458 to -0,5637	Yes	****	<0,0001			-0.2263	-0,6775 to 0,2250	No	ns	>0,9999			-0.4192	-0,8100 to -0,02836	Yes	*	0.0199
05:20	0.3695	0,05551 to 0,6836	Yes	**	0.0048			-1.004	-1,451 to -0,5567	Yes	****	<0,0001			-0.2967	-0,7479 to 0,1546	No	ns	>0,9999			-0.4367	-0,8275 to -0,04586	Yes	*	0.011
05:40	0.3695	0,05551 to 0,6836	Yes	**	0.0048			-1.063	-1,510 to -0,6160	Yes	****	<0,0001			-0.4029	-0,8542 to 0,04832	No	ns	0.1761			-0.4371	-0,8279 to -0,04627	Yes	*	0.0108
06:00	0.3755	0,06142 to 0,6895	Yes	**	0.0037			-1.079	-1,526 to -0,6321	Yes	****	<0,0001			-0.4608	-0,9121 to -0,009600	Yes	*	0.0384			-0.4446	-0,8354 to -0,05377	Yes	**	0.0083
[truncated: 56 more columns]

## Sheet: Extended Fig 3b
Extended Fig 3b	Food intake intervals in FEMALE mice
		0-2h								0-4h									Light cycle										Dark cycle
	n (mice)	Control mice	AgRP-Gq	POMc-Gi	AgRP-;POMC-Gi					Control mice	AgRP-Gq	POMc-Gi	AgRP-;POMC-Gi						Control mice	AgRP-Gq	POMc-Gi	AgRP-;POMC-Gi							Control mice	AgRP-Gq	POMc-Gi	AgRP-;POMC-Gi
Raw data	1	-0.185	0.01	0.69	0.64					-0.16	0.4	0.97	0.96						-0.22	0.985	1.07	1.23							0.01	0.845	-0.64	-0.845
	2	-0.19	0.485	0.11	-0.185					-0.145	0.52	0.18	-0.14						-0.185	0.73	0.26	-0.255							-0.575	-0.39	-1.32	-0.2
	3	0.175	0.455	0.51	0.285					0.265	0.615	0.4	0.445						0.395	0.865	0.24	0.525							0.155	0.425	-0.19	-1.015
	4	-0.14	0.62	0.4	0.18					-0.435	0.74	0.995	0.225						-0.105	0.55	1.425	0.34							-0.075	0.42	1.27	-0.525
	5	0.82	0.38	0.44	0.575					0.63	1.19	0.5	0.685						-0.18	1.68	0.805	0.595							-1.61	0.22	-0.285	-1.06
	6	0.04	0.85	-0.035	0.795					0.5	1.21	0.02	0.95						0.57	1.45	0.305	0.93							-0.34	-0.31	-1.17	0.045
	7	0.675	0.82	0.685	0.985					0.56	1.31	1.055	1.12						0.295	2.15	1.22	1.28							-0.535	1.07	0.21	-0.58
	8	0.67	-0.02	0.39	1.3					0.335	0.52	0.47	1.02						0.415	-0.04	0.59	1.65							-0.795	-1.35	0.43	0.89
	9	0.28	0.87	0.02	0.36					0.39	1.12	-0.29	0.6						0.185	1.19	0.55	0.65							0.085	-0.22	-0.1	-0.03
	10	-0.04	0.77	0.67	0					-0.03	0.81	0.66	0.18						0.22	0.82	0.34	1.54							-0.49	-0.17	-0.53	-1.28
	11	0.32	0.97	0.42	0.18					0.1	1.19	0.41	0.4						-0.47	1.56	0.68	0.81							-0.88	-0.36	0.18	0.55
	12		0.05	-0.06	0.97						0.32	0.27	1.12							1	0.38	0.64								0.14	0.1	-0.55
	13		0.26								0.36									-0.05										0.67
Sex distribution	Control mice	AgRP-Gq	POMc-Gi	AgRP-;POMC-Gi
Mles	0	0	0	0
Females	11	13	12	12
ANOVA summary
F	1.633									5.389									7.315										1.737
P value	0.1953									0.003									0.0004										0.1733
P value summary	ns									**									***										ns
Significant diff. among means (P < 0.05)?	No									Yes									Yes										No
R squared	0.1002									0.2687									0.3328										0.1059
Brown-Forsythe test
F (DFn, DFd)	1,265 (3, 44)									0,1915 (3, 44)									1,030 (3, 44)										0,2656 (3, 44)
P value	0.2979									0.9017									0.3885										0.8498
P value summary	ns									ns									ns										ns
Are SDs significantly different (P < 0.05)?	No									No									No										No
Bartlett's test
Bartlett's statistic (corrected)	2.341									0.4851									5.176										0.9748
P value	0.5046									0.9222									0.1593										0.8074
P value summary	ns									ns									ns										ns
Are SDs significantly different (P < 0.05)?	No									No									No										No
ANOVA table	SS	DF	MS	F (DFn, DFd)	P value					SS	DF	MS	F (DFn, DFd)	P value					SS	DF	MS	F (DFn, DFd)	P value						SS	DF	MS	F (DFn, DFd)	P value
Treatment (between columns)	0.6523	3	0.2174	F (3, 44) = 1,633	P=0,1953					2.388	3	0.7959	F (3, 44) = 5,389	P=0,0030					5.422	3	1.807	F (3, 44) = 7,315	P=0,0004						2.118	3	0.7061	F (3, 44) = 1,737	P=0,1733
Residual (within columns)	5.857	44	0.1331							6.499	44	0.1477							10.87	44	0.2471								17.88	44	0.4065
Total	6.51	47								8.887	47								16.29	47									20	47
Data summary
Number of treatments (columns)	4									4									4										4
Number of values (total)	48									48									48										48
Number of families	1
Number of comparisons per family	6
Alpha	0.05									1									1										1
										6									6										6
										0.05									0.05										0.05
Tukey's multiple comparisons test	Mean Diff,	95,00% CI of diff,	Below threshold?	Summary	Adjusted P Value					Mean Diff,	95,00% CI of diff,	Below threshold?	Summary	Adjusted P Value					Mean Diff,	95,00% CI of diff,	Below threshold?	Summary	Adjusted P Value						Mean Diff,	95,00% CI of diff,	Below threshold?	Summary	Adjusted P Value
Control vs. AgRP-Gq	-0.2811	-0,6802 to 0,1180	No	ns	0.2511	A-B				-0.61	-1,030 to -0,1896	Yes	**	0.0019	A-B				-0.9079	-1,452 to -0,3642	Yes	***	0.0003	A-B					-0.5352	-1,233 to 0,1621	No	ns	0.186	A-B
Control vs. POMC-Gi	-0.1329	-0,5395 to 0,2738	No	ns	0.819	A-C				-0.2873	-0,7156 to 0,1411	No	ns	0.2914	A-C				-0.5718	-1,126 to -0,01779	Yes	*	0.0408	A-C					-0.2887	-0,9992 to 0,4219	No	ns	0.7006	A-C
Control vs. AgRP-Gq;POMC-Gi	-0.2866	-0,6933 to 0,1200	No	ns	0.2505	A-D				-0.4477	-0,8760 to -0,01935	Yes	*	0.0375	A-D				-0.7443	-1,298 to -0,1903	Yes	**	0.0045	A-D					-0.07576	-0,7863 to 0,6348	No	ns	0.9918	A-D
AgRP-Gq vs. POMC-Gi	0.1482	-0,2418 to 0,5382	No	ns	0.7418	B-C				0.3227	-0,08809 to 0,7335	No	ns	0.1699	B-C				0.3361	-0,1952 to 0,8674	No	ns	0.3415	B-C					0.2466	-0,4349 to 0,9280	No	ns	0.7692	B-C
AgRP-Gq vs. AgRP-Gq;POMC-Gi	-0.005545	-0,3955 to 0,3844	No	ns	>0,9999	B-D				0.1623	-0,2485 to 0,5731	No	ns	0.7184	B-D				0.1636	-0,3677 to 0,6949	No	ns	0.8436	B-D					0.4595	-0,2220 to 1,141	No	ns	0.2869	B-D
POMC-Gi vs. AgRP-Gq;POMC-Gi	-0.1538	-0,5515 to 0,2440	No	ns	0.7316	C-D				-0.1604	-0,5793 to 0,2585	No	ns	0.7373	C-D				-0.1725	-0,7143 to 0,3693	No	ns	0.8302	C-D					0.2129	-0,4820 to 0,9079	No	ns	0.8456	C-D
Test details	Mean 1	Mean 2	Mean Diff,	SE of diff,	n1	n2	q	DF		Mean 1	Mean 2	Mean Diff,	SE of diff,	n1	n2	q	DF		Mean 1	Mean 2	Mean Diff,	SE of diff,	n1	n2	q	DF			Mean 1	Mean 2	Mean Diff,	SE of diff,	n1	n2	q	DF
Control vs. AgRP-Gq	0.2205	0.5015	-0.2811	0.1495	11	13	2.659	44		0.1827	0.7927	-0.61	0.1574	11	13	5.479	44		0.08364	0.9915	-0.9079	0.2036	11	13	6.305	44			-0.4591	0.07615	-0.5352	0.2612	11	13	2.898	44
Control vs. POMC-Gi	0.2205	0.3533	-0.1329	0.1523	11	12	1.234	44		0.1827	0.47	-0.2873	0.1604	11	12	2.532	44		0.08364	0.6554	-0.5718	0.2075	11	12	3.897	44			-0.4591	-0.1704	-0.2887	0.2661	11	12	1.534	44
Control vs. AgRP-Gq;POMC-Gi	0.2205	0.5071	-0.2866	0.1523	11	12	2.662	44		0.1827	0.6304	-0.4477	0.1604	11	12	3.947	44		0.08364	0.8279	-0.7443	0.2075	11	12	5.073	44			-0.4591	-0.3833	-0.07576	0.2661	11	12	0.4026	44
AgRP-Gq vs. POMC-Gi	0.5015	0.3533	0.1482	0.1461	13	12	1.435	44		0.7927	0.47	0.3227	0.1539	13	12	2.966	44		0.9915	0.6554	0.3361	0.199	13	12	2.389	44			0.07615	-0.1704	0.2466	0.2552	13	12	1.366	44
AgRP-Gq vs. AgRP-Gq;POMC-Gi	0.5015	0.5071	-0.005545	0.1461	13	12	0.05369	44		0.7927	0.6304	0.1623	0.1539	13	12	1.492	44		0.9915	0.8279	0.1636	0.199	13	12	1.163	44			0.07615	-0.3833	0.4595	0.2552	13	12	2.546	44
POMC-Gi vs. AgRP-Gq;POMC-Gi	0.3533	0.5071	-0.1538	0.149	12	12	1.46	44		0.47	0.6304	-0.1604	0.1569	12	12	1.446	44		0.6554	0.8279	-0.1725	0.2029	12	12	1.202	44			-0.1704	-0.3833	0.2129	0.2603	12	12	1.157	44

## Sheet: Extended Fig 3c
Extended Fig 3c	Average RER during cycles in FEMALE mice
	Light cycle average															Dark cycle average
	n (mice)	Control Vehicle	Control CNO	AgRP-Gq Vehicle	AgRP-Gq CNO	POMC-Gi Vehicle	POMC-Gi CNO	AgRP-Gq;POMC-Gi Vehicle	AgRP-Gq;POMC-Gi CNO								Control Vehicle	Control CNO	AgRP-Gq Vehicle	AgRP-Gq CNO	POMC-Gi Vehicle	POMC-Gi CNO	AgRP-Gq;POMC-Gi Vehicle	AgRP-Gq;POMC-Gi CNO
Raw data	1	0.838	0.903	0.851	0.877	0.896	0.997	0.924	0.96								0.99	1.002	1.004	1.016	0.99	0.969	1.063	1.006
	2	0.873	0.883	0.896	0.989	0.899	0.931	0.959	0.942								1.014	1.017	1.077	1.067	1.02	0.97	1.016	1.021
	3	0.825	0.87	0.82	0.932	0.844	0.902	0.904	0.927								1.025	1.023	1.044	1.045	0.952	0.973	1.058	1.032
	4	0.917	0.908	0.872	0.946	0.866	0.884	0.886	0.937								1.057	1.019	0.969	0.988	1.032	0.991	1.095	1.095
	5	0.908	0.929	0.865	0.973	0.862	0.927	0.872	0.904								1	0.963	1.042	1.032	0.999	1.005	1.041	1.053
	6	0.88	0.938	0.876	0.978	1.022	0.952	0.871	0.979								0.989	0.97	1.033	1.026	1.069	0.976	1.043	1.029
	7	0.902	0.928	0.823	0.963	0.886	0.874	0.863	0.968								0.986	0.974	1.044	1.076	1.012	1.004	1.032	1.033
	8	0.953	0.949	0.967	0.927	0.947	0.94	0.87	0.96								1.035	0.987	1.06	0.977	1.045	1.029	0.915	0.975
	9	0.916	0.966	0.888	0.975	0.863	0.966	0.919	0.974								0.996	1.061	1.041	1	1.022	0.999	1.031	1.07
	10	0.857	0.872	0.853	0.97	0.936	0.894	0.916	0.944								0.982	0.964	0.991	0.996	1.028	1.015	1.045	1.043
	11	0.828	0.845	0.862	0.966	0.911	0.934	0.846	0.916								1.04	1.013	0.998	1.019	1.017	1.037	0.934	0.995
	12			0.873111	0.951111	0.836	0.947	0.832	0.914										1.00178	1.03489	1.035	1.047	1.062	1.049
	13			0.857429	0.963429														0.997143	1.02229
Sex distribution	Control mice	AgRP-Gq	POMc-Gi	AgRP-;POMC-Gi
Mles	0	0	0	0
Females	11	13	12	12
ANOVA summary																ANOVA summary
F	8.322															F	1.617
P value	<0,0001															P value	0.1411
P value summary	****															P value summary	ns
Significant diff. among means (P < 0.05)?	Yes															Significant diff. among means (P < 0.05)?	No
R squared	0.3983															R squared	0.114
Brown-Forsythe test																Brown-Forsythe test
F (DFn, DFd)	0,8952 (7, 88)															F (DFn, DFd)	0,4264 (7, 88)
P value	0.5139															P value	0.8834
P value summary	ns															P value summary	ns
Are SDs significantly different (P < 0.05)?	No															Are SDs significantly different (P < 0.05)?	No
Bartlett's test																Bartlett's test
Bartlett's statistic (corrected)	7.113															Bartlett's statistic (corrected)	9.009
P value	0.4172															P value	0.252
P value summary	ns															P value summary	ns
Are SDs significantly different (P < 0.05)?	No															Are SDs significantly different (P < 0.05)?	No
ANOVA table	SS	DF	MS	F (DFn, DFd)	P value											ANOVA table	SS	DF	MS	F (DFn, DFd)	P value
Treatment (between columns)	0.08163	7	0.01166	F (7, 88) = 8,322	P<0,0001											Treatment (between columns)	0.01252	7	0.001789	F (7, 88) = 1,617	P=0,1411
Residual (within columns)	0.1233	88	0.001401													Residual (within columns)	0.09735	88	0.001106
Total	0.2049	95														Total	0.1099	95
Data summary																Data summary
Number of treatments (columns)	8															Number of treatments (columns)	8
Number of values (total)	96															Number of values (total)	96
Number of families	1															1
Number of comparisons per family	28															28
Alpha	0.05															0.05
Tukey's multiple comparisons test	Mean Diff,	95,00% CI of diff,	Below threshold?	Summary	Adjusted P Value											Mean Diff,	95,00% CI of diff,	Below threshold?	Summary	Adjusted P Value
Control Vehicle vs. Control CNO	-0.02673	-0,07629 to 0,02283	No	ns	0.7034	A-B										0.011	-0,03304 to 0,05504	No	ns	0.994	A-B
Control Vehicle vs. AgRP-Gq Vehicle	0.01204	-0,03557 to 0,05966	No	ns	0.9935	A-C										-0.01287	-0,05518 to 0,02944	No	ns	0.9807	A-C
Control Vehicle vs. AgRP-Gq CNO	-0.07311	-0,1207 to -0,02549	Yes	***	0.0002	A-D										-0.01264	-0,05495 to 0,02967	No	ns	0.9826	A-D
Control Vehicle vs. POMC-Gi Vehicle	-0.01579	-0,06431 to 0,03273	No	ns	0.9717	A-E										-0.008053	-0,05116 to 0,03506	No	ns	0.999	A-E
Control Vehicle vs. POMC-Gi CNO	-0.04745	-0,09597 to 0,001064	No	ns	0.0599	A-F										0.009114	-0,03400 to 0,05222	No	ns	0.9979	A-F
Control Vehicle vs. AgRP-Gq;POMC-Gi Vehicle	-0.006955	-0,05547 to 0,04156	No	ns	0.9998	A-G										-0.01755	-0,06066 to 0,02556	No	ns	0.9094	A-G
Control Vehicle vs. AgRP-Gq;POMC-Gi CNO	-0.0622	-0,1107 to -0,01369	Yes	**	0.0034	A-H										-0.02305	-0,06616 to 0,02006	No	ns	0.7122	A-H
Control CNO vs. AgRP-Gq Vehicle	0.03877	-0,008848 to 0,08639	No	ns	0.1976	B-C										-0.02387	-0,06618 to 0,01844	No	ns	0.6538	B-C
Control CNO vs. AgRP-Gq CNO	-0.04638	-0,09400 to 0,001233	No	ns	0.0619	B-D										-0.02364	-0,06595 to 0,01867	No	ns	0.6648	B-D
Control CNO vs. POMC-Gi Vehicle	0.01094	-0,03758 to 0,05946	No	ns	0.9968	B-E										-0.01905	-0,06216 to 0,02406	No	ns	0.8672	B-E
Control CNO vs. POMC-Gi CNO	-0.02073	-0,06925 to 0,02779	No	ns	0.8863	B-F										-0.001886	-0,04500 to 0,04122	No	ns	>0,9999	B-F
Control CNO vs. AgRP-Gq;POMC-Gi Vehicle	0.01977	-0,02875 to 0,06829	No	ns	0.909	B-G										-0.02855	-0,07166 to 0,01456	No	ns	0.4508	B-G
Control CNO vs. AgRP-Gq;POMC-Gi CNO	-0.03548	-0,08400 to 0,01304	No	ns	0.3216	B-H										-0.03405	-0,07716 to 0,009056	No	ns	0.2298	B-H
AgRP-Gq Vehicle vs. AgRP-Gq CNO	-0.08515	-0,1307 to -0,03956	Yes	****	<0,0001	C-D										0.0002308	-0,04028 to 0,04074	No	ns	>0,9999	C-D
AgRP-Gq Vehicle vs. POMC-Gi Vehicle	-0.02783	-0,07436 to 0,01870	No	ns	0.5835	C-E										0.004814	-0,03653 to 0,04616	No	ns	>0,9999	C-E
AgRP-Gq Vehicle vs. POMC-Gi CNO	-0.0595	-0,1060 to -0,01297	Yes	**	0.0035	C-F										0.02198	-0,01936 to 0,06332	No	ns	0.7182	C-F
AgRP-Gq Vehicle vs. AgRP-Gq;POMC-Gi Vehicle	-0.019	-0,06553 to 0,02753	No	ns	0.9082	C-G										-0.004686	-0,04603 to 0,03666	No	ns	>0,9999	C-G
AgRP-Gq Vehicle vs. AgRP-Gq;POMC-Gi CNO	-0.07425	-0,1208 to -0,02772	Yes	****	<0,0001	C-H										-0.01019	-0,05153 to 0,03116	No	ns	0.9944	C-H
AgRP-Gq CNO vs. POMC-Gi Vehicle	0.05732	0,01079 to 0,1039	Yes	**	0.0057	D-E										0.004583	-0,03676 to 0,04593	No	ns	>0,9999	D-E
AgRP-Gq CNO vs. POMC-Gi CNO	0.02566	-0,02087 to 0,07219	No	ns	0.6794	D-F										0.02175	-0,01959 to 0,06309	No	ns	0.7288	D-F
AgRP-Gq CNO vs. AgRP-Gq;POMC-Gi Vehicle	0.06616	0,01963 to 0,1127	Yes	***	0.0007	D-G										-0.004917	-0,04626 to 0,03643	No	ns	>0,9999	D-G
AgRP-Gq CNO vs. AgRP-Gq;POMC-Gi CNO	0.01091	-0,03562 to 0,05744	No	ns	0.9959	D-H										-0.01042	-0,05176 to 0,03093	No	ns	0.9936	D-H
POMC-Gi Vehicle vs. POMC-Gi CNO	-0.03167	-0,07912 to 0,01578	No	ns	0.4408	E-F										0.01717	-0,02500 to 0,05933	No	ns	0.9094	E-F
POMC-Gi Vehicle vs. AgRP-Gq;POMC-Gi Vehicle	0.008833	-0,03862 to 0,05628	No	ns	0.9991	E-G										-0.0095	-0,05166 to 0,03266	No	ns	0.9968	E-G
POMC-Gi Vehicle vs. AgRP-Gq;POMC-Gi CNO	-0.04642	-0,09387 to 0,001035	No	ns	0.0598	E-H										-0.015	-0,05716 to 0,02716	No	ns	0.9542	E-H
POMC-Gi CNO vs. AgRP-Gq;POMC-Gi Vehicle	0.0405	-0,006952 to 0,08795	No	ns	0.1524	F-G										-0.02667	-0,06883 to 0,01550	No	ns	0.5118	F-G
POMC-Gi CNO vs. AgRP-Gq;POMC-Gi CNO	-0.01475	-0,06220 to 0,03270	No	ns	0.9781	F-H										-0.03217	-0,07433 to 0,009995	No	ns	0.2696	F-H
AgRP-Gq;POMC-Gi Vehicle vs. AgRP-Gq;POMC-Gi CNO	-0.05525	-0,1027 to -0,007798	Yes	*	0.0113	G-H										-0.0055	-0,04766 to 0,03666	No	ns	>0,9999	G-H

## Sheet: Extended Fig 3d_males
Extended figure 3f	RER curves in MALE mice
		Control mice (n=11 mice)																														AgrP-Gq (n=10 mice)
	Time	Vehicle														CNO																Vehicle														CNO
Raw data	6:00	0.982	0.961	0.92	1.057	0.973	0.984	1.087	1.007	1.073	1.005	1.006				1.005	1.027	1.038	1.055	0.949	0.997	0.967	1.014	1.064	1.008	0.952						1.002	0.931	0.991	0.968	1.019	0.989	0.981	0.999	0.947	0.866					1.037	0.995	0.972	0.981
	6:20	0.981	0.902	0.963	1.015	0.934	0.927	1.041	1.036	1.095	1.038	0.997				1.002	1.014	1.032	1.027	0.892	1.008	0.895	0.977	1.066	1.019	0.898						1.005	0.966	0.984	0.975	1.027	0.936	0.94	1.005	0.908	0.841					1.036	1.015	0.962	0.962
	6:40	0.985	0.858	0.977	0.953	0.846	0.85	1.063	1.016	1.055	1.032	0.984				0.979	0.985	1.023	0.995	0.825	0.909	0.872	1.018	1.06	0.998	0.927						0.954	0.929	0.942	0.973	0.988	0.879	0.957	1	0.852	0.829					0.992	1.003	0.932	0.944
	7:00	0.961	0.89	0.983	0.909	0.831	0.833	1.062	0.948	1.045	0.999	0.916				0.972	0.947	1.017	0.961	0.939	0.861	0.895	0.992	1.042	0.928	0.895						0.883	0.868	0.885	0.932	1.021	0.878	0.937	0.925	0.825	0.833					0.927	0.963	0.913	0.934
	7:20	0.896	0.931	0.898	0.902	0.841	0.832	1.073	0.903	1.058	0.959	0.933				0.919	0.916	1.006	0.933	0.977	0.854	0.947	0.93	1.032	0.897	0.861						0.861	0.809	0.858	0.913	0.968	0.838	0.924	0.884	0.842	0.801					0.875	0.928	0.946	0.921
	7:40	0.875	0.915	0.875	0.901	0.835	0.815	1.056	1.026	1.038	0.93	0.971				0.881	0.88	0.993	0.899	0.895	0.851	0.91	0.962	1.016	0.885	0.905						0.85	0.799	0.864	0.9	0.963	0.822	0.901	0.919	0.866	0.796					0.878	0.887	0.928	0.941
	8:00	0.887	0.849	0.836	0.91	0.898	0.803	1.011	1.03	1.022	0.931	0.955				0.894	0.899	0.959	0.88	0.846	0.818	0.861	1.024	1.015	0.892	0.913						0.817	0.78	0.918	0.916	0.909	0.794	0.92	0.868	0.838	0.787					0.865	0.948	0.944	0.901
	8:20	0.905	0.836	0.898	0.868	0.853	0.797	0.99	0.97	1.001	0.914	0.925				0.902	0.9	0.904	0.857	0.816	0.839	0.866	0.989	1.001	0.868	0.877						0.834	0.767	0.94	0.933	0.887	0.792	0.893	0.905	0.811	0.831					0.91	0.899	0.912	0.837
	8:40	0.88	0.888	0.89	0.857	0.875	0.851	0.99	1.019	0.966	0.906	0.949				0.872	0.9	0.93	0.921	0.828	0.829	0.939	0.947	0.985	0.875	0.847						0.846	0.77	0.961	0.862	0.882	0.845	0.871	0.904	0.788	0.884					0.892	0.876	0.95	0.832
	9:00	0.862	0.893	0.898	0.851	0.821	0.783	0.941	0.971	0.894	0.879	0.933				0.841	0.892	0.918	0.886	0.854	0.845	0.951	1.006	0.929	0.84	0.966						0.945	0.838	0.942	0.883	0.871	0.795	0.894	0.872	0.907	0.884					0.862	0.88	0.937	0.891
	9:20	0.857	0.844	0.838	0.799	0.808	0.768	0.845	0.877	0.835	0.834	0.984				0.839	0.913	0.898	0.859	0.91	0.81	0.862	0.91	0.884	0.82	0.925						0.957	0.808	0.878	0.909	0.816	0.781	0.897	0.836	0.943	0.899					0.929	0.93	0.939	0.871
	9:40	0.838	0.827	0.812	0.801	0.824	0.779	0.843	0.902	0.814	0.799	0.99				0.825	1.012	0.834	0.94	0.89	0.787	0.868	0.882	0.902	0.813	0.979						0.898	0.782	0.85	0.848	0.803	0.785	0.889	0.849	0.86	0.866					1.009	1.021	0.995	0.959
	10:00	0.814	0.793	0.813	0.797	0.798	0.773	0.89	0.943	0.88	0.801	0.993				0.812	1.054	0.822	0.986	0.981	0.788	0.971	0.888	0.907	0.83	1.003						0.887	0.78	0.853	0.883	0.829	0.792	0.926	1.001	0.831	0.919					0.998	1.03	1.015	1.023
	10:20	0.832	0.794	0.802	0.797	0.793	0.767	0.929	0.892	0.889	0.809	0.893				0.796	1.036	0.805	0.987	0.944	0.789	0.997	0.87	0.88	0.835	1.004						0.871	0.773	0.895	0.92	0.85	0.791	0.842	0.898	0.954	0.964					1.006	1.015	1.023	1.017
	10:40	0.813	0.804	0.837	0.783	0.811	0.791	0.896	0.855	0.882	0.823	0.856				0.81	1.029	0.819	0.994	0.95	0.789	1.003	0.891	0.893	0.843	1.02						0.879	0.801	0.922	0.906	0.921	0.866	0.808	0.845	0.993	0.968					0.982	1.01	1.015	1.014
	11:00	0.832	0.847	0.81	0.8	0.849	0.772	0.884	0.96	0.869	0.813	0.866				0.837	1.015	0.891	1.003	0.953	0.839	1.048	0.948	0.885	0.839	1.019						0.837	0.836	0.892	0.872	0.92	0.91	0.804	0.819	1.012	0.998					0.979	0.988	1.027	1.016
	11:20	0.861	0.886	0.803	0.798	0.807	0.833	0.873	0.943	0.916	0.837	0.901				0.832	1.016	0.873	0.998	0.962	0.864	1.055	0.896	0.904	0.856	1.042						0.825	0.822	0.916	0.879	0.878	0.871	0.797	0.824	1.019	1.011					0.992	1.012	1.017	1.012
	11:40	0.857	0.862	0.799	0.797	0.802	0.822	0.927	0.973	0.939	0.83	0.948				0.841	1.035	0.863	1.003	0.975	0.853	1.039	0.93	0.919	0.846	1.047						0.853	0.802	0.858	0.956	0.901	0.864	0.86	0.851	1.016	0.99					0.995	1.013	1.027	1.015
	12:00	0.85	0.891	0.8	0.792	0.819	0.815	0.988	0.977	0.899	0.838	0.924				0.887	1.061	0.877	0.987	1.008	0.87	1.043	0.988	0.9	0.854	1.064						0.832	0.806	0.868	0.923	0.956	0.844	0.878	0.931	1.003	1.009					0.999	0.99	1.019	1.01
	12:20	0.822	0.921	0.8	0.806	0.803	0.819	0.913	0.93	0.885	0.834	0.923				0.896	1.017	0.912	0.992	0.966	0.911	1.038	0.977	0.898	0.862	1.061						0.806	0.799	0.931	0.891	0.935	0.862	0.927	0.933	1.017	1.008					1.021	1.006	1.017	1.025
	12:40	0.823	0.932	0.842	0.778	0.908	0.802	0.879	0.946	0.914	0.85	0.958				0.885	1.029	0.951	0.996	1.009	0.915	0.988	0.988	0.957	0.867	1.073						0.845	0.836	0.949	0.884	0.908	0.879	0.911	0.907	1.007	1.013					0.999	1.006	1.017	1.016
	13:00	0.82	0.905	0.884	0.779	0.912	0.817	0.894	0.962	0.977	0.836	0.92				0.867	1.041	0.926	0.984	1.031	0.881	1.001	1	0.969	0.854	1.075						0.876	0.871	0.882	0.856	0.951	0.878	0.895	0.909	1.011	1.029					0.978	1.011	1.023	1.032
	13:20	0.874	0.875	0.864	0.787	0.868	0.815	0.848	0.917	0.925	0.829	0.886				0.862	1.026	0.893	1.002	1.006	0.858	1.01	0.991	0.965	0.839	1.077						0.836	0.861	0.87	0.916	0.912	0.854	0.907	0.954	1.058	1.015					0.981	1.016	1.017	1.012
	13:40	0.92	0.904	0.85	0.786	0.852	0.791	1.018	0.996	0.932	0.833	0.909				0.877	1.034	0.905	0.998	1.009	0.869	0.998	0.968	0.969	0.819	1.085						0.825	0.877	0.892	0.93	0.905	0.909	0.886	0.949	1.022	1.03					0.98	1.022	1.021	1.019
	14:00	0.937	0.889	0.846	0.79	0.876	0.856	1.024	0.977	0.905	0.876	0.877				0.834	1.053	0.895	0.959	0.953	0.939	0.959	0.93	0.992	0.835	1.073						0.825	0.834	0.886	0.95	0.922	0.95	0.878	0.91	1.051	1.021					0.927	1.013	1.019	1.019
	14:20	0.93	0.87	0.852	0.844	0.956	0.868	0.984	0.949	0.926	0.934	0.867				0.846	1.035	0.916	0.947	0.923	0.887	0.934	0.902	0.988	0.842	1.068						0.823	0.833	0.921	0.915	0.95	0.911	0.86	0.905	1.043	1.041					0.932	1.008	1.008	1.012
	14:40	0.949	0.888	0.901	0.828	0.923	0.838	0.945	0.965	0.956	0.959	0.847				0.841	1.006	0.931	0.909	0.992	0.86	0.916	0.948	0.988	0.822	1.063						0.871	0.864	0.931	0.873	0.917	0.9	0.852	0.956	1.045	1.035					0.946	0.961	1.012	1.024
	15:00	0.908	0.935	0.977	0.823	0.897	0.828	0.915	0.92	0.93	0.963	0.922				0.83	1.009	0.898	0.895	0.903	0.883	0.901	0.928	0.99	0.813	1.04						0.852	0.902	0.9	0.891	0.893	0.884	0.896	0.997	1.03	1.02					0.953	0.974	1	1.019
	15:20	0.881	0.926	0.975	0.787	0.898	0.825	0.866	0.943	0.919	0.931	0.931				0.912	1.004	0.913	0.929	0.925	0.851	0.88	0.9	0.974	0.803	1.004						0.92	0.865	0.915	0.924	0.876	0.876	0.932	0.93	1.04	1.01					0.928	0.939	0.997	1.006
	15:40	0.887	0.878	0.966	0.792	0.889	0.916	0.956	0.893	0.951	0.91	0.922				0.888	0.93	0.894	0.917	0.921	0.858	0.911	0.949	0.982	0.842	1.014						0.928	0.85	0.851	0.886	0.953	0.92	0.919	0.901	1.001	0.997					0.909	0.975	0.98	0.963
	16:00	0.864	0.886	0.952	0.808	0.825	0.886	0.982	0.988	0.973	0.895	0.908				0.899	0.968	0.898	0.913	0.902	0.811	0.881	0.901	0.982	0.835	1.011						0.896	0.868	0.853	0.875	0.94	0.945	0.915	0.889	0.99	0.993					0.905	0.978	0.974	0.967
	16:20	0.862	0.858	0.949	0.808	0.884	0.932	0.969	0.972	0.971	0.859	0.916				0.898	0.917	0.89	0.88	0.951	0.895	0.878	0.89	0.988	0.822	0.997						0.88	0.867	0.863	0.933	0.914	0.928	0.906	0.856	0.962	0.965					0.97	0.959	0.979	0.937
	16:40	0.935	0.887	0.937	0.814	0.874	0.956	0.971	0.893	1.005	0.866	0.877				0.922	0.936	0.9	0.859	0.906	0.914	0.89	0.951	0.966	0.824	0.965						0.951	0.83	0.885	0.933	0.963	0.963	0.952	0.853	0.988	0.991					0.905	0.956	0.974	0.955
	17:00	0.978	0.86	0.936	0.805	0.891	0.897	0.907	0.884	0.997	0.876	0.933				0.926	0.89	0.9	0.867	0.892	0.921	0.906	0.918	0.946	0.85	0.933						0.94	0.901	0.848	0.916	0.989	0.948	0.932	0.908	0.979	0.997					0.949	0.946	0.975	0.914
	17:20	0.955	0.913	0.955	0.827	0.914	0.9	0.982	0.882	0.944	0.871	0.913				0.895	0.889	0.944	0.861	0.877	0.952	0.904	0.895	0.956	0.879	0.966						0.921	0.893	0.874	0.919	0.997	0.942	0.908	0.936	1.024	0.966					0.968	0.993	0.963	0.954
	17:40	0.971	0.9	0.953	0.899	0.896	0.934	1.004	0.947	1.004	0.932	0.933				0.933	0.95	0.961	0.877	0.994	0.921	0.912	0.886	0.98	0.906	0.988						0.971	0.951	0.897	0.931	0.996	0.965	0.873	0.921	1.009	0.887					0.979	0.987	0.965	0.97
	18:00	1.005	0.967	0.991	0.926	0.964	0.933	1.004	0.96	0.975	0.998	0.876				0.929	0.958	0.946	0.901	1.025	0.863	0.87	0.874	1.016	0.955	1.024						1.002	0.954	0.891	0.95	1.018	0.981	0.916	0.907	1.032	0.936					0.996	0.956	0.97	0.966
	18:20	0.993	0.99	0.986	0.975	0.971	0.953	1.006	1.018	0.985	1.007	0.911				0.974	0.988	0.982	0.959	1.029	0.887	0.912	0.966	1.005	0.985	0.993						1.009	1.004	0.956	0.947	0.954	0.994	0.969	0.898	1.055	0.979					1.013	0.989	0.993	0.962
	18:40	0.996	0.995	0.995	0.982	0.977	0.998	1.033	0.989	0.981	1.044	0.913				0.971	1.014	0.993	1.013	0.988	0.975	0.974	0.99	0.978	1.022	1.001						1.022	0.998	0.988	0.943	0.99	1.009	0.988	0.96	1.043	0.995					1.009	0.989	0.989	0.946
	19:00	0.989	1.009	0.999	1.021	1.026	1.017	1.039	1.003	1.026	1.067	0.964				0.978	1.015	1.007	1.029	1.026	1.006	0.992	1.007	1.001	1.045	1.02						1.041	1.014	1.009	0.973	1.029	1.026	1.013	1.01	1.041	1.005					1.014	0.995	1.008	0.979
	19:20	1.026	1.041	1.023	1.055	1.022	1.034	1.079	1.032	1.025	1.069	0.997				0.998	1.028	1.025	1.056	1.048	1.029	1.013	1.03	1.019	1.054	1.035						1.029	1.024	1.03	0.986	1.035	1.025	1.014	1.032	1.036	1.001					1.021	1.023	1.019	0.987
	19:40	1.035	1.044	1.043	1.063	1.012	1.033	1.073	1.039	1.061	1.07	1.036				0.999	1.044	1.029	1.056	1.014	1.02	1.015	1.036	1.048	1.084	1.057						1.03	1.037	1.019	0.972	1.047	1.047	1.021	1.031	1.037	0.985					1.044	1.037	1.036	0.987
	20:00	1.034	1.051	1.035	1.065	1.025	1.027	1.08	1.048	1.062	1.093	1.023				1.003	1.058	1.029	1.057	1.041	1.021	1.031	1.05	1.048	1.098	1.061						1.023	1.05	1.016	1.005	1.041	1.054	1.032	1.048	1.05	1.009					1.022	1.026	1.034	1.006
	20:20	1.025	1.065	1.04	1.067	1.052	1.043	1.087	1.086	1.068	1.098	1.04				1.017	1.078	1.063	1.074	1.044	1.017	1.059	1.108	1.068	1.108	1.058						1.056	1.033	1.038	0.998	1.045	1.054	1.031	1.066	1.045	1.018					1.05	1.032	1.044	0.999
	20:40	1.009	1.068	1.058	1.069	1.03	1.04	1.11	1.072	1.089	1.084	1.042				1.023	1.072	1.037	1.082	1.03	1.049	1.038	1.057	1.076	1.107	1.054						1.058	1.04	1.052	1	1.059	1.061	1.039	1.075	1.031	1.008					1.042	1.05	1.041	0.999
	21:00	1.043	1.064	1.06	1.076	1.039	1.039	1.109	1.084	1.071	1.07	1.056				1.025	1.076	1.047	1.069	1.045	1.066	1.042	1.053	1.087	1.087	1.055						1.048	1.035	1.031	0.993	1.063	1.061	1.052	1.08	1.052	1.021					1.021	1.033	1.04	1.009
	21:20	1.046	1.059	1.039	1.058	1.023	1.038	1.112	1.082	1.068	1.076	1.048				1.018	1.094	1.067	1.078	1.045	1.042	1.049	1.064	1.066	1.093	1.058						1.059	1.041	1.028	1.004	1.043	1.062	1.047	1.055	1.042	1.013					1.057	1.039	1.059	1.005
	21:40	1.051	1.036	1.022	1.056	1.01	1.048	1.115	1.101	1.059	1.075	1.042				1.019	1.062	1.071	1.083	1.029	1.014	1.066	1.071	1.067	1.114	1.076						1.073	1.015	1.028	0.994	1.037	1.041	1.04	1.057	1.044	1.019					1.038	1.033	1.053	1.014
	22:00	1.025	1.039	1.048	1.062	1.018	1.058	1.124	1.111	1.061	1.083	1.038				1.026	1.069	1.062	1.07	1.026	1.029	1.055	1.067	1.078	1.136	1.066						1.067	1.024	1.037	1.004	1.062	1.042	1.045	1.086	1.036	1.023					1.064	1.051	1.064	1.026
	22:20	1.027	1.043	1.048	1.069	1	1.034	1.107	1.117	1.086	1.088	1.04				1.037	1.085	1.058	1.07	1.05	1.051	1.034	1.067	1.06	1.121	1.072						1.055	1.016	1.031	0.986	1.045	1.017	1.049	1.084	1.031	1.019					1.057	1.058	1.059	1.038
	22:40	1.044	1.061	1.055	1.086	1.005	1.047	1.09	1.104	1.093	1.112	1.036				1.044	1.069	1.064	1.054	1.066	1.049	1.024	1.061	1.082	1.109	1.072						1.047	1.035	1.036	1.008	1.052	1.025	1.056	1.063	1.035	1.02					1.08	1.051	1.055	1.014
	23:00	1.037	1.081	1.045	1.082	1.019	1.042	1.089	1.093	1.067	1.101	1.027				1.036	1.073	1.06	1.071	1.054	1.075	1.022	1.09	1.058	1.086	1.063						1.043	1.041	1.05	1.002	1.057	1.043	1.051	1.066	1.034	1.032					1.062	1.037	1.063	1.007
	23:20	1.044	1.056	1.028	1.073	1.022	1.04	1.092	1.115	1.064	1.11	1.022				1.026	1.089	1.064	1.064	1.052	1.038	1.032	1.074	1.057	1.081	1.056						1.036	1.043	1.051	1.003	1.039	1.052	1.042	1.078	1.033	1.035					1.049	1.024	1.062	0.997
	23:40	1.058	1.055	1.06	1.089	1.012	1.041	1.078	1.09	1.06	1.097	1.03				1.021	1.084	1.06	1.06	1.011	1.022	1.024	1.05	1.082	1.107	1.021						1.066	1.041	1.043	0.978	1.026	1.036	1.069	1.063	1.023	1.009					1.051	1.047	1.06	0.994
	0:00	1.038	1.051	1.057	1.069	1.006	1.025	1.066	1.07	1.078	1.093	0.993				1.032	1.086	1.069	1.044	1.048	1.02	0.97	1.022	1.066	1.115	1.016						1.047	1.024	1.026	0.979	0.994	1.045	1.052	1.063	1.022	1.013					1.051	1.03	1.056	0.994
	0:20	1.027	1.046	1.08	1.068	0.995	1.007	1.08	1.093	1.093	1.081	0.998				1.017	1.094	1.04	1.051	1.042	1.041	0.957	1.016	1.069	1.119	1.001						1.042	1.015	1.015	0.979	0.998	1.048	1.051	1.061	1.012	0.987					1.029	1.01	1.053	0.977
	0:40	1.017	1.061	1.058	1.085	0.995	1.027	1.082	1.104	1.093	1.104	0.999				1.024	1.073	1.041	1.051	1.016	1.028	1.021	1.039	1.109	1.105	1.009						1.038	1.029	1.027	0.968	1.043	1.036	1.066	1.09	1.028	0.953					1.023	1.005	1.054	0.968
	1:00	1.027	1.058	1.026	1.077	0.978	1.027	1.071	1.105	1.08	1.089	1.017				1.023	1.058	1.015	1.062	1.044	1.029	1.007	1.032	1.106	1.078	1.025						1.061	1.018	1.011	0.984	1.044	1.004	1.059	1.077	1.033	0.992					1.037	0.981	1.051	0.977
	1:20	1.044	1.055	1.051	1.104	0.935	1.01	1.079	1.111	1.091	1.074	1.008				1.024	1.062	1.032	1.059	1.051	1.003	1.013	1.03	1.075	1.084	1.012						1.06	1.037	1.011	0.989	1.012	0.995	1.065	1.049	1.003	1.016					1.055	1.01	1.048	0.973
	1:40	1.036	1.042	1.045	1.074	0.999	1.017	1.067	1.122	1.071	1.077	1.013				1.016	1.055	1.002	1.02	1.026	0.984	0.997	1.022	1.081	1.064	0.978						1.078	1.025	0.991	0.973	0.999	0.962	1.065	1.04	1.011	1.021					1.049	0.983	1.048	0.973
	2:00	1.027	1.027	1.022	1.078	1.004	1.014	1.058	1.098	1.077	1.08	0.998				1.025	1.062	1.02	1.009	0.995	0.989	0.955	0.992	1.089	1.075	0.988						1.041	1.025	1.013	0.99	0.996	1.002	1.053	1.06	1.027	1.019					1.057	0.988	1.035	0.991
	2:20	1.017	1.019	1.05	1.067	0.96	1.033	1.085	1.1	1.097	1.072	1.008				1.02	1.069	1.008	0.986	1.026	1.036	0.95	1.016	1.054	1.072	0.998						1.031	1.004	1.014	0.987	1.021	0.998	1.048	1.067	1.006	1.014					1.042	1.016	1.038	0.999
	2:40	1.003	1.033	1.039	1.086	0.945	1.018	1.029	1.103	1.08	1.062	1.024				1.01	1.064	1.022	0.953	1.002	1.033	0.934	1.013	1.065	1.056	0.961						1.049	1	1.014	0.956	0.993	1.012	1.048	1.027	1.018	0.996					1.033	1.028	1.045	0.991
	3:00	0.995	1.031	1.026	1.108	0.914	0.999	1.065	1.073	1.069	1.091	1.045				1.009	1.06	1.03	0.991	0.996	1.04	0.908	0.954	1.023	1.019	0.935						1.04	0.998	1.003	0.938	0.952	1.001	1.021	0.983	1.017	1.002					1.034	1.022	1.037	1.007
	3:20	1.019	1.042	1.05	1.09	0.998	0.991	1.068	1.056	1.101	1.089	1.022				1.016	1.057	1.028	1.006	0.984	1.016	0.954	0.955	0.945	1.034	0.943						1.039	0.995	1.017	0.96	0.999	1.005	1.006	1.042	0.997	1.004					1.017	1.018	1.044	0.99
	3:40	1.02	1.032	1.052	1.074	1	1.004	1.01	1.083	1.091	1.074	0.996				1.01	1.053	1.05	1.011	1.028	1.003	0.982	0.997	1.001	1.045	0.98						1.034	1.003	1.011	0.975	0.984	1.007	1.017	1.037	1.019	0.988					1.007	0.978	1.038	0.992
	4:00	1.015	1.001	1.057	1.072	1.012	1.023	1.023	1.053	1.094	1.058	1.01				1.011	1.055	1.024	1.032	1.014	1.012	0.927	0.985	1.009	1.023	0.947						1.022	1.028	1.011	0.965	1.037	0.952	1.031	1.004	1.013	0.999					1	0.99	1.034	0.978
	4:20	1.022	0.998	1.052	1.068	0.981	1.018	1.062	1.069	1.08	1.058	0.99				1.012	1.035	1.034	1.024	0.998	1.021	0.952	1.003	0.991	1.02	0.964						1.031	1.024	1.014	0.986	1.021	0.891	1.036	0.975	1.017	0.991					1.039	1.02	1.042	0.977
	4:40	1.013	0.991	1.041	1.084	0.982	1.004	1.066	1.065	1.065	1.031	0.936				1.017	1.025	1.007	1.007	0.967	1.046	0.939	1.022	0.975	0.994	0.951						1.041	1.009	1.007	0.981	1.034	0.916	1.002	1.016	0.998	0.994					1.022	1.006	1.046	0.994
	5:00	0.983	1.017	1.014	1.082	0.971	0.996	1.004	1.076	1.078	1.047	0.969				1.011	1.048	1.018	0.991	1.018	1.029	0.961	1.007	0.991	0.991	0.97						1.034	1.015	1.004	0.986	0.992	0.965	0.992	0.993	1.01	1.002					1.011	1.02	1.038	0.986
	5:20	0.973	1.017	1.033	1.077	0.981	1.01	1.055	1.07	1.09	1.045	0.968				0.99	1.047	1.018	0.998	0.999	1.012	0.947	0.956	1.008	1.024	0.978						1.056	1.047	1.005	0.983	1.014	0.928	0.99	0.974	1.017	0.942					1.003	1.009	1.026	0.983
	5:40	0.994	0.975	1.036	1.093	1.009	1.016	1.016	1.032	1.063	1.026	0.945				0.984	1.032	1.017	0.989	0.976	1	0.903	0.996	1.027	1.001	0.92						1.041	1.015	1.008	0.984	1.01	0.932	0.983	1.021	0.98	0.931					1.008	0.978	1.01	0.981
	6:00	0.994	0.975	1.036	1.093	1.009	1.016	1.016	1.032	1.063	1.026	0.945				0.984	1.032	1.017	0.989	0.976	1	0.903	0.996	1.027	1.001	0.92						1.041	1.015	1.008	0.984	1.01	0.932	0.983	1.021	0.98	0.931					1.008	0.978	1.01	0.981
_	Control mice	AgRP-Gq	POMc-Gi	AgRP-;POMC-Gi
Mles	11	10	12	13
Females	0	0	0	0
Two-way RM ANOVA	Matching: Stacked										Two-way RM ANOVA	Matching: Stacked
Assume sphericity?	Yes										Assume sphericity?	Yes
Alpha	0.05										Alpha	0.05
Source of Variation	% of total variation	P value	P value summary	Significant?							Source of Variation	% of total variation	P value	P value summary	Significant?
Row Factor x Column Factor	2.265	0.1804	ns	No							Row Factor x Column Factor	5.114	<0,0001	****	Yes
Row Factor	52.68	<0,0001	****	Yes							Row Factor	45.92	<0,0001	****	Yes
Column Factor	0.2469	0.8303	ns	No							Column Factor	1.875	0.0244	*	Yes
Subject	12.64	<0,0001	****	Yes							Subject	9.359	<0,0001	****	Yes
ANOVA table	SS	DF	MS	F (DFn, DFd)	P value						ANOVA table	SS	DF	MS	F (DFn, DFd)	P value
Row Factor x Column Factor	0.4997	216	0.002313	F (216, 3240) = 1,091	P=0,1804						Row Factor x Column Factor	0.8817	216	0.004082	F (216, 3672) = 2,432	P<0,0001
Row Factor	11.62	72	0.1614	F (72, 3240) = 76,10	P<0,0001						Row Factor	7.917	72	0.11	F (72, 3672) = 65,51	P<0,0001
Column Factor	0.05446	3	0.01815	F (3, 45) = 0,2929	P=0,8303						Column Factor	0.3233	3	0.1078	F (3, 51) = 3,407	P=0,0244
Subject	2.789	45	0.06198	F (45, 3240) = 29,22	P<0,0001						Subject	1.614	51	0.03164	F (51, 3672) = 18,85	P<0,0001
Residual	6.872	3240	0.002121								Residual	6.164	3672	0.001679
Data summary											Data summary
Number of columns (Column Factor)	4										Number of columns (Column Factor)	4
Number of rows (Row Factor)	73										Number of rows (Row Factor)	73
Number of subjects (Subject)	49										Number of subjects (Subject)	55
Number of missing values	0										Number of missing values	0
Number of families	1										1
Number of comparisons per family	6										6
Alpha	0.05										0.05
Tukey's multiple comparisons test	Predicted (LS) mean diff,	95,00% CI of diff,	Below threshold?	Summary	Adjusted P Value						Predicted (LS) mean diff,	95,00% CI of diff,	Below threshold?	Summary	Adjusted P Value
Wt Vehicle vs. AgRP-Gq Vehicle	0.006934	-0,02525 to 0,03912	No	ns	0.9391						-0.01204	-0,03494 to 0,01085	No	ns	0.5068
Wt Vehicle vs. POMC-Gi Vehicle	-0.004702	-0,03528 to 0,02588	No	ns	0.9764						0.008705	-0,01100 to 0,02841	No	ns	0.6462
Wt Vehicle vs. AgRP-Gq; POMC-Gi Vehicle	0.001052	-0,02889 to 0,03099	No	ns	0.9997						-0.01201	-0,03331 to 0,009283	No	ns	0.4461
AgRP-Gq Vehicle vs. POMC-Gi Vehicle	-0.01164	-0,04492 to 0,02165	No	ns	0.7875						0.02075	-0,001056 to 0,04256	No	ns	0.0676
AgRP-Gq Vehicle vs. AgRP-Gq; POMC-Gi Vehicle	-0.005882	-0,03858 to 0,02681	No	ns	0.9632						3.277e-05	-0,02322 to 0,02329	No	ns	>0,9999
POMC-Gi Vehicle vs. AgRP-Gq; POMC-Gi Vehicle	0.005754	-0,02536 to 0,03687	No	ns	0.9602						-0.02072	-0,04084 to -0,0005933	Yes	*	0.0414
Test details	Predicted (LS) mean 1	Predicted (LS) mean 2	Predicted (LS) mean diff,	SE of diff,	N1	N2	q	DF			Predicted (LS) mean 1	Predicted (LS) mean 2	Predicted (LS) mean diff,	SE of diff,	N1	N2	q	DF
Wt Vehicle vs. AgRP-Gq Vehicle	0.9687	0.9618	0.006934	0.01206	1022	730	0.8128	45			0.9741	0.9861	-0.01204	0.00862	1022	730	1.976	51
Wt Vehicle vs. POMC-Gi Vehicle	0.9687	0.9734	-0.004702	0.01146	1022	876	0.5801	45			0.9741	0.9654	0.008705	0.007419	1022	1314	1.66	51
Wt Vehicle vs. AgRP-Gq; POMC-Gi Vehicle	0.9687	0.9677	0.001052	0.01122	1022	949	0.1326	45			0.9741	0.9861	-0.01201	0.008018	1022	949	2.119	51
AgRP-Gq Vehicle vs. POMC-Gi Vehicle	0.9618	0.9734	-0.01164	0.01248	730	876	1.319	45			0.9861	0.9654	0.02075	0.008211	730	1314	3.574	51
AgRP-Gq Vehicle vs. AgRP-Gq; POMC-Gi Vehicle	0.9618	0.9677	-0.005882	0.01226	730	949	0.6787	45			0.9861	0.9861	3.277e-05	0.008757	730	949	0.005293	51
POMC-Gi Vehicle vs. AgRP-Gq; POMC-Gi Vehicle	0.9734	0.9677	0.005754	0.01166	876	949	0.6977	45			0.9654	0.9861	-0.02072	0.007577	1314	949	3.867	51
[truncated: 56 more columns]

## Sheet: Extended Fig 3d_females
Extended data fig 3f	RER curves from FEMALE mice
		Control Vehicle (n=11 mice)															Control CNO															AgRP-Gq Vehicle (n=13 mice)															AgRP-Gq CNO
Raw data	06:00	0.838	0.938	0.973	0.94	0.978	0.98	1.041	1.069	1.083	0.961	0.95					0.922	1.002	0.862	0.906	0.98	0.998	0.952	0.98	0.8915	0.9025	1.031					0.943	1.039	0.867	0.962	1.005	1.021	0.87	1.065	0.971	1.009	0.948	0.935	0.914			0.971	1.074	0.994
	06:20	0.838	0.854	0.962	0.954	0.942	0.969	0.992	1.065	1.031	0.876	0.936					0.954	0.995	0.858	0.939	0.935	0.956	0.889	0.96	0.9355	0.8495	0.992					0.906	1.043	0.87	0.89	0.995	1.025	0.833	1.06	0.986	0.999	0.965	0.967	0.868			0.907	1.07	0.928
	06:40	0.838	0.811	0.883	0.98	0.944	0.944	1.008	1.044	0.928	0.835	0.873					0.967	0.968	0.825	0.983	0.977	0.991	0.9505	0.991	0.9395	0.8185	0.901					0.863	0.993	0.959	0.835	0.952	0.976	0.836	0.999	0.964	0.969	0.94	0.927	0.836			0.832	1.033	0.889
	07:00	0.838	0.801	0.857	0.946	0.905	0.901	1.021	1.005	0.902	0.834	0.844					0.899	0.886	0.871	0.929	0.975	0.987	0.992	0.969	0.878	0.791	0.863					0.836	0.913	0.953	0.797	0.903	0.93	0.796	0.968	0.9	0.922	0.868	0.84	0.852			0.803	0.986	0.833
	07:20	0.838	0.793	0.83	0.905	0.878	0.864	0.922	0.992	0.886	0.813	0.846					0.846	0.863	0.918	0.871	0.939	0.95	0.967	0.931	0.848	0.7885	0.854					0.811	0.876	0.892	0.785	0.903	0.88	0.818	0.972	0.868	0.914	0.86	0.834	0.926			0.779	0.961	0.824
	07:40	0.838	0.819	0.812	0.906	0.859	0.85	0.861	0.967	0.964	0.817	0.834					0.83	0.864	0.866	0.878	0.91	0.91	0.8775	0.869	0.832	0.785	0.859					0.79	0.872	0.84	0.781	0.864	0.884	0.798	1.051	0.932	0.964	0.862	0.831	0.913			0.805	0.981	0.838
	08:00	0.838	0.92	0.805	0.945	0.857	0.825	0.863	0.989	0.974	0.798	0.824					0.838	0.915	0.83	0.906	0.856	0.858	0.846	0.89	0.8555	0.788	0.833					0.883	0.86	0.852	0.863	0.937	0.85	0.803	1.044	0.926	0.966	0.916	0.891	0.891			0.901	0.988	0.833
	08:20	0.838	1.007	0.802	0.927	0.836	0.855	0.846	1.039	0.914	0.882	0.85					0.878	0.88	0.877	0.853	0.85	0.859	0.884	0.9485	0.9005	0.785	0.815					0.849	0.854	0.854	0.853	0.898	0.831	0.809	0.965	0.91	0.879	0.888	0.889	0.935			0.863	0.933	0.8
	08:40	0.838	0.967	0.818	0.937	0.896	0.961	0.84	1.056	0.875	0.854	0.89					0.9125	0.944	0.961	0.965	0.882	0.85	0.855	0.9075	0.874	0.8035	0.814					0.925	0.874	0.85	0.885	0.907	0.859	0.857	0.961	0.913	0.839	0.884	0.884	0.891			0.886	0.9765	0.915
	09:00	0.838	0.907	0.853	0.94	0.938	0.938	0.929	0.982	0.888	0.874	0.848					0.8845	0.9165	0.9205	0.942	0.959	0.863	0.894	0.957	0.827	0.7845	0.864					0.922	0.834	0.831	0.821	0.845	0.82	0.796	0.962	0.926	0.826	0.84	0.893	0.887			0.855	0.923	0.8605
	09:20	0.838	0.838	0.809	0.908	0.893	0.871	0.859	0.905	0.796	0.804	0.835					0.882	0.8795	0.9025	0.924	0.989	0.885	0.8865	0.944	0.8965	0.7985	0.823					0.827	0.812	0.752	0.791	0.814	0.786	0.759	0.853	0.845	0.821	0.925	0.907	0.927			0.8375	0.9005	0.85
	09:40	0.838	0.816	0.781	0.827	0.841	0.818	0.795	0.845	0.785	0.778	0.816					0.8305	0.835	0.853	0.8835	0.895	0.805	0.9025	0.9015	0.9845	0.81	0.784					0.803	0.816	0.773	0.785	0.815	0.799	0.761	0.826	0.784	0.888	0.925	0.92	0.897			0.803	0.8875	0.909
	10:00	0.838	0.802	0.769	0.836	0.819	0.813	0.891	0.862	0.785	0.794	0.853					0.7975	0.803	0.8075	0.838	0.84	0.799	0.935	0.94	1.0405	0.8535	0.772					0.825	0.793	0.765	0.83	0.821	0.789	0.787	0.923	0.78	0.94	1.018	0.884	0.863			0.782	0.9195	1.0275
	10:20	0.838	0.811	0.795	0.925	0.821	0.798	0.846	0.949	0.843	0.825	0.819					0.84	0.7905	0.802	0.819	0.938	0.895	0.998	0.9855	1.0555	0.9275	0.772					0.8	0.789	0.765	0.818	0.801	0.788	0.811	1.009	0.87	0.841	0.835	0.911	0.952			0.781	0.957	1.0415
	10:40	0.838	0.856	0.779	0.889	0.809	0.886	0.82	0.941	0.93	0.801	0.793					0.876	0.79	0.7895	0.856	1.019	0.979	0.9875	1.024	1.036	0.9505	0.799					0.78	0.835	0.8	0.822	0.814	0.794	0.763	0.962	0.851	0.801	0.799	0.939	0.958			0.8395	0.9975	1.044
	11:00	0.838	0.859	0.775	0.87	0.81	0.869	0.8	0.879	0.879	0.795	0.784					0.9215	0.843	0.7965	0.904	1.016	1	1.0075	1.0505	1.026	0.927	0.8					0.819	0.946	0.811	0.87	0.809	0.789	0.757	0.88	0.85	0.787	0.821	0.958	0.936			0.845	1.015	1.0675
	11:20	0.838	0.82	0.774	0.88	0.899	0.824	0.798	0.872	0.926	0.791	0.792					0.916	0.836	0.8305	0.908	1.048	0.982	0.959	1.045	1.029	0.9875	0.809					0.84	0.931	0.788	0.86	0.836	0.817	0.76	0.835	0.853	0.777	0.802	0.987	0.964			0.828	1.0275	1.031
	11:40	0.838	0.813	0.774	0.938	0.956	0.842	0.826	0.912	0.898	0.827	0.789					0.9005	0.84	0.863	0.8845	1.004	0.995	1.0025	1.026	1.0165	0.946	0.846					0.817	0.958	0.765	0.855	0.856	0.881	0.775	0.897	0.852	0.813	0.806	0.999	0.99			0.8575	1.0335	1.034
	12:00	0.838	0.838	0.79	0.891	0.922	0.821	0.937	0.97	0.966	0.858	0.785					0.9275	0.855	0.8865	0.905	0.945	1.017	0.991	0.998	1.022	0.9105	0.838					0.774	0.967	0.82	0.887	0.847	0.841	0.751	1.036	0.912	0.806	0.787	1.008	0.999			0.9025	1.0405	1.0175
	12:20	0.838	0.817	0.785	0.869	0.85	0.919	0.974	0.894	0.92	0.842	0.777					0.965	0.878	0.91	0.872	0.968	0.979	0.968	0.9445	1.029	0.917	0.795					0.842	1.001	0.776	0.902	0.867	0.828	0.839	1.01	0.897	0.794	0.809	1	1.016			0.9095	1.04	1.023
	12:40	0.838	0.806	0.782	0.835	0.83	0.874	0.908	0.84	0.914	0.819	0.782					0.9365	0.845	0.8555	0.882	0.989	1.039	0.952	0.91	1.0155	0.8995	0.791					0.885	0.971	0.771	0.831	0.838	0.825	0.781	0.927	0.874	0.795	0.798	0.995	1.012			0.96	1.055	0.99
	13:00	0.838	0.798	0.787	0.838	0.827	0.827	0.861	0.891	0.942	0.868	0.819					0.924	0.825	0.8385	0.874	0.912	0.998	0.92	0.906	1.029	0.9025	0.871					0.824	0.934	0.792	0.806	0.829	0.88	0.779	0.917	0.866	0.801	0.814	1.001	1.014			0.9195	1.0395	1
	13:20	0.838	0.798	0.79	0.946	0.902	0.812	0.847	0.976	0.973	0.907	0.826					0.902	0.822	0.8755	0.92	0.866	0.985	0.911	0.922	1.0265	0.9155	0.87					0.799	0.896	0.784	0.799	0.871	0.869	0.795	0.874	0.873	0.807	0.808	1.015	1.01			0.8705	1.012	0.998
	13:40	0.838	0.796	0.783	0.95	0.971	0.862	0.886	0.948	0.92	0.853	0.786					0.9265	0.864	0.868	0.9155	0.927	0.962	0.8975	0.9365	1.0185	0.9015	0.839					0.78	0.885	0.814	0.828	0.902	0.835	0.883	0.912	0.851	0.844	0.807	0.989	1			0.898	1.0175	0.986
	14:00	0.838	0.822	0.803	0.927	0.903	0.866	0.871	0.895	0.965	0.83	0.779					0.9575	0.866	0.8715	0.9395	0.881	0.975	0.9115	0.9055	0.993	0.9195	0.806					0.825	0.959	0.786	0.863	0.845	0.827	0.835	1.047	0.892	0.796	0.8	0.967	0.998			0.9015	1.0435	0.928
	14:20	0.838	0.942	0.803	0.915	0.852	0.861	0.951	0.873	0.902	0.821	0.838					0.897	0.885	0.861	0.9235	0.904	1.017	0.926	0.9375	0.998	0.942	0.81					0.83	0.912	0.768	0.922	0.819	0.83	0.817	0.992	0.864	0.786	0.829	0.991	0.996			0.9265	1.0425	0.9605
	14:40	0.838	0.901	0.834	0.905	0.855	0.841	0.879	0.984	0.878	0.825	0.861					0.9005	0.8985	0.8415	0.881	0.932	1.002	0.953	0.927	0.9925	0.893	0.844					0.831	0.891	0.769	0.951	0.816	0.922	0.915	0.931	0.851	0.78	0.855	0.981	0.981			0.918	1.0115	0.917
	15:00	0.838	0.884	0.848	0.856	0.965	0.844	0.839	1.001	0.966	0.829	0.839					0.908	0.928	0.8305	0.894	0.925	0.943	0.889	0.901	1.0105	0.861	0.909					0.891	0.867	0.78	0.907	0.844	0.908	0.871	0.915	0.843	0.79	0.846	0.977	0.978			0.9045	1.0225	0.9045
	15:20	0.838	0.902	0.828	0.87	0.97	0.939	0.969	0.947	0.929	0.948	0.82					0.9115	0.8975	0.8215	0.901	0.858	0.923	0.8575	0.9365	1.0145	0.894	0.865					0.851	0.9	0.797	0.923	0.914	0.873	0.883	0.86	0.915	0.785	0.83	0.944	0.962			0.912	1.023	0.8905
	15:40	0.838	0.863	0.795	0.944	0.98	0.91	0.94	0.902	0.927	0.992	0.809					0.9205	0.882	0.8505	0.9315	0.842	0.912	0.8995	0.9635	0.974	0.8665	0.867					0.831	0.856	0.806	0.952	0.866	0.858	0.853	1.009	0.899	0.803	0.825	0.928	0.946			0.884	0.9495	0.835
	16:00	0.838	0.861	0.799	0.921	0.957	0.885	0.936	0.978	0.885	0.949	0.804					0.9375	0.8915	0.9015	0.929	0.828	0.93	0.9145	0.9565	0.95	0.847	0.866					0.959	0.839	0.801	0.89	0.855	0.941	0.892	1.051	0.872	0.862	0.83	0.942	0.91			0.913	0.9225	0.858
	16:20	0.838	0.978	0.81	0.933	1.017	0.911	0.953	0.912	0.882	0.904	0.814					0.8955	0.8595	0.9345	0.919	0.928	0.929	0.8835	0.927	0.981	0.85	0.837					0.874	0.813	0.787	0.952	0.854	0.982	0.856	1.017	0.845	0.856	0.871	0.925	0.839			0.94	0.953	0.863
	16:40	0.838	0.965	0.814	0.975	1.018	0.965	0.927	0.932	0.916	0.876	0.796					0.8945	0.877	0.8895	0.924	0.964	0.912	0.8925	0.9325	0.963	0.898	0.825					0.881	0.839	0.833	0.99	0.829	0.929	0.879	0.992	0.928	0.845	0.894	0.923	0.905			0.903	0.916	0.848
	17:00	0.838	0.977	0.833	0.965	0.967	0.964	0.944	1.005	0.891	0.893	0.815					0.898	0.944	0.927	0.9715	0.874	0.87	0.937	0.947	0.9525	0.9205	0.816					0.9	0.811	0.795	0.947	0.821	0.902	0.872	1	0.937	0.876	0.879	0.871	0.934			0.9005	0.931	0.9155
	17:20	0.838	1.038	0.984	1.018	1.016	0.867	0.897	0.984	0.962	0.965	0.832					0.9435	0.933	0.944	0.9635	0.944	0.916	0.9405	0.9335	0.964	0.8525	0.844					0.888	0.916	0.91	0.954	0.874	0.947	0.835	1.057	0.912	0.859	0.919	0.837	0.926			0.9125	0.9495	0.927
	17:40	0.838	0.995	0.971	0.992	1.015	0.899	0.993	0.995	0.944	0.925	0.84					0.957	0.9835	0.9875	0.9645	0.959	0.879	0.961	0.9725	0.9595	0.8925	0.889					0.937	0.95	0.937	0.998	0.856	1.022	0.92	1.05	0.965	0.873	0.946	0.827	0.919			0.938	0.977	0.9735
	18:00	0.838	1.005	0.949	1.012	1.032	0.94	1.02	1.031	0.999	0.969	0.886					0.979	0.975	0.978	0.971	0.985	0.955	0.9555	0.9335	0.9795	0.94	0.86					0.97	0.986	0.97	1.015	0.916	0.998	0.966	1.064	0.99	0.93	0.973	0.815	0.876			0.9495	1.015	1.0185
	18:20	0.838	0.995	0.992	1.04	1.03	0.901	1.022	1.056	1.039	0.995	0.927					1.008	0.988	1.02	0.9725	1.024	0.871	0.9715	0.9915	1.015	0.9655	0.975					0.926	1.014	0.959	1.01	0.954	0.997	0.994	1.07	1.032	0.921	1.002	0.831	0.933			0.957	1.0245	1.0255
	18:40	0.838	1.016	1.017	1.051	1.034	0.983	1.045	0.986	1.03	1.028	1.007					0.9985	1.02	1.04	1.0165	0.982	0.979	1.0095	0.988	1.0265	1.0085	1.022					0.97	1.038	0.98	1.018	1.009	1.028	1.045	1.055	1.04	0.96	1.018	0.871	0.936			0.9965	1.0605	1.064
	19:00	0.838	1.046	1.028	1.048	1.026	0.998	1.062	0.964	1.051	1.037	1.021					1.0005	1.034	1.051	1.016	1	0.99	1.0255	0.9805	1.0465	1.011	1.042					0.962	1.062	1.043	1.011	1.021	1.05	1.033	1.069	1.039	0.993	1.02	0.91	0.974			1.008	1.0645	1.0695
	19:20	0.838	1.053	1.054	1.061	1.026	1.009	1.048	0.933	1.066	1.043	1.022					1.005	1.041	1.0615	1.0295	1	0.999	1.026	0.9835	1.056	1.022	1.054					1.011	1.071	1.043	1.011	1.047	1.057	1.054	1.082	1.058	1.022	0.965	0.918	0.975			1.0285	1.0855	1.08
	19:40	0.838	1.043	1.054	1.054	1.019	1.014	1.05	0.956	1.099	1.015	1.04					1.0165	1.045	1.0675	1.052	1.014	1.007	1.0215	0.987	1.099	1	1.062					1.057	1.061	1.053	1.006	1.05	1.058	1.07	1.088	1.059	1.02	1.007	0.946	0.987			1.036	1.0795	1.078
	20:00	0.838	1.046	1.057	1.059	1.032	1.027	1.056	0.949	1.088	1.044	1.051					1.017	1.0395	1.057	1.05	1.01	1.025	1.0345	0.995	1.116	1.013	1.063					1.041	1.078	1.087	1.014	1.077	1.064	1.077	1.087	1.053	1.023	1.036	0.962	1.005			1.0245	1.0795	1.0735
	20:20	0.838	1.048	1.079	1.065	1.036	1.03	1.051	1.012	1.093	1.035	1.048					1.0405	1.042	1.079	1.05	1.014	1.002	1.0625	1.0205	1.13	1.012	1.084					1.042	1.071	1.062	0.998	1.068	1.072	1.073	1.1	1.06	1.033	1.02	0.965	1.008			1.0405	1.1045	1.0895
	20:40	0.838	1.045	1.067	1.068	1.042	1.022	1.048	1.022	1.098	1.038	1.062					1.028	1.043	1.065	1.054	1.016	1.024	1.052	0.9995	1.124	1.004	1.074					1.039	1.073	1.066	0.941	1.067	1.063	1.065	1.092	1.074	1.038	1.025	0.958	1.01			1.04	1.0835	1.09
	21:00	0.838	1.053	1.06	1.061	1.04	1.031	1.064	1.026	1.066	1.05	1.089					1.029	1.044	1.0525	1.053	1.015	1.02	1.0315	0.9955	1.121	0.929	1.08					1.047	1.094	1.102	0.935	1.077	1.061	1.055	1.113	1.064	1.032	1.051	0.984	1.008			1.0315	1.0935	1.0905
	21:20	0.838	1.064	1.057	1.069	1.032	1.015	1.043	1.041	1.038	1.039	1.057					1.059	1.063	1.0705	1.0505	1.019	1.008	1.031	0.994	1.109	0.988	1.085					1.034	1.093	1.09	0.976	1.068	1.045	1.057	1.098	1.067	1.038	1.051	0.994	1.015			1.018	1.084	1.0985
	21:40	0.838	1.058	1.054	1.081	1.022	1.011	1.031	1.043	1.058	1.052	1.072					1.055	1.054	1.0555	1.0495	1.014	1	1.0295	1.0035	1.113	0.997	1.07					1.037	1.087	1.084	0.994	1.071	1.064	1.063	1.098	1.074	1.025	1.03	0.992	1.011			1.04	1.0885	1.0875
	22:00	0.838	1.049	1.044	1.056	1.039	1.02	1.036	1.069	1.054	1.055	1.07					1.036	1.044	1.0655	1.0505	1.001	1.033	1.0255	1.003	1.108	1	1.055					1.049	1.091	1.062	1.004	1.085	1.064	1.079	1.088	1.086	1.05	1.008	0.999	1.015			1.0295	1.087	1.098
	22:20	0.838	1.048	1.057	1.081	1.034	1.019	1.032	1.06	1.049	1.046	1.057					1.0285	1.046	1.064	1.0225	0.996	1.01	1.001	0.975	1.115	0.975	1.062					1.038	1.093	1.054	1.001	1.068	1.059	1.058	1.096	1.071	1.036	1.029	1.021	1.033			1.052	1.095	1.0895
	22:40	0.838	1.049	1.064	1.059	1.024	1.014	1.019	1.05	1.031	1.009	1.081					1.0295	1.0485	1.0645	1.0555	1.012	1.031	1.004	1.007	1.104	0.989	1.059					1.028	1.086	1.057	1	1.062	1.057	1.05	1.087	1.067	1.039	1.044	1.005	1.027			1.0615	1.095	1.105
	23:00	0.838	1.043	1.056	1.068	1.015	1.014	1.006	1.055	0.987	1.013	1.075					1.0235	1.0545	1.0745	1.0765	1.005	1.024	1.018	1.0165	1.079	0.996	1.067					1.044	1.081	1.06	1.017	1.085	1.074	1.066	1.096	1.065	0.992	1.04	1.004	1.024			1.046	1.1015	1.095
	23:20	0.838	1.037	1.055	1.07	1.022	1.006	1.015	1.059	0.986	1.03	1.071					1.0385	1.04	1.062	1.0535	1	1.01	1.039	1.0085	1.092	1.025	1.07					1.04	1.095	1.06	1	1.077	1.052	1.064	1.103	1.047	0.967	1.056	1.008	1.024			1.043	1.092	1.1035
	23:40	0.838	1.037	1.053	1.082	1.001	1.008	0.997	1.062	0.997	1.017	1.072					1.022	1.0445	1.066	1.0285	0.985	1.012	0.998	1.014	1.106	0.991	1.073					1.047	1.107	1.094	1	1.072	1.026	1.043	1.067	1.054	0.979	1.048	0.995	1.018			1.053	1.092	1.086
	00:00	0.838	1.042	1.04	1.086	1.007	1.01	0.991	1.066	1.016	1.025	1.046					1.0185	1.0365	1.069	0.9925	0.97	0.988	0.967	1.006	1.124	0.992	1.058					1.038	1.069	1.084	0.98	1.077	1.038	1.054	1.027	1.052	0.996	1.033	0.993	1.012			1.0605	1.081	1.086
	00:20	0.838	1.018	0.98	1.041	1.016	1.006	0.924	1.07	0.923	1.003	1.067					0.9915	1.009	1.065	0.971	0.924	0.966	0.983	0.9935	1.097	1.001	1.018					1.032	1.077	1.036	0.954	1.07	0.999	1.07	1.071	1.052	1.01	1.002	0.999	1.002			1.0515	1.1015	1.048
	00:40	0.838	1.028	1.015	1.086	0.997	0.987	0.921	1.056	0.886	1.014	1.064					0.9675	0.9875	1.052	1.0305	0.986	0.989	0.996	0.972	1.037	0.994	1.037					1.003	1.092	1.086	0.988	1.079	1.037	1.053	1.048	1.059	1.023	0.969	1.009	0.996			1.0295	1.084	1.031
	01:00	0.838	1.026	1.046	1.086	1.001	0.96	0.956	1.026	0.858	0.996	1.07					0.995	1.014	1.032	1.035	0.985	0.993	0.973	1.009	1.008	0.991	0.991					1.029	1.082	1.085	0.998	1.051	1.03	1.055	1.05	1.023	1.038	0.977	0.977	0.993			1	1.076	1.005
	01:20	0.838	1.004	1.069	1.063	0.982	0.935	0.95	1.024	0.91	0.976	1.07					1.013	1.038	1.009	1.03	0.989	0.929	0.9335	0.9925	1.059	0.994	0.976					1.032	1.085	1.091	1.001	1.055	1.054	1.092	1.082	1.01	1.03	1.007	0.938	0.97			1.0105	1.0725	1.0065
	01:40	0.838	0.977	1.045	1.046	0.956	0.94	0.949	1.072	0.969	0.944	1.065					0.981	1.0405	0.991	1.0005	0.955	0.895	0.9155	0.9665	1.082	0.939	0.987					0.991	1.087	1.024	0.991	1.054	1.054	1.068	1.062	1.027	0.997	1.033	0.969	0.971			1.0165	1.047	1.0125
	02:00	0.838	1.014	1.052	1.061	0.984	1.007	0.957	1.068	0.943	0.947	1.027					0.945	1.034	0.9735	1.0235	0.907	0.844	0.91	0.994	1.105	0.918	1.024					1.009	1.078	1.004	1.003	1.044	1.024	1.068	1.032	1.016	0.929	1.029	0.977	0.984			1.0335	1.0235	1.0095
	02:20	0.838	1.01	1.044	1.051	1.004	0.991	0.902	1.019	0.877	0.889	1.029					0.954	1.016	0.936	1.0155	0.956	0.841	0.8705	0.9565	1.067	0.916	1.001					1	1.073	0.966	0.95	1.007	0.995	1.078	0.99	0.994	0.909	0.952	0.989	0.987			1.0355	1.0445	0.984
	02:40	0.838	1.003	1.03	1.04	0.999	0.947	0.955	1.05	0.866	0.876	1.065					0.9835	1.0135	0.912	1	0.96	0.872	0.8865	0.963	0.994	0.922	0.902					0.966	1.075	0.949	0.95	1.064	0.988	1.083	0.996	1.038	0.913	0.912	0.98	0.952			1.037	1.0775	1.014
	03:00	0.838	0.991	1.017	1.05	0.954	0.915	0.979	1.065	0.937	0.878	1.059					0.996	1.002	0.8855	0.984	0.93	0.938	0.9025	0.9905	0.963	0.928	0.895					0.986	1.063	0.987	0.95	1.056	1.017	1.019	1.024	1.046	0.962	0.885	0.971	0.96			1.0175	1.0685	0.994
	03:20	0.838	0.978	1.014	1.035	0.887	0.902	0.915	1.053	0.992	0.936	1.043					0.9975	0.98	0.879	1.014	0.821	0.98	0.923	0.9785	1.058	0.936	0.92					0.98	1.073	1.049	0.932	1.057	0.949	0.983	1.065	1.045	1.003	0.889	0.972	0.968			0.986	1.0735	0.9635
	03:40	0.838	0.97	0.992	1.034	0.874	0.976	0.919	1.061	1.008	0.982	1.005					0.985	0.997	0.95	1.0045	0.797	0.98	0.9515	0.9955	1.008	0.958	0.992					0.931	1.079	1.079	0.894	0.982	0.901	0.978	1.083	1.002	1.008	0.964	0.991	0.993			0.9795	1.0475	0.942
	04:00	0.838	0.933	0.892	1.043	0.977	0.999	0.954	1.046	0.935	0.97	1.031					1.0165	0.992	1.0045	0.9505	0.846	0.927	0.9435	1.011	0.998	0.953	1.045					0.945	1.09	1.036	0.88	1.03	1.004	1.014	1.052	0.997	1.007	1.001	1.006	0.973			0.956	0.996	0.968
	04:20	0.838	0.98	0.845	1.056	0.995	0.991	0.928	1.058	0.989	0.945	1.044					1.0015	0.939	1.043	0.938	0.917	0.918	0.932	0.9605	1.032	0.933	1.022					0.986	1.11	1.044	0.916	1.057	1.036	1.048	1.02	1.026	0.966	0.935	1.004	0.983			0.9645	1.0255	1.01
	04:40	0.838	0.975	0.965	1.033	0.97	1.006	0.922	1.021	0.979	0.93	1.051					0.9605	0.916	1.024	0.966	0.941	0.98	0.91	0.954	1.053	0.878	0.965					0.962	1.113	1.02	0.894	1.021	1.047	1.011	0.959	1.017	0.956	0.949	0.976	0.977			0.9965	1.051	1.03
	05:00	0.838	0.958	1.017	1.06	0.924	0.998	0.899	1.029	0.999	0.848	1.018					0.92	0.962	0.9915	1.0195	0.937	0.966	0.921	0.952	0.976	0.838	0.924					0.968	1.081	1.035	0.884	1.013	1.039	0.997	1.043	1.015	0.963	0.995	0.962	0.966			0.991	1.057	1.0445
	05:20	0.838	0.969	1.02	1.045	0.959	0.988	0.932	1.051	1	0.817	0.955					0.9615	0.9995	1	1.0215	0.927	0.964	0.918	0.9895	0.962	0.864	0.907					0.964	1.073	1.065	0.863	1.004	1.035	0.985	1.035	1.037	0.989	1	0.984	0.959			0.98	1.0475	1.032
	05:40	0.838	0.906	1.009	1.052	0.996	1.001	0.9	1.05	0.942	0.874	1.02					0.957	0.9845	1.0295	1.0265	0.841	0.941	0.9065	0.966	1.026	0.887	0.978					0.935	1.087	1.02	0.899	0.916	1.051	1.005	0.95	1.026	0.983	0.999	0.964	0.933			0.974	1.015	1.001
Sex distribution	Control mice	AgRP-Gq	POMc-Gi	AgRP-;POMC-Gi
Mles	0	0	0	0
Females	11	13	12	12
Mixed-effects model (REML)	Matching: Stacked
Assume sphericity?	Yes
Alpha	0.05
Fixed effects (type III)	P value	P value summary	Statistically significant (P < 0,05)?	F (DFn, DFd)
Row Factor	<0,0001	****	Yes	F (71, 6744) = 114,3
Column Factor	0.0014	**	Yes	F (7, 88) = 3,723
Random effects	SD	Variance
Subject	0.02908	0.0008459
Residual	0.05472	0.002994
Was the matching effective?
Chi-square, df	1320, 1
P value	<0,0001
P value summary	****
Is there significant matching (P < 0.05)?	Yes
Data summary
Number of columns (Column Factor)	8
Number of rows (Row Factor)	72
Number of subjects (Subject)	96
Number of missing values	1
Number of families	1
Number of comparisons per family	28
Alpha	0.05
Tukey's multiple comparisons test	Predicted (LS) mean diff,	95,00% CI of diff,	Below threshold?	Summary	Adjusted P Value
Contorl Vehicle vs. Control CNO	-0.01484	-0,05428 to 0,02461	No	ns	0.9388
Contorl Vehicle vs. AgRP-Gq Vehicle	-0.01102	-0,04892 to 0,02687	No	ns	0.985
Contorl Vehicle vs. AgRP-Gq CNO	-0.04397	-0,08186 to -0,006073	Yes	*	0.0117
Contorl Vehicle vs. POMC-Gi Vehicle	-0.01899	-0,05760 to 0,01962	No	ns	0.7908
Contorl Vehicle vs. POMC-GI CNO	-0.02613	-0,06474 to 0,01248	No	ns	0.4222
Contorl Vehicle vs. AgRP-Gq;POMC-Gi Vehicle	-0.01927	-0,05788 to 0,01934	No	ns	0.7781
Contorl Vehicle vs. AgRP-Gq;POMC-Gi CNO	-0.04966	-0,08828 to -0,01105	Yes	**	0.0033
Control CNO vs. AgRP-Gq Vehicle	0.003812	-0,03408 to 0,04171	No	ns	>0,9999
Control CNO vs. AgRP-Gq CNO	-0.02913	-0,06703 to 0,008762	No	ns	0.2607
Control CNO vs. POMC-Gi Vehicle	-0.004154	-0,04277 to 0,03446	No	ns	>0,9999
Control CNO vs. POMC-GI CNO	-0.0113	-0,04991 to 0,02732	No	ns	0.9845
Control CNO vs. AgRP-Gq;POMC-Gi Vehicle	-0.004437	-0,04305 to 0,03418	No	ns	>0,9999
Control CNO vs. AgRP-Gq;POMC-Gi CNO	-0.03483	-0,07344 to 0,003783	No	ns	0.108
AgRP-Gq Vehicle vs. AgRP-Gq CNO	-0.03295	-0,06923 to 0,003337	No	ns	0.1033
AgRP-Gq Vehicle vs. POMC-Gi Vehicle	-0.007966	-0,04500 to 0,02906	No	ns	0.9976
AgRP-Gq Vehicle vs. POMC-GI CNO	-0.01511	-0,05214 to 0,02192	No	ns	0.9085
AgRP-Gq Vehicle vs. AgRP-Gq;POMC-Gi Vehicle	-0.008249	-0,04528 to 0,02878	No	ns	0.997
AgRP-Gq Vehicle vs. AgRP-Gq;POMC-Gi CNO	-0.03864	-0,07567 to -0,001611	Yes	*	0.0345
AgRP-Gq CNO vs. POMC-Gi Vehicle	0.02498	-0,01205 to 0,06201	No	ns	0.4266
AgRP-Gq CNO vs. POMC-GI CNO	0.01784	-0,01919 to 0,05487	No	ns	0.8077
AgRP-Gq CNO vs. AgRP-Gq;POMC-Gi Vehicle	0.0247	-0,01233 to 0,06173	No	ns	0.4417
AgRP-Gq CNO vs. AgRP-Gq;POMC-Gi CNO	-0.005695	-0,04273 to 0,03133	No	ns	0.9997
POMC-Gi Vehicle vs. POMC-GI CNO	-0.007141	-0,04490 to 0,03062	No	ns	0.999
POMC-Gi Vehicle vs. AgRP-Gq;POMC-Gi Vehicle	-0.0002824	-0,03805 to 0,03748	No	ns	>0,9999
POMC-Gi Vehicle vs. AgRP-Gq;POMC-Gi CNO	-0.03067	-0,06844 to 0,007089	No	ns	0.2
POMC-GI CNO vs. AgRP-Gq;POMC-Gi Vehicle	0.006859	-0,03090 to 0,04462	No	ns	0.9992
POMC-GI CNO vs. AgRP-Gq;POMC-Gi CNO	-0.02353	-0,06130 to 0,01423	No	ns	0.5311
AgRP-Gq;POMC-Gi Vehicle vs. AgRP-Gq;POMC-Gi CNO	-0.03039	-0,06815 to 0,007371	No	ns	0.2097
[truncated: 58 more columns]

## Sheet: Extended Fig 3e_males
Extended data fig 3g	EE curves in MALE mice
		Control Vehicle															Control CNO															AgRP-Gq Vehicle															AgRP-Gq CNO
Raw data	06:00	10.897	20.203	17.407	15.992	27.37	21.933	17.154	18.306	16.792	18.278	21.498					12.992	25.632	18.023	13.721	21.981	21.535	16.874	16.658	13.161	21.198	17.904					16.233	16.657	9.668	23.17	19.599	15.75	14.157	14.7	28.646	22.645						15.08	17.793	13.345
	06:20	13.316	20.246	18.03	16.35	28.826	22.14	17.62	18.17	16.667	16.58	18.659					14.766	22.785	16.219	16.962	23.099	21.249	21.208	22.981	20.762	18.952	17.445					15.067	16.384	9.824	20.873	18.411	16.75	12.548	13.072	23.179	21.248						15.503	17.142	12.49
	06:40	12.761	18.308	16.511	13.773	24.555	21.198	15.302	16.614	14.629	16.592	18.355					14.686	21.23	17.465	15.834	21.651	19.592	15.691	18.021	15.098	17.173	17.419					14.126	14.329	14.201	19.16	17.407	19.585	11.546	13.201	22.206	20.253						13.714	12.904	13.807
	07:00	10.932	17.599	17.996	15.463	22.835	19.374	15.22	15.192	13.56	15.29	17.454					12.851	19.419	18.508	14.681	21.032	18.642	16.842	17.924	12.864	17.207	18.625					13.027	14.324	11.17	18.785	17.582	15.724	12.744	12.888	20.975	18.623						14.607	14.079	11.51
	07:20	11.588	17.682	15.668	14.661	22.304	18.505	16.118	14.309	12.856	14.786	16.382					12.645	18.711	17.367	14.428	19.479	17.608	16.451	16.813	13.175	15.514	18.884					13.622	12.709	11.137	17.008	16.594	15.295	13.4	15.382	20.609	22.588						12.953	12.463	12.89
	07:40	9.327	21.429	15.84	16.811	20.461	19.014	14.889	15.468	15.009	14.708	16.708					12.369	20.121	17.115	16.452	17.791	16.564	16.218	16.766	13.599	15.965	16.231					13.825	12.884	11.406	14.941	17.587	16.538	11.938	13.459	20.255	21.252						12.816	12.538	13.469
	08:00	10.627	18.66	16.121	13.019	23.887	18.368	12.95	17.036	12.775	13.845	20.035					11.837	20.703	16.649	12.841	17.306	18.604	16.931	17.304	15.993	15.677	16.732					14.245	12.489	11.558	14.285	19.455	15.138	10.356	13.704	21.478	20.389						14.43	11.371	12.099
	08:20	11.312	19.686	15.133	13.563	18.505	17.93	14.45	16.88	12.031	17.617	19.236					12.355	19.832	18.601	14.16	20.397	17.958	14.765	16.877	13.895	14.569	10.864					13.163	14.726	11.207	19.137	17.785	15.178	12.657	12.535	20.445	19.674						12.234	14.578	11.69
	08:40	11.658	23.457	23.081	22.582	18.863	17.14	14.673	18.537	12.455	16.605	17.984					11.364	17.001	20.191	13.579	11.326	7.784	15.055	16.429	13.927	14.382	21.61					18.063	16.139	19.033	17.966	18.587	15.09	11.701	15.047	19.071	20.493						12.472	15.387	9.775
	09:00	11.631	17.152	18.438	16.684	21.592	17.423	13.071	14.716	12.267	11.66	17.565					14.144	21.974	23.683	24.014	13.029	13.275	15.695	20.773	22.45	21.819	21.01					14.388	17.53	16.777	15.856	17.418	15.795	10.696	12.284	15.753	17.574						20.177	19.751	21.851
	09:20	13.223	19.755	17.358	15.118	18.885	22.156	12.961	15.554	14.179	15.062	17.101					15.429	17.332	21.626	15.886	16.08	13.471	13.242	13.559	14.892	15.416	17.025					14.778	14.095	11.465	15.393	18.397	16.051	11.915	12.203	20.896	20.587						16.325	15.919	11.846
	09:40	12.877	19.219	16.504	14.016	18.029	17.716	12.075	16.788	15.095	15.113	14.907					12.875	18.888	20.342	15.205	16.61	13.117	15.335	17.761	20.7	18.657	17.453					14.358	16.509	11.059	14.899	15.656	17.107	12.9	11.301	20.934	13.058						15.693	13.922	8.525
	10:00	12.982	17.179	14.834	15.502	20.38	17.603	14.349	19.363	12.394	19.357	18.607					12.517	18.765	17.876	15.373	17.283	14.93	16.082	16.87	16.354	19.475	18.786					14.958	13.118	8.815	20.158	15.839	18.36	11.074	17.087	21.302	19.411						14.985	17.153	12.79
	10:20	13.342	17.891	17.214	13.511	18.757	17.271	11.28	16	14.925	17.423	19.718					10.951	18.486	17.803	15.98	17.955	13.704	14.211	20.583	17.184	19.236	20.099					14.018	13.85	9.719	18.022	17.22	16.83	11.09	13.635	22.993	18.543						18.353	12.833	11.001
	10:40	13.161	18.067	15.177	13.628	18.217	16.452	12.04	15.737	13.939	16.676	15.557					15.407	19.008	18.269	16.519	18.019	11.719	16.848	21.523	16.915	17.957	19.201					13.9	15.429	10.447	15.992	18.779	16.073	11.016	14.354	21.187	16.499						15.417	12.748	12.521
	11:00	12.422	17.352	14.899	14.993	17.812	17.073	12.008	14.462	16.955	15.778	17.93					12.311	19.716	19.713	16.541	16.471	12.188	16.992	22.402	16.123	19.595	22.197					14.704	14.222	12.343	15.17	15.519	16.809	10.232	12.649	20.74	18.151						14.918	14.699	11.047
	11:20	11.763	17.697	15.381	14.239	19.499	15.834	11.385	13.978	12.109	15.689	16.191					11.285	19.079	16.079	16.986	16.564	12.336	15.684	20.336	15.846	17.739	21.283					15.341	13.642	10.566	14.16	17.937	15.611	10.481	11.791	18.607	19.821						19.09	13.723	9.699
	11:40	15.484	16.733	15.552	13.331	21.005	16.645	12.722	18.435	14.677	18.118	16.072					11.365	19.58	19.025	15.839	16.466	11.584	15.74	20.021	15.414	16.062	17.692					14.316	15.612	10.502	22.394	17.35	16.702	11.098	12.696	20.946	19.378						15.713	16.797	12.969
	12:00	14.208	17.032	17.949	13.098	20.585	16.625	15.005	17.395	12.123	17.008	15.468					12.53	23.995	16.763	16.689	17.031	12.595	14.494	16.651	14.347	15.43	16.207					12.741	15.116	13.107	18.726	16.239	20.067	9.687	14.181	22.947	18.501						15.821	13.242	10.697
	12:20	13.247	17.517	14.294	13.331	18.061	23.11	13.393	15.292	12.683	16.47	14.666					11.835	20.707	16.476	15.149	15.319	12.206	15.236	18.655	13.586	15.492	21.147					15.345	13.879	10.377	16.721	17.8	14.703	11.131	14.084	21.608	18.566						14.949	13.818	12.848
	12:40	18.165	17.172	14.845	12.619	16.936	19.516	12.364	14.713	12.97	16.646	21.096					12.69	19.914	17.052	15.087	16.107	11.855	14.893	17.727	17.582	14.6	19.013					13.571	14.091	11.453	15.819	18.025	16.683	10.469	12.444	20.784	16.024						15.212	16.654	10.702
	13:00	12.77	15.914	16.848	14.741	15.158	17.316	11.283	17.374	15.18	18.933	20.902					10.353	19.698	17.848	15.846	14.308	12.436	13.54	16.55	14.043	19.162	17.175					14.23	13.244	10.093	14.852	17.655	15.54	11.55	13.869	19.614	18.12						13.111	14.741	14.105
	13:20	12.7	15.672	14.974	15.878	15.919	16.047	13.583	15.657	15.662	17.698	17.484					10.062	18.371	17.71	19.681	17.663	14.685	13.763	16.368	14.239	14.712	16.192					13.533	12.226	10.778	17.099	15.936	15.947	9.571	12.612	19.386	20.849						14.668	14.687	9.957
	13:40	12.15	16.057	15.12	13.027	16.145	15.791	12.337	16.198	14.052	16.367	15.787					11.836	19.753	15.334	16.997	14.585	11.958	15.034	16.155	13.672	16.433	20.682					12.078	19.798	11.981	20.405	17.953	15.23	10.138	13.709	19.142	19.889						13.573	14.929	10.981
	14:00	13.82	18.853	17.293	13.097	19.276	16.124	14.15	15.356	13.056	15.642	19.114					11.979	20.222	17.065	16.318	15.28	15.32	12.219	16.143	15.963	16.699	18.904					13.078	17.203	11.341	15.6	17.205	21.011	10.031	13.667	20.188	16.118						14.083	14.542	10.949
	14:20	12.267	19.073	18.09	13.326	15.986	16.558	11.574	14.813	13.514	16.569	16.896					10.568	19.317	15.645	14.594	15.552	11.428	14.049	18.899	13.917	17.282	18.758					12.665	13.402	9.99	16.859	16.036	21.103	12.679	13.194	18.338	15.315						16.114	13.223	11.08
	14:40	12.908	17.245	16.34	13.199	17.046	17.257	11.842	17.791	14.173	14.583	17.099					12.947	21.809	18.328	16.472	14.932	12.265	14.933	18.298	14.003	15.428	17.626					14.054	14.145	10.555	15.494	18.502	18.8	13.213	12.449	19.561	14.986						15.597	15.231	10.503
	15:00	12.177	16.71	17.744	12.97	16.111	16.778	12.411	16.097	16.7	17.4	16.257					12.311	20.515	15.256	16.008	14.211	11.098	13.685	16.118	13.242	18.821	19.549					12.83	17.367	13.53	14.168	17.165	15.002	11.746	11.791	21.739	16.193						13.701	16.138	11.068
	15:20	13.281	18.464	15.185	16.258	19.171	16.57	14.052	15.505	14.805	19.16	15.425					11.538	19.637	15.809	16.266	16.157	12.696	14.778	16.126	16.474	16.301	16.26					11.929	13.347	10.35	18.912	18.02	15.472	9.443	12.33	23.376	16.232						14.071	13.844	13.534
	15:40	12.494	17.693	15.133	14.77	17.753	21.483	13.121	16.367	13.779	18.352	18.06					12.418	18.716	24.325	16.058	14.695	12.844	14.592	20.265	13.041	15.012	17.227					13.465	14.096	10.309	20.069	15.41	15.359	10.193	15.775	22.215	19.63						12.823	13.882	11.079
	16:00	13.573	16.166	14.898	13.953	16.898	19.113	12.838	16.36	12.682	16.083	16.927					13.406	19.442	19.101	15.747	14.29	12.355	13.334	16.755	13.161	15.905	16.715					15.394	14.429	11.435	17.331	20.476	21.899	9.646	14.355	20.322	17.932						12.504	14.878	15.287
	16:20	12.04	17.796	14.753	14.698	23.261	18.132	11.705	16.149	16.202	15.308	15.336					11.919	19.045	16.815	15.476	18.896	12.25	12.453	16.221	15.723	14.673	16.326					13.24	14.71	8.574	18.658	15.924	22.68	10.461	14.438	24.481	16.307						13.72	13.64	11.678
	16:40	12.967	16.844	15.109	12.68	20.792	18.237	13.594	18.828	13.95	15.619	15.368					12.125	18.798	16.604	14.759	17.125	13.233	13.351	17.209	13.509	19.417	19.826					11.965	16.796	13.007	18.156	17.171	17.129	12.567	12.841	22.232	20.081						13.997	14.311	11.937
	17:00	13.263	17.943	17.52	12.839	18.197	19.762	13.385	16.851	13.415	17.249	19.389					11.496	21.184	18.442	18.374	15.193	13.146	17.238	17.71	13.99	16.667	20.576					13.026	14.758	10.408	20.031	17.344	15.356	12.072	17.365	20.744	16.731						13.701	16.911	14.06
	17:20	12.247	18.355	17.963	15.856	20.675	20.81	15.241	18.437	15.642	15.889	24.811					11.345	20.953	24.955	15.581	14.487	11.901	16.02	18.251	14.173	17.365	19.423					13.568	14.121	9.708	17.598	18.209	16.615	11.079	13.714	22.039	21.406						15.163	14.521	11.06
	17:40	11.907	17.7	16.4	15.268	18.82	18.448	13.415	18.586	17.543	16.461	16.999					12.106	19.583	16.73	17.328	15.219	11.655	15.529	17.532	14.77	16.592	25.566					11.363	13.714	10.886	16.973	21.548	16.718	11.562	13.977	22.317	23.034						12.957	14.471	13.13
	18:00	16.662	19.236	16.687	14.009	21.087	19.082	15.674	16.494	15.119	18.066	25.548					13.362	20.878	21.77	15.846	15.365	13.009	14.482	18.729	16.011	16.182	23.924					14.87	14.793	10.381	18.954	20.914	18.538	14.695	15.312	24.789	22.816						12.886	16.499	15.627
	18:20	15.153	23.775	21.104	20.693	20.772	18.95	14.223	16.023	13.729	22.393	26.442					13.073	19.937	23.077	18.697	18.839	14.638	15.867	19.494	19.572	19.349	22.995					14.715	17.982	12.831	23.933	21.905	21.097	14.743	15.976	29.112	22.249						15.373	19.202	17.125
	18:40	16.062	19.246	25.429	17.305	26.297	22.441	18.221	20.776	20.089	22.736	26.914					17.072	22.45	24.629	19.31	22.44	14.02	17.212	17.412	17.209	24.638	23.88					15.55	17.737	13.249	24.12	23.051	20.553	14.598	19.791	26.226	21.79						16.148	24.134	17.178
	19:00	14.135	23.109	19.519	16.783	28.342	23.152	17.868	16.571	20.938	21.266	22.847					14.991	21.227	25.234	18.278	20.173	14.186	18.604	24.123	15.885	21.979	26.598					15.41	17.906	12.585	22.687	25.579	19.349	15.497	17.418	29.169	23.423						17.945	17.664	17.848
	19:20	17.869	22.267	21.911	16.96	28.39	26.045	18.643	19.935	21.807	20.993	21.375					16.463	21.261	21.379	19.135	17.301	17.126	15.436	18.739	17.381	20.339	27.712					14.816	20.578	12.391	22.643	20.073	18.379	13.652	16.358	28.916	23.527						18.047	21.226	15.06
	19:40	17.843	21.654	18.713	17.016	26.221	25.494	16.895	19.211	16.813	21.372	26.488					16.131	22.096	24.279	15.671	18.172	15.373	17.376	15.604	19.83	21.634	21.852					15.54	16.479	12.875	22.983	24.391	20.488	14.813	16.585	27.692	26.329						16.098	19.266	15.192
	20:00	13.361	25.305	19.864	17.112	26.711	21.105	15.926	16.164	18.968	23.045	24.072					14.496	18.961	21.933	19.605	17.775	15.627	21.431	20.26	18.816	21.21	25.188					12.893	18.633	13.658	19.821	17.644	20.869	13.878	17.054	29.755	23.12						16.336	16.823	14.993
	20:20	18.795	23.597	21.671	20.424	25.228	21.335	17.06	19.523	18.278	23.789	22.385					16.197	22.508	20.028	19.772	17.624	16.653	18.547	19.335	17.639	22.458	21.52					14.329	18.118	14.687	19.417	24.506	19.673	11.44	16.533	26.758	22.996						17.166	15.121	14.123
	20:40	13.679	21.959	19.326	16.607	23.418	26.697	17.763	20.888	21.103	22.493	28.067					14.888	26.066	18.644	19.841	15.892	15.277	16.288	16.654	17.199	17.955	22.386					14.781	19.845	15.678	25.596	21.831	21.513	15.911	17.631	29.864	21.044						16.079	22.019	14.866
	21:00	15.772	20.077	18.155	18.798	23.533	23.338	17.041	18.574	18.88	19.966	23.443					12.553	19.963	24.453	19.649	20.232	13.693	15.457	19.817	18.96	20.801	23.215					15.746	14.921	13.602	21.228	22.717	21.489	16.393	15.825	28.073	21.937						17.301	20.767	16.028
	21:20	17.521	19.912	20.623	18.936	20.379	20.229	18.608	20.57	17.773	24.307	20.514					12.163	22.779	23.097	17.511	18.913	17.907	18.224	20.319	19.168	23.59	21.322					14.682	18.995	13.293	22.545	22.58	20.77	14.474	17.138	25.41	23.847						14.926	18.099	15.205
	21:40	15.067	21.448	25.981	18.186	19.092	19.212	15.302	18.229	18.435	20.958	26.218					16.919	21.454	22.918	20.315	17.87	15.298	15.646	20.683	18.2	23.427	19.383					17.159	16.534	13.398	20.913	19.948	16.344	13.66	16.287	26.621	21.992						16.037	15.18	13.595
	22:00	14.494	26.259	22.835	16.125	25.002	17.583	19.582	19.699	18.724	23.352	22.413					14.699	19.437	18.783	19.544	17.381	16.002	13.789	19.525	18.317	22.939	23.914					16.512	13.961	13.014	20.812	23.523	17.464	13.08	19.319	26.609	24.966						16.235	14.509	14.713
	22:20	20.559	24.971	24.063	15.23	26.767	26.19	16.795	21.859	19.086	17.314	24.3					14.193	24.295	23.852	15.853	20.957	15.2	13.504	17.811	17.615	23.843	27.039					15.104	19.487	10.835	17.967	24.722	18.817	13.009	19.1	28.571	18.588						14.279	19.069	14.963
	22:40	14.919	23.68	22.553	18.602	24.701	24.439	15.513	18.256	15.819	21.456	25.41					13.025	25.608	19.092	16.193	14.601	15.546	16.678	17.907	15.136	22.621	23.36					14.317	20.375	9.939	21.877	24.695	24.025	17.775	18.737	25.352	18.113						15.556	21.015	16.204
	23:00	14.676	26.737	18.832	13.517	27.258	24.167	18.75	17.563	15.874	23.538	23.176					11.729	23.29	23.592	20.25	14.271	16.098	18.975	18.761	15.041	24.071	23.369					15.925	17.537	10.203	25.317	21.49	21.61	14.33	17.296	25.496	18.195						15.195	18.575	14.213
	23:20	17.643	20.259	21.131	13.357	27.954	23.595	16.239	16.715	19.372	22.799	19.458					13.686	19.397	21.506	18.071	19.761	16.578	18.858	15.726	15.681	23.268	22.86					21.227	13.853	13.969	19.644	22.666	21.71	15.162	14.153	22.517	24.86						13.883	19.36	14.593
	23:40	16.41	21.787	18.701	18.148	27.238	23.891	18.139	16.885	17.156	24.183	27.979					14.79	21.946	23.627	14.919	19.777	11.983	17.91	22.022	20.637	23.083	22.628					15.957	19.275	14.673	18.855	22.965	20.425	14.123	12.068	22.657	24.17						15.446	16.719	14.803
	00:00	15.542	24.25	17.903	13.843	25.826	21.712	15.477	17.217	16.166	23.3	22.764					14.476	18.823	21.63	14.673	20.528	12.75	14.675	18.644	16.941	25.608	20.86					17.44	19.989	13.863	22.59	20.198	22.18	16.211	19.077	26.878	24.003						12.603	22.615	14.357
	00:20	15	21.869	17.092	16.008	25.362	18.545	14.709	19.31	16.135	22.748	22.763					12.369	17.916	19.981	13.417	18.381	17.3	16.487	16.375	14.533	22.184	20.515					15.605	17.405	14.225	17.911	18.697	21.886	16.213	17.523	25.924	20.704						14.921	19.317	11.886
	00:40	14.541	23.436	20.587	14.827	26.766	18.337	15.918	18.741	13.615	22.906	26.949					12.087	16.696	17.672	17.16	18.259	14.67	16.147	19.554	14.107	21.997	19.214					16.209	13.936	11.764	18.703	23.268	20.554	13.171	15.314	24.067	20.485						13.484	22.714	11.547
	01:00	15.377	21.031	18.871	12.992	24.754	25.703	16.283	16.781	16.566	22.418	19.995					14.056	24.13	20.567	18.263	18.54	15.036	15.067	16.328	14.07	20.999	23.83					18.625	14.052	13.061	16.43	19.203	19.04	13.936	17.8	22.457	19.248						13.448	15.708	11.643
	01:20	18.257	20.53	19.081	13.468	21.631	22.965	17.486	18.036	19.987	20.577	18.435					13.952	23.845	20.915	16.977	15.651	16.023	12.94	18.066	19.477	18.67	22.553					16.782	14.255	12.023	19.161	19.605	18.452	14.034	15.793	26.757	17.437						13.257	15.669	13.71
	01:40	15.689	21.939	20.826	13.589	22.879	20.922	14.678	15.922	17.774	23.736	19.375					10.866	21.269	19.338	15.026	15.732	14.832	14.696	19.701	18.241	18.013	21.512					17.798	13.202	12.863	23.579	18.146	23.056	12.935	14.744	22.533	18.417						12.987	13.384	16.166
	02:00	14.424	19.81	18.139	17.428	20.417	20.279	14.643	15.232	15.023	15.895	21.919					11.389	22.355	19.042	15.003	13.433	13.302	12.077	17.9	16.53	16.339	18.636					16.939	19.559	10.336	19.944	15.564	19.313	13.201	13.839	20.79	18.136						15.535	15.809	14.783
	02:20	18.738	20.77	19.915	19.225	18.98	17.273	14.462	16.217	14.482	15.617	23.538					13.899	21.207	17.311	15.012	14.772	12.193	11.311	16.708	14.849	19.26	18.806					18.436	16.531	10.343	15.327	22.072	19.734	12.32	12.225	21.061	23.102						16.271	18.015	15.416
	02:40	13.99	22.906	19.676	15.936	21.572	19.073	16.577	18.624	13.68	15.672	22.819					10.864	20.568	17.265	14.374	17.76	12.904	12.195	15.365	15.415	24.471	21.964					16.064	13.419	10.274	19.19	26.632	20.15	12.552	12.547	25.381	24.528						13.46	15.044	12.68
	03:00	15.768	21.119	16.547	13.847	24.587	23.424	15.695	16.25	15.714	18.719	19.033					15.19	20.259	16.941	19.059	19.261	13.041	14.387	15.553	19.878	23.715	23.438					17.883	14.982	14.421	21.605	24.729	19.696	13.258	17.896	24.389	21.907						12.629	18.566	11.861
	03:20	13.853	20.11	18.026	13.924	23.68	21.579	13.038	18.473	17.372	23.448	18.42					10.782	19.485	16.503	17.883	15.565	15.444	18.162	18.071	15.693	22.619	23.449					16.047	17.002	14.703	20.769	19.857	18.356	13.378	15.573	21.225	22.116						11.873	14.351	10.829
	03:40	15.995	20.14	18.559	17.619	23.362	18.686	17.237	18.807	13.747	21.885	22.778					10.965	21.319	20.768	15.567	18.686	14.349	16.59	17.49	15.589	20.851	22.044					15.932	16.598	12.262	16.917	20.101	22.8	12.6	14.987	20.759	18.2						15.816	13.696	12.698
	04:00	19.18	24.521	17.222	13.557	20.083	18.584	15.507	16.971	15.127	19.329	24.087					15.747	18.545	20.025	14.138	14.002	14.008	14.917	18.1	19.818	22.285	18.417					17.459	14.695	10.837	15.683	19.829	21.124	11.858	14.683	23.233	17.128						14.353	14.221	14.492
	04:20	13.865	18.899	19.713	13.065	20.135	21.977	13.942	15.111	14.322	18.985	22.645					15.744	17.561	20.13	14.392	13.494	11.917	13.475	15.433	22.038	19.966	17.785					15.361	13.429	12.164	14.751	19.888	18.184	14.698	12.215	21.865	21.539						14.978	18.688	14.265
	04:40	13.73	19.74	21.2	16.168	19.78	24.521	14.574	14.496	18.605	17.378	16.304					12.15	16.632	17.697	15.998	14.314	16.576	17.533	15.735	16.068	18.94	22.116					16.044	12.871	13.041	15.107	19.868	17.77	12.425	16.724	24.487	22.956						13.371	21.793	15.093
	05:00	12.923	21.182	20.455	16.258	17.098	21.379	13.189	20.392	17.388	15.574	23.152					11.1	23.184	17.701	17.955	20.744	14.231	18.121	17.352	14.937	17.994	24.585					13.754	20.52	12.354	22.34	18.341	22.925	13.98	15.393	25.615	21.093						16.624	16.805	11.563
	05:20	14.768	19.659	19.754	16.505	23.33	24.433	12.693	17.649	16.305	15.653	22.345					12.45	20.619	19.388	17.277	19.278	13.839	15.621	17.592	16.551	21.014	25.03					15.831	18.569	11.398	21.348	16.33	19.937	12.067	12.635	26.028	19.48						12.669	13.146	11.546
	05:40	18.364	22.384	18.264	13.088	25.568	22.426	15.463	15.564	13.204	20.776	21.258					14.984	17.11	20.192	16.299	19.541	11.68	13.29	18.007	19.876	20.124	22.269					14.906	14.084	13.645	19.442	18.197	17.024	12.847	11.75	24.398	15.067						14.11	21.009	11.954
	06:00	14.827	19.342	18.346	14.123	21.981	21.535	12.413	14.134	13.161	21.198	21.461					10.465	16.765	19.562	14.918	17.17	11.187	13.279	17.022	18.675	18.357	19.261					15.684	12.27	11.84	13.618	19.142	22.333	9.83	11.45	22.042	20.425						17.525	19.737	14.447
Sex distribution	Control mice	AgRP-Gq	POMc-Gi	AgRP-;POMC-Gi
Males	11	10	12	13
Females	0	0	0	0
Mixed-effects model (REML)	Matching: Stacked
Assume sphericity?	Yes
Alpha	0.05
Fixed effects (type III)	P value	P value summary	Statistically significant (P < 0,05)?	F (DFn, DFd)
Row Factor	<0,0001	****	Yes	F (72, 9179) = 74,06
Column Factor	0.4826	ns	No	F (11, 120) = 0,9643
Random effects	SD	Variance
Subject	2.311	5.343
Residual	1.979	3.915
Was the matching effective?
Chi-square, df	6989, 1
P value	<0,0001
P value summary	****
Is there significant matching (P < 0.05)?	Yes
Data summary
Number of columns (Column Factor)	12
Number of rows (Row Factor)	73
Number of subjects (Subject)	132
Number of missing values	253
Number of families	1
Number of comparisons per family	66
Alpha	0.05
Tukey's multiple comparisons test	Predicted (LS) mean diff,	95,00% CI of diff,	Below threshold?	Summary	Adjusted P Value
Wt Basal vs. Cnt + Veh	0.434	-2,868 to 3,736	No	ns	>0,9999
Wt Basal vs. Cnt + CNO	-0.09687	-3,399 to 3,205	No	ns	>0,9999
Wt Basal vs. Cre Basal	2.054	-1,428 to 5,535	No	ns	0.7146
Wt Basal vs. Cre Saline	0.9331	-2,548 to 4,414	No	ns	0.9991
Wt Basal vs. Cre CNO	1.739	-1,741 to 5,220	No	ns	0.8798
Wt Basal vs. Dre Basal	-0.09014	-3,323 to 3,143	No	ns	>0,9999
Wt Basal vs. Dre Saline	-0.2772	-3,450 to 2,896	No	ns	>0,9999
Wt Basal vs. Dre CNO	0.3989	-2,774 to 3,572	No	ns	>0,9999
Wt Basal vs. Cre-Dre Basal	0.17	-3,214 to 3,554	No	ns	>0,9999
Wt Basal vs. Cre-Dre Saline	0.4958	-2,737 to 3,729	No	ns	>0,9999
Wt Basal vs. Cre-Dre CNO	0.2842	-2,949 to 3,518	No	ns	>0,9999
Cnt + Veh vs. Cnt + CNO	-0.5309	-3,833 to 2,771	No	ns	>0,9999
Cnt + Veh vs. Cre Basal	1.62	-1,862 to 5,101	No	ns	0.9227
Cnt + Veh vs. Cre Saline	0.499	-2,982 to 3,980	No	ns	>0,9999
Cnt + Veh vs. Cre CNO	1.305	-2,175 to 4,786	No	ns	0.9835
Cnt + Veh vs. Dre Basal	-0.5242	-3,757 to 2,709	No	ns	>0,9999
Cnt + Veh vs. Dre Saline	-0.7112	-3,884 to 2,461	No	ns	0.9998
Cnt + Veh vs. Dre CNO	-0.03513	-3,208 to 3,138	No	ns	>0,9999
Cnt + Veh vs. Cre-Dre Basal	-0.2641	-3,648 to 3,120	No	ns	>0,9999
Cnt + Veh vs. Cre-Dre Saline	0.0618	-3,171 to 3,295	No	ns	>0,9999
Cnt + Veh vs. Cre-Dre CNO	-0.1498	-3,383 to 3,083	No	ns	>0,9999
Cnt + CNO vs. Cre Basal	2.15	-1,331 to 5,632	No	ns	0.6521
Cnt + CNO vs. Cre Saline	1.03	-2,451 to 4,511	No	ns	0.9977
Cnt + CNO vs. Cre CNO	1.836	-1,644 to 5,317	No	ns	0.8365
Cnt + CNO vs. Dre Basal	0.006729	-3,226 to 3,240	No	ns	>0,9999
Cnt + CNO vs. Dre Saline	-0.1803	-3,353 to 2,992	No	ns	>0,9999
Cnt + CNO vs. Dre CNO	0.4958	-2,677 to 3,669	No	ns	>0,9999
Cnt + CNO vs. Cre-Dre Basal	0.2668	-3,117 to 3,651	No	ns	>0,9999
Cnt + CNO vs. Cre-Dre Saline	0.5927	-2,640 to 3,825	No	ns	>0,9999
Cnt + CNO vs. Cre-Dre CNO	0.3811	-2,852 to 3,614	No	ns	>0,9999
Cre Basal vs. Cre Saline	-1.121	-4,772 to 2,530	No	ns	0.9969
Cre Basal vs. Cre CNO	-0.3142	-3,965 to 3,337	No	ns	>0,9999
Cre Basal vs. Dre Basal	-2.144	-5,559 to 1,272	No	ns	0.6292
Cre Basal vs. Dre Saline	-2.331	-5,689 to 1,028	No	ns	0.4731
Cre Basal vs. Dre CNO	-1.655	-5,014 to 1,704	No	ns	0.8896
Cre Basal vs. Cre-Dre Basal	-1.884	-5,443 to 1,675	No	ns	0.8336
Cre Basal vs. Cre-Dre Saline	-1.558	-4,973 to 1,858	No	ns	0.932
Cre Basal vs. Cre-Dre CNO	-1.769	-5,185 to 1,646	No	ns	0.8523
Cre Saline vs. Cre CNO	0.8063	-2,844 to 4,457	No	ns	0.9999
Cre Saline vs. Dre Basal	-1.023	-4,438 to 2,392	No	ns	0.9975
Cre Saline vs. Dre Saline	-1.21	-4,568 to 2,148	No	ns	0.9879
Cre Saline vs. Dre CNO	-0.5342	-3,893 to 2,824	No	ns	>0,9999
Cre Saline vs. Cre-Dre Basal	-0.7631	-4,322 to 2,796	No	ns	0.9999
Cre Saline vs. Cre-Dre Saline	-0.4372	-3,852 to 2,978	No	ns	>0,9999
Cre Saline vs. Cre-Dre CNO	-0.6488	-4,064 to 2,767	No	ns	>0,9999
Cre CNO vs. Dre Basal	-1.83	-5,245 to 1,586	No	ns	0.8225
Cre CNO vs. Dre Saline	-2.017	-5,375 to 1,342	No	ns	0.6913
Cre CNO vs. Dre CNO	-1.34	-4,699 to 2,018	No	ns	0.9734
Cre CNO vs. Cre-Dre Basal	-1.569	-5,128 to 1,989	No	ns	0.9458
Cre CNO vs. Cre-Dre Saline	-1.244	-4,659 to 2,171	No	ns	0.9869
Cre CNO vs. Cre-Dre CNO	-1.455	-4,871 to 1,960	No	ns	0.9573
Dre Basal vs. Dre Saline	-0.1871	-3,288 to 2,914	No	ns	>0,9999
Dre Basal vs. Dre CNO	0.489	-2,612 to 3,590	No	ns	>0,9999
Dre Basal vs. Cre-Dre Basal	0.2601	-3,057 to 3,577	No	ns	>0,9999
Dre Basal vs. Cre-Dre Saline	0.586	-2,576 to 3,748	No	ns	>0,9999
Dre Basal vs. Cre-Dre CNO	0.3744	-2,788 to 3,537	No	ns	>0,9999
Dre Saline vs. Dre CNO	0.6761	-2,362 to 3,714	No	ns	0.9998
Dre Saline vs. Cre-Dre Basal	0.4472	-2,811 to 3,705	No	ns	>0,9999
Dre Saline vs. Cre-Dre Saline	0.773	-2,327 to 3,874	No	ns	0.9995
Dre Saline vs. Cre-Dre CNO	0.5614	-2,540 to 3,662	No	ns	>0,9999
Dre CNO vs. Cre-Dre Basal	-0.2289	-3,487 to 3,029	No	ns	>0,9999
Dre CNO vs. Cre-Dre Saline	0.09693	-3,004 to 3,198	No	ns	>0,9999
Dre CNO vs. Cre-Dre CNO	-0.1147	-3,216 to 2,987	No	ns	>0,9999
Cre-Dre Basal vs. Cre-Dre Saline	0.3259	-2,991 to 3,643	No	ns	>0,9999
Cre-Dre Basal vs. Cre-Dre CNO	0.1143	-3,203 to 3,431	No	ns	>0,9999
Cre-Dre Saline vs. Cre-Dre CNO	-0.2116	-3,374 to 2,951	No	ns	>0,9999
[truncated: 55 more columns]

## Sheet: Extended Fig 3e_females
Extended data Fig 3g	EE curves in FEMALES mice
		Control + Veh (n=11 mice)																				Control + CNO																AgRP-Gq + Vehicle (n=13 mice)
Raw data	06:00	15.386	16.497	19.942	20.178	11.939	9.782	9.924	16.382	20.513	19.307	13.3										15.782	17.837	19.269	15.991	14.182	12.762	8.845	12.631	14.965	17.124	19.434						10.358	14.457	18.593	23.012	16.579	13.653	18.352	15.932	11.77	14.622	15.227	20.3455
	06:20	19.586	20.198	19.354	17.808	14.411	13.123	12.468	13.833	22.215	16.696	15.395										20.797	16.259	17.661	15.957	12.664	12.486	10.004	15.689	22.76	16.485	18.992						8.764	15.605	19.849	16.468	14.442	14.941	17.817	12.578	12.041	14.258	18.308	20.0115
	06:40	20.807	17.267	16.784	16.219	11.044	12.134	10.639	12.514	15.513	17.022	23.614										24.933	15.108	14.856	15.22	11.076	12.761	10.152	13.084	16.588	15.32	14.479						8.954	11.608	16.205	18.896	13.653	14.489	15.557	12.496	14.4	8.68	16.1513	15.866
	07:00	16.169	18.435	16.336	15.465	10.23	12.72	11.268	13.641	14.636	21.721	18.572										17.133	16.325	14.025	13.742	10.903	11.764	10.852	13.245	15.594	18.578	14.174						7.426	8.441	15.674	14.644	13.199	13.643	14.62	11.508	11.795	9.147	14.5083	15.0505
	07:20	15.842	18.071	14.438	16.448	10.144	12.018	13.449	13.346	14.704	17.036	14.916										15.694	13.901	18.323	14.061	14.128	10.87	10.008	16.157	14.512	16.748	17.067						7.038	8.525	17.213	15.702	15.348	16.834	19.047	12.159	10.488	9.767	14.188	15.576
	07:40	16.258	15.465	18.074	13.048	12.159	12.336	11.006	12.519	14.955	15.947	15.265										14.522	15.615	15.241	14.606	10.396	12.067	10.24	13.35	13.183	15.911	13.87						6.985	9.144	16.042	14.37	11.833	14.948	15.585	11.976	12.068	10.278	14.5163	14.0015
	08:00	15.697	15.79	15.465	14.113	11.081	11.603	10.778	12.947	13.856	18.616	16.778										14.818	14.822	15.219	15.279	10.622	12.349	9.906	13.594	15.267	14.69	13.528						7.257	8	16.488	15.567	12.336	15.796	14.49	13.451	12.041	9.069	13.7187	13.9845
	08:20	15.998	17.284	14.513	13.375	10.751	11.482	10.771	14.259	14.793	15.388	15.01										15.51	13.006	14.342	14.325	11.542	12.044	10.031	13.38	13.693	8.257	12.516						7.259	8.462	16.529	18.787	14.223	14.578	13.661	11.622	11.977	12.43	14.091	14.084
	08:40	15.63	15.407	19.514	15.377	10.455	12.888	13.039	13.247	14.194	18.608	14.154										13.618	12.778	17.875	5.811	3.602	10.61	11.084	13.031	18.579	13.014	14.068						7.669	8.093	14.607	14.402	14.025	14.793	13.14	11.611	11.792	8.569	14.2373	14.7855
	09:00	15.975	13.581	16.729	17.91	12.432	11.524	10.409	12.527	17.011	19.882	15.543										14.155	17.593	18.817	17.885	16.641	16.917	13.819	17.92	20.915	21.792	14.216						16.183	14.401	12.16	14.698	13.262	14.01	13.104	10.618	12.064	9.75	14.8367	17.4605
	09:20	15.999	14.35	15.314	14.393	10.567	11.731	10.743	13.126	16.052	18.229	14.133										17.369	13.8	19.686	16.489	20.797	11.269	8.784	13.382	14.292	17.744	21.887						13.877	13.578	15.379	14.039	14.782	15.739	15.995	11.656	13.622	7.938	14.594	15.2225
	09:40	16.367	14.392	16.079	15.43	10.03	10.741	12.809	14.955	15.47	7.691	11.148										16.138	13.349	16.222	15.156	19.413	12.187	11.142	18.585	18.896	20.03	16.196						13.564	14.773	14.583	14.651	13.459	15.384	10.029	8.084	10.239	8.014	14.1927	15.45
	10:00	14.957	15.577	15.24	14.658	11.767	11.921	9.377	13.517	14.915	14.461	15.179										17.559	17.827	14.478	15.861	18.487	13.56	10.738	18.569	19.545	18.275	15.574						12.282	14.844	14.01	13.564	12.028	15.912	15.737	12.179	13.336	15.04	13.931	14.7865
	10:20	16.642	14.907	14.356	12.607	12.064	10.988	10.12	13.801	15.618	17.695	15.456										16.607	16.766	12.031	15.578	16.417	12.478	10.674	16.151	18.135	19.328	16.177						11.421	13.7	14.728	13.495	12.231	14.309	16.628	12.595	10.862	17.37	14.416	14.1125
	10:40	14.308	16.15	14.042	12.103	15.191	10.824	10.183	14.227	15.869	15.744	14.477										19.91	17.791	13.944	18.839	19.52	12.617	10.232	15.725	16.347	17.04	17.484						15.622	15.065	13.496	12.61	13.042	14.377	14.593	12.879	12.385	16.364	13.667	13.986
	11:00	16.25	15.185	16.58	13.107	13.808	10.23	11.209	14.848	14.362	17.039	19.309										17.225	18.665	13.883	15.284	17.304	11.649	10.417	19.832	21.187	22.508	16.265						12.777	13.212	13.862	12.718	14.625	13.882	16.076	11.967	12.238	17.893	13.614	13.7345
	11:20	17.16	15.579	13.424	13.762	11.746	10.742	10.567	15.55	16.082	17.426	16.591										16.733	17.902	16.568	16.523	16.1	11.745	11.185	16.038	20.57	16.663	16.322						11.362	12.311	14.275	17.89	13.173	16.487	13.819	12.129	12.499	16.346	14.6613	14.922
	11:40	14.856	14.012	13.464	13.816	9.643	11.989	10.005	13.778	15.92	15.417	15.417										21.222	17.956	12.99	16.769	16.432	9.789	10.56	15.203	16.657	16.589	15.675						12.079	11.562	13.674	13.776	12.591	17.179	14.141	13.834	13.161	15.655	14.255	14.868
	12:00	14.259	15.589	12.991	12.129	9.679	11.053	10.583	13.756	16.171	19.173	14.953										14.635	16.858	12.516	16.726	15.727	10.772	14.196	16.054	17.277	17.143	15.279						11.988	11.605	16.454	12.183	13.843	14.438	18.273	11.653	13.419	14.966	13.8277	14.15
	12:20	13.952	14.893	15.96	13.494	9.93	9.986	10.323	12.831	14.637	17.56	14.173										16.254	18.841	11.866	14.362	16.834	11.182	7.994	14.837	19.475	15.705	15.235						12.066	11.974	19.55	11.647	11.05	14.644	15.35	11.955	13.376	16.358	12.8583	14.0655
	12:40	14.135	21.91	14.65	19.827	12.892	10.096	10.445	15.973	14.577	16.949	13.507										16.887	18.71	11.856	13.342	15.874	8.821	9.778	15.049	20.346	15.076	13.994						15.617	13.623	14.285	11.265	11.893	13.938	18.456	12.083	13.921	15.866	12.936	17.202
	13:00	14.174	17.623	13.433	16.403	9.967	11.285	10.616	13.984	14.361	17.172	12.875										14.306	18.592	17.912	12.649	16.716	12.345	8.739	16.361	15.528	15.059	13.127						13.206	12.16	12.912	12.813	12.08	15.897	14.745	11.154	14.056	15.922	13.2733	15.382
	13:20	13.384	13.807	13.138	14.739	9.544	10.83	10.647	13.696	14.19	19.614	15.387										18.298	16.987	13.792	20.56	15.261	10.584	10.426	14.65	16.99	15.151	16.088						12.552	13.323	12.671	13.446	12.554	14.532	14.538	11.186	16.588	14.447	12.8013	14.4645
	13:40	14.571	14.564	13.12	12.649	10.754	11.764	10.886	14.21	13.417	16.748	15.415										15.807	16.604	12.883	18.199	18.278	10.998	12.478	16.018	14.797	15.88	16.711						12.571	13.611	14.327	11.846	12.726	14.18	14.505	11.367	12.67	16.106	13.2507	13.033
	14:00	16.186	13.989	13.664	12.407	9.367	10.825	10.372	13.324	20.33	15.909	15.884										15.747	16.687	13.86	14.568	16.787	10.723	10.053	15.148	14.948	18.113	15.651						11.468	12.768	14.775	16.489	14.231	14.253	13.648	11.825	12.53	16.437	15.7803	16.3685
	14:20	15.02	14.513	17.166	15.416	9.772	10.738	9.923	16.427	18.522	16.579	14.763										15.808	21.782	13.25	14.856	16.846	11.256	10.172	13.998	14.795	14.671	16.188						11.861	10.946	12.084	13.116	12.984	14.706	14.315	13.666	12.92	14.765	14.76	16.969
	14:40	14.5	17.239	16.14	13.34	11.059	10.534	9.655	16.286	16.177	16.541	14.491										14.095	15.955	13.279	14.551	18.486	10.2	9.072	16.766	14.521	15.364	14.222						13.13	16.514	13.038	13.057	12.39	13.067	17.44	11.94	13.115	16.027	13.737	14.7585
	15:00	15.391	17.461	15.106	12.566	12.878	11.141	10.302	13.745	14.569	16.402	15.313										16.358	15.992	15.488	13.956	16.704	10.065	9.261	13.774	16.014	15.906	13.54						12.864	13.526	14.219	12.355	13.562	14.282	17.64	11.368	14.397	17.613	13.7003	13.5675
	15:20	14.8	15.075	12.384	16.751	10.414	10.369	10.024	13.667	15.449	15.688	16.311										17.788	17.995	13.947	14.671	14.784	10.803	9.699	14.072	14.288	15.489	16.771						13.368	11.139	12.964	13.386	12.014	15.508	14.599	10.665	13.421	15.725	13.5393	16.1
	15:40	13.34	17.564	13.833	16.338	9.176	11.379	11.115	15.991	15.18	15.964	14.928										15.862	18.597	18.086	16.137	15.738	12.286	10.486	13.418	15.374	17.408	14.846						12.56	11.099	14.157	17.189	14.327	14.438	15.233	13.605	15.347	16.331	13.2997	15.759
	16:00	14.543	15.068	16.678	13.753	10.275	10.725	9.544	13.886	17.737	15.495	14.177										14.882	15.847	17.87	15.43	15.308	11.108	10.476	12.876	17.112	18.65	14.276						11.656	12.299	13.146	14.053	14.013	14.287	14.569	12.244	11.748	15.768	14.335	15.745
	16:20	15.48	14.678	14.947	14.386	11.874	10.4	11.794	12.973	14.145	17.227	16.536										15.591	15.486	13.875	16.667	17.154	10.081	9.922	15.969	15.205	17.306	14.388						15.128	12.447	13.527	12.372	13.323	14.427	17.933	11.807	12.284	14.926	13.3417	14.2655
	16:40	16.452	15.572	14.518	16.326	10.241	11.061	10.358	13.962	16.61	15.792	14.271										17.88	16.217	14.421	15.201	17.13	11.048	9.346	15.761	13.948	15.81	13.769						12.344	10.012	12.729	11.252	12.903	15.777	14.721	17.062	13.206	16.921	14.7077	16.468
	17:00	16.275	16.44	12.865	16.848	11.638	10.625	10.568	14.393	17.37	16.013	14.212										15.368	17.734	17.345	14.656	16.075	9.275	9.264	13.537	15.427	15.452	16.429						12.171	12.296	13.901	11.434	13.884	15.34	14.118	13.425	15.588	17.112	14.7567	17.109
	17:20	14.764	14.077	16.897	15.072	10.686	10.445	12.833	15.393	15.929	17.686	16.455										15.731	17.684	12.762	16.669	15.08	11.39	10.745	13.765	15.225	18.961	14.388						14.944	12.174	18.272	11.624	12.961	18.458	14.667	11.457	12.202	14.991	13.7127	15.5005
	17:40	13.847	14.956	16.16	17.816	13.172	11.711	9.962	12.895	14.718	16.415	15.301										15.677	16.956	14.182	15.783	16.255	11.98	10.456	14.894	14.566	20.085	16.319						12.225	13.03	13.704	15.72	14.829	15.855	19.005	12.815	13.016	15.488	13.4253	16.267
	18:00	15.193	15.211	17.23	16.158	11.029	12.559	9.722	15.562	17.413	20.478	14.66										15.555	16.982	18.567	17.314	16.145	14.717	9.568	14.02	19.246	22.091	17.462						13.732	11.877	15.185	13.613	14.753	15.442	21.228	15.583	17.32	16.846	15.055	16.7855
	18:20	18.35	22.204	21.075	18.644	15.158	13.147	13.763	17.052	17.736	23.067	19.482										17.71	18.791	18.641	18.939	18.526	14.072	15.79	15.431	19.157	23.438	15.046						13.506	16.417	20.511	16.296	20.226	22.268	21.55	13.729	12.84	19.042	16.411	18.19
	18:40	19.693	24.803	22.455	23.551	16.943	17.128	16.153	18.221	20.144	24.626	21.775										21.502	21.903	20.663	22.775	19.158	17.889	13.382	18.836	21.174	21.594	23.964						19.231	16.432	18.541	18.943	14.796	21.122	23.139	14.94	20.44	19.692	18.9883	21.8475
	19:00	16.943	18.205	20.859	24.421	13.72	13.694	16.63	17.796	22.514	20.258	19.439										22.821	23.824	20.738	21.052	19.859	12.765	14.516	18.358	20.395	19.131	20.584						13.607	17.781	17.635	17.236	15.361	17.295	22.855	15.928	15.578	22.733	17.717	23.4675
	19:20	16.991	19.661	19.473	19.727	12.598	16.46	12.764	19.925	25.117	20.455	22.132										23.594	25.077	20.131	23.47	19.676	11.799	14.047	16.659	21.25	19.641	16.636						18.207	19.171	20.234	20.037	14.822	22.951	23.969	15.877	15.456	21.481	19.5227	22.422
	19:40	19.37	22.758	21.669	18.621	14.891	12.926	13.122	17.522	24.62	23.892	19.411										25.763	20.923	20.343	20.111	18.301	12.762	13.383	18.128	20.836	19.357	18.37						15.048	14.09	25.31	20.778	13.566	24.237	23.246	13.106	15.444	22.443	18.972	21.6205
	20:00	22.443	19.764	20.104	18.365	15.724	13.669	14.25	17.817	20.596	21.638	17.442										19.816	24.585	20.127	19.762	17.621	13.503	10.352	18.041	23.239	20.37	18.697						15.192	21.049	20.301	20.446	12.456	18.512	23.898	15.782	15.737	20.686	18.9027	19.4805
	20:20	22.638	15.882	20.647	16.491	12.901	14.37	12.122	17.362	22.685	21.696	19.768										20.729	22.229	18.361	18.056	24.122	15.322	9.513	19.326	24.394	24.024	15.79						16.541	22.275	19.085	19.581	17.469	18.86	22.457	14.01	15.137	21.653	19.8977	19.588
	20:40	17.343	17.484	18.887	19.854	12.19	13.305	13.615	17.599	25.887	23.751	20.719										21.504	25.83	18.564	18.809	18.084	13.515	14.657	17.753	20.432	20.219	19.315						16.78	17.772	16.943	14.86	14.401	16.999	18.305	16.222	14.018	21.176	18.845	22.8705
	21:00	21.293	20.947	21.297	18.935	14.111	12.425	12.966	18.676	24.427	22.362	15.485										20.441	20.642	20.256	18.564	17.516	12.009	12.378	17.842	24.231	18.534	16.669						14.328	13.95	23.279	15.392	15.126	21.512	22.454	18.517	12.596	20.22	19.3817	21.681
	21:20	15.805	21.51	18.086	17.117	13.596	16.172	14.72	19.355	24.84	19.991	16.918										19.731	23.515	16.871	20.255	21.865	11.917	9.91	15.762	21.443	21.347	15.739						14.594	20.92	20.16	19.846	14.768	20.1	24.223	15.933	17.538	20.643	18.939	20.9785
	21:40	20.799	17.519	20.308	20.809	17.602	13.537	11.73	17.533	22.883	25.029	16.125										21.369	21.246	20.969	20.418	19.72	13.247	12.543	18.817	19.135	19.121	14.655						13.815	19.223	18.564	21.332	17.113	17.663	25.359	12.832	14.784	20.904	19.073	21.846
	22:00	24.244	20.556	22.039	20.641	14.619	12.157	12.283	17.332	22.603	24.557	21.294										21.824	16.257	21.212	19.606	18.748	14.946	11.594	17.588	16.937	21.469	19.993						18.238	15.058	20.159	14.894	15.313	23.681	22.516	15.141	14.723	17.842	19.668	21.622
	22:20	16.474	15.481	18.711	18.19	12.408	14.574	11.76	15.571	21.387	22.727	20.258										22.309	24.303	20.339	18.982	16.913	13.524	11.522	15.587	24.096	20.855	20.781						17.402	13.835	18.125	14.341	18.891	17.972	22.214	17.74	13.55	22.399	17.4783	19.7885
	22:40	18.307	22.61	17.351	22.878	13.098	14.128	13.502	17.943	17.9	20.67	19.339										19.839	21.545	19.502	23.523	23.462	10.537	10.322	16.85	21.834	19.765	18.784						16.609	14.277	23.414	13.747	16.911	17.762	23.732	14.945	19.451	23.27	16.7783	20.389
	23:00	17.94	19.809	18.032	19.641	16.276	12.273	13.436	19.511	20.03	25.171	14.478										22.602	22.841	17.969	17.394	21.205	11.192	12.316	15.16	23.487	17.763	15.941						15.322	14.179	17.672	19.208	15.806	16.296	26.782	13.282	13.886	21.103	16.7477	19.8355
	23:20	18.057	16.71	21.308	17.021	18.362	15.705	12.795	18.121	21.731	22.198	16.718										20.745	20.785	13.495	19.94	18.907	14.05	13.178	16.398	22.302	19.338	15.675						13.587	19.077	20.326	18.368	14.949	22.477	17.221	17.187	14.153	20.195	18.4977	19.376
	23:40	16.678	16.798	19.851	17.027	12.804	13.893	12.61	15.228	21.408	19.48	15.029										21.774	17.387	14.496	17.651	19.25	11.638	10.151	17.321	17.184	19.133	20.181						15.98	17.456	21.261	21.16	16.063	22.675	22.559	15.35	12.938	17.326	17.3263	19.2175
	00:00	24.148	18.195	18.456	20.149	13.997	12.587	11.545	18.126	21.594	17.061	19.836										18.3	22.605	13.144	18.941	18.168	11.487	8.935	16.541	18.639	20.296	18.859						19.853	15.089	24.951	19.125	15.872	15.124	23.586	12.498	14.553	15.797	19.443	20.8715
	00:20	23.22	21.616	15.748	18.22	14.142	12.397	11.173	14.025	23.775	23.876	19.559										17.285	17.062	21.747	17.625	20.16	15.444	12.109	16.277	21.424	19.799	13.889						17.252	13.964	25.215	16.838	15.743	19.124	20.672	15.617	12.427	20.466	19.7973	20.9975
	00:40	17.283	21.089	18.724	16.603	12.186	11.665	10.243	14.839	18.735	20.921	15.013										16.631	19.057	19.523	17.082	18.39	11.419	11.187	15.778	22.454	18.111	15.236						13.64	12.414	21.13	14.467	13.233	21.369	19.955	15.539	15.458	16.736	15.8943	17.669
	01:00	15.762	17.069	19.911	17.477	12.396	16.39	13.075	15.528	16.402	18.669	16.608										16.022	17.346	18.484	23.024	19.193	13.442	9.864	16.842	21.042	17.587	18.792						13.831	12.136	17.777	17.922	16.379	16.358	20.62	12.165	13.764	15.555	16.1847	16.9395
	01:20	16.505	14.955	15.419	15.991	13.111	13.351	10.212	16.876	20.215	17.006	16.132										19.011	16.793	18.322	16.758	18.711	16.877	11.397	14.756	16.861	16.335	19.457						16.789	14.861	19.196	14.716	14.618	19.69	17.871	12.233	12.697	22.598	16.6903	18.103
	01:40	18.803	16.819	20.323	14.916	15.868	12.037	9.933	16.991	22.455	18.992	14.239										15.718	18.889	12.341	17.565	20.963	15.602	9.514	13.622	16.065	18.929	14.638						19.621	15.447	23.042	15.763	17.265	20.699	18.505	15.796	15.281	19.479	17.765	18.6855
	02:00	17.21	20.318	21.643	20.435	14.343	17.088	11.421	14.602	17.635	19.03	21.206										21.273	22.247	13.551	16.754	17.919	12.44	9.892	13.358	22.152	15.914	14.935						16.239	20.491	18.63	17.63	15.399	17.477	21.644	14.739	12.57	18.198	17.311	19.035
	02:20	17.262	18.672	18.833	19.326	13.378	11.675	10.789	14.461	22.452	20.146	14.572										22.216	17.102	11.932	17.792	18.923	12.188	15.483	18.881	20.912	16.01	16.171						15.079	17.299	20.091	16.115	15.167	17.203	20.342	13.71	12.031	16.446	17.1297	20.889
	02:40	15.629	19.641	16.833	17.851	13.73	12.037	12.486	16.812	22.272	17.922	17.206										19.106	20.631	12.482	17.441	17.076	12.071	9.471	16.937	16.071	16.228	13.989						14.577	14.275	20.717	14.46	14.806	17.16	16.757	13.16	14.164	17.02	16.646	20.0615
	03:00	16.883	17.477	16.36	16.274	13.632	14.198	13.99	15.94	19.99	17.61	13.661										15.911	17.085	15.734	17.979	18.662	11.095	9.463	15.573	15.632	16.224	15.349						18.089	15.411	19.283	12.631	13.032	17.17	20.505	16.341	14.587	19.885	17.0237	18.132
	03:20	15.37	14.66	15.612	17.229	11.814	12.18	10.387	13.679	16.257	17.311	17.288										18.4	17.024	19.171	19.028	19.881	12.568	11.844	14.883	19.475	17.595	21.254						14.252	18.841	18.764	15.366	13.888	14.762	21.129	14.582	13.556	14.153	14.6023	16.743
	03:40	16.658	17.355	20.911	18.817	12.504	14.055	9.437	12.075	16.636	16.593	18.638										17.604	19.928	20.217	15.353	17.967	11.803	9.548	15.941	16.984	18.807	15.314						17.203	13.207	18.84	14.727	15.764	16.994	18.372	11.651	13.766	20.948	15.783	17.7265
	04:00	13.705	17.331	19.373	16.416	12.815	16.43	11.14	14.783	17.797	16.624	17.017										15.424	20.387	17.784	16.082	19.415	16.565	13.569	13.23	20.117	21.923	18.768						14.986	16.352	22.275	18.341	14.214	15.393	15.654	11.248	10.856	18.327	15.9773	17.1065
	04:20	19.611	20.002	20.037	16.608	14.369	15.632	10.312	17.152	16.058	15.961	14.662										22.764	18.573	14.574	17.199	18.546	12.727	13.178	13.501	19.881	20.563	20.306						15.176	19.368	19.086	12.476	14.914	17.664	14.997	14.338	11.88	15.077	17.1003	16.333
	04:40	17.405	20.605	15.991	18.569	13.247	11.562	12.253	16.131	22.994	20.952	19.979										21.598	19.368	13.158	16.193	19.334	17.507	11.09	17.726	17.339	16.547	17.982						14.831	15.35	17.874	16.244	14.942	14.975	22.945	12.768	14.412	19.657	17.3203	20.7815
	05:00	15.46	16.712	15.884	17.284	12.506	13.575	11.558	13.679	21.32	18.242	18.835										17.423	16.706	20.74	18.153	16.875	14.366	8.92	13.863	22.432	19.249	14.91						12.553	14.533	22.42	16.524	15.83	16.129	20.003	15.509	14.988	18.509	16.785	19.302
	05:20	14.386	21.649	19.5	15.174	12.776	13.105	12.371	13.667	20.264	18.996	14.064										15.627	17.214	18.125	16.376	19.503	13.391	11.39	16.864	21.057	17.466	21.286						16.133	24.531	21.681	15.389	13.85	17.325	19.008	14.87	10.975	17.592	15.9183	17.719
	05:40	17.881	18.343	19.966	21.713	16.089	11.618	11.121	16.869	16.143	19.579	21.076										22.067	21.571	17.554	16.624	16.706	11.874	11.594	16.17	16.462	20.228	19.186						15.613	14.503	20.397	16.649	13.905	18.687	17.206	11.45	10.723	12.925	15.214	18.928
	06:00	21.495	16.571	18.6	15.991	14.182	13.118	9.429	12.631	14.965	21.8	19.434										20.282	17.43	16.303	21.218	20.364	14.493	10.12	13.877	15.816	18.596	16.785						14.92	14.625	17.447	19.15	13.163	16.478	20.254	13.943	13.24	17.364	16.526	15.478
Sex distribution	Control mice	AgRP-Gq	POMc-Gi	AgRP-;POMC-Gi
Males	0	0	0	0
Females	11	13	12	12
Table Analyzed	EE females curves
Mixed-effects model (REML)	Matching: Stacked
Assume sphericity?	Yes
Alpha	0.05
Fixed effects (type III)	P value	P value summary	Statistically significant (P < 0,05)?	F (DFn, DFd)
Row Factor	<0,0001	****	Yes	F (72, 7230) = 57,70
Column Factor	0.0464	*	Yes	F (7, 94) = 2,143
Random effects	SD	Variance
Subject	2.658	7.063
Residual	2.197	4.827
Was the matching effective?
Chi-square, df	5869, 1
P value	<0,0001
P value summary	****
Is there significant matching (P < 0.05)?	Yes
Data summary
Number of columns (Column Factor)	8
Number of rows (Row Factor)	73
Number of subjects (Subject)	102
Number of missing values	42
Number of families	1
Number of comparisons per family	28
Alpha	0.05
Tukey's multiple comparisons test	Predicted (LS) mean diff,	95,00% CI of diff,	Below threshold?	Summary	Adjusted P Value
Control Vehicle vs. Control CNO	0.4224	-2,957 to 3,802	No	ns	>0,9999
Control Vehicle vs. AgRP-Gq Vehicle	1.9	-1,414 to 5,214	No	ns	0.6367
Control Vehicle vs. AgRP-Gq CNO	0.6042	-2,710 to 3,918	No	ns	0.9992
Control Vehicle vs. POMC-Gi Vehicle	-1.526	-4,906 to 1,853	No	ns	0.855
Control Vehicle vs. POMC-GI CNO	-1.434	-4,813 to 1,946	No	ns	0.8909
Control Vehicle vs. AgRP-Gq;POMC-Gi Vehicle	0.2493	-3,008 to 3,506	No	ns	>0,9999
Control Vehicle vs. AgRP-Gq;POMC-Gi CNO	0.08008	-3,176 to 3,337	No	ns	>0,9999
Control CNO vs. AgRP-Gq Vehicle	1.477	-1,836 to 4,791	No	ns	0.8631
Control CNO vs. AgRP-Gq CNO	0.1818	-3,132 to 3,496	No	ns	>0,9999
Control CNO vs. POMC-Gi Vehicle	-1.949	-5,328 to 1,431	No	ns	0.6299
Control CNO vs. POMC-GI CNO	-1.856	-5,236 to 1,523	No	ns	0.6855
Control CNO vs. AgRP-Gq;POMC-Gi Vehicle	-0.1732	-3,430 to 3,084	No	ns	>0,9999
Control CNO vs. AgRP-Gq;POMC-Gi CNO	-0.3423	-3,599 to 2,914	No	ns	>0,9999
AgRP-Gq Vehicle vs. AgRP-Gq CNO	-1.296	-4,543 to 1,951	No	ns	0.9186
AgRP-Gq Vehicle vs. POMC-Gi Vehicle	-3.426	-6,740 to -0,1122	Yes	*	0.0374
AgRP-Gq Vehicle vs. POMC-GI CNO	-3.334	-6,647 to -0,01970	Yes	*	0.0476
AgRP-Gq Vehicle vs. AgRP-Gq;POMC-Gi Vehicle	-1.651	-4,839 to 1,538	No	ns	0.7462
AgRP-Gq Vehicle vs. AgRP-Gq;POMC-Gi CNO	-1.82	-5,008 to 1,369	No	ns	0.6419
AgRP-Gq CNO vs. POMC-Gi Vehicle	-2.131	-5,445 to 1,183	No	ns	0.492
AgRP-Gq CNO vs. POMC-GI CNO	-2.038	-5,352 to 1,276	No	ns	0.55
AgRP-Gq CNO vs. AgRP-Gq;POMC-Gi Vehicle	-0.355	-3,544 to 2,834	No	ns	>0,9999
AgRP-Gq CNO vs. AgRP-Gq;POMC-Gi CNO	-0.5242	-3,713 to 2,664	No	ns	0.9996
POMC-Gi Vehicle vs. POMC-GI CNO	0.09269	-3,287 to 3,472	No	ns	>0,9999
POMC-Gi Vehicle vs. AgRP-Gq;POMC-Gi Vehicle	1.776	-1,481 to 5,033	No	ns	0.6935
POMC-Gi Vehicle vs. AgRP-Gq;POMC-Gi CNO	1.606	-1,650 to 4,863	No	ns	0.7897
POMC-GI CNO vs. AgRP-Gq;POMC-Gi Vehicle	1.683	-1,574 to 4,940	No	ns	0.7479
POMC-GI CNO vs. AgRP-Gq;POMC-Gi CNO	1.514	-1,743 to 4,770	No	ns	0.8357
AgRP-Gq;POMC-Gi Vehicle vs. AgRP-Gq;POMC-Gi CNO	-0.1692	-3,298 to 2,960	No	ns	>0,9999
[truncated: 62 more columns]

## Sheet: Extended Fig 3f_males 
Extended Figure 3h_males	Curves for activity recordings in MALES mice
		Control Vehicle															Control CNO															AgRP-Gq Vehicle															AgRP-Gq CNO
Raw data	06:00	1246	1942	3430	4036	2950	334	146	481	1459	2813.25	880.25					3513	224	3261	2261	2098	5146	1504	864	394	498.75	613.25	2813.25	613.25			2236	368	1354	4099	3369	764	356	1808	848	1182.25						1627	4136	549
	06:20		756	1831	888	1127	203	645	262	1326	1612.5	380					4952	255	592	713	941	866	152	2452	421	379	221.5	1612.5	221.5			4537	356	4175	1105	2407	2868	1429	1692	351	2032.75						339	3395	369
	06:40	628	257	932	153	107	258	158	195	15	1186.25	319.5					3084	227	65	142	304	105	378	508	175	407.75	472.75	1186.25	472.75			1242	344	3092	37	726	84	143	336	318	582.25						320	2116	171
	07:00	131	70	718	739	104	20	18	341	740	582	164.75					587	43	766	124	304	183	1001	540	1031	393.75	605.25	582	605.25			141	1876	232	390	483	160	121	795	129	850.25						416	748	768
	07:20	602	479	1052	404	123	192	318	709	33	696.75	292.25					102	26	48	1016	255	275	67	1309	567	406.75	298.25	696.75	298.25			209	861	624	208	737	148	212	1314	289	231.25						605	545	72
	07:40	442	101	48	715	538	610	978	506	116	293	375					186	249	100	249	810	191	429	1719	363	438.5	343	293	343			526	153	120	1786	280	184	270	271	468	285.25						379	2896	238
	08:00	290	811	60	327	256	714	1048	158	159	401.25	672.75					202	216	196	691	737	161	113	163	305	415.5	661.5	401.25	661.5			137	330	810	297	580	116	191	283	727	600.75						173	1276	462
	08:20	179	291	126	544	262	69	100	199	497	1237	282.25					450	89	162	632	389	218	561	228	176	203.5	616	1237	616			189	319	1843	148	451	107	1196	695	364	915						434	531	369
	08:40	417	46	657	459	335	120	19	120	435	2086	100.5					2144	654	788	1014	2141	2456	61	971	720	416.25	470.75	2086	470.75			2504	1802	1262	1455	1369	95	1575	268	987	1320						1341	1909	733
	09:00	260	942	101	446	303	24	15	331	209	927.75	387.25					1206	1649	2000	3309	1094	422	2708	1196	881	792.25	1343.75	927.75	1343.75			2402	1043	847	3096	2983	799	535	2452	198	1312						1416	2336	1993
	09:20	253	1003	68	797	128	362	168	879	223	780	324.5					1036	911	500	2548	287	156	2505	1046	198	878.25	988.25	780	988.25			123	262	127	229	457	227	100	1823	293	233.25						804	1156	902
	09:40	311	71	2634	2006	369	445	69	2481	59	415.75	72.25					258	94	21	1037	820	577	1012	1197	291	359.5	506	415.75	506			218	118	107	224	372	91	129	191	178	593						199	926	125
	10:00	595	49	2223	417	68	27	1685	468	91	466.75	794.75					478	169	162	731	246	152	194	246	348	263	327.75	466.75	327.75			339	121	151	392	525	297	1471	1990	423	466						246	142	357
	10:20	2423	98	76	214	58	87	647	338	620	323.5	905.75					329	569	72	582	570	358	162	1038	300	1264.5	511.75	323.5	511.75			213	211	370	73	445	161	198	1148	806	742.25						638	633	405
	10:40	84	916	171	92	825	579	47	1334	859	799	286.75					911	48	1502	199	648	534	592	500	524	1257.5	354.75	799	354.75			617	299	834	80	437	2799	64	1040	313	934.25						120	127	97
	11:00	53	983	353	1214	2019	135	131	651	117	150.25	326					15	16	927	107	792	314	113	830	381	368.25	227.5	150.25	227.5			3035	1369	83	1555	285	1518	177	275	993	1236.5						1093	1079	198
	11:20	166	82	268	3716	67	74	673	182	54	495.5	283.5					314	583	78	921	398	577	466	185	238	227	563	495.5	563			255	49	232	46	428	11	344	248	419	384.25						151	403	113
	11:40	634	801	1580	1103	136	189	136	367	327	414.25	388.5					817	560	113	87	543	325	77	1074	727	353	291.25	414.25	291.25			131	202	171	145	1005	14	3021	229	62	402.75						154	114	1904
	12:00	89	354	2367	301	52	3463	107	297	187	344	162.25					88	90	536	17	476	223	172	196	267	2094	372.25	344	372.25			204	284	275	1042	270	45	196	529	259	467.5						282	135	2302
	12:20	850	512	112	292	430	4903	194	1335	101	506.75	314.25					120	76	1840	319	261	99	121	472	652	1942	199.75	506.75	199.75			228	82	221	937	331	182	28	1230	906	193.75						306	544	0
	12:40	1557	59	61	3489	87	659	106	938	495	162.5	767					164	121	478	593	575	303	249	1067	409	683.5	889.25	162.5	889.25			186	467	2720	391	4191	545	79	56	686	220.25						183	189	1
	13:00	39	244	886	1077	56	6	425	285	405	388	726.25					786	262	78	741	193	453	446	106	385	89.75	511	388	511			879	204	932	309	1123	114	433	69	81	750.5						379	449	133
	13:20	112	76	93	233	2498	174	1347	176	54	547.25	574.75					963	1125	111	77	2802	481	9	265	649	233.5	482	547.25	482			174	1734	231	81	359	63	924	1825	280	446						2338	1890	561
	13:40	335	131	26	138	2182	203	73	239	811	180.75	146.25					62	205	244	48	687	284	533	641	414	354.5	336.25	180.75	336.25			150	759	61	184	324	316	1549	421	392	532.25						154	371	529
	14:00	145	394	75	409	65	2241	148	604	239	391.5	223.75					74	72	645	104	380	221	59	288	211	669.25	217.5	391.5	217.5			107	80	33	1126	243	196	298	128	233	182.25						84	175	1441
	14:20	393	2176	344	276	142	3166	456	132	64	588	741.75					521	102	1700	89	396	1262	193	1012	445	1038.75	475	588	475			1345	347	294	1535	528	95	132	297	1824	602						223	277	65
	14:40	1298	799	479	159	289	793	1258	314	116	304.5	599.75					403	212	140	259	294	570	144	276	450	1286.25	275.25	304.5	275.25			232	277	827	129	172	245	187	847	912	183.5						654	355	298
	15:00	438	35	190	282	219	178	106	1758	210	1271.25	266.25					1989	486	126	293	1155	59	177	212	64	374.75	494	1271.25	494			183	145	142	121	157	897	382	53	330	464						169	163	363
	15:20	142	135	69	1296	132	156	96	590	726	281	201					126	300	196	33	681	129	2488	1009	395	140.25	1009	281	1009			532	116	54	204	1604	141	545	570	1402	740.5						137	830	216
	15:40	234	69	485	293	198	395	76	58	255	399	252.75					99	573	663	2028	918	755	1588	347	431	331.75	870	399	870			57	456	1296	206	1566	31	830	562	292	308.5						235	805	608
	16:00	390	54	127	205	318	330	240	150	73	529.75	148					197	148	69	522	817	140	121	434	699	740.75	257	529.75	257			150	184	168	1727	59	507	96	432	52	274.25						902	73	783
	16:20	787	290	315	548	793	14	338	672	221	558.5	393.75					601	919	161	308	620	343	49	1553	530	479.25	345.25	558.5	345.25			570	247	60	714	162	35	44	267	584	395.75						160	145	66
	16:40	214	1285	801	1571	77	221	1320	386	671	204	706.75					115	551	326	229	229	276	525	228	254	338	679.5	204	679.5			301	186	128	173	1142	508	605	911	174	661.5						613	239	312
	17:00	525	187	365	730	276	406	306	444	112	269.75	341.5					90	113	863	1062	159	185	60	329	778	654.5	633.25	269.75	633.25			98	737	431	67	1459	240	371	150	699	325						151	1044	579
	17:20	326	154	623	473	110	395	171	1063	430	836.5	266					845	744	333	96	864	205	136	482	1539	739.5	672	836.5	672			695	476	167	1687	296	152	58	453	212	777						607	818	726
	17:40	650	720	309	624	443	792	731	1222	233	1147.25	724					257	162	649	322	821	256	657	1020	483	1384	907.5	1147.25	907.5			278	98	597	509	1316	716	563	872	666	1175						956	275	769
	18:00	958	829	958	1015	506	257	308	1279	802	1613.5	1430					724	760	896	1276	1325	514	692	446	626	1326.75	1764	1613.5	1764			712	592	474	1389	860	91	354	999	1409	1371.5						440	1605	899
	18:20	2747	1232	2741	2815	643	2735	1652	1338	2093	2330.75	1298.25					1872	1169	1341	3630	2185	2194	1726	2605	2847	2606.75	1682.25	2330.75	1682.25			1802	1608	2977	2707	1957	2951	1382	1578	2863	2441						1238	1690	1976
	18:40	455	2867	2361	2754	2490	1446	754	2525	885	2359	1913.5					2612	1867	2023	2611	2757	1954	1881	3071	1916	1525.75	2025	2359	2025			2017	2338	2173	3105	3351	2073	2796	2982	1953	2258						1472	3634	1942
	19:00	1951	2236	348	2420	1424	972	1106	1606	3460	1900	1385.5					1492	2266	2280	2186	1918	1641	883	1976	1782	1605.75	1650.5	1900	1650.5			247	858	1185	2029	3524	2459	862	3373	1533	1599.25						626	3128	1917
	19:20	1877	2356	2231	2596	573	624	1015	1248	1220	1404.75	1723					2367	1748	2035	2894	2570	532	860	1851	1498	1636.75	1217.5	1404.75	1217.5			673	952	999	1569	3183	660	2660	956	1565	1696.75						1756	1157	1139
	19:40	1436	182	950	2252	980	684	1502	2004	2486	1992.5	838.25					1736	539	374	2616	1955	1257	1107	665	1163	1717.25	1192.25	1992.5	1192.25			1107	610	2169	2735	1567	1900	1917	3789	2123	1675						747	2759	2167
	20:00	2007	2110	2525	2042	1035	1065	998	2710	871	1948.75	1629.25					1837	873	1695	2055	1099	512	2088	3085	2245	1570.75	1780.75	1948.75	1780.75			3313	710	1076	1665	1030	4334	1147	1587	1916	2961.25						2683	2843	636
	20:20	3757	1691	1942	2039	798	1718	1697	2649	2613	1362.5	2157.5					335	1928	2423	1892	878	2492	3126	3244	1561	1967	2092	1362.5	2092			2364	1122	720	2106	471	402	930	2849	1902	1933						2073	2095	1666
	20:40	1936	397	339	562	796	413	1645	896	1114	1956.75	1743					3234	1202	3214	2202	2601	962	412	898	2256	1286.5	1261	1956.75	1261			266	1225	699	1349	2482	498	2087	1229	1945	1692.25						1880	999	1940
	21:00	283	471	1872	1497	4128	1716	1631	1706	1594	1454.75	1832.5					1805	857	563	1725	1058	955	465	1711	1112	975	1042.5	1454.75	1042.5			404	727	1822	3737	1614	2266	424	4255	1540	1033.5						495	770	596
	21:20	796	1862	1491	1091	3336	807	687	316	4885	1880.5	1811.75					1860	1913	2384	1920	2318	1779	208	431	1175	1223.75	1715.75	1880.5	1715.75			2076	2756	2468	1750	692	705	2174	661	2066	1792						2270	3158	1808
	21:40	2015	2784	291	1585	343	580	1916	1092	3480	2585.25	1695.25					3821	570	1322	2628	1673	1769	1605	1654	3652	1651	1330.25	2585.25	1330.25			2713	2598	224	803	2173	3271	982	1384	2003	2466.25						1194	1727	1796
	22:00	4511	3322	2158	2200	1218	3042	1222	3233	613	1524	2260					2265	621	194	2229	1090	1147	3725	2082	1226	2452	2412.5	1524	2412.5			1464	299	937	3003	3766	2085	676	2907	601	1859.25						2233	796	3949
	22:20	2177	580	3022	776	1468	3375	797	1557	2968	2758	1282					3135	1621	1184	2669	1920	1192	1276	595	1873	2054.5	1762.75	2758	1762.75			356	542	1275	974	1476	139	3995	3174	642	1066.25						490	3444	771
	22:40	394	94	3590	698	1528	1218	2530	981	1296	2149.25	1843.75					2289	1592	2176	2089	3431	3901	380	3397	1420	882.5	1029.25	2149.25	1029.25			1265	167	3371	714	2890	1789	1900	885	3053	1868.5						2486	2325	63
	23:00	731	1283	260	1685	2455	153	587	1625	641	2133.75	1853.75					4195	238	3077	3308	2734	3792	3291	2350	527	1076.5	1486.25	2133.75	1486.25			1458	1199	2275	2885	1973	3488	740	2170	2738	2709.5						592	312	133
	23:20	2305	1872	2100	293	4110	1159	585	982	2178	2038	985.5					4631	827	1800	57	1618	941	4093	463	1970	1585.75	2228	2038	2228			182	2371	129	2250	153	4654	4050	3320	1456	1590						190	1335	994
	23:40	4543	2757	2832	2440	3367	1340	2054	2016	1170	2578.25	2198.75					3691	451	1260	85	446	3395	276	1649	2481	1605.25	443	2578.25	443			2437	2804	977	2572	295	532	1238	838	1263	866						2689	3091	1595
	00:00	3189	1090	516	863	315	3124	2283	372	2157	1559.75	1987.75					2567	26	2136	931	1511	333	463	751	673	1789	618.25	1559.75	618.25			4625	888	526	686	2369	624	74	277	1405	2012.5						2379	1263	1878
	00:20	206	358	449	166	1827	1377	201	433	3521	1986.5	745.5					262	547	222	2476	372	1989	591	527	533	1254.5	1489.75	1986.5	1489.75			2666	124	2854	218	551	2152	657	838	274	2279.25						111	120	1648
	00:40	476	1661	869	410	1057	112	1013	2913	2032	939.5	1008.75					204	2110	289	2812	1451	296	207	2881	2253	1201.75	1238.25	939.5	1238.25			251	1000	2614	1963	353	346	502	2723	1209	351.75						81	524	243
	01:00	3583	245	1048	522	391	1493	2263	1722	176	670	1171.25					1470	2487	1019	2814	2568	701	1738	998	2017	1465	1385	670	1385			425	2621	308	1576	1434	232	3201	463	501	1037.75						1242	1618	337
	01:20	4036	530	138	2497	1185	1026	953	366	1489	657	544					387	654	188	2260	619	1849	2560	377	550	1494	1032.25	657	1032.25			552	2923	314	347	463	1956	737	710	1842	1283.5						2914	217	473
	01:40	1405	1707	1179	418	688	138	139	533	191	1515.75	1194					1093	52	1133	132	765	3200	3403	280	305	699.5	1334.75	1515.75	1334.75			3551	377	158	2784	183	3106	1907	275	1487	2280.75						311	183	2853
	02:00	181	2728	2426	381	502	390	1324	826	712	1534	2495.5					3988	166	1845	112	610	1887	597	1705	1565	749	998.75	1534	998.75			2663	181	754	2351	2249	3648	2008	1490	283	1744.75						97	1414	1958
	02:20	518	1643	483	429	2218	1962	289	858	2457	1285	994.75					3479	569	450	65	319	370	297	170	2357	744.75	1072.5	1285	1072.5			122	396	1800	976	2914	452	210	402	2092	643.5						1454	2361	123
	02:40	3022	203	413	1567	3473	2371	1179	378	197	640.75	916					296	2009	1400	91	875	448	187	183	2199	2251.25	773	640.75	773			235	1285	1809	266	365	483	946	1701	1665	333						1936	2569	30
	03:00	3788	701	1086	121	1850	248	132	1935	2057	2193.75	1354					4031	643	157	1108	1225	532	2137	185	539	1656	976.5	2193.75	976.5			972	2606	488	299	489	820	2161	236	219	1092						1041	2344	1539
	03:20	3672	956	437	1677	225	644	235	2366	3239	1088.5	801					1736	370	1390	1634	357	1160	766	350	765	1320.5	720.75	1088.5	720.75			307	2534	999	378	1622	653	81	719	788	1462.25						160	106	1947
	03:40	903	2348	2528	222	1344	1462	1252	386	1050	640.5	996					610	507	2706	3862	361	385	419	215	1051	945.5	396.25	640.5	396.25			465	157	553	1857	2638	1026	784	623	400	1032.5						85	231	230
	04:00	283	1779	1267	580	963	355	2042	928	146	691.5	1623.5					1242	1347	1323	1243	696	962	678	1494	154	1049	853.25	691.5	853.25			794	334	789	4266	328	481	2722	295	2359	533						893	416	357
	04:20	980	125	645	489	238	260	2030	2896	1027	2972.25	1126.75					3785	1919	1476	73	505	1972	410	272	802	777.25	1689.5	2972.25	1689.5			4703	749	2344	2344	548	2647	1938	256	1580	3000.75						1920	1944	536
	04:40	985	441	3127	662	1646	1677	161	849	1027	1935	998					2841	177	747	290	586	2062	2120	2944	1558	1247	1047	1935	1047			1551	2227	1989	601	603	1995	259	2532	489	1978						56	337	936
	05:00	3708	1998	3239	1020	1325	2376	767	270	1613	1180.75	789					168	105	1343	3188	2871	1067	3145	1014	1061	2038.75	1781.5	1180.75	1781.5			133	1824	684	2121	1914	544	2184	1440	587	1146.5						101	725	3290
	05:20	2812	1917	831	2056	1777	2409	1646	1733	210	1888.17	1297.67					2537	1250	2683	1823	830	1333	318	266	2429	1804.33	992.625	1888.17	992.625			1344	33	3084	2926	537	745	1310	584	2467	1447.21						219	2308	698
	05:40	841	355	285	338	181	3217	700	548	469	2051.67	937.778					4498	2648	3789	3222	1447	236	238	2432	718	1701.67	1384.33	2051.67	1384.33			5679	372	2586	3325	2159	2098	1521	2279	685	3302.5						3152	1715	329
	06:00	1345	2094	1921.33	1448.33	1158.67	2131.67	1748.5	1047	1758.33	1453	1921.25					1263.83	1016	1666.17	1250.67	1684.5	1642.17	1931.33	1421	1267	1738.33	1473.67	1453	1473.67			1472.67	1389.83	958.667	1420.83	1473.83	1358.33	620	2130.5	1381.83	1415.5						2428.17	1945.5	1506.17
Sex distribution	Control mice	AgRP-Gq	POMc-Gi	AgRP-;POMC-Gi
Males	11	10	12	13
Females	0	0	0	0
Table Analyzed	Activity curves Males
Mixed-effects model (REML)	Matching: Stacked
Assume sphericity?	Yes
Alpha	0.05
Fixed effects (type III)	P value	P value summary	Statistically significant (P < 0,05)?	F (DFn, DFd)
Row Factor	<0,0001	****	Yes	F (72, 5183) = 26,98
Column Factor	0.9774	ns	No	F (7, 73) = 0,2280
Random effects	SD	Variance
Subject	192.9	37224
Residual	870.5	757775
Was the matching effective?
Chi-square, df	129,8, 1
P value	<0,0001
P value summary	****
Is there significant matching (P < 0.05)?	Yes
Data summary
Number of columns (Column Factor)	8
Number of rows (Row Factor)	73
Number of subjects (Subject)	81
Number of missing values	577
Number of families	1
Number of comparisons per family	28
Alpha	0.05
Tukey's multiple comparisons test	Predicted (LS) mean diff,	95,00% CI of diff,	Below threshold?	Summary	Adjusted P Value
Contorl Vehicle vs. Control CNO	-57.36	-378,3 to 263,6	No	ns	0.9992
Contorl Vehicle vs. AgRP-Gq Vehicle	-74.21	-392,3 to 243,9	No	ns	0.9959
Contorl Vehicle vs. AgRP-Gq CNO	-66.79	-386,7 to 253,1	No	ns	0.9979
Contorl Vehicle vs. POMC-Gi Vehicle	-46.08	-358,9 to 266,8	No	ns	0.9998
Contorl Vehicle vs. POMC-GI CNO	-37.26	-350,1 to 275,6	No	ns	>0,9999
Contorl Vehicle vs. AgRP-Gq;POMC-Gi Vehicle	-100.1	-443,3 to 243,0	No	ns	0.9841
Contorl Vehicle vs. AgRP-Gq;POMC-Gi CNO	2.141	-310,7 to 315,0	No	ns	>0,9999
Control CNO vs. AgRP-Gq Vehicle	-16.84	-334,9 to 301,2	No	ns	>0,9999
Control CNO vs. AgRP-Gq CNO	-9.422	-329,4 to 310,5	No	ns	>0,9999
Control CNO vs. POMC-Gi Vehicle	11.29	-301,5 to 324,1	No	ns	>0,9999
Control CNO vs. POMC-GI CNO	20.1	-292,7 to 332,9	No	ns	>0,9999
Control CNO vs. AgRP-Gq;POMC-Gi Vehicle	-42.78	-385,9 to 300,3	No	ns	>0,9999
Control CNO vs. AgRP-Gq;POMC-Gi CNO	59.5	-253,4 to 372,4	No	ns	0.9989
AgRP-Gq Vehicle vs. AgRP-Gq CNO	7.42	-309,5 to 324,3	No	ns	>0,9999
AgRP-Gq Vehicle vs. POMC-Gi Vehicle	28.13	-281,7 to 338,0	No	ns	>0,9999
AgRP-Gq Vehicle vs. POMC-GI CNO	36.94	-272,9 to 346,8	No	ns	>0,9999
AgRP-Gq Vehicle vs. AgRP-Gq;POMC-Gi Vehicle	-25.94	-366,4 to 314,5	No	ns	>0,9999
AgRP-Gq Vehicle vs. AgRP-Gq;POMC-Gi CNO	76.35	-233,6 to 386,3	No	ns	0.9942
AgRP-Gq CNO vs. POMC-Gi Vehicle	20.71	-291,1 to 332,5	No	ns	>0,9999
AgRP-Gq CNO vs. POMC-GI CNO	29.52	-282,3 to 341,3	No	ns	>0,9999
AgRP-Gq CNO vs. AgRP-Gq;POMC-Gi Vehicle	-33.36	-375,5 to 308,8	No	ns	>0,9999
AgRP-Gq CNO vs. AgRP-Gq;POMC-Gi CNO	68.93	-242,9 to 380,7	No	ns	0.997
POMC-Gi Vehicle vs. POMC-GI CNO	8.814	-295,7 to 313,3	No	ns	>0,9999
POMC-Gi Vehicle vs. AgRP-Gq;POMC-Gi Vehicle	-54.07	-389,6 to 281,5	No	ns	0.9996
POMC-Gi Vehicle vs. AgRP-Gq;POMC-Gi CNO	48.22	-256,3 to 352,7	No	ns	0.9997
POMC-GI CNO vs. AgRP-Gq;POMC-Gi Vehicle	-62.88	-398,4 to 272,6	No	ns	0.999
POMC-GI CNO vs. AgRP-Gq;POMC-Gi CNO	39.4	-265,1 to 343,9	No	ns	>0,9999
AgRP-Gq;POMC-Gi Vehicle vs. AgRP-Gq;POMC-Gi CNO	102.3	-233,3 to 437,8	No	ns	0.9796
[truncated: 57 more columns]

## Sheet: Extended Fig 3f_females
Extended data fig 3h	Activity curves in FEMALE mice
		Control Vehicle (n=11 mice)															Control CNO															AgRP-Gq Vehicle (n=13 mice)															AgRP-Gq CNO
Raw data	06:00	42	1577	2856	2478	2680	2499	966	173	1148	3231	1474					1226	3772	661	118	1840	2349	969	353	2464	1652	6141					4676	3635	61	4556	126	414	1799	3150	2381	2833	2926	853	3623			3264	2670	2960
	06:20	3222	2657	2306	3314	3644	2586	5060	3841	1359	1198	120					3085	4097	831	2715	2600	1376	586	3290	1617	1720	4499					2126	682	663	3317	451	1433	2246	3529	3295	1790	1709	356	1883			1262	1471	1250
	06:40	1645	258	559	1013	1846	550	3400	1541	43	190	237					1121	468	242	3177	910	1155	2301	2615	272	527	899					79	87	1846	4405	150	1298	114	957	306	427	337	163	70			292	657	64
	07:00	25	276	762	225	181	152	2414	312	171	95	374					92	244	698	568	264	94	1958	1425	303	102	99					169	73	149	1590	87	547	232	166	372	89	174	636	128			124	2000	129
	07:20	131	614	374	187	137	167	2134	178	142	408	132					50	398	317	248	451	181	3226	55	360	126	38					237	35	282	573	298	116	192	240	555	112	285	683	1418			380	1519	121
	07:40	38	2155	469	1033	934	259	241	314	85	853	264					42	749	151	944	405	521	245	89	504	302	118					944	313	92	475	122	174	214	970	3711	546	569	112	131			1444	851	256
	08:00	33	3046	338	668	1768	362	660	94	199	96	524					459	149	236	353	1321	1343	208	263	567	808	687					342	115	160	733	779	80	199	723	1623	140	178	150	63			2245	654	939
	08:20	247	1823	247	61	167	243	814	695	1339	68	966					123	194	2337	99	1192	427	1217	763	110	248	198					465	1145	391	2633	314	807	718	313	367	653	358	1171	17			45	862	108
	08:40	1394	996	1584	1196	425	145	575	1728	581	1238	233					408	1803	1082	953	1772	4441	533	161	338	311	141					1487	1000	1535	1571	199	194	278	171	350	162	302	1562	247			682	1567	1016
	09:00	651	2938	2585	2715	784	261	1826	368	79	509	2437					1456	2364	2213	1943	235	660	424	373	1389	1591	1164					582	2309	2662	1088	232	177	319	419	418	487	2511	2651	2367			1956	2540	1567
	09:20	97	582	428	1046	132	1017	2649	2250	74	268	209					595	3531	2171	2585	539	991	2027	743	821	466	1312					274	1071	166	475	359	194	116	3181	835	2883	999	19	155			752	1884	1998
	09:40	120	490	411	89	94	91	241	348	481	423	102					122	611	361	230	1227	629	2497	2227	450	742	147					528	522	383	1047	134	2249	1075	236	2130	1024	63	124	56			336	3	122
	10:00	1094	423	294	725	1263	81	866	159	1451	85	2040					459	293	25	163	403	611	1539	335	521	732	940					670	92	271	2816	273	871	769	203	2341	1101	628	473	84			336	814	1104
	10:20	176	1116	691	660	144	74	2209	691	798	1036	941					77	209	118	190	558	291	1518	904	696	369	1444					159	174	119	1193	378	126	57	1839	847	786	1776	117	1077			1101	92	166
	10:40	180	1823	425	144	165	154	275	382	319	102	166					1893	536	243	1087	447	167	640	631	552	688	132					69	1256	616	1206	596	163	73	1512	361	375	55	55	937			729	139	251
	11:00	91	286	137	301	351	148	577	211	295	482	194					289	1090	881	85	405	696	1053	616	392	807	650					1214	102	2036	514	143	257	96	231	1489	598	526	2155	56			142	957	1188
	11:20	341	516	96	1056	1743	162	241	216	469	113	226					21	298	480	375	1154	437	587	314	658	361	975					279	1313	396	414	540	418	132	152	832	374	83	2701	293			1216	243	270
	11:40	3146	440	293	33	3836	350	303	222	250	756	1243					179	657	1270	263	703	47	979	434	1220	326	77					182	1567	288	2869	128	258	680	331	2331	428	541	66	65			108	575	808
	12:00	238	935	1699	138	354	1417	711	1259	158	99	206					525	1113	8	1286	474	92	1505	397	529	89	285					650	1206	836	3070	90	2015	191	652	1189	100	819	59	854			149	34	304
	12:20	105	389	237	274	241	3896	3509	631	203	182	437					7	1042	97	273	664	267	753	509	234	601	60					2635	416	468	1516	1153	243	425	1692	700	393	119	307	1482			601	487	252
	12:40	357	537	165	120	190	452	784	64	190	230	215					91	459	174	157	614	321	324	517	649	788	120					360	134	159	621	662	45	156	105	402	459	240	347	220			1876	1689	195
	13:00	420	365	292	489	298	61	342	133	1828	1445	3495					32	468	839	309	1270	217	465	267	1014	78	1456					132	216	111	1128	170	71	331	130	853	481	161	91	119			443	11	840
	13:20	357	487	401	1634	157	21	484	879	418	220	1856					123	504	1582	1679	1669	558	709	269	99	193	137					87	122	96	2422	107	172	66	304	1645	197	160	737	161			449	31	357
	13:40	510	412	182	746	1492	93	346	523	219	289	42					566	1754	194	1055	282	115	403	273	133	419	81					254	1736	876	3478	866	97	113	179	1789	233	120	479	306			856	514	270
	14:00	478	2020	776	174	282	71	1160	256	47	148	166					289	377	136	129	2429	409	1392	165	76	1404	84					700	741	512	755	392	1766	364	758	919	130	473	102	209			810	88	73
	14:20	340	1813	1234	98	155	760	1077	249	1332	80	323					380	430	201	61	739	132	947	401	1617	141	549					156	544	126	272	111	3001	3418	657	203	1165	254	127	116			1559	133	937
	14:40	251	253	1244	464	241	527	647	317	358	542	165					537	1415	593	635	130	135	607	789	1476	284	62					523	222	130	516	1100	1585	1129	272	306	123	337	137	1073			457	949	269
	15:00	129	544	361	94	838	52	321	958	177	1139	479					344	818	151	824	252	885	1489	49	249	683	1224					329	455	648	650	439	93	296	90	555	173	810	1171	2380			439	353	203
	15:20	419	1251	162	896	1599	252	421	64	128	93	4274					78	604	48	275	1008	782	642	227	267	593	328					134	171	294	1711	264	115	84	382	1167	152	661	83	39			368	77	375
	15:40	236	446	277	1065	342	924	1538	82	104	172	1310					480	744	729	951	412	78	1228	323	1049	92	168					360	114	125	3017	147	52	105	239	1507	123	187	161	60			215	172	321
	16:00	332	1146	408	160	2583	587	560	376	859	347	140					390	1219	1110	104	353	366	883	1372	130	644	131					721	173	105	241	729	1574	77	1239	1234	88	141	734	246			754	1043	751
	16:20	61	702	287	559	2696	109	730	689	118	1141	404					66	463	155	138	1302	1002	560	397	283	613	102					125	174	268	329	371	2888	329	1277	1030	643	1123	854	300			626	30	254
	16:40	757	375	233	317	514	330	269	348	162	70	316					363	335	218	266	1445	105	680	374	732	297	930					333	1123	1439	749	489	670	814	88	1176	38	734	150	3025			699	221	103
	17:00	305	858	567	158	1668	1370	929	950	658	650	763					414	1600	737	1169	370	98	953	697	150	833	395					421	678	107	3429	521	106	612	197	2716	185	660	751	405			631	828	826
	17:20	401	863	1449	688	978	508	497	696	790	315	171					403	896	724	934	424	605	951	610	1596	201	421					571	294	906	1296	879	164	142	1149	1098	1269	1083	851	25			1311	559	1269
	17:40	415	782	609	708	827	399	1549	619	1102	658	279					1186	468	483	470	871	346	1973	515	1153	1083	632					402	613	1098	433	798	133	251	622	2254	175	645	1038	1162			640	1055	553
	18:00	337	2184	813	551	1930	1065	798	663	316	722	850					366	1332	768	586	1022	579	1220	699	707	579	132					847	1197	613	1643	267	1939	1454	939	2304	934	1091	467	217			679	790	1104
	18:20	1971	3930	3002	2767	1396	645	1260	384	2914	2529	3714					1893	2335	1307	2137	3080	3976	878	674	2665	1621	3123					3275	3926	2736	4001	2726	3931	2471	1347	3544	2024	1994	2202	3201			3060	2720	3769
	18:40	2681	2154	2469	3015	5512	2439	2002	1763	2638	1959	2201					2157	4012	3617	3601	3488	1664	953	1442	1755	662	2126					2305	2430	3430	2763	1594	2822	2136	2219	2787	2871	2249	2150	1641			2564	1770	3944
	19:00	1310	4224	2278	2999	3852	2527	3282	1859	1904	1685	2699					1749	2688	2512	2942	1872	1021	3094	1415	2150	567	4004					2182	1613	1810	2323	2694	2427	2508	3783	2414	651	2178	1969	2300			2274	759	3105
	19:20	1421	718	1712	3315	1762	2451	2807	2031	1895	1563	2398					2627	3025	2208	2843	1818	1878	3071	2054	1930	1020	1326					2853	2189	2396	2320	615	2154	1721	1965	1287	1153	1655	1964	2729			2619	1910	2681
	19:40	1115	2441	1221	2800	2981	1763	2134	2068	1001	524	774					3306	1515	1946	932	1778	2101	1494	977	1933	1356	2363					1798	1235	2108	2587	2524	2017	1847	2862	3592	2011	1317	2058	2098			688	1197	2745
	20:00	663	2861	1764	2566	1717	138	4104	1704	1644	2669	3283					1778	232	2089	3458	2857	2226	2587	1357	1849	1220	3499					1123	3697	2743	2516	2550	2368	591	2005	2973	650	2605	1449	168			2631	375	2424
	20:20	1559	3320	2055	2783	1135	1369	2055	932	2337	1322	3249					2858	2541	451	2625	661	1164	2383	2371	1010	1710	1223					583	974	2129	2967	1833	1925	481	1838	2469	1482	2505	800	143			2662	442	2993
	20:40	357	1732	2089	1955	1621	2671	1851	2178	925	2419	3171					476	2387	58	3349	1737	1412	2026	1728	2464	446	233					2623	1049	3387	3232	819	2135	1491	2583	3801	2058	1011	1518	1478			2157	3166	2613
	21:00	2520	149	666	2750	190	1114	1836	1682	2594	963	2417					904	3562	2556	1698	1306	90	1714	1921	1227	3049	1569					987	796	3600	2439	1735	2678	2149	1905	2724	2253	2793	2091	2432			4571	2214	2375
	21:20	3481	702	2138	2211	173	180	2527	1257	1658	2358	2673					1859	2450	3106	1512	2094	1625	2385	1228	2187	2543	3263					2185	2974	3115	3021	2497	1844	2371	1700	2331	1539	1803	1759	2169			4308	1365	1540
	21:40	190	4231	2640	2591	1655	180	2883	2235	676	2498	3384					3613	347	3187	2785	2632	3773	2417	1149	842	1208	3440					2205	1079	1923	1716	1789	710	2069	2948	3458	226	589	1942	2748			2139	49	1240
	22:00	2945	3679	2018	838	3747	1391	606	555	1547	1599	3315					3495	338	649	2379	859	3090	834	1857	169	2028	3171					2558	311	2686	1854	427	203	505	2091	2626	484	2163	759	2635			4387	75	2833
	22:20	2677	3109	2246	902	2061	2422	2808	1943	1726	2012	330					2551	2705	2082	813	1184	2859	242	1717	1621	1333	3215					1156	2296	523	434	1943	1199	1642	3065	3431	1110	2928	1446	700			2808	2370	2763
	22:40	775	2381	2146	2697	3515	2742	2189	2533	2021	232	1226					535	2840	2926	803	982	495	285	1297	2370	164	3426					734	3347	127	3847	2503	3336	3691	3337	809	1236	2553	2199	363			3442	3592	2537
	23:00	670	3337	2905	727	2970	3283	1871	2731	2064	1461	3202					592	3818	2812	2940	998	1884	1740	1877	2414	397	2387					3578	939	152	2177	2798	2870	2342	5094	283	2294	3162	663	379			804	3015	2326
	23:20	2839	802	2447	124	3065	1715	1446	687	1506	2560	3825					1625	4071	4401	1777	2428	2952	2610	967	1991	1212	2558					3462	310	981	2471	1515	3060	3848	3508	313	3153	251	1123	1153			365	2878	5518
	23:40	3806	663	2050	1673	2743	4705	3103	933	173	1672	3720					3336	1153	3456	279	2213	146	2020	1310	2501	1986	3382					2287	1952	2308	1703	2423	2429	3260	238	4255	2501	63	2201	2134			1359	393	3602
	00:00	355	3729	421	1448	1763	1649	2376	873	2286	773	3628					2401	256	4534	299	2357	421	2853	3139	1947	260	2991					3541	3873	2554	2475	377	2632	3623	134	3628	1250	3167	206	2601			278	1797	3117
	00:20	429	3801	434	1601	3176	75	1824	1817	2753	136	3910					524	151	3768	177	4473	2281	3249	2157	1316	168	2724					984	1241	3729	850	142	2774	6599	1664	3056	223	2804	1764	1278			934	2876	257
	00:40	532	2644	1258	1006	2992	920	175	2570	1843	182	3919					344	390	5255	2079	1723	3006	3378	337	826	236	3567					883	124	3131	2603	2028	2023	3731	3067	2682	280	832	977	1249			391	1307	162
	01:00	389	2136	3453	401	1075	3159	1538	388	1947	1761	4391					2421	2665	3868	2598	2809	1699	3285	682	143	865	2003					4409	893	3965	1445	1673	152	3811	3155	1781	952	100	1179	824			898	316	88
	01:20	1632	321	2614	371	1785	2626	3003	363	290	1734	4184					395	4176	3096	2075	206	2924	2074	505	313	1656	975					717	538	3438	1450	307	425	6223	5071	2449	2961	942	772	114			164	312	1267
	01:40	1288	2077	2783	164	1801	270	2586	878	175	1745	1353					170	3403	3487	65	462	3337	652	1136	2210	1717	322					2266	591	1510	3490	111	2747	4412	3952	1149	4907	509	1850	94			713	173	2109
	02:00	306	4968	3688	1840	197	331	2110	662	453	142	129					614	5239	964	200	562	441	1022	2858	2373	931	302					4143	2779	276	2320	334	3575	5469	412	1154	1617	188	804	44			2713	1253	3222
	02:20	1249	5348	4009	3388	1242	161	1128	237	2691	216	259					866	2840	216	169	1260	181	914	644	340	82	1003					1732	819	85	506	1349	1656	1900	128	778	463	342	60	617			2335	2128	3570
	02:40	301	10137	4184	1570	1846	1332	861	381	2126	454	353					1002	1944	616	184	2575	70	499	117	260	117	4859					488	304	57	1875	2530	2264	4724	205	2671	84	2093	425	1489			175	1246	170
	03:00	1502	5737	3941	124	2975	3093	3136	1951	1265	1644	1816					1346	122	676	2105	2006	304	993	1064	176	909	3181					3882	485	580	3177	2023	2437	2148	545	3696	220	1056	820	1401			195	1879	85
	03:20	190	5728	3773	138	2152	1010	2000	636	117	919	3685					369	208	476	2256	1475	1748	1600	69	1489	385	3896					2095	1962	1517	1587	3332	250	111	2650	1961	541	79	739	987			1179	153	54
	03:40	803	1235	1694	1330	1446	181	147	1493	176	193	3367					715	2397	1759	166	1264	3125	2674	757	2667	389	3333					913	1145	738	67	304	2424	297	2908	1710	2638	193	147	3598			2267	287	531
	04:00	2072	2199	28	603	132	446	2523	1509	1597	997	2118					3048	308	2632	78	501	774	2715	2291	1404	1495	4790					3715	945	284	141	266	3114	312	3951	654	1225	1235	188	2489			2994	682	1339
	04:20	413	1910	613	147	157	2264	2338	1099	2789	307	2323					1822	86	1849	166	194	537	1181	2445	1235	954	3797					961	451	78	133	1468	2506	1513	1457	516	11	451	1350	442			745	2682	2739
	04:40	519	1486	2527	1227	460	2678	1139	60	1470	2889	1014					456	279	707	571	1331	3233	266	277	261	303	803					2805	1288	1912	937	2574	140	280	96	2474	1599	2011	2212	175			162	2084	1933
	05:00	331	2702	2374	3085	790	1708	2388	245	188	2630	107					654	2520	384	2798	2459	4081	1618	91	309	268	1171					2383	3307	3420	3694	140	2448	1768	1122	5042	673	2748	2350	1752			1125	484	141
	05:20	1866	2858	3129	3317	2532	3180	1485	2214	2284	556	1097					822	2628	1984	2455	2783	715	2042	862	1759	1854	4361					3777	2239	3159	2640	151	2842	2876	3498	3388	2846	2617	1836	2130			164	91	395
	05:40	2869	1409	2857	311	2881	2514	618	1155	2222	140	5258					781	275	2441	1436	2839	513	3766	2560	2634	2402	4962					721	803	3771	1892	1326	400	2623	519	1725	3345	1366	105	3435			2478	1825	361
	06:00	2176.75	1114	2085.75	2243.25	1303.25	1345.5	1318.5	1521	1708.75	1057	1832.25					2511	1045	2140.5	2130.75	1433.5	1174.5	1455.25	1014	1664	1441.5	1089.25					1595.5	2104.75	1536.75	1286.5	1250.5	2068.25	806.5	1354.25	731.5	1219.5	3046.5	1587	1418.25			882	1271.25	1313.25
Sex distribution	Control mice	AgRP-Gq	POMc-Gi	AgRP-;POMC-Gi
Males	0	0	0	0
Females	11	13	12	12
Mixed-effects model (REML)	Matching: Stacked
Assume sphericity?	Yes
Alpha	0.05
Fixed effects (type III)	P value	P value summary	Statistically significant (P < 0,05)?	F (DFn, DFd)
Row Factor	<0,0001	****	Yes	F (72, 6468) = 36,40
Column Factor	0.3092	ns	No	F (7, 90) = 1,203
Row Factor x Column Factor	0.1062	ns	No	F (504, 6468) = 1,083
Random effects	SD	Variance
Subject	258.4	66753
Residual	949.8	902107
Was the matching effective?
Chi-square, df	301,9, 1
P value	<0,0001
P value summary	****
Is there significant matching (P < 0.05)?	Yes
Data summary
Number of columns (Column Factor)	8
Number of rows (Row Factor)	73
Number of subjects (Subject)	98
Number of missing values	12
Number of families	1
Number of comparisons per family	28
Alpha	0.05
Number of families	1
Number of comparisons per family	28
Alpha	0.05
Tukey's multiple comparisons test	Predicted (LS) mean diff,	95,00% CI of diff,	Below threshold?	Summary	Adjusted P Value
Contorl Vehicle vs. Control CNO	56.29	-315,9 to 428,5	No	ns	0.9998
Contorl Vehicle vs. AgRP-Gq Vehicle	-5.698	-363,3 to 351,9	No	ns	>0,9999
Contorl Vehicle vs. AgRP-Gq CNO	114.1	-243,5 to 471,7	No	ns	0.9747
Contorl Vehicle vs. POMC-Gi Vehicle	80.76	-283,8 to 445,4	No	ns	0.9971
Contorl Vehicle vs. POMC-GI CNO	58.97	-305,4 to 423,3	No	ns	0.9996
Contorl Vehicle vs. AgRP-Gq;POMC-Gi Vehicle	206.6	-157,8 to 570,9	No	ns	0.6487
Contorl Vehicle vs. AgRP-Gq;POMC-Gi CNO	227.8	-123,9 to 579,5	No	ns	0.4812
Control CNO vs. AgRP-Gq Vehicle	-61.99	-419,6 to 295,6	No	ns	0.9994
Control CNO vs. AgRP-Gq CNO	57.85	-299,7 to 415,4	No	ns	0.9996
Control CNO vs. POMC-Gi Vehicle	24.47	-340,1 to 389,1	No	ns	>0,9999
Control CNO vs. POMC-GI CNO	2.673	-361,7 to 367,0	No	ns	>0,9999
Control CNO vs. AgRP-Gq;POMC-Gi Vehicle	150.3	-214,1 to 514,6	No	ns	0.904
Control CNO vs. AgRP-Gq;POMC-Gi CNO	171.5	-180,2 to 523,2	No	ns	0.7985
AgRP-Gq Vehicle vs. AgRP-Gq CNO	119.8	-222,5 to 462,2	No	ns	0.9581
AgRP-Gq Vehicle vs. POMC-Gi Vehicle	86.46	-263,2 to 436,1	No	ns	0.9944
AgRP-Gq Vehicle vs. POMC-GI CNO	64.67	-284,8 to 414,1	No	ns	0.9991
AgRP-Gq Vehicle vs. AgRP-Gq;POMC-Gi Vehicle	212.3	-137,2 to 561,7	No	ns	0.5646
AgRP-Gq Vehicle vs. AgRP-Gq;POMC-Gi CNO	233.5	-102,7 to 569,7	No	ns	0.3887
AgRP-Gq CNO vs. POMC-Gi Vehicle	-33.38	-383,1 to 316,3	No	ns	>0,9999
AgRP-Gq CNO vs. POMC-GI CNO	-55.18	-404,6 to 294,3	No	ns	0.9997
AgRP-Gq CNO vs. AgRP-Gq;POMC-Gi Vehicle	92.41	-257,0 to 441,8	No	ns	0.9915
AgRP-Gq CNO vs. AgRP-Gq;POMC-Gi CNO	113.6	-222,6 to 449,8	No	ns	0.9653
POMC-Gi Vehicle vs. POMC-GI CNO	-21.8	-378,4 to 334,8	No	ns	>0,9999
POMC-Gi Vehicle vs. AgRP-Gq;POMC-Gi Vehicle	125.8	-230,8 to 482,4	No	ns	0.9564
POMC-Gi Vehicle vs. AgRP-Gq;POMC-Gi CNO	147	-196,6 to 490,6	No	ns	0.886
POMC-GI CNO vs. AgRP-Gq;POMC-Gi Vehicle	147.6	-208,8 to 503,9	No	ns	0.902
POMC-GI CNO vs. AgRP-Gq;POMC-Gi CNO	168.8	-174,6 to 512,2	No	ns	0.7917
AgRP-Gq;POMC-Gi Vehicle vs. AgRP-Gq;POMC-Gi CNO	21.21	-322,2 to 364,6	No	ns	>0,9999
[truncated: 58 more columns]
