# Supplementary material for: Reciprocal activity of AgRP and POMC neurons governs coordinated control of feeding and metabolism
Source: Nat Metab. 2024 Feb 20;6(3):473–93. doi: 10.1038/s42255-024-00987-z (PMC10963273; doi:10.1038/s42255-024-00987-z)
Supplement: Supplementary file 13 — Raw data, n numbers and statistical summary. [file 42255_2024_987_MOESM13_ESM.xlsx]

## Sheet: Extended Fig 4a
Extended data Fig 4a	Quantificaiton of activated (Fos+) of agRP and POMC nuerons in male mice treated with saline or ghrelin
		Saline (n=5 mice)							Ghrelin (n=7 mice)
Raw data	Fos+/AgRP	27.7778	11.4137	30.5169	26.4493	44.3548			50.5608	39.4574	25.7708	44.8016	42.2647	62.6437	46.7669
	Fos+/POMC	9.58333	9.82456	4.16667	19.3182	19.1667			7.41902	6.94444	4.80392	1.90476	8.18182	5.26316	4
Sex distribution	Contorl mice + saline	Control mice + Ghrelin
Males	5	7
Females	0	0
Two-way ANOVA	Ordinary
Alpha	0.05
Source of Variation	% of total variation	P value	P value summary	Significant?
Interaction	10.51	0.004	**	Yes
Row Factor	57.54	<0,0001	****	Yes
Column Factor	1.765	0.197	ns	No
ANOVA table	SS (Type III)	DF	MS	F (DFn, DFd)
Interaction	799.6	1	799.6	F (1, 20) = 10,60
Row Factor	4379	1	4379	F (1, 20) = 58,07
Column Factor	134.3	1	134.3	F (1, 20) = 1,781
Residual	1508	20	75.41
Difference between column means
Predicted (LS) mean of Saline	20.26
Predicted (LS) mean of Ghrelin	25.06
Difference between predicted means	-4.799
SE of difference	3.596
95% CI of difference	-12,30 to 2,701
Difference between row means
Predicted (LS) mean of Fos+/AgRP	36.36
Predicted (LS) mean of Fos+/POMC	8.957
Difference between predicted means	27.4
SE of difference	3.596
95% CI of difference	19,90 to 34,90
Interaction CI
Mean diff, A1 - B1	-16.51
Mean diff, A2 - B2	6.909
(A1 -B1) - (A2 - B2)	-23.42
95% CI of difference	-38,42 to -8,416
(B1 - A1) - (B2 - A2)	23.42
95% CI of difference	8,416 to 38,42
Data summary
Number of columns (Column Factor)	2
Number of rows (Row Factor)	2
Number of values	24
Number of families	1
Number of comparisons per family	2
Alpha	0.05
Bonferroni's multiple comparisons test	Predicted (LS) mean diff,	95,00% CI of diff,	Below threshold?	Summary	Adjusted P Value
Saline - Ghrelin
Fos+/AgRP	-16.51	-28,83 to -4,186	Yes	**	0.0081
Fos+/POMC	6.909	-5,412 to 19,23	No	ns	0.3787
Test details	Predicted (LS) mean 1	Predicted (LS) mean 2	Predicted (LS) mean diff,	SE of diff,	N1	N2	t	DF
Saline - Ghrelin
Fos+/AgRP	28.1	44.61	-16.51	5.085	5	7	3.246	20
Fos+/POMC	12.41	5.502	6.909	5.085	5	7	1.359	20

## Sheet: Extended Fig 4b_curve
Extended data Fig 4b	Cumulative food intake curves in male mice treated with saline, ghrelin and ghrelin in absence of food.
		Control mice (n=7 male mice)
		Saline							Ghrelin							Ghrelin + fast
Raw data	06:00	0	0	0	0	0	0	0	0	0	0	0	0	0	0	0	0	0	0	0	0	0
	06:20	0	0	0	0	0	0	0	0.26	0	0	0	0	0	0.05	0	0	0	0	0	0.01	0
	06:40	0.042	0	0	0	0.2	0	0.01	0.26	0	0.34	0	0	0	0.05	0	0	0	0	0	0.01	0
	07:00	0.048	0	0	0.03	0.2	0.03	0.01	0.26	0	0.34	0	0	0	0.05	0	0	0.12	0	0	0.01	0
	07:20	0.096	0	0.04	0.03	0.4	0.03	0.01	0.26	0	0.37	0	0	0	0.05	0	0	0.15	0	0	0.01	0.08
	07:40	0.096	0	0.04	0.03	0.4	0.04	0.01	0.31	0	0.44	0	0	0	0.05	0.2	0	0.15	0	0	0.01	0.08
	08:00	0.152	0.03	0.04	0.05	0.6	0.05	0.04	0.31	0.08	0.44	0	0	0	0.05	0.2	0	0.23	0	0	0.01	0.08
	08:20	0.184	0.14	0.04	0.09	0.6	0.05	0.05	0.31	0.09	0.44	0	0.02	0	0.05	0.2	0	0.23	0	0	0.01	0.08
	08:40	0.198	0.16	0.04	0.12	0.6	0.05	0.07	0.31	0.09	0.44	0	0.02	0	0.05	0.2	0.06	0.23	0	0	0.01	0.08
	09:00	0.198	0.16	0.04	0.12	0.6	0.05	0.07	0.31	0.23	0.47	0	0.02	0	0.05	0.29	0.1	0.23	0	0	0.22	0.08
	09:20	0.202	0.16	0.04	0.14	0.6	0.05	0.07	0.31	0.45	0.6	0.09	0.02	0	0.29	0.33	0.14	0.32	0.08	0.1	0.3	0.2
	09:40	0.258	0.36	0.09	0.17	0.6	0.05	0.07	0.31	0.45	0.6	0.09	0.02	0.12	0.29	0.33	0.14	0.32	0.08	0.1	0.3	0.2
	10:00	0.276	0.36	0.09	0.18	0.6	0.05	0.15	0.31	0.48	0.6	0.31	0.02	0.12	0.34	0.33	0.14	0.32	0.1	0.12	0.31	0.21
	10:20	0.276	0.36	0.09	0.18	0.6	0.05	0.15	0.31	0.62	0.63	0.32	0.42	0.24	0.35	0.33	0.14	0.32	0.1	0.12	0.31	0.22
	10:40	0.28	0.36	0.09	0.2	0.6	0.05	0.15	0.31	0.62	0.63	0.32	0.42	0.45	0.35	0.33	0.14	0.33	0.1	0.12	0.32	0.22
	11:00	0.282	0.36	0.09	0.21	0.6	0.05	0.15	0.31	0.62	0.63	0.32	0.42	0.46	0.35	0.33	0.14	0.33	0.1	0.12	0.32	0.22
	11:20	0.354	0.7	0.09	0.23	0.6	0.05	0.15	0.31	0.62	0.63	0.33	0.42	0.46	0.35	0.33	0.14	0.33	0.1	0.13	0.32	0.22
	11:40	0.362	0.7	0.09	0.23	0.6	0.19	0.15	0.31	0.63	0.64	0.46	0.42	0.46	0.35	0.33	0.14	0.33	0.1	0.13	0.32	0.22
	12:00	0.364	0.7	0.09	0.24	0.6	0.19	0.17	0.31	0.74	0.64	0.47	0.42	0.46	0.35	0.33	0.14	0.33	0.1	0.13	0.32	0.22
	12:20	0.388	0.7	0.2	0.25	0.6	0.19	0.17	0.31	0.89	0.64	0.48	0.42	0.51	0.35	0.33	0.14	0.33	0.1	0.13	0.33	0.22
	12:40	0.388	0.7	0.2	0.25	0.6	0.19	0.17	0.46	0.89	0.72	0.48	0.42	0.51	0.53	0.33	0.14	0.34	0.1	0.13	0.33	0.23
	13:00	0.388	0.7	0.2	0.25	0.6	0.19	0.17	0.49	0.89	0.74	0.48	0.42	0.51	0.53	0.33	0.14	0.34	0.1	0.13	0.33	0.23
	13:20	0.448	0.7	0.2	0.55	0.6	0.19	0.17	0.49	0.89	0.74	0.6	0.42	0.54	0.53	0.33	0.15	0.34	0.11	0.13	0.33	0.23
	13:40	0.45	0.7	0.2	0.56	0.6	0.19	0.26	0.49	0.89	0.84	0.6	0.42	0.54	0.69	0.33	0.15	0.34	0.11	0.13	0.33	0.23
	14:00	0.468	0.7	0.2	0.57	0.6	0.27	0.27	0.49	0.89	0.89	0.6	0.42	0.54	0.71	0.33	0.15	0.34	0.11	0.13	0.33	0.23
	14:20	0.472	0.71	0.2	0.58	0.6	0.27	0.27	0.49	0.89	0.89	0.71	0.42	0.54	0.71	0.33	0.15	0.34	0.11	0.13	0.33	0.23
	14:40	0.472	0.71	0.2	0.58	0.6	0.27	0.27	0.49	0.89	0.96	0.72	0.42	0.66	0.71	0.33	0.15	0.34	0.11	0.13	0.34	0.23
	15:00	0.472	0.71	0.2	0.58	0.6	0.27	0.27	0.73	0.89	0.96	0.72	0.42	1.62	0.72	0.33	0.15	0.34	0.11	0.13	0.34	0.23
	15:20	0.522	0.84	0.2	0.58	0.72	0.27	0.27	0.73	0.94	0.97	0.72	0.42	1.62	0.76	0.33	0.15	0.34	0.11	0.13	0.34	0.23
	15:40	0.538	0.86	0.2	0.58	0.72	0.33	0.41	0.73	0.94	0.98	0.72	0.42	1.62	0.76	0.33	0.15	0.34	0.11	0.13	0.34	0.23
	16:00	0.572	0.86	0.2	0.58	0.72	0.5	0.46	0.73	0.95	1.18	0.73	0.42	1.62	0.86	0.33	0.15	0.35	0.11	0.13	0.34	0.23
	16:20	0.59	0.86	0.22	0.65	0.72	0.5	0.46	0.73	0.95	1.18	0.73	0.54	1.62	0.91	0.33	0.15	0.35	0.11	0.13	0.34	0.23
	16:40	0.628	0.86	0.22	0.66	0.94	0.5	0.46	0.73	1.05	1.18	0.73	0.66	1.62	0.91	0.33	0.15	0.35	0.11	0.13	0.35	0.23
	17:00	0.68	1.04	0.22	0.66	0.94	0.5	0.54	0.73	1.12	1.18	0.83	0.66	1.62	0.91	0.33	0.15	0.35	0.11	0.13	0.35	0.23
	17:20	0.728	1.18	0.22	0.75	0.94	0.5	0.55	0.78	1.12	1.23	0.83	0.88	1.62	1.09	0.33	0.15	0.35	0.11	0.13	0.35	0.23
	17:40	0.882	1.19	0.26	0.86	1.39	0.59	0.71	0.78	1.37	1.23	0.95	0.88	1.62	1.23	0.33	0.15	0.35	0.11	0.13	0.35	0.23
	18:00	0.974	1.47	0.34	0.93	1.39	0.59	0.74	0.78	1.38	1.35	1.12	0.96	1.62	1.23	0.33	0.15	0.35	0.11	0.13	0.35	0.23
Sex distribution	Control mice
Males	7
Females	0
Two-way RM ANOVA	Matching: Stacked
Assume sphericity?	Yes
Alpha	0.05
Source of Variation	% of total variation	P value	P value summary	Significant?
Time x Column Factor	13.29	<0,0001	****	Yes
Time	40.59	<0,0001	****	Yes
Column Factor	17.95	0.0011	**	Yes
Subject	15.81	<0,0001	****	Yes
ANOVA table	SS	DF	MS	F (DFn, DFd)	P value
Time x Column Factor	11.31	72	0.1571	F (72, 648) = 9,682	P<0,0001
Time	34.55	36	0.9597	F (36, 648) = 59,14	P<0,0001
Column Factor	15.28	2	7.641	F (2, 18) = 10,22	P=0,0011
Subject	13.46	18	0.7477	F (18, 648) = 46,08	P<0,0001
Residual	10.51	648	0.01623
Data summary
Number of columns (Column Factor)	3
Number of rows (Time)	37
Number of subjects (Subject)	21
Number of missing values	0
Number of families	37								Number of families	1
Number of comparisons per family	3								Number of comparisons per family	3
Alpha	0.05								Alpha	0.05
Tukey's multiple comparisons test	Mean Diff,	95,00% CI of diff,	Below threshold?	Summary	Adjusted P Value				Tukey's multiple comparisons test	Mean Diff,	95,00% CI of diff,	Below threshold?	Summary	Adjusted P Value
06:00									Saline vs. Ghrelin	-0.177	-0,4083 to 0,05427	No	ns	0.1446
Saline vs. Ghrelin	0	-0,2382 to 0,2382	No	ns	>0,9999				Saline vs. Ghrelin + fast	0.1665	-0,06479 to 0,3977	No	ns	0.1753
Saline vs. Ghrelin + fast	0	-0,2382 to 0,2382	No	ns	>0,9999				Ghrelin vs. Ghrelin + fast	0.3435	0,1122 to 0,5747	Yes	**	0.005
Ghrelin vs. Ghrelin + fast	0	-0,2382 to 0,2382	No	ns	>0,9999
06:20									Test details	Mean 1	Mean 2	Mean Diff,	SE of diff,	N1	N2	q	DF
Saline vs. Ghrelin	-0.04429	-0,2825 to 0,1939	No	ns	0.9003
Saline vs. Ghrelin + fast	-0.001429	-0,2396 to 0,2368	No	ns	0.9999				Saline vs. Ghrelin	0.3461	0.5231	-0.177	0.08669	259	259	2.888	12
Ghrelin vs. Ghrelin + fast	0.04286	-0,1954 to 0,2811	No	ns	0.9063				Saline vs. Ghrelin + fast	0.3461	0.1796	0.1665	0.08669	259	259	2.716	12
									Ghrelin vs. Ghrelin + fast	0.5231	0.1796	0.3435	0.08669	259	259	5.603	12
06:40
Saline vs. Ghrelin	-0.05686	-0,2951 to 0,1814	No	ns	0.841
Saline vs. Ghrelin + fast	0.03457	-0,2036 to 0,2728	No	ns	0.938
Ghrelin vs. Ghrelin + fast	0.09143	-0,1468 to 0,3296	No	ns	0.6395
07:00
Saline vs. Ghrelin	-0.04743	-0,2856 to 0,1908	No	ns	0.8865
Saline vs. Ghrelin + fast	0.02686	-0,2114 to 0,2651	No	ns	0.9621
Ghrelin vs. Ghrelin + fast	0.07429	-0,1639 to 0,3125	No	ns	0.7443
07:20
Saline vs. Ghrelin	-0.01057	-0,2488 to 0,2276	No	ns	0.994
Saline vs. Ghrelin + fast	0.05229	-0,1859 to 0,2905	No	ns	0.8638
Ghrelin vs. Ghrelin + fast	0.06286	-0,1754 to 0,3011	No	ns	0.8093
07:40
Saline vs. Ghrelin	-0.02629	-0,2645 to 0,2119	No	ns	0.9636
Saline vs. Ghrelin + fast	0.02514	-0,2131 to 0,2634	No	ns	0.9667
Ghrelin vs. Ghrelin + fast	0.05143	-0,1868 to 0,2896	No	ns	0.8679
08:00
Saline vs. Ghrelin	0.01171	-0,2265 to 0,2499	No	ns	0.9927
Saline vs. Ghrelin + fast	0.06314	-0,1751 to 0,3014	No	ns	0.8078
Ghrelin vs. Ghrelin + fast	0.05143	-0,1868 to 0,2896	No	ns	0.8679
08:20
Saline vs. Ghrelin	0.03486	-0,2034 to 0,2731	No	ns	0.937
Saline vs. Ghrelin + fast	0.09057	-0,1476 to 0,3288	No	ns	0.6448
Ghrelin vs. Ghrelin + fast	0.05571	-0,1825 to 0,2939	No	ns	0.8468
08:40
Saline vs. Ghrelin	0.04686	-0,1914 to 0,2851	No	ns	0.889
Saline vs. Ghrelin + fast	0.094	-0,1442 to 0,3322	No	ns	0.6234
Ghrelin vs. Ghrelin + fast	0.04714	-0,1911 to 0,2854	No	ns	0.8877
09:00
Saline vs. Ghrelin	0.02257	-0,2156 to 0,2608	No	ns	0.9731
Saline vs. Ghrelin + fast	0.04543	-0,1928 to 0,2836	No	ns	0.8953
Ghrelin vs. Ghrelin + fast	0.02286	-0,2154 to 0,2611	No	ns	0.9724
09:20
Saline vs. Ghrelin	-0.07114	-0,3094 to 0,1671	No	ns	0.7627
Saline vs. Ghrelin + fast	-0.02971	-0,2679 to 0,2085	No	ns	0.9538
Ghrelin vs. Ghrelin + fast	0.04143	-0,1968 to 0,2796	No	ns	0.9121
09:40
Saline vs. Ghrelin	-0.04029	-0,2785 to 0,1979	No	ns	0.9167
Saline vs. Ghrelin + fast	0.01829	-0,2199 to 0,2565	No	ns	0.9822
Ghrelin vs. Ghrelin + fast	0.05857	-0,1796 to 0,2968	No	ns	0.8322
10:00
Saline vs. Ghrelin	-0.06771	-0,3059 to 0,1705	No	ns	0.7823
Saline vs. Ghrelin + fast	0.02514	-0,2131 to 0,2634	No	ns	0.9667
Ghrelin vs. Ghrelin + fast	0.09286	-0,1454 to 0,3311	No	ns	0.6306
10:20
Saline vs. Ghrelin	-0.1691	-0,4074 to 0,06907	No	ns	0.2184
Saline vs. Ghrelin + fast	0.02371	-0,2145 to 0,2619	No	ns	0.9703
Ghrelin vs. Ghrelin + fast	0.1929	-0,04535 to 0,4311	No	ns	0.139
10:40
Saline vs. Ghrelin	-0.1957	-0,4339 to 0,04250	No	ns	0.1311
Saline vs. Ghrelin + fast	0.02429	-0,2139 to 0,2625	No	ns	0.9689
Ghrelin vs. Ghrelin + fast	0.22	-0,01821 to 0,4582	No	ns	0.0773
11:00
Saline vs. Ghrelin	-0.1954	-0,4336 to 0,04278	No	ns	0.1319
Saline vs. Ghrelin + fast	0.026	-0,2122 to 0,2642	No	ns	0.9644
Ghrelin vs. Ghrelin + fast	0.2214	-0,01678 to 0,4596	No	ns	0.0748
11:20
Saline vs. Ghrelin	-0.1351	-0,3734 to 0,1031	No	ns	0.3775
Saline vs. Ghrelin + fast	0.08629	-0,1519 to 0,3245	No	ns	0.6715
Ghrelin vs. Ghrelin + fast	0.2214	-0,01678 to 0,4596	No	ns	0.0748
11:40
Saline vs. Ghrelin	-0.1354	-0,3736 to 0,1028	No	ns	0.376
Saline vs. Ghrelin + fast	0.1074	-0,1308 to 0,3456	No	ns	0.5397
Ghrelin vs. Ghrelin + fast	0.2429	0,004646 to 0,4811	Yes	*	0.0445
12:00
Saline vs. Ghrelin	-0.148	-0,3862 to 0,09021	No	ns	0.3113
Saline vs. Ghrelin + fast	0.112	-0,1262 to 0,3502	No	ns	0.5117
Ghrelin vs. Ghrelin + fast	0.26	0,02179 to 0,4982	Yes	*	0.0285
12:20
Saline vs. Ghrelin	-0.1574	-0,3956 to 0,08078	No	ns	0.2673
Saline vs. Ghrelin + fast	0.1311	-0,1071 to 0,3694	No	ns	0.3995
Ghrelin vs. Ghrelin + fast	0.2886	0,05036 to 0,5268	Yes	*	0.0127
12:40
Saline vs. Ghrelin	-0.216	-0,4542 to 0,02221	No	ns	0.0846
Saline vs. Ghrelin + fast	0.1283	-0,1099 to 0,3665	No	ns	0.4155
Ghrelin vs. Ghrelin + fast	0.3443	0,1061 to 0,5825	Yes	**	0.0021
13:00
Saline vs. Ghrelin	-0.2231	-0,4614 to 0,01507	No	ns	0.0718
Saline vs. Ghrelin + fast	0.1283	-0,1099 to 0,3665	No	ns	0.4155
Ghrelin vs. Ghrelin + fast	0.3514	0,1132 to 0,5896	Yes	**	0.0016
13:20
Saline vs. Ghrelin	-0.1931	-0,4314 to 0,04507	No	ns	0.1382
Saline vs. Ghrelin + fast	0.1769	-0,06135 to 0,4151	No	ns	0.1897
Ghrelin vs. Ghrelin + fast	0.37	0,1318 to 0,6082	Yes	***	0.0008
13:40
Saline vs. Ghrelin	-0.2157	-0,4539 to 0,02250	No	ns	0.0852
Saline vs. Ghrelin + fast	0.1914	-0,04678 to 0,4296	No	ns	0.143
Ghrelin vs. Ghrelin + fast	0.4071	0,1689 to 0,6454	Yes	***	0.0002
14:00
Saline vs. Ghrelin	-0.2089	-0,4471 to 0,02935	No	ns	0.0992
Saline vs. Ghrelin + fast	0.2083	-0,02993 to 0,4465	No	ns	0.1004
Ghrelin vs. Ghrelin + fast	0.4171	0,1789 to 0,6554	Yes	***	0.0001
14:20
Saline vs. Ghrelin	-0.2211	-0,4594 to 0,01707	No	ns	0.0752
Saline vs. Ghrelin + fast	0.2117	-0,02650 to 0,4499	No	ns	0.0931
Ghrelin vs. Ghrelin + fast	0.4329	0,1946 to 0,6711	Yes	****	<0,0001
14:40
Saline vs. Ghrelin	-0.2497	-0,4879 to -0,01150	Yes	*	0.0374
Saline vs. Ghrelin + fast	0.2103	-0,02793 to 0,4485	No	ns	0.0961
Ghrelin vs. Ghrelin + fast	0.46	0,2218 to 0,6982	Yes	****	<0,0001
15:00
Saline vs. Ghrelin	-0.4226	-0,6608 to -0,1844	Yes	***	0.0001
Saline vs. Ghrelin + fast	0.2103	-0,02793 to 0,4485	No	ns	0.0961
Ghrelin vs. Ghrelin + fast	0.6329	0,3946 to 0,8711	Yes	****	<0,0001
15:20
Saline vs. Ghrelin	-0.394	-0,6322 to -0,1558	Yes	***	0.0003
Saline vs. Ghrelin + fast	0.2531	0,01493 to 0,4914	Yes	*	0.0342
Ghrelin vs. Ghrelin + fast	0.6471	0,4089 to 0,8854	Yes	****	<0,0001
15:40
Saline vs. Ghrelin	-0.3617	-0,5999 to -0,1235	Yes	**	0.0011
Saline vs. Ghrelin + fast	0.2869	0,04865 to 0,5251	Yes	*	0.0133
Ghrelin vs. Ghrelin + fast	0.6486	0,4104 to 0,8868	Yes	****	<0,0001
16:00
Saline vs. Ghrelin	-0.3711	-0,6094 to -0,1329	Yes	***	0.0008
Saline vs. Ghrelin + fast	0.3217	0,08350 to 0,5599	Yes	**	0.0045
Ghrelin vs. Ghrelin + fast	0.6929	0,4546 to 0,9311	Yes	****	<0,0001
16:20
Saline vs. Ghrelin	-0.38	-0,6182 to -0,1418	Yes	***	0.0006
Saline vs. Ghrelin + fast	0.3371	0,09893 to 0,5754	Yes	**	0.0027
Ghrelin vs. Ghrelin + fast	0.7171	0,4789 to 0,9554	Yes	****	<0,0001
16:40
Saline vs. Ghrelin	-0.3731	-0,6114 to -0,1349	Yes	***	0.0007
Saline vs. Ghrelin + fast	0.374	0,1358 to 0,6122	Yes	***	0.0007
Ghrelin vs. Ghrelin + fast	0.7471	0,5089 to 0,9854	Yes	****	<0,0001
17:00
Saline vs. Ghrelin	-0.3529	-0,5911 to -0,1146	Yes	**	0.0016
Saline vs. Ghrelin + fast	0.4186	0,1804 to 0,6568	Yes	***	0.0001
Ghrelin vs. Ghrelin + fast	0.7714	0,5332 to 1,010	Yes	****	<0,0001
17:20
Saline vs. Ghrelin	-0.3831	-0,6214 to -0,1449	Yes	***	0.0005
Saline vs. Ghrelin + fast	0.4597	0,2215 to 0,6979	Yes	****	<0,0001
Ghrelin vs. Ghrelin + fast	0.8429	0,6046 to 1,081	Yes	****	<0,0001
17:40
Saline vs. Ghrelin	-0.3111	-0,5494 to -0,07293	Yes	**	0.0063
Saline vs. Ghrelin + fast	0.6046	0,3664 to 0,8428	Yes	****	<0,0001
Ghrelin vs. Ghrelin + fast	0.9157	0,6775 to 1,154	Yes	****	<0,0001
18:00
Saline vs. Ghrelin	-0.2866	-0,5248 to -0,04836	Yes	*	0.0135
Saline vs. Ghrelin + fast	0.6834	0,4452 to 0,9216	Yes	****	<0,0001
Ghrelin vs. Ghrelin + fast	0.97	0,7318 to 1,208	Yes	****	<0,0001

## Sheet: Extended Fig 4b_intervals
Extended data Fig 4b	Food intake during time intreval in control mice (n=7 male mice).
		Saline							Ghrelin							Ghrelin + fast
Raw data	0-120 min	0.08	0.2	0.05	0.09	0	0	0.08	0	0.39	0.16	0.32	0.4	0.46	0.3	0	0	0.01	0.02	0.03	0.02	0.02
	120-240 min	0.692	0.34	0.11	0.04	0	0.14	0.02	0.18	0.27	0.11	0.16	0	0.05	0.18	0	0.01	0.01	0.01	0	0.01	0.01
Sex distribution	Control mice
Males	7
Females	0
Two-way RM ANOVA	Matching: Both factors
Assume sphericity?	Yes
Alpha	0.05
Source of Variation	% of total variation	P value	P value summary	Significant?
Row Factor	0.1926	0.7951	ns	No
Column Factor	28.25	0.0082	**	Yes
Row Factor x Column Factor	12.89	0.0136	*	Yes
Subject x Row Factor	15.67
Subject x Column Factor	23.03
Subject	7.646
ANOVA table	SS	DF	MS	F (DFn, DFd)	P value
Row Factor	0.001975	1	0.001975	F (1, 6) = 0,07373	P=0,7951
Column Factor	0.2897	2	0.1448	F (2, 12) = 7,361	P=0,0082
Row Factor x Column Factor	0.1322	2	0.06608	F (2, 12) = 6,281	P=0,0136
Subject x Row Factor	0.1607	6	0.02678
Subject x Column Factor	0.2361	12	0.01968
Subject	0.07839	6	0.01307
Residual	0.1262	12	0.01052
Difference between row means
Mean of 0-120 min	0.1252
Mean of 120-240 min	0.1115
Difference between means	0.01371
SE of difference	0.05051
95% CI of difference	-0,1099 to 0,1373
Data summary
Number of columns (Column Factor)	3
Number of rows (Row Factor)	2
Number of subjects (Subject)	7
Number of missing values	0
Number of families	2
Number of comparisons per family	3
Alpha	0.05
Tukey's multiple comparisons test	Mean Diff,	95,00% CI of diff,	Below threshold?	Summary	Adjusted P Value
0-120 min
Saline vs. Ghrelin	-0.2186	-0,3648 to -0,07231	Yes	**	0.0047
Saline vs. Ghrelin + fast	0.05714	-0,08912 to 0,2034	No	ns	0.5657
Ghrelin vs. Ghrelin + fast	0.2757	0,1295 to 0,4220	Yes	***	0.0008
120-240 min
Saline vs. Ghrelin	0.056	-0,09026 to 0,2023	No	ns	0.578
Saline vs. Ghrelin + fast	0.1846	0,03831 to 0,3308	Yes	*	0.0144
Ghrelin vs. Ghrelin + fast	0.1286	-0,01769 to 0,2748	No	ns	0.0874
Test details	Mean 1	Mean 2	Mean Diff,	SE of diff,	N1	N2	q	DF
0-120 min
Saline vs. Ghrelin	0.07143	0.29	-0.2186	0.05482	7	7	5.638	12
Saline vs. Ghrelin + fast	0.07143	0.01429	0.05714	0.05482	7	7	1.474	12
Ghrelin vs. Ghrelin + fast	0.29	0.01429	0.2757	0.05482	7	7	7.112	12
120-240 min
Saline vs. Ghrelin	0.1917	0.1357	0.056	0.05482	7	7	1.445	12
Saline vs. Ghrelin + fast	0.1917	0.007143	0.1846	0.05482	7	7	4.761	12
Ghrelin vs. Ghrelin + fast	0.1357	0.007143	0.1286	0.05482	7	7	3.317	12

## Sheet: Extended Fig 4c_curves
Extended data Fig 4c		RER curves in control mice during the light cycle
		Control mice (n=7 male mice)
		Saline							Ghrelin 1mg/kg							Ghrelin + fast
Raw data	06:00	0.988	0.9565	1.048	0.993	0.989	0.911	0.951	1.003	1.013	1.054	0.97	0.976	0.849	1.018	0.973	0.9	1.042	1.016	1.002	0.973	0.884
	06:20	0.956	0.945	1.028	0.9515	0.954	0.874	0.8985	0.997	0.979	1.052	0.921	0.951	0.805	0.967	0.915	0.911	1.004	0.982	0.957	0.943	0.83
	06:40	0.935	0.907	1.0045	0.9185	0.8845	0.823	0.8755	0.983	0.963	1.032	0.889	0.874	0.78	0.94	0.887	0.851	0.977	0.948	0.895	0.866	0.811
	07:00	0.881	0.892	0.983	0.9	0.8475	0.808	0.853	0.932	0.937	1.018	0.87	0.823	0.791	0.874	0.83	0.847	0.948	0.93	0.872	0.825	0.832
	07:20	0.8595	0.877	0.966	0.89	0.8335	0.8075	0.859	0.914	0.897	1.002	0.863	0.819	0.805	0.806	0.805	0.857	0.93	0.917	0.848	0.81	0.912
	07:40	0.8715	0.8505	0.9825	0.8645	0.8425	0.7915	0.8455	0.929	0.885	0.989	0.861	0.831	0.786	0.775	0.814	0.816	0.976	0.868	0.854	0.797	0.916
	08:00	0.918	0.826	0.966	0.8415	0.831	0.804	0.7995	0.954	0.86	0.988	0.83	0.811	0.778	0.774	0.882	0.792	0.944	0.853	0.851	0.83	0.825
	08:20	0.9105	0.862	0.969	0.8335	0.822	0.793	0.791	0.938	0.907	0.973	0.813	0.822	0.78	0.781	0.883	0.817	0.965	0.854	0.822	0.806	0.801
	08:40	0.885	0.8755	0.959	0.811	0.853	0.7925	0.7845	0.923	0.906	0.958	0.797	0.851	0.791	0.775	0.847	0.845	0.96	0.825	0.855	0.794	0.794
	09:00	0.898	0.862	0.908	0.977	0.864	0.859	0.916	0.914	0.88	0.923	0.821	0.83	0.862	0.857	0.855	0.84	0.927	0.809	0.838	0.803	0.788
	09:20	0.835	0.829	0.822	0.907	0.807	0.77	0.813	0.889	0.912	0.915	0.849	0.86	0.847	0.908	0.838	0.83	0.902	0.8	0.808	0.865	0.81
	09:40	0.805	0.878	0.821	0.879	0.796	0.761	0.838	0.877	0.973	0.987	0.924	0.935	0.898	0.953	0.788	0.795	0.888	0.811	0.826	0.836	0.808
	10:00	0.848	0.864	0.821	0.874	0.806	0.775	0.829	0.884	0.973	1.001	0.891	0.915	0.944	0.943	0.791	0.789	0.879	0.775	0.829	0.798	0.784
	10:20	0.857	0.846	0.811	0.872	0.794	0.774	0.783	0.837	0.946	0.938	0.949	0.871	0.947	1.006	0.795	0.78	0.866	0.765	0.86	0.792	0.764
	10:40	0.844	0.884	0.816	0.842	0.783	0.781	0.782	0.845	0.962	0.968	0.978	0.894	0.98	0.936	0.777	0.77	0.841	0.767	0.855	0.785	0.756
	11:00	0.831	0.922	0.821	0.812	0.772	0.788	0.781	0.906	0.978	0.972	0.952	0.848	0.987	0.948	0.75	0.773	0.806	0.775	0.849	0.806	0.769
	11:20	0.805	0.879	0.778	0.783	0.771	0.756	0.754	0.896	0.913	0.916	0.911	0.828	0.953	0.972	0.751	0.755	0.81	0.766	0.817	0.781	0.768
	11:40	0.789	0.873	0.77	0.782	0.763	0.754	0.751	0.911	0.908	0.909	0.937	0.823	0.918	0.859	0.741	0.754	0.797	0.767	0.815	0.776	0.749
	12:00	0.788	0.938	0.795	0.78	0.766	0.802	0.766	0.911	0.897	0.937	0.961	0.864	0.89	0.838	0.767	0.767	0.767	0.779	0.832	0.773	0.747
	12:20	0.786	0.944	0.778	0.797	0.768	0.811	0.867	0.896	0.941	0.956	0.928	0.832	0.925	0.823	0.758	0.772	0.752	0.767	0.826	0.778	0.749
	12:40	0.776	0.973	0.802	0.773	0.779	0.772	0.834	0.881	0.942	0.922	0.908	0.829	0.89	0.892	0.764	0.749	0.76	0.765	0.79	0.817	0.768
	13:00	0.841	0.931	0.832	0.793	0.771	0.791	0.81	0.895	0.902	0.933	0.912	0.863	0.856	0.883	0.766	0.751	0.78	0.784	0.79	0.78	0.766
	13:20	0.869	0.901	0.799	0.795	0.774	0.802	0.785	0.927	0.909	0.943	0.897	0.887	0.876	0.845	0.79	0.757	0.779	0.782	0.79	0.767	0.778
	13:40	0.874	0.912	0.795	0.802	0.832	0.824	0.783	0.928	0.932	0.92	0.946	0.87	0.875	0.908	0.769	0.767	0.768	0.805	0.798	0.767	0.78
	14:00	0.845	0.887	0.845	0.899	0.875	0.795	0.87	0.893	0.906	0.968	0.913	0.862	0.817	0.932	0.74	0.765	0.771	0.793	0.782	0.769	0.763
	14:20	0.85	0.829	0.826	0.917	0.827	0.802	0.859	0.894	0.895	0.97	0.896	0.882	0.81	0.928	0.757	0.79	0.789	0.764	0.781	0.766	0.773
	14:40	0.863	0.842	0.835	0.894	0.822	0.856	0.839	0.908	0.862	0.963	0.942	0.879	0.84	0.908	0.753	0.779	0.806	0.773	0.814	0.783	0.774
	15:00	0.817	0.841	0.81	0.873	0.822	0.821	0.821	0.868	0.885	0.984	0.925	0.918	0.876	0.904	0.761	0.755	0.813	0.763	0.801	0.768	0.822
	15:20	0.815	0.827	0.826	0.887	0.891	0.806	0.802	0.937	0.814	0.919	0.906	0.885	0.83	0.938	0.767	0.748	0.766	0.777	0.76	0.752	0.78
	15:40	0.798	0.855	0.874	0.885	0.894	0.82	0.833	0.926	0.86	0.914	0.885	0.85	0.867	0.888	0.763	0.762	0.778	0.761	0.749	0.753	0.769
	16:00	0.809	0.881	0.833	0.823	0.89	0.874	0.937	0.901	0.845	0.919	0.87	0.865	0.868	0.888	0.771	0.744	0.764	0.748	0.754	0.77	0.786
	16:20	0.772	0.852	0.809	0.821	0.881	0.851	0.868	0.885	0.842	0.938	0.862	0.897	0.838	0.914	0.772	0.747	0.81	0.758	0.78	0.763	0.779
	16:40	0.769	0.855	0.8	0.864	0.9	0.826	0.843	0.895	0.848	0.89	0.821	0.924	0.897	0.905	0.768	0.773	0.778	0.756	0.789	0.768	0.754
	17:00	0.776	0.872	0.791	0.837	0.958	0.811	0.902	0.878	0.883	0.931	0.816	0.951	0.876	0.875	0.778	0.764	0.769	0.789	0.767	0.755	0.76
	17:20	0.786	0.937	0.786	0.873	0.936	0.891	0.908	0.827	0.937	0.936	0.874	0.947	0.83	0.922	0.79	0.761	0.77	0.756	0.764	0.75	0.778
	17:40	0.772	0.969	0.79	0.891	0.943	0.909	0.909	0.822	0.866	0.918	0.889	0.987	0.865	0.953	0.756	0.79	0.784	0.774	0.769	0.783	0.803
	18:00	0.793	0.994	0.83	0.922	0.981	0.936	0.954	0.806	0.939	0.931	0.939	1.001	0.936	0.855	0.759	0.866	0.863	0.882	0.887	0.81	0.894
Sex distribution	Control mice
Males	7
Females	0
Two-way RM ANOVA	Matching: Both factors
Assume sphericity?	Yes
Alpha	0.05
Source of Variation	% of total variation	P value	P value summary	Significant?
Row Factor	20.76	<0,0001	****	Yes
Column Factor	28.2	<0,0001	****	Yes
Row Factor x Column Factor	12.1	<0,0001	****	Yes
Subject x Row Factor	15.49
Subject x Column Factor	3.871
Subject	6.126
ANOVA table	SS	DF	MS	F (DFn, DFd)	P value
Row Factor	0.7961	36	0.02211	F (36, 216) = 8,041	P<0,0001
Column Factor	1.081	2	0.5407	F (2, 12) = 43,70	P<0,0001
Row Factor x Column Factor	0.464	72	0.006445	F (72, 432) = 5,392	P<0,0001
Subject x Row Factor	0.594	216	0.00275
Subject x Column Factor	0.1485	12	0.01237
Subject	0.2349	6	0.03916
Residual	0.5164	432	0.001195
Data summary
Number of columns (Column Factor)	3
Number of rows (Row Factor)	37
Number of subjects (Subject)	7
Number of missing values	0
Number of families	1
Number of comparisons per family	3
Alpha	0.05
Tukey's multiple comparisons test	Mean Diff,	95,00% CI of diff,	Below threshold?	Summary	Adjusted P Value
Saline vs. Ghrelin 1mg/kg	-0.05022	-0,07630 to -0,02414	Yes	***	0.0007
Saline vs. Ghrelin + fast	0.04101	0,01493 to 0,06708	Yes	**	0.0033
Ghrelin 1mg/kg vs. Ghrelin + fast	0.09123	0,06515 to 0,1173	Yes	****	<0,0001
Test details	Mean 1	Mean 2	Mean Diff,	SE of diff,	N1	N2	q	DF
Saline vs. Ghrelin 1mg/kg	0.8502	0.9005	-0.05022	0.009775	259	259	7.266	12
Saline vs. Ghrelin + fast	0.8502	0.8092	0.04101	0.009775	259	259	5.933	12
Ghrelin 1mg/kg vs. Ghrelin + fast	0.9005	0.8092	0.09123	0.009775	259	259	13.2	12
Number of families	37
Number of comparisons per family	3
Alpha	0.05
Tukey's multiple comparisons test	Mean Diff,	95,00% CI of diff,	Below threshold?	Summary	Adjusted P Value
06:00
Saline vs. Ghrelin 1mg/kg	-0.006643	-0,05010 to 0,03682	No	ns	0.9313
Saline vs. Ghrelin + fast	0.006643	-0,03682 to 0,05010	No	ns	0.9313
Ghrelin 1mg/kg vs. Ghrelin + fast	0.01329	-0,03018 to 0,05675	No	ns	0.7524
06:20
Saline vs. Ghrelin 1mg/kg	-0.009286	-0,05275 to 0,03418	No	ns	0.8702
Saline vs. Ghrelin + fast	0.009286	-0,03418 to 0,05275	No	ns	0.8702
Ghrelin 1mg/kg vs. Ghrelin + fast	0.01857	-0,02489 to 0,06203	No	ns	0.5741
06:40
Saline vs. Ghrelin 1mg/kg	-0.01614	-0,05960 to 0,02732	No	ns	0.6573
Saline vs. Ghrelin + fast	0.01614	-0,02732 to 0,05960	No	ns	0.6573
Ghrelin 1mg/kg vs. Ghrelin + fast	0.03229	-0,01118 to 0,07575	No	ns	0.189
07:00
Saline vs. Ghrelin 1mg/kg	-0.0115	-0,05496 to 0,03196	No	ns	0.808
Saline vs. Ghrelin + fast	0.0115	-0,03196 to 0,05496	No	ns	0.808
Ghrelin 1mg/kg vs. Ghrelin + fast	0.023	-0,02046 to 0,06646	No	ns	0.4276
07:20
Saline vs. Ghrelin 1mg/kg	-0.001929	-0,04539 to 0,04153	No	ns	0.994
Saline vs. Ghrelin + fast	0.001929	-0,04153 to 0,04539	No	ns	0.994
Ghrelin 1mg/kg vs. Ghrelin + fast	0.003857	-0,03960 to 0,04732	No	ns	0.9763
07:40
Saline vs. Ghrelin 1mg/kg	-0.001071	-0,04453 to 0,04239	No	ns	0.9981
Saline vs. Ghrelin + fast	0.001071	-0,04239 to 0,04453	No	ns	0.9981
Ghrelin 1mg/kg vs. Ghrelin + fast	0.002143	-0,04132 to 0,04560	No	ns	0.9926
08:00
Saline vs. Ghrelin 1mg/kg	-0.001286	-0,04475 to 0,04218	No	ns	0.9973
Saline vs. Ghrelin + fast	0.001286	-0,04218 to 0,04475	No	ns	0.9973
Ghrelin 1mg/kg vs. Ghrelin + fast	0.002571	-0,04089 to 0,04603	No	ns	0.9894
08:20
Saline vs. Ghrelin 1mg/kg	-0.004714	-0,04818 to 0,03875	No	ns	0.9648
Saline vs. Ghrelin + fast	0.004714	-0,03875 to 0,04818	No	ns	0.9648
Ghrelin 1mg/kg vs. Ghrelin + fast	0.009429	-0,03403 to 0,05289	No	ns	0.8664
08:40
Saline vs. Ghrelin 1mg/kg	-0.005786	-0,04925 to 0,03768	No	ns	0.9474
Saline vs. Ghrelin + fast	0.005786	-0,03768 to 0,04925	No	ns	0.9474
Ghrelin 1mg/kg vs. Ghrelin + fast	0.01157	-0,03189 to 0,05503	No	ns	0.8058
09:00
Saline vs. Ghrelin 1mg/kg	0.02814	-0,01532 to 0,07160	No	ns	0.2812
Saline vs. Ghrelin + fast	0.06057	0,01711 to 0,1040	Yes	**	0.0032
Ghrelin 1mg/kg vs. Ghrelin + fast	0.03243	-0,01103 to 0,07589	No	ns	0.1863
09:20
Saline vs. Ghrelin 1mg/kg	-0.05671	-0,1002 to -0,01325	Yes	**	0.0064
Saline vs. Ghrelin + fast	-0.01	-0,05346 to 0,03346	No	ns	0.8511
Ghrelin 1mg/kg vs. Ghrelin + fast	0.04671	0,003252 to 0,09018	Yes	*	0.0317
09:40
Saline vs. Ghrelin 1mg/kg	-0.1099	-0,1533 to -0,06640	Yes	****	<0,0001
Saline vs. Ghrelin + fast	0.003714	-0,03975 to 0,04718	No	ns	0.978
Ghrelin 1mg/kg vs. Ghrelin + fast	0.1136	0,07011 to 0,1570	Yes	****	<0,0001
10:00
Saline vs. Ghrelin 1mg/kg	-0.1049	-0,1483 to -0,06140	Yes	****	<0,0001
Saline vs. Ghrelin + fast	0.02457	-0,01889 to 0,06803	No	ns	0.3795
Ghrelin 1mg/kg vs. Ghrelin + fast	0.1294	0,08597 to 0,1729	Yes	****	<0,0001
10:20
Saline vs. Ghrelin 1mg/kg	-0.1081	-0,1516 to -0,06468	Yes	****	<0,0001
Saline vs. Ghrelin + fast	0.01643	-0,02703 to 0,05989	No	ns	0.6476
Ghrelin 1mg/kg vs. Ghrelin + fast	0.1246	0,08111 to 0,1680	Yes	****	<0,0001
10:40
Saline vs. Ghrelin 1mg/kg	-0.1187	-0,1622 to -0,07525	Yes	****	<0,0001
Saline vs. Ghrelin + fast	0.02586	-0,01760 to 0,06932	No	ns	0.3422
Ghrelin 1mg/kg vs. Ghrelin + fast	0.1446	0,1011 to 0,1880	Yes	****	<0,0001
11:00
Saline vs. Ghrelin 1mg/kg	-0.1234	-0,1669 to -0,07997	Yes	****	<0,0001
Saline vs. Ghrelin + fast	0.02843	-0,01503 to 0,07189	No	ns	0.274
Ghrelin 1mg/kg vs. Ghrelin + fast	0.1519	0,1084 to 0,1953	Yes	****	<0,0001
11:20
Saline vs. Ghrelin 1mg/kg	-0.1233	-0,1667 to -0,07982	Yes	****	<0,0001
Saline vs. Ghrelin + fast	0.01114	-0,03232 to 0,05460	No	ns	0.8186
Ghrelin 1mg/kg vs. Ghrelin + fast	0.1344	0,09097 to 0,1779	Yes	****	<0,0001
11:40
Saline vs. Ghrelin 1mg/kg	-0.1119	-0,1553 to -0,06840	Yes	****	<0,0001
Saline vs. Ghrelin + fast	0.01186	-0,03160 to 0,05532	No	ns	0.7972
Ghrelin 1mg/kg vs. Ghrelin + fast	0.1237	0,08025 to 0,1672	Yes	****	<0,0001
12:00
Saline vs. Ghrelin 1mg/kg	-0.09471	-0,1382 to -0,05125	Yes	****	<0,0001
Saline vs. Ghrelin + fast	0.029	-0,01446 to 0,07246	No	ns	0.2601
Ghrelin 1mg/kg vs. Ghrelin + fast	0.1237	0,08025 to 0,1672	Yes	****	<0,0001
12:20
Saline vs. Ghrelin 1mg/kg	-0.07857	-0,1220 to -0,03511	Yes	****	<0,0001
Saline vs. Ghrelin + fast	0.04986	0,006395 to 0,09332	Yes	*	0.0198
Ghrelin 1mg/kg vs. Ghrelin + fast	0.1284	0,08497 to 0,1719	Yes	****	<0,0001
12:40
Saline vs. Ghrelin 1mg/kg	-0.07929	-0,1227 to -0,03582	Yes	****	<0,0001
Saline vs. Ghrelin + fast	0.04229	-0,001176 to 0,08575	No	ns	0.0585
Ghrelin 1mg/kg vs. Ghrelin + fast	0.1216	0,07811 to 0,1650	Yes	****	<0,0001
13:00
Saline vs. Ghrelin 1mg/kg	-0.06786	-0,1113 to -0,02440	Yes	***	0.0008
Saline vs. Ghrelin + fast	0.05029	0,006824 to 0,09375	Yes	*	0.0185
Ghrelin 1mg/kg vs. Ghrelin + fast	0.1181	0,07468 to 0,1616	Yes	****	<0,0001
13:20
Saline vs. Ghrelin 1mg/kg	-0.07986	-0,1233 to -0,03640	Yes	****	<0,0001
Saline vs. Ghrelin + fast	0.04029	-0,003176 to 0,08375	No	ns	0.0758
Ghrelin 1mg/kg vs. Ghrelin + fast	0.1201	0,07668 to 0,1636	Yes	****	<0,0001
13:40
Saline vs. Ghrelin 1mg/kg	-0.07957	-0,1230 to -0,03611	Yes	****	<0,0001
Saline vs. Ghrelin + fast	0.05257	0,009110 to 0,09603	Yes	*	0.0129
Ghrelin 1mg/kg vs. Ghrelin + fast	0.1321	0,08868 to 0,1756	Yes	****	<0,0001
14:00
Saline vs. Ghrelin 1mg/kg	-0.03929	-0,08275 to 0,004176	No	ns	0.0858
Saline vs. Ghrelin + fast	0.09043	0,04697 to 0,1339	Yes	****	<0,0001
Ghrelin 1mg/kg vs. Ghrelin + fast	0.1297	0,08625 to 0,1732	Yes	****	<0,0001
14:20
Saline vs. Ghrelin 1mg/kg	-0.05214	-0,09560 to -0,008681	Yes	*	0.0138
Saline vs. Ghrelin + fast	0.07	0,02654 to 0,1135	Yes	***	0.0005
Ghrelin 1mg/kg vs. Ghrelin + fast	0.1221	0,07868 to 0,1656	Yes	****	<0,0001
14:40
Saline vs. Ghrelin 1mg/kg	-0.05014	-0,09360 to -0,006681	Yes	*	0.019
Saline vs. Ghrelin + fast	0.067	0,02354 to 0,1105	Yes	***	0.0009
Ghrelin 1mg/kg vs. Ghrelin + fast	0.1171	0,07368 to 0,1606	Yes	****	<0,0001
15:00
Saline vs. Ghrelin 1mg/kg	-0.07929	-0,1227 to -0,03582	Yes	****	<0,0001
Saline vs. Ghrelin + fast	0.046	0,002538 to 0,08946	Yes	*	0.0351
Ghrelin 1mg/kg vs. Ghrelin + fast	0.1253	0,08182 to 0,1687	Yes	****	<0,0001
15:20
Saline vs. Ghrelin 1mg/kg	-0.05357	-0,09703 to -0,01011	Yes	*	0.011
Saline vs. Ghrelin + fast	0.072	0,02854 to 0,1155	Yes	***	0.0003
Ghrelin 1mg/kg vs. Ghrelin + fast	0.1256	0,08211 to 0,1690	Yes	****	<0,0001
15:40
Saline vs. Ghrelin 1mg/kg	-0.033	-0,07646 to 0,01046	No	ns	0.1756
Saline vs. Ghrelin + fast	0.08914	0,04568 to 0,1326	Yes	****	<0,0001
Ghrelin 1mg/kg vs. Ghrelin + fast	0.1221	0,07868 to 0,1656	Yes	****	<0,0001
16:00
Saline vs. Ghrelin 1mg/kg	-0.01557	-0,05903 to 0,02789	No	ns	0.6767
Saline vs. Ghrelin + fast	0.1014	0,05797 to 0,1449	Yes	****	<0,0001
Ghrelin 1mg/kg vs. Ghrelin + fast	0.117	0,07354 to 0,1605	Yes	****	<0,0001
16:20
Saline vs. Ghrelin 1mg/kg	-0.046	-0,08946 to -0,002538	Yes	*	0.0351
Saline vs. Ghrelin + fast	0.06357	0,02011 to 0,1070	Yes	**	0.0018
Ghrelin 1mg/kg vs. Ghrelin + fast	0.1096	0,06611 to 0,1530	Yes	****	<0,0001
16:40
Saline vs. Ghrelin 1mg/kg	-0.04614	-0,08960 to -0,002681	Yes	*	0.0344
Saline vs. Ghrelin + fast	0.06729	0,02382 to 0,1107	Yes	***	0.0009
Ghrelin 1mg/kg vs. Ghrelin + fast	0.1134	0,06997 to 0,1569	Yes	****	<0,0001
17:00
Saline vs. Ghrelin 1mg/kg	-0.03757	-0,08103 to 0,005890	No	ns	0.1056
Saline vs. Ghrelin + fast	0.08071	0,03725 to 0,1242	Yes	****	<0,0001
Ghrelin 1mg/kg vs. Ghrelin + fast	0.1183	0,07482 to 0,1617	Yes	****	<0,0001
17:20
Saline vs. Ghrelin 1mg/kg	-0.02229	-0,06575 to 0,02118	No	ns	0.4503
Saline vs. Ghrelin + fast	0.1069	0,06340 to 0,1503	Yes	****	<0,0001
Ghrelin 1mg/kg vs. Ghrelin + fast	0.1291	0,08568 to 0,1726	Yes	****	<0,0001
17:40
Saline vs. Ghrelin 1mg/kg	-0.01671	-0,06018 to 0,02675	No	ns	0.6378
Saline vs. Ghrelin + fast	0.1034	0,05997 to 0,1469	Yes	****	<0,0001
Ghrelin 1mg/kg vs. Ghrelin + fast	0.1201	0,07668 to 0,1636	Yes	****	<0,0001
18:00
Saline vs. Ghrelin 1mg/kg	0.0004286	-0,04303 to 0,04389	No	ns	0.9997
Saline vs. Ghrelin + fast	0.06414	0,02068 to 0,1076	Yes	**	0.0017
Ghrelin 1mg/kg vs. Ghrelin + fast	0.06371	0,02025 to 0,1072	Yes	**	0.0018

## Sheet: Extended Fig 4c_RER
Extended data fig 4c	Average RER at the idicate time intervals
		Saline							Ghrelin							Ghrelin + fast
Raw data	0-120 min	0.845429	0.869286	0.831429	0.880429	0.803143	0.786857	0.820286	0.878857	0.946286	0.957714	0.909143	0.879	0.923571	0.935857	0.799143	0.796714	0.872714	0.786	0.837857	0.812143	0.782714
	120-240 min	0.802286	0.922857	0.796571	0.788571	0.77	0.782	0.794714	0.899429	0.925857	0.935	0.929857	0.841	0.917	0.887857	0.756714	0.760143	0.781714	0.771857	0.817	0.787286	0.759429
Sex distribution	Control mice
Males	7
Females	0
Two-way RM ANOVA	Matching: Both factors
Assume sphericity?	Yes
Alpha	0.05
Source of Variation	% of total variation	P value	P value summary	Significant?
Row Factor	4.188	0.0052	**	Yes
Column Factor	67.2	<0,0001	****	Yes
Row Factor x Column Factor	0.5699	0.5181	ns	No
Subject x Row Factor	1.371
Subject x Column Factor	14.73
Subject	7.016
ANOVA table	SS	DF	MS	F (DFn, DFd)	P value
Row Factor	0.006623	1	0.006623	F (1, 6) = 18,33	P=0,0052
Column Factor	0.1063	2	0.05314	F (2, 12) = 27,37	P<0,0001
Row Factor x Column Factor	0.0009014	2	0.0004507	F (2, 12) = 0,6949	P=0,5181
Subject x Row Factor	0.002168	6	0.0003613
Subject x Column Factor	0.0233	12	0.001941
Subject	0.0111	6	0.001849
Residual	0.007783	12	0.0006486
Difference between row means
Mean of 0-120 min	0.855
Mean of 120-240 min	0.8299
Difference between means	0.02512
SE of difference	0.005866
95% CI of difference	0,01076 to 0,03947
Data summary
Number of columns (Column Factor)	3
Number of rows (Row Factor)	2
Number of subjects (Subject)	7
Number of missing values	0
Number of families	2
Number of comparisons per family	3
Alpha	0.05
Tukey's multiple comparisons test	Mean Diff,	95,00% CI of diff,	Below threshold?	Summary	Adjusted P Value
0-120 min
Saline vs. Ghrelin	-0.0848	-0,1211 to -0,04848	Yes	***	0.0001
Saline vs. Ghrelin + fast	0.02137	-0,01495 to 0,05768	No	ns	0.2955
Ghrelin vs. Ghrelin + fast	0.1062	0,06985 to 0,1425	Yes	****	<0,0001
120-240 min
Saline vs. Ghrelin	-0.097	-0,1333 to -0,06068	Yes	****	<0,0001
Saline vs. Ghrelin + fast	0.03184	-0,004480 to 0,06815	No	ns	0.0884
Ghrelin vs. Ghrelin + fast	0.1288	0,09252 to 0,1652	Yes	****	<0,0001
Test details	Mean 1	Mean 2	Mean Diff,	SE of diff,	N1	N2	q	DF
0-120 min
Saline vs. Ghrelin	0.8338	0.9186	-0.0848	0.01361	7	7	8.809	12
Saline vs. Ghrelin + fast	0.8338	0.8125	0.02137	0.01361	7	7	2.22	12
Ghrelin vs. Ghrelin + fast	0.9186	0.8125	0.1062	0.01361	7	7	11.03	12
120-240 min
Saline vs. Ghrelin	0.8081	0.9051	-0.097	0.01361	7	7	10.08	12
Saline vs. Ghrelin + fast	0.8081	0.7763	0.03184	0.01361	7	7	3.307	12
Ghrelin vs. Ghrelin + fast	0.9051	0.7763	0.1288	0.01361	7	7	13.38	12

## Sheet: Extended Fig 4c_substrate
Extended data fig 4c	Carbohydrates and lipids use during the 4h time interval
		Saline							Ghrelin							Ghrelin + fast
Raw data	Carbohydrates	1.41442	2.01175	1.07618	1.28729	0.859188	0.756517	0.902778	1.72062	2.09295	2.36613	2.1062	1.48013	1.68515	1.44861	0.780662	0.752244	1.15192	0.723611	1.26944	0.881944	0.56656
	Lipids	0.738654	0.410363	0.635171	0.585214	0.752927	0.68156	0.54953	0.371111	0.235513	0.199829	0.30688	0.471026	0.239081	0.239081	0.870684	0.792179	0.545962	0.752927	0.635171	0.667286	0.699402
Sex distribution	Control mice
Males	7
Females	0
Two-way RM ANOVA	Matching: Both factors
Assume sphericity?	Yes
Alpha	0.05
Source of Variation	% of total variation	P value	P value summary	Significant?
Row Factor	48.14	0.0002	***	Yes
Column Factor	4.304	0.0048	**	Yes
Row Factor x Column Factor	28.13	0.0001	***	Yes
Subject x Row Factor	4.798
Subject x Column Factor	2.995
Subject	3.47
ANOVA table	SS	DF	MS	F (DFn, DFd)	P value
Row Factor	6.061	1	6.061	F (1, 6) = 60,21	P=0,0002
Column Factor	0.5419	2	0.2709	F (2, 12) = 8,623	P=0,0048
Row Factor x Column Factor	3.542	2	1.771	F (2, 12) = 20,69	P=0,0001
Subject x Row Factor	0.604	6	0.1007
Subject x Column Factor	0.3771	12	0.03142
Subject	0.4369	6	0.07281
Residual	1.027	12	0.08561
Difference between row means
Mean of Carbohydrates	1.302
Mean of Lipids	0.5419
Difference between means	0.7597
SE of difference	0.09791
95% CI of difference	0,5202 to 0,9993
Data summary
Number of columns (Column Factor)	3
Number of rows (Row Factor)	2
Number of subjects (Subject)	7
Number of missing values	0
Number of families	2
Number of comparisons per family	3
Alpha	0.05
Tukey's multiple comparisons test	Mean Diff,	95,00% CI of diff,	Below threshold?	Summary	Adjusted P Value
Carbohydrates
Saline vs. Ghrelin	-0.656	-1,073 to -0,2387	Yes	**	0.0033
Saline vs. Ghrelin + fast	0.3117	-0,1056 to 0,7289	No	ns	0.1563
Ghrelin vs. Ghrelin + fast	0.9676	0,5504 to 1,385	Yes	***	0.0001
Lipids
Saline vs. Ghrelin	0.3273	-0,08997 to 0,7445	No	ns	0.1331
Saline vs. Ghrelin + fast	-0.08717	-0,5044 to 0,3301	No	ns	0.8447
Ghrelin vs. Ghrelin + fast	-0.4144	-0,8317 to 0,002796	No	ns	0.0516
Test details	Mean 1	Mean 2	Mean Diff,	SE of diff,	N1	N2	q	DF
Carbohydrates
Saline vs. Ghrelin	1.187	1.843	-0.656	0.1564	7	7	5.932	12
Saline vs. Ghrelin + fast	1.187	0.8752	0.3117	0.1564	7	7	2.818	12
Ghrelin vs. Ghrelin + fast	1.843	0.8752	0.9676	0.1564	7	7	8.75	12
Lipids
Saline vs. Ghrelin	0.6219	0.2946	0.3273	0.1564	7	7	2.959	12
Saline vs. Ghrelin + fast	0.6219	0.7091	-0.08717	0.1564	7	7	0.7882	12
Ghrelin vs. Ghrelin + fast	0.2946	0.7091	-0.4144	0.1564	7	7	3.748	12

## Sheet: Extended Fig 4d
Extended data fig 4d	Curves for EE, VO2 and VCO2 collected from male control mice.
		EE curves																								VO2 curves
		Saline							Ghrelin 1mg/kg							Ghrelin + fast											Saline							Ghrelin 1mg/kg							Ghrelin + fast
Raw data	06:00	14.6175	14.036	15.218	17.552	19.185	15.657	16.601	14.418	14.024	14.508	17.679	21.404	13.723	18.108	14.817	14.048	15.928	17.425	16.966	17.591	15.094				06:00	3529	2886	3250	3312	3969	4276	3299	2855	2771	2841	3526	4263	2812	3574	2953	2846	3127	3441	3360	3506	3069
	06:20	16.7065	15.2225	15.897	16.4655	20.528	15.517	15.1725	16.236	16.678	14.327	16.469	21.562	13.573	17.261	17.177	13.767	17.467	16.462	19.494	17.461	13.084				06:20	3372	2914	3135	3443	3660	3243	2930	3219	3320	2807	3321	4319	2810	3445	3468	2782	3458	3275	3900	3504	2693
	06:40	13.959	13.6355	16.7755	16.895	18.6285	16.054	14.3095	13.923	13.392	18.143	16.765	18.358	14.553	14.865	13.995	13.879	15.408	17.025	18.899	17.555	13.754				06:40	2726	2802	3228	4000	3827	3440	3400	2769	2675	3570	3405	3741	3030	2985	2844	2843	3068	3412	3832	3584	2843
	07:00	12.5985	13.368	17.0645	16.548	17.916	15.237	15.018	13.272	14.661	18.295	17.123	17.644	14.184	14.951	11.925	12.075	15.834	15.973	18.188	16.29	15.085				07:00	2727	3025	3486	3281	3426	3688	3366	2669	2946	3611	3492	3637	2945	3047	2454	2476	3174	3214	3708	3356	3104
	07:20	12.763	13.2015	15.141	17.006	16.645	16.2585	15.0555	13.694	13.671	15.51	15.886	16.732	16.739	13.25	11.832	12.732	14.772	18.126	16.558	15.778	16.861				07:20	3292	2753	3550	3296	4016	3539	3277	2765	2771	3072	3245	3452	3465	2742	2449	2604	2973	3658	3394	3262	3407
	07:40	16.0055	13.911	16.0765	17.2475	18.541	15.703	13.4205	17.078	14.827	15.525	17.437	17.059	15.021	13.353	14.933	12.995	16.628	17.058	20.023	16.385	13.488				07:40	2927	2598	3154	3232	3607	3520	2798	3438	3013	3084	3564	3510	3123	2783	3085	2683	3312	3481	4098	3397	2723
	08:00	12.902	13.3575	14.832	16.118	16.943	16.2355	13.1055	11.793	13.366	15.279	15.4	16.26	15.646	11.975	14.011	13.349	14.385	16.836	17.626	16.825	14.236				08:00	2621	3080	3585	3403	3787	3198	2883	2360	2732	3036	3169	3361	3258	2496	2850	2772	2886	3447	3610	3463	2933
	08:20	11.721	13.7595	15.5315	17.0995	20.014	14.152	13.4025	12.05	14.547	16.794	16.39	21.546	14.393	12.084	11.392	12.972	14.269	17.809	18.482	13.911	14.721				08:20	2804	2610	3720	3832	3732	3392	2969	2420	2942	3347	3386	4443	2996	2515	2316	2678	2849	3646	3811	2878	3050
	08:40	11.437	17.0445	14.651	16.0865	19.074	14.8915	13.645	11.943	14.039	14.121	15.643	18.878	14.009	13.16	10.931	20.05	15.181	16.53	19.27	15.774	14.13				08:40	2912	2591	3106	3365	3758	3113	2958	2407	2840	2824	3244	3867	2909	2743	2241	4112	3035	3406	3943	3273	2932
	09:00	14.122	14.662	16.183	14.167	17.446	13.569	13.307	15.834	13.902	12.473	18.609	5.958	5.695	8.516	11.796	13.576	16.948	15.83	17.278	15.392	13.572				09:00	2862	2996	3272	2821	3563	2774	2686	3198	2829	2514	3837	1226	1164	1742	2414	2788	3412	3274	3549	3187	2820
	09:20	14.923	18.165	14.845	16.435	16.083	13.091	13.804	10.373	15.134	16.836	14.283	16.05	12.738	13.16	11.291	12.932	17.864	16.048	16.635	20.31	19.175				09:20	3068	3739	3061	3324	3327	2731	2852	2106	3057	3399	2927	3281	2612	2661	2319	2662	3617	3326	3441	4147	3964
	09:40	15.308	15.21	16.838	15.952	14.193	14.231	16.009	10.354	11.407	14.106	11.991	13.721	14.012	10.502	12.804	10.429	11.285	13.366	13.572	12.001	12.452				09:40	3168	3097	3473	3247	2944	2976	3289	2108	2274	2803	2416	2758	2840	2102	2661	2163	2292	2763	2796	2467	2576
	10:00	18.622	15.194	14.597	16.721	20.27	16.649	12.415	9.27	14.098	12.165	23.799	14.765	11.429	14.292	16.748	15.813	14.548	15.777	20.37	13.241	18.594				10:00	3817	3103	3010	3407	4194	3470	2556	1885	2810	2410	4831	2981	2293	2867	3478	3285	2961	3288	4193	2745	3867
	10:20	16.658	14.205	14.249	17.104	16.663	14.998	12.852	9.912	10.425	20.016	14.214	14.952	14.614	10.448	13.559	15.196	11.533	12.943	19.555	12.925	12.871				10:20	3408	2913	2946	3487	3458	3126	2674	2037	2090	4021	2848	3049	2929	2067	2813	3164	2354	2704	3997	2683	2689
	10:40	15.827	15.056	4.327	8.085	11.455	16.738	13.466	13.271	14.271	17.077	13.254	19.61	16.43	10.995	10.682	10.339	11.031	16.513	19.284	17.278	12.366				10:40	3247	3045	880	1632	2347	3445	2767	2722	2851	3408	2639	3978	3270	2210	2225	2157	2265	3448	3946	3593	2588
	11:00	17.557	15.392	14.664	15.576	15.355	16.988	14.755	11.225	11.459	12.76	13.366	16.367	15.331	13.923	17.23	16.99	11.338	12.489	16.521	17.636	14.987				11:00	3612	3103	3024	3219	3202	3530	3071	2271	2281	2544	2676	3355	3046	2790	3612	3543	2346	2603	3385	3650	3128
	11:20	14.629	14.357	14.305	15.205	18.996	14.16	13.22	11.668	13.003	12.149	18.075	16.1	13.937	14.251	15.463	11.293	16.136	12.946	14.044	16.24	15.477				11:20	3028	2922	2979	3163	3962	2964	2768	2366	2626	2453	3652	3315	2790	2841	3241	2365	3336	2704	2899	3380	3231
	11:40	12.677	14.341	14.495	14.807	18.051	14.277	12.513	14.734	12.169	14.189	18.424	16.428	14.885	13.085	13.538	11.418	14.024	16.786	20.064	16.536	12.775				11:40	2634	2923	3024	3081	3773	2990	2622	2978	2461	2868	3702	3386	3003	2675	2843	2391	2908	3505	4143	3446	2679
	12:00	13.372	14.005	15.973	18.499	16.726	21.928	12.845	12.29	12.906	20.28	16.02	18.778	15.243	12.717	13.83	18.569	11.88	17.264	18.253	15.442	13.789				12:00	2779	2813	3314	3851	3493	4542	2683	2483	2616	4074	3202	3835	3095	2612	2888	3877	2481	3595	3755	3220	2892
	12:20	12.78	15.209	14.068	18.351	16.549	15.895	18.785	11.641	16.057	15.402	15.729	17.22	17.379	11.601	13.446	14.45	12.971	13.977	18.273	16.527	13.315				12:20	2657	3051	2930	3805	3454	3285	3834	2360	3223	3081	3166	3543	3501	2391	2813	3014	2718	2918	3764	3442	2792
	12:40	12.642	14.9	16.8	15.908	16.486	14.577	13.844	11.562	13.436	14.582	17.109	16.45	17.771	15.222	13.737	12.541	12.986	13.617	14.201	17.148	12.935				12:40	2634	2970	3480	3317	3433	3040	2846	2352	2696	2940	3460	3386	3608	3089	2870	2629	2716	2845	2949	3540	2700
	13:00	16.236	14.651	14.848	15.678	15.899	13.719	13.839	16.004	13.649	16.68	15.732	20.205	15.246	13.278	13.646	13.241	13.048	15.077	14.497	17.239	12.994				13:00	3333	2948	3054	3254	3316	2849	2861	3246	2764	3354	3178	4127	3119	2700	2850	2775	2716	3136	3011	3588	2714
	13:20	15.065	13.969	13.575	15.945	15.923	17.089	13.51	11.576	18.606	14.568	15.173	18.606	17.614	13.123	14.239	12.554	11.926	14.582	13.962	17.136	15.451				13:20	3073	2829	2814	3308	3319	3539	2809	2331	3762	2923	3075	3780	3587	2692	2957	2627	2483	3034	2900	3578	3218
	13:40	14.79	16.317	14.148	17.56	19.27	15.163	12.874	12.117	13.853	15.556	17.827	17.163	16.811	13.772	16.585	12.95	12.285	19.749	12.692	16.048	13.375				13:40	3014	3296	2935	3637	3964	3125	2678	2439	2786	3137	3574	3501	3425	2785	3462	2704	2565	4088	2631	3351	2784
	14:00	12.229	13.18	16.017	19.047	18.363	15.524	16.375	12.342	12.7	15.087	15.733	16.675	15.246	14.577	14.383	13.175	12.353	17.909	14.275	15.749	13.267				14:00	2509	2678	3285	3860	3741	3221	3340	2504	2570	3010	3178	3407	3147	2932	3022	2752	2577	3717	2970	3287	2773
	14:20	13.987	13.719	13.702	17.574	17.563	16.986	13.28	11.899	13.825	14.076	16.66	16.101	15.652	12.934	13.873	16.115	12.541	13.842	13.02	15.511	13.747				14:20	2866	2824	2822	3547	3617	3519	2715	2413	2804	2807	3378	3274	3236	2604	2904	3347	2606	2892	2710	3240	2866
	14:40	15.966	17.358	13.87	17.371	17.795	16.695	13.688	13.29	11.967	15.915	17.612	24.58	13.858	14.299	13.204	13.995	14.109	14.397	16.87	17.291	13.013				14:40	3261	3563	2851	3524	3669	3416	2812	2687	2445	3179	3535	5003	2846	2892	2766	2914	2919	3002	3485	3597	2713
	15:00	13.858	12.302	14.571	16.269	16.753	15.104	13.09	14.591	12.792	15.786	16.914	20.02	15.889	15.811	13.462	12.668	15.986	13.486	16.889	14.252	15.305				15:00	2861	2526	3012	3316	3454	3115	2700	2977	2600	3139	3407	4039	3236	3200	2815	2652	3303	2818	3499	2975	3155
	15:20	14.608	12.726	18.264	17.938	19.092	15.184	12.658	15.29	12.799	15.712	16.267	17.29	14.48	12.756	13.444	11.94	12.252	16.893	13.721	15.446	13.811				15:20	3016	2621	3762	3645	3875	3142	2622	3072	2644	3169	3291	3514	2980	2562	2807	2504	2559	3519	2870	3236	2875
	15:40	13.082	14.493	16.741	16.428	18.245	19.516	15.881	12.072	14.167	14.453	17.033	15.704	13.467	13.056	13.205	12.313	13.266	15.686	13.44	13.912	13.513				15:40	2712	2966	3412	3339	3701	4026	3266	2432	2896	2919	3462	3217	2749	2652	2760	2574	2763	3280	2818	2914	2820
	16:00	14.185	13.605	14.957	16.059	17.185	16.908	15.486	11.801	13.95	16.341	15.014	16.248	14.018	16.352	13.001	12.125	11.91	12.899	13.718	17.348	18.697				16:00	2933	2768	3076	3310	3489	3445	3111	2390	2861	3296	3062	3318	2860	3321	2712	2545	2488	2705	2873	3620	3887
	16:20	12.35	13.775	13.702	24.306	17.368	15.961	14.346	11.241	13.62	17.75	17.48	18.866	13.232	13.457	13.305	11.859	14.709	13.825	13.669	14.589	13.014				16:20	2576	2821	2833	5013	3533	3269	2927	2285	2796	3565	3572	3825	2718	2718	2775	2487	3041	2892	2845	3049	2710
	16:40	11.805	13.572	14.226	16.18	23.955	14.711	14.166	13.341	18.615	15.4	15.458	19.251	17.947	13.344	12.951	13.757	12.76	13.483	19.409	15.657	13.963				16:40	2464	2777	2948	3304	4853	3030	2907	2705	3816	3127	3188	3879	3638	2700	2703	2868	2657	2823	4032	3268	2924
	17:00	12.815	16.037	14.202	15.923	20.191	16.747	14.829	13.795	13.219	15.188	24.298	16.994	16.981	13.178	13.365	12.594	12.649	14.861	18.637	13.586	13.559				17:00	2670	3269	2949	3272	4038	3462	3003	2808	2688	3055	5017	3404	3458	2685	2783	2631	2640	3087	3892	2845	2836
	17:20	12.971	13.365	14.441	18.321	18.604	15.463	14.454	12.804	13.953	15.846	17.371	17.019	15.438	18.417	15.341	11.535	12.979	13.202	16.528	13.277	16.354				17:20	2696	2685	3002	3734	3739	3139	2923	2637	2803	3185	3539	3412	3177	3712	3186	2412	2708	2764	3453	2783	3406
	17:40	12.5	14.688	16.049	19.488	23.378	15.909	16.519	12.642	13.161	16.047	16.088	20.646	16.539	16.369	15.038	15.706	17.464	24.281	22.166	20.57	17.922				17:40	2607	2930	3334	3956	4691	3216	3340	2606	2686	3238	3268	4102	3377	3277	3148	3262	3632	5062	4626	4279	3711
	18:00	15.104	14.505	14.41	16.86	22.002	16.21	15.193	14.056	14.105	14.951	22.934	21.372	14.876	14.121	14.719	17.406	16.899	17.525	17.343	17.377	15.515				18:00	3135	2878	2965	3399	4378	3258	3041	2908	2833	3008	4606	4234	2989	2890	3079	3553	3452	3565	3523	3592	3147
	18:20	16.884	15.991	17.314	19.549	24.597	17.728	14.403	14.388	18.573	16.476	24.637	25.244	18.013	17.982	22.701	16.059	17.488	22.608	21.32	20.617	18.041				18:20	3535	3168	3514	3897	4903	3564	2881	2979	3699	3267	4902	5008	3626	3609	4730	3213	3545	4503	4267	4218	3609
	18:40	18.092	17.317	18.063	21.643	24.092	17.926	19.959	16.508	19.793	20.129	18.419	24.833	17.41	15.43	17.523	20.585	16.828	22.903	22.514	17.461	16.89				18:40	3684	3423	3626	4289	4782	3592	3961	3329	3921	3984	3642	4895	3465	3080	3558	4096	3354	4535	4478	3509	3347
	19:00	15.099	17.598	18.338	24.43	22.349	21.203	15.383	14.764	16.919	17.493	20.625	22.257	18.338	15.944	14.842	14.804	16.05	22.988	20.735	17.51	16.78				19:00	3043	3478	3645	4821	4413	4220	3040	2951	3352	3454	4058	4386	3637	3163	2969	2929	3166	4537	4101	3482	3328
	19:20	13.787	17.167	17.172	24.063	17.731	18.387	19.045	14.079	17.104	17.305	23.251	19.244	17.386	16.641	15.61	16.85	16.943	19.305	21.746	18.137	18.96				19:20	2770	3387	3397	4736	3499	3650	3751	2800	3376	3411	4564	3794	3452	3291	3099	3330	3343	3814	4278	3583	3763
	19:40	14.289	18.269	17.173	17.09	23.523	18.852	17.264	14.663	15.616	18.025	19.076	19.173	18.905	17.456	17.902	17.247	17.162	20.584	18.999	18.609	14.943				19:40	2858	3612	3389	3364	4630	3762	3406	2916	3072	3545	3744	3763	3737	3447	3553	3411	3378	4040	3743	3665	2953
	20:00	15.102	15.318	19.053	24.829	24.343	19.447	14.599	14.056	15.103	17.313	20.878	22.834	16.471	17.769	19.441	21.308	16.403	17.969	20.356	17.209	18.454				20:00	3009	3030	3753	4872	4791	3885	2891	2784	2973	3399	4091	4480	3244	3504	3855	4207	3222	3523	3999	3387	3640
	20:20	14.096	20.419	19.31	18.873	21.471	19.879	16.932	15.155	18.81	17.53	24.109	21.455	16.715	18.953	15.311	18.15	19.227	19.732	24.154	21.211	17.545				20:20	2802	4018	3803	3710	4224	3934	3335	2997	3683	3436	4713	4210	3288	3738	3040	3579	3778	3864	4747	4181	3459
	20:40	14.904	16.458	17.396	18.114	23.2	16.807	15.475	13.66	16.29	22.399	18.659	22.323	18.584	16.899	18.614	16.86	17.75	19.556	19.171	19.186	15.48				20:40	2952	3236	3429	3554	4559	3333	3062	2695	3206	4390	3653	4390	3659	3332	3676	3321	3477	3835	3753	3772	3044
	21:00	14.857	14.028	18.642	18.98	27.093	20.622	17.211	16.091	15.242	18.541	21.596	21.402	18.519	16.997	16.291	15.042	19.263	17.125	15.948	19.396	17.003				21:00	2944	2763	3674	3727	5318	4081	3390	3178	3006	3621	4226	4208	3632	3336	3226	2956	3780	3346	3110	3831	3353
	21:20	14.837	17.741	16.944	22.256	20.133	16.704	17.014	14.031	17.938	17.809	19.394	17.778	18.436	15.374	17.327	17.109	17.208	23.585	24.07	20.255	14.905				21:20	2941	3493	3329	4368	3958	3293	3349	2769	3525	3482	3798	3483	3630	3020	3422	3365	3357	4611	4710	3992	2941
	21:40	14.356	14.525	16.684	24.467	22.791	16.992	16.986	14.01	15.607	21.764	17.337	24.044	24.71	14.587	18.484	15.278	16.884	20.321	22.563	17.756	17.748				21:40	2848	2864	3278	4792	4468	3346	3340	2757	3070	4277	3388	4691	4878	2872	3650	2996	3294	3982	4416	3505	3498
	22:00	13.652	14.126	15.472	20.69	25.559	20.086	16.522	15.864	13.544	20.363	20.301	23.315	17.043	13.652	17.326	18.483	16.881	17.152	23.146	20.911	17.198				22:00	2698	2772	3033	4063	5022	3951	3254	3133	2661	3983	3973	4564	3357	2709	3416	3625	3295	3350	4538	4119	3386
	22:20	13.765	17.442	15.792	18.779	23.967	16.138	13.72	15.543	20.358	19.053	20.316	25.986	17.565	17.307	17.402	19.059	21.945	23.408	22.409	18.977	16.529				22:20	2722	3413	3084	3688	4696	3175	2706	3065	3995	3727	3984	5109	3459	3432	3433	3751	4279	4564	4389	3736	3252
	22:40	14.015	16.606	22.471	20.099	21.036	21.582	13.948	16.155	17.276	17.929	17.375	23.905	17.807	18.245	17.377	16.954	19.323	18.834	24.459	16.041	21.676				22:40	2769	3262	4393	3929	4134	4256	2778	3180	3397	3499	3395	4687	3489	3607	3421	3337	3765	3673	4792	3156	4270
	23:00	14.566	17.433	19.318	17.704	18.744	19.333	17.238	15.126	16.638	22.037	18.798	25.326	16.565	18.089	15.7	15.373	18.461	17.634	19.954	16.205	19.959				23:00	2883	3436	3779	3463	3682	3809	3430	2986	3272	4303	3669	4978	3267	3564	3098	3016	3603	3438	3905	3186	3928
	23:20	14.512	14.976	21.877	17.868	18.674	17.63	19.1	19.522	15.763	19.321	16.138	19.67	18.483	18.749	15.809	19.193	16.574	20.203	17.547	22.405	18.325				23:20	2878	2954	4292	3495	3668	3472	3764	3859	3115	3784	3144	3859	3640	3694	3113	3770	3235	3938	3431	4412	3618
	23:40	12.972	14.522	18.087	21.242	24.376	16.6	16.739	16.324	14.918	21.52	19.045	21.479	16.883	16.6	16.282	18.792	17.523	26.421	22.735	18.395	16.14				23:40	2562	2858	3550	4154	4786	3270	3300	3217	2940	4200	3726	4211	3325	3272	3203	3691	3416	5166	4446	3620	3214
	00:00	11.098	14.848	16.932	20.617	23.977	17.127	16.613	13.182	17.396	18.947	17.728	23.451	18.64	14.793	19.127	15.124	17.342	17.499	21.325	18.039	19.52				00:00	2197	2917	3304	4045	4713	3380	3274	2594	3431	3710	3465	4596	3665	2931	3767	2976	3383	3414	4179	3545	3908
	00:20	12.663	16.828	18.748	19.576	23.597	18.502	14.424	17.124	17.577	17.79	17.507	22.167	15.677	14.472	17.878	21.209	16.768	16.395	22.668	16.737	19.055				00:20	2506	3304	3671	3840	4638	3642	2869	3376	3453	3492	3410	4347	3069	2901	3529	4162	3262	3196	4437	3285	3781
	00:40	15.668	14.341	16.561	26.051	22.443	18.38	18.21	15.799	16.135	19.629	19.959	21.127	16.766	14.927	19.908	15.764	15.12	24.935	20.658	18.272	20.562				00:40	3097	2816	3238	5100	4419	3640	3621	3125	3177	3841	3882	4150	3298	2991	3932	3089	2944	4851	4049	3619	4078
	01:00	13.287	16.266	17.678	18.254	26.129	16.15	14.155	13.721	15.759	16.426	21.065	20.025	20.918	21.514	17.943	17.337	16.773	20.454	21.367	18.228	22.725				01:00	2628	3193	3456	3568	5126	3211	2794	2707	3111	3217	4116	3930	4109	4259	3534	3396	3264	3993	4184	3616	4491
	01:20	15.553	13.003	15.574	18.946	23.401	18.496	15.25	14.741	19.385	17.937	22.006	18.193	19.49	18.668	15.986	23.93	16.427	19.287	20.505	17.188	20.127				01:20	3076	2553	3042	3700	4608	3707	3045	2920	3830	3506	4306	3570	3823	3680	3155	4679	3213	3771	4023	3416	3986
	01:40	13.292	20.171	15.661	17.684	21.038	16.527	17.314	14.344	15.654	16.645	19.392	18.352	19.066	16.08	16.351	18.755	15.013	16.599	23.384	16.679	17.778				01:40	2632	3952	3051	3456	4134	3338	3415	2843	3084	3253	3797	3609	3768	3187	3234	3682	2931	3256	4584	3330	3520
	02:00	11.866	13.979	15.525	23.64	18.046	19.974	17.567	13.047	14.806	15.175	18.287	22.686	18.135	17.122	18.855	16.096	17.536	18.154	23.799	21.749	19.238				02:00	2344	2743	3026	4623	3571	4002	3458	2580	2922	2956	3586	4458	3586	3416	3711	3165	3415	3547	4661	4301	3814
	02:20	13.105	18.988	15.635	17.843	18.438	17.561	16.846	12.737	14.103	18.558	19.701	18.727	18.118	15.153	16.046	15.882	18.353	24.639	22.404	20.33	18.067				02:20	2587	3721	3042	3490	3675	3493	3316	2521	2775	3625	3850	3675	3614	3010	3162	3118	3584	4800	4395	4009	3596
	02:40	13.202	14.685	18.288	20.964	18.438	16.357	14.709	13.649	17.976	16.034	16.832	19.034	17.251	14.742	14.412	14.573	17.071	16.644	18.517	17.782	17.073				02:40	2606	2880	3575	4100	3693	3258	2900	2702	3547	3132	3288	3736	3431	2964	2841	2852	3332	3259	3634	3502	3440
	03:00	12.797	14.881	18.248	20.56	24.129	17.605	17.37	13.391	14.457	20.01	17.083	22.879	21.432	14.711	17.161	18.596	17.326	23.923	18.512	18.39	16.641				03:00	2518	2916	3571	4019	4782	3506	3454	2651	2857	3911	3343	4500	4307	2991	3374	3637	3378	4671	3643	3618	3365
	03:20	14.285	16.556	16.287	16.626	24.604	18.359	20.193	11.655	14.285	16.032	21.422	22.517	19.222	17.749	15.769	14.714	16.908	20.056	17.628	17.313	20.768				03:20	2822	3238	3189	3269	4860	3665	3979	2316	2809	3137	4199	4419	3817	3540	3109	2885	3296	3927	3479	3437	4169
	03:40	12.325	15.782	14.508	20.035	19.452	17.725	17.179	14.621	15.721	17.799	16.808	21.87	17.889	17.619	16.479	17.188	20.683	17.9	17.154	17.868	18.891				03:40	2430	3099	2840	3946	3842	3517	3394	2902	3095	3480	3291	4290	3540	3478	3250	3366	4018	3498	3380	3576	3756
	04:00	16.066	14.567	15.936	18.184	21.672	17.42	15.055	12.109	14.222	20.148	16.591	20.008	17.627	15.252	13.928	17.403	18.244	17.369	20.754	18.579	16.977				04:00	3167	2870	3114	3575	4288	3487	2987	2413	2807	3939	3237	3936	3533	3022	2749	3408	3563	3399	4084	3691	3392
	04:20	17.126	20.145	20.223	20.078	23.8	16.517	14.279	12.775	17.593	17.583	19.702	18.502	16.085	15.517	13.837	18.136	16.578	16.351	24.258	18.478	15.249				04:20	3385	3963	3954	3943	4710	3344	2868	2530	3464	3442	3855	3647	3219	3099	2742	3561	3227	3191	4758	3652	3081
	04:40	14.896	13.741	15.387	18.243	20.519	17.587	12.789	13.306	13.561	15.893	18.604	17.087	14.824	18.255	16.035	15.633	21.662	20.166	26.798	15.796	18.578				04:40	2947	2695	3004	3594	4058	3554	2568	2645	2671	3103	3643	3395	2958	3694	3164	3076	4215	3934	5256	3136	3772
	05:00	14.264	14.609	18.791	15.434	19.649	14.726	12.826	14.379	16.212	23.175	17.091	20.335	15.128	17.536	13.576	15.091	19.647	19.593	22.999	16.802	15.459				05:00	2820	2856	3682	3061	3892	2978	2592	2845	3192	4543	3362	4033	3012	3509	2696	2957	3846	3840	4517	3381	3116
	05:20	14.478	15.321	17.869	26.274	16.571	16.724	17.985	15.513	17.711	15.57	15.698	22.112	19.085	16.661	13.578	14.815	16.493	17.632	22.2	17.521	15.8				05:20	2855	3011	3486	5234	3305	3402	3569	3071	3517	3053	3087	4361	3810	3313	2697	2900	3240	3457	4362	3511	3219
	05:40	16.333	13.739	14.111	18.776	24.971	18.993	16.857	14.071	14.205	17.915	17.742	19.678	17.589	17.613	19.098	16.966	15.612	18.172	20.406	16.366	17.655				05:40	3217	2712	2756	3731	5017	3861	3329	2791	2844	3513	3490	3876	3499	3516	3786	3323	3063	3572	4011	3314	3597
	06:00	14.418	14.024	14.508	17.679	21.404	13.723	18.108	14.817	14.048	15.928	17.425	16.966	17.591	15.094	15.759	13.801	17.438	16.693	17.24	17.491	20.918				06:00	2855	2771	2841	3526	4263	2812	3574	2953	2846	3127	3441	3360	3506	3069	3130	2716	3429	3266	3403	3560	4223
Sex distribution	Control mice
Males	7
Females	0
	EE curves							VCO2 curves							VO2 curves
Two-way RM ANOVA	Matching: Both factors							Matching: Both factors							Matching: Both factors
Assume sphericity?	Yes							Yes							Yes
Alpha	0.05							0.05							0.05
Source of Variation	% of total variation	P value	P value summary	Significant?				% of total variation	P value	P value summary	Significant?				% of total variation	P value	P value summary	Significant?
Row Factor	27.45	<0,0001	****	Yes				53.25	<0,0001	****	Yes				20.46	<0,0001	****	Yes
Column Factor	0.1542	0.609	ns	No				0.1275	0.4394	ns	No				0.4588	0.2851	ns	No
Row Factor x Column Factor	5.101	0.0051	**	Yes				4.255	<0,0001	****	Yes				5.719	0.0073	**	Yes
Subject x Row Factor	14.34							13.12							15.02
Subject x Column Factor	1.79							1.116							1.972
Subject	28.77							17.15							30.87
ANOVA table	SS	DF	MS	F (DFn, DFd)	P value			SS	DF	MS	F (DFn, DFd)	P value			SS	DF	MS	F (DFn, DFd)	P value
Row Factor	3850	72	53.48	F (72, 432) = 11,49	P<0,0001			305132966	72	4237958	F (72, 432) = 24,36	P<0,0001			103435641	72	1436606	F (72, 432) = 8,171	P<0,0001
Column Factor	21.63	2	10.82	F (2, 12) = 0,5170	P=0,6090			730583	1	730583	F (1, 6) = 0,6853	P=0,4394			2319421	2	1159710	F (2, 12) = 1,396	P=0,2851
Row Factor x Column Factor	715.5	144	4.969	F (144, 864) = 1,366	P=0,0051			24381137	72	338627	F (72, 432) = 2,326	P<0,0001			28910856	144	200770	F (144, 864) = 1,346	P=0,0073
Subject x Row Factor	2011	432	4.655					75165123	432	173993					75955160	432	175822
Subject x Column Factor	251.1	12	20.92					6396215	6	1066036					9969939	12	830828
Subject	4036	6	672.6					98292155	6	16382026					156063672	6	26010612
Residual	3142	864	3.637					62896575	432	145594					128896597	864	149186
Data summary
Number of columns (Column Factor)	3							3155							3
Number of rows (Row Factor)	73							3102							73
Number of subjects (Subject)	7							53.47							7
Number of missing values	0							64.59							0
[truncated: 22 more columns]

## Sheet: Extended Fig 4e_curves
Extended Data fig 4e	Activity curves and average during time intervals in control male mice
		Saline							Ghrelin 1mg/kg							Ghrelin + fast
Raw data	06:00	3133	1428	2044	391.5	3054	1574.5	3084	3116	996	1881	340	5062	700	4232	3150	1860	2207	443	1046	2449	1936
	06:20	2679	707	2270	706.5	2935.5	1911.5	4350	2519	691	646	632	3371	1475	4284	2839	723	3894	781	2500	2348	4416
	06:40	622	266.5	3347.5	311.5	236	665	2977.5	398	121	1843	168	105	942	4944	846	412	4852	455	367	388	1011
	07:00	682	912	1370	157.5	282.5	884.5	2917	896	827	855	305	172	911	3411	468	997	1885	10	393	858	2423
	07:20	755.5	609.5	5380	1180.5	312.5	1126.5	2180.5	1424	351	6002	959	563	1663	1239	87	868	4758	1402	62	590	3122
	07:40	2674.5	688	2857	811	1417.5	274	1594	2118	763	2601	947	996	376	1447	3231	613	3113	675	1839	172	1741
	08:00	592	497.5	2901	561	951.5	983	2410.5	438	573	3117	208	637	660	1832	746	422	2685	914	1266	1306	2989
	08:20	130	601.5	751	459.5	1056	1332	1139.5	152	1089	602	80	1597	1644	1063	108	114	900	839	515	1020	1216
	08:40	897	876	1702	751	1417	1066	1484	1047	321	1303	1130	976	1562	1561	747	1431	2101	372	1858	570	1407
	09:00	2321	2423	2409	1954	2744	2417	2793	3415	2157	3011	1641	1691	1737	2595	152	95	1931	679	710	1124	1486
	09:20	1382	1072	288	1280	1011	2764	2213	1227	1333	2854	1631	1430	1114	2014	2108	1615	2493	1221	639	940	1616
	09:40	145	852	371	1228	4055	846	445	953	707	411	49	264	1100	201	6578	3220	4432	4900	7261	5179	5335
	10:00	554	1745	248	570	1021	140	1205	650	613	263	1896	622	739	1327	1496	1655	1592	1957	4586	1610	3839
	10:20	796	948	1691	1110	1044	431	2231	1193	741	4428	205	1006	1512	575	1395	873	854	169	5146	332	1371
	10:40	1529	993	153	1257	3638	2338	1202	734	867	3291	89	2019	1364	361	188	1057	458	2201	3410	2449	571
	11:00	476	1074	2089	1455	1242	850	1114	529	24	213	290	715	506	1784	2343	1291	815	880	1106	2625	3028
	11:20	592	170	427	389	1709	234	962	727	146	340	2546	226	614	2196	2957	5	1245	464	400	391	3289
	11:40	492	947	350	187	1206	272	1132	978	198	1437	2684	1339	613	1103	886	206	169	1676	3868	215	2790
	12:00	468	685	503	2270	197	2652	849	438	2506	2448	230	1701	429	1130	415	2188	73	1905	3216	697	1149
	12:20	3580	1208	331	505	285	1618	2560	588	2368	4604	116	562	1928	1474	1257	940	282	440	1947	584	350
	12:40	3124	414	3230	178	202	1551	1139	1435	269	5977	267	513	544	1744	428	220	269	488	1353	1476	348
	13:00	549	503	349	71	455	209	1662	1247	690	4664	307	2517	329	945	276	186	1256	421	93	2509	1600
	13:20	1105	1299	90	461	386	1891	1487	183	3109	2323	1559	993	2241	1711	2743	493	293	288	251	1167	2445
	13:40	874	1172	2750	1692	2809	996	1015	1178	11622	742	1155	160	1520	1161	944	70	246	2425	136	233	593
	14:00	2841	193	929	1737	668	680	2477	617	5317	1447	654	485	200	1252	763	935	67	1187	69	415	272
	14:20	3473	235	1097	199	349	1035	392	937	1475	6504	592	545	741	999	467	2329	165	71	384	267	1733
	14:40	959	1613	4126	239	104	1779	2547	1098	1380	5258	734	1811	1210	873	1218	656	854	753	2439	2214	413
	15:00	460	639	168	120	1232	392	544	1077	781	4498	122	2152	1280	820	815	362	899	717	2244	608	2723
	15:20	849	487	3105	1878	2506	572	625	830	580	5817	158	135	668	1477	50	541	12	1997	94	337	366
	15:40	1425	875	933	432	272	1243	1061	30	1004	5301	585	899	105	614	1669	169	202	1009	352	1551	807
	16:00	1581	711	241	225	168	2350	2004	24	87	6992	67	862	1136	862	1486	848	221	802	384	2252	1910
	16:20	1417	626	182	1666	404	1002	1606	263	902	6715	1552	2942	596	2600	663	1682	571	506	728	728	1113
	16:40	1895	800	309	216	1927	1122	1019	1770	433	3431	425	1147	2791	1079	407	469	71	180	3586	206	639
	17:00	1502	1882	2501	600	1754	1161	1888	627	1022	3612	1286	222	1950	738	1158	322	184	1089	5174	300	1113
	17:20	1218	195	453	1195	436	333	975	741	820	4577	413	1648	586	2204	750	1264	403	391	1659	548	3353
	17:40	846	927	2856	1515	2835	1439	1681	667	1317	6659	595	2558	828	3223	1416	1966	2212	1994	2270	2477	2427
	18:00	1468	2023	2653	617	2411	1455	2401	1410	1113	5887	1102	1078	829	681	1317	1282	1659	520	1554	1101	835
Sex distribution	Control mice
Males	7
Females	0
Two-way RM ANOVA	Matching: Both factors
Assume sphericity?	Yes
Alpha	0.05
Source of Variation	% of total variation	P value	P value summary	Significant?
Row Factor	7.78	0.0065	**	Yes
Column Factor	0.5034	0.674	ns	No
Row Factor x Column Factor	14	<0,0001	****	Yes
Subject x Row Factor	26.19
Subject x Column Factor	7.406
Subject	9.328
ANOVA table	SS	DF	MS	F (DFn, DFd)	P value
Row Factor	98780508	36	2743903	F (36, 216) = 1,782	P=0,0065
Column Factor	6391893	2	3195946	F (2, 12) = 0,4078	P=0,6740
Row Factor x Column Factor	177702673	72	2468093	F (72, 432) = 2,413	P<0,0001
Subject x Row Factor	332541996	216	1539546
Subject x Column Factor	94035905	12	7836325
Subject	118436861	6	19739477
Residual	441783090	432	1022646
Data summary
Number of columns (Column Factor)	3
Number of rows (Row Factor)	37
Number of subjects (Subject)	7
Number of missing values	0
Number of families	37
Number of comparisons per family	3
Alpha	0.05
Tukey's multiple comparisons test	Mean Diff,	95,00% CI of diff,	Below threshold?	Summary	Adjusted P Value
06:00
Saline vs. Ghrelin 1mg/kg	-231.1	-1502 to 1040	No	ns	0.9042
Saline vs. Ghrelin + fast	231.1	-1040 to 1502	No	ns	0.9042
Ghrelin 1mg/kg vs. Ghrelin + fast	462.3	-809,0 to 1734	No	ns	0.6688
06:20
Saline vs. Ghrelin 1mg/kg	277.4	-993,9 to 1549	No	ns	0.865
Saline vs. Ghrelin + fast	-277.4	-1549 to 993,9	No	ns	0.865
Ghrelin 1mg/kg vs. Ghrelin + fast	-554.7	-1826 to 716,5	No	ns	0.5607
06:40
Saline vs. Ghrelin 1mg/kg	-13.57	-1285 to 1258	No	ns	0.9997
Saline vs. Ghrelin + fast	13.57	-1258 to 1285	No	ns	0.9997
Ghrelin 1mg/kg vs. Ghrelin + fast	27.14	-1244 to 1298	No	ns	0.9986
07:00
Saline vs. Ghrelin 1mg/kg	-24.5	-1296 to 1247	No	ns	0.9989
Saline vs. Ghrelin + fast	24.5	-1247 to 1296	No	ns	0.9989
Ghrelin 1mg/kg vs. Ghrelin + fast	49	-1222 to 1320	No	ns	0.9955
07:20
Saline vs. Ghrelin 1mg/kg	-93.71	-1365 to 1178	No	ns	0.9836
Saline vs. Ghrelin + fast	93.71	-1178 to 1365	No	ns	0.9836
Ghrelin 1mg/kg vs. Ghrelin + fast	187.4	-1084 to 1459	No	ns	0.9359
07:40
Saline vs. Ghrelin 1mg/kg	152.6	-1119 to 1424	No	ns	0.957
Saline vs. Ghrelin + fast	-152.6	-1424 to 1119	No	ns	0.957
Ghrelin 1mg/kg vs. Ghrelin + fast	-305.1	-1576 to 966,1	No	ns	0.839
08:00
Saline vs. Ghrelin 1mg/kg	204.5	-1067 to 1476	No	ns	0.9242
Saline vs. Ghrelin + fast	-204.5	-1476 to 1067	No	ns	0.9242
Ghrelin 1mg/kg vs. Ghrelin + fast	-409	-1680 to 862,3	No	ns	0.7298
08:20
Saline vs. Ghrelin 1mg/kg	-108.2	-1379 to 1163	No	ns	0.9781
Saline vs. Ghrelin + fast	108.2	-1163 to 1379	No	ns	0.9781
Ghrelin 1mg/kg vs. Ghrelin + fast	216.4	-1055 to 1488	No	ns	0.9155
08:40
Saline vs. Ghrelin 1mg/kg	41.86	-1229 to 1313	No	ns	0.9967
Saline vs. Ghrelin + fast	-41.86	-1313 to 1229	No	ns	0.9967
Ghrelin 1mg/kg vs. Ghrelin + fast	-83.71	-1355 to 1188	No	ns	0.9869
09:00
Saline vs. Ghrelin 1mg/kg	116.3	-1155 to 1388	No	ns	0.9748
Saline vs. Ghrelin + fast	1555	283,6 to 2826	Yes	*	0.0117
Ghrelin 1mg/kg vs. Ghrelin + fast	1439	167,3 to 2710	Yes	*	0.022
09:20
Saline vs. Ghrelin 1mg/kg	-227.6	-1499 to 1044	No	ns	0.907
Saline vs. Ghrelin + fast	-88.86	-1360 to 1182	No	ns	0.9852
Ghrelin 1mg/kg vs. Ghrelin + fast	138.7	-1133 to 1410	No	ns	0.9644
09:40
Saline vs. Ghrelin 1mg/kg	608.1	-663,1 to 1879	No	ns	0.4991
Saline vs. Ghrelin + fast	-4138	-5409 to -2866	Yes	****	<0,0001
Ghrelin 1mg/kg vs. Ghrelin + fast	-4746	-6017 to -3474	Yes	****	<0,0001
10:00
Saline vs. Ghrelin 1mg/kg	-89.57	-1361 to 1182	No	ns	0.985
Saline vs. Ghrelin + fast	-1607	-2879 to -336,2	Yes	**	0.0087
Ghrelin 1mg/kg vs. Ghrelin + fast	-1518	-2789 to -246,6	Yes	*	0.0144
10:20
Saline vs. Ghrelin 1mg/kg	-201.3	-1473 to 1070	No	ns	0.9264
Saline vs. Ghrelin + fast	-269.9	-1541 to 1001	No	ns	0.8717
Ghrelin 1mg/kg vs. Ghrelin + fast	-68.57	-1340 to 1203	No	ns	0.9912
10:40
Saline vs. Ghrelin 1mg/kg	340.7	-930,5 to 1612	No	ns	0.8035
Saline vs. Ghrelin + fast	110.9	-1160 to 1382	No	ns	0.9771
Ghrelin 1mg/kg vs. Ghrelin + fast	-229.9	-1501 to 1041	No	ns	0.9052
11:00
Saline vs. Ghrelin 1mg/kg	605.6	-665,7 to 1877	No	ns	0.502
Saline vs. Ghrelin + fast	-541.1	-1812 to 730,1	No	ns	0.5765
Ghrelin 1mg/kg vs. Ghrelin + fast	-1147	-2418 to 124,5	No	ns	0.0867
11:20
Saline vs. Ghrelin 1mg/kg	-330.3	-1602 to 941,0	No	ns	0.8142
Saline vs. Ghrelin + fast	-609.7	-1881 to 661,5	No	ns	0.4973
Ghrelin 1mg/kg vs. Ghrelin + fast	-279.4	-1551 to 991,8	No	ns	0.8631
11:40
Saline vs. Ghrelin 1mg/kg	-538	-1809 to 733,3	No	ns	0.5802
Saline vs. Ghrelin + fast	-746.3	-2018 to 525,0	No	ns	0.352
Ghrelin 1mg/kg vs. Ghrelin + fast	-208.3	-1480 to 1063	No	ns	0.9214
12:00
Saline vs. Ghrelin 1mg/kg	-179.7	-1451 to 1092	No	ns	0.9409
Saline vs. Ghrelin + fast	-288.4	-1560 to 982,8	No	ns	0.8549
Ghrelin 1mg/kg vs. Ghrelin + fast	-108.7	-1380 to 1163	No	ns	0.9779
12:20
Saline vs. Ghrelin 1mg/kg	-221.9	-1493 to 1049	No	ns	0.9114
Saline vs. Ghrelin + fast	612.4	-658,8 to 1884	No	ns	0.4943
Ghrelin 1mg/kg vs. Ghrelin + fast	834.3	-437,0 to 2106	No	ns	0.2717
12:40
Saline vs. Ghrelin 1mg/kg	-130.1	-1401 to 1141	No	ns	0.9686
Saline vs. Ghrelin + fast	750.9	-520,4 to 2022	No	ns	0.3475
Ghrelin 1mg/kg vs. Ghrelin + fast	881	-390,3 to 2152	No	ns	0.2342
13:00
Saline vs. Ghrelin 1mg/kg	-985.9	-2257 to 285,4	No	ns	0.163
Saline vs. Ghrelin + fast	-363.3	-1635 to 908,0	No	ns	0.7799
Ghrelin 1mg/kg vs. Ghrelin + fast	622.6	-648,7 to 1894	No	ns	0.4828
13:20
Saline vs. Ghrelin 1mg/kg	-771.4	-2043 to 499,8	No	ns	0.3278
Saline vs. Ghrelin + fast	-137.3	-1409 to 1134	No	ns	0.9651
Ghrelin 1mg/kg vs. Ghrelin + fast	634.1	-637,1 to 1905	No	ns	0.4699
13:40
Saline vs. Ghrelin 1mg/kg	-890	-2161 to 381,3	No	ns	0.2273
Saline vs. Ghrelin + fast	951.6	-319,7 to 2223	No	ns	0.1843
Ghrelin 1mg/kg vs. Ghrelin + fast	1842	570,3 to 3113	Yes	**	0.0021
14:00
Saline vs. Ghrelin 1mg/kg	-63.86	-1335 to 1207	No	ns	0.9923
Saline vs. Ghrelin + fast	831	-440,3 to 2102	No	ns	0.2745
Ghrelin 1mg/kg vs. Ghrelin + fast	894.9	-376,4 to 2166	No	ns	0.2237
14:20
Saline vs. Ghrelin 1mg/kg	-716.1	-1987 to 555,1	No	ns	0.3821
Saline vs. Ghrelin + fast	194.9	-1076 to 1466	No	ns	0.9309
Ghrelin 1mg/kg vs. Ghrelin + fast	911	-360,3 to 2182	No	ns	0.212
14:40
Saline vs. Ghrelin 1mg/kg	-142.4	-1414 to 1129	No	ns	0.9625
Saline vs. Ghrelin + fast	402.9	-868,4 to 1674	No	ns	0.7366
Ghrelin 1mg/kg vs. Ghrelin + fast	545.3	-726,0 to 1817	No	ns	0.5717
15:00
Saline vs. Ghrelin 1mg/kg	-1025	-2296 to 246,3	No	ns	0.141
Saline vs. Ghrelin + fast	-687.6	-1959 to 583,7	No	ns	0.4118
Ghrelin 1mg/kg vs. Ghrelin + fast	337.4	-933,8 to 1609	No	ns	0.8069
15:20
Saline vs. Ghrelin 1mg/kg	51	-1220 to 1322	No	ns	0.9951
Saline vs. Ghrelin + fast	946.4	-324,8 to 2218	No	ns	0.1877
Ghrelin 1mg/kg vs. Ghrelin + fast	895.4	-375,8 to 2167	No	ns	0.2233
15:40
Saline vs. Ghrelin 1mg/kg	-328.1	-1599 to 943,1	No	ns	0.8163
Saline vs. Ghrelin + fast	68.86	-1202 to 1340	No	ns	0.9911
Ghrelin 1mg/kg vs. Ghrelin + fast	397	-874,3 to 1668	No	ns	0.7432
16:00
Saline vs. Ghrelin 1mg/kg	-392.9	-1664 to 878,4	No	ns	0.7477
Saline vs. Ghrelin + fast	-89	-1360 to 1182	No	ns	0.9852
Ghrelin 1mg/kg vs. Ghrelin + fast	303.9	-967,4 to 1575	No	ns	0.8403
16:20
Saline vs. Ghrelin 1mg/kg	-1238	-2509 to 33,11	No	ns	0.0582
Saline vs. Ghrelin + fast	130.3	-1141 to 1402	No	ns	0.9685
Ghrelin 1mg/kg vs. Ghrelin + fast	1368	97,17 to 2640	Yes	*	0.0314
16:40
Saline vs. Ghrelin 1mg/kg	-541.1	-1812 to 730,1	No	ns	0.5765
Saline vs. Ghrelin + fast	247.1	-1024 to 1518	No	ns	0.8912
Ghrelin 1mg/kg vs. Ghrelin + fast	788.3	-483,0 to 2060	No	ns	0.3122
17:00
Saline vs. Ghrelin 1mg/kg	261.6	-1010 to 1533	No	ns	0.879
Saline vs. Ghrelin + fast	278.3	-993,0 to 1550	No	ns	0.8642
Ghrelin 1mg/kg vs. Ghrelin + fast	16.71	-1255 to 1288	No	ns	0.9995
17:20
Saline vs. Ghrelin 1mg/kg	-883.4	-2155 to 387,8	No	ns	0.2323
Saline vs. Ghrelin + fast	-509	-1780 to 762,3	No	ns	0.6142
Ghrelin 1mg/kg vs. Ghrelin + fast	374.4	-896,8 to 1646	No	ns	0.7679
17:40
Saline vs. Ghrelin 1mg/kg	-535.4	-1807 to 735,8	No	ns	0.5832
Saline vs. Ghrelin + fast	-380.4	-1652 to 890,8	No	ns	0.7614
Ghrelin 1mg/kg vs. Ghrelin + fast	155	-1116 to 1426	No	ns	0.9557
18:00
Saline vs. Ghrelin 1mg/kg	132.6	-1139 to 1404	No	ns	0.9674
Saline vs. Ghrelin + fast	680	-591,3 to 1951	No	ns	0.4198
Ghrelin 1mg/kg vs. Ghrelin + fast	547.4	-723,8 to 1819	No	ns	0.5692

## Sheet: Extended Fig 4e_activity
Extended data fig 4e
		Average Activity
		Saline							Ghrelin							Ghrelin + fast
	0-120 min	1325.86	714.429	1039.86	722.143	756.571	1055.14	1345.43	1317	962.714	2223	948.714	1144	1304	1233.43	2263.29	1186.71	1366.43	1749.57	3682.43	1828.71	2889
	120-240 min	1508.71	805.429	1752.14	903.714	1150.57	1049.29	1298.14	848.857	885.857	2811.86	920	1081.86	709	1482.29	975.143	718.857	355.143	1022	1009.29	1011.57	965.286
Sex distribution	Control mice
Males	7
Females	0
Two-way RM ANOVA	Matching: Both factors
Assume sphericity?	Yes
Alpha	0.05
Source of Variation	% of total variation	P value	P value summary	Significant?
Row Factor	8.259	0.0171	*	Yes
Column Factor	6.421	0.323	ns	No
Row Factor x Column Factor	25.11	0.0004	***	Yes
Subject x Row Factor	4.642
Subject x Column Factor	30.99
Subject	14.97
ANOVA table	SS	DF	MS	F (DFn, DFd)	P value
Row Factor	1446132	1	1446132	F (1, 6) = 10,67	P=0,0171
Column Factor	1124329	2	562165	F (2, 12) = 1,243	P=0,3230
Row Factor x Column Factor	4396589	2	2198294	F (2, 12) = 15,68	P=0,0004
Subject x Row Factor	812863	6	135477
Subject x Column Factor	5425527	12	452127
Subject	2621624	6	436937
Residual	1682594	12	140216
Difference between row means
Mean of 0-120 min	1479
Mean of 120-240 min	1108
Difference between means	371.1
SE of difference	113.6
95% CI of difference	93,17 to 649,1
Data summary
Number of columns (Column Factor)	3
Number of rows (Row Factor)	2
Number of subjects (Subject)	7
Number of missing values	0
Number of families	2
Number of comparisons per family	3
Alpha	0.05
Tukey's multiple comparisons test	Mean Diff,	95,00% CI of diff,	Below threshold?	Summary	Adjusted P Value
0-120 min
Saline vs. Ghrelin	-310.5	-844,5 to 223,5	No	ns	0.3032
Saline vs. Ghrelin + fast	-1144	-1678 to -609,8	Yes	***	0.0003
Ghrelin vs. Ghrelin + fast	-833.3	-1367 to -299,3	Yes	**	0.0035
120-240 min
Saline vs. Ghrelin	-38.82	-572,8 to 495,2	No	ns	0.9795
Saline vs. Ghrelin + fast	344.4	-189,6 to 878,4	No	ns	0.2377
Ghrelin vs. Ghrelin + fast	383.2	-150,8 to 917,2	No	ns	0.1769
Test details	Mean 1	Mean 2	Mean Diff,	SE of diff,	N1	N2	q	DF
0-120 min
Saline vs. Ghrelin	994.2	1305	-310.5	200.2	7	7	2.194	12
Saline vs. Ghrelin + fast	994.2	2138	-1144	200.2	7	7	8.082	12
Ghrelin vs. Ghrelin + fast	1305	2138	-833.3	200.2	7	7	5.888	12
120-240 min
Saline vs. Ghrelin	1210	1249	-38.82	200.2	7	7	0.2743	12
Saline vs. Ghrelin + fast	1210	865.3	344.4	200.2	7	7	2.433	12
Ghrelin vs. Ghrelin + fast	1249	865.3	383.2	200.2	7	7	2.708	12

## Sheet: Extended Fig 4e_Distance
Extended data fig 4e
		Saline							Ghrelin							Ghrelin + fast
	0-120 min	177.286	144.857	198.571	195.429	174.143	405.571	293	131.571	99.4286	289	266.143	217.143	283.286	250.286	889.714	515.857	545	749.857	1949.71	860.714	1177.14
	120-240 min	249.857	241.143	262.857	290.286	394.857	288.286	171	116.571	687.429	324.857	68	276.286	291.571	194.286	219.143	209	38	259.429	311.286	330.571	144.143
Sex distribution	Control mice
Males	7
Females	0
Two-way RM ANOVA	Matching: Both factors
Assume sphericity?	Yes
Alpha	0.05
Source of Variation	% of total variation	P value	P value summary	Significant?
Row Factor	9.671	0.0253	*	Yes
Column Factor	21.7	0.0037	**	Yes
Row Factor x Column Factor	30.08	0.0004	***	Yes
Subject x Row Factor	6.629
Subject x Column Factor	14.1
Subject	6.919
ANOVA table	SS	DF	MS	F (DFn, DFd)	P value
Row Factor	470399	1	470399	F (1, 6) = 8,753	P=0,0253
Column Factor	1055523	2	527762	F (2, 12) = 9,236	P=0,0037
Row Factor x Column Factor	1463127	2	731563	F (2, 12) = 16,56	P=0,0004
Subject x Row Factor	322433	6	53739
Subject x Column Factor	685685	12	57140
Subject	336522	6	56087
Residual	530154	12	44179
Difference between row means
Mean of 0-120 min	467.3
Mean of 120-240 min	255.7
Difference between means	211.7
SE of difference	71.54
95% CI of difference	36,61 to 386,7
Data summary
Number of columns (Column Factor)	3
Number of rows (Row Factor)	2
Number of subjects (Subject)	7
Number of missing values	0
Number of families	2
Number of comparisons per family	3
Alpha	0.05
Tukey's multiple comparisons test	Mean Diff,	95,00% CI of diff,	Below threshold?	Summary	Adjusted P Value
0-120 min
Saline vs. Ghrelin	7.429	-292,3 to 307,2	No	ns	0.9976
Saline vs. Ghrelin + fast	-728.4	-1028 to -428,7	Yes	****	<0,0001
Ghrelin vs. Ghrelin + fast	-735.9	-1036 to -436,1	Yes	****	<0,0001
120-240 min
Saline vs. Ghrelin	-8.673	-308,4 to 291,1	No	ns	0.9967
Saline vs. Ghrelin + fast	55.24	-244,5 to 355,0	No	ns	0.8765
Ghrelin vs. Ghrelin + fast	63.92	-235,8 to 363,7	No	ns	0.8389
Test details	Mean 1	Mean 2	Mean Diff,	SE of diff,	N1	N2	q	DF
0-120 min
Saline vs. Ghrelin	227	219.6	7.429	112.4	7	7	0.09351	12
Saline vs. Ghrelin + fast	227	955.4	-728.4	112.4	7	7	9.169	12
Ghrelin vs. Ghrelin + fast	219.6	955.4	-735.9	112.4	7	7	9.263	12
120-240 min
Saline vs. Ghrelin	271.2	279.9	-8.673	112.4	7	7	0.1092	12
Saline vs. Ghrelin + fast	271.2	215.9	55.24	112.4	7	7	0.6954	12
Ghrelin vs. Ghrelin + fast	279.9	215.9	63.92	112.4	7	7	0.8046	12
