# Supplementary material for: Reciprocal activity of AgRP and POMC neurons governs coordinated control of feeding and metabolism
Source: Nat Metab. 2024 Feb 20;6(3):473–93. doi: 10.1038/s42255-024-00987-z (PMC10963273; doi:10.1038/s42255-024-00987-z)
Supplement: Supplementary file 14 — Raw data, n numbers and statistical summary. [file 42255_2024_987_MOESM14_ESM.xlsx]

## Sheet: Extended data 5b
Extended data Figure 5b	Fos+ cells / hemisection
	n number	Control	AgRP-Gq	POMC-Gi	AgRP-Gq;POMC-Gi
	1	52	70	47	48
	2	60	78	53	26
	3	61	70	65	57
	4	58	98	81	61
	5	47	41	50	69
	6	69	68	38	63
	7	48	70	59	86
Sex distribution		Control	AgRP-Gq	POMC-Gi	AgRP-Gq;POMC-Gi
		4	4	4	4
		3	3	3	3
Test for normal distribution
D'Agostino & Pearson test
K2	N too small	N too small	N too small	N too small
P value
Passed normality test (alpha=0.05)?
P value summary
Shapiro-Wilk test
W	0.9434	0.8795	0.9645	0.9647
P value	0.6695	0.2243	0.856	0.8576
Passed normality test (alpha=0.05)?	Yes	Yes	Yes	Yes
P value summary	ns	ns	ns	ns
Number of values	7	7	7	7
Table Analyzed	PVH Fos total count All exps
Data sets analyzed	A-D
ANOVA summary
F	1.52
P value	0.2347
P value summary	ns
Significant diff. among means (P < 0.05)?	No
R squared	0.1597
Brown-Forsythe test
F (DFn, DFd)	0,4116 (3, 24)
P value	0.7461
P value summary	ns
Are SDs significantly different (P < 0.05)?	No
Bartlett's test
Bartlett's statistic (corrected)	3.936
P value	0.2684
P value summary	ns
Are SDs significantly different (P < 0.05)?	No
ANOVA table	SS	DF	MS	F (DFn, DFd)	P value
Treatment (between columns)	1005	3	335.1	F (3, 24) = 1,520	P=0,2347
Residual (within columns)	5290	24	220.4
Total	6295	27
Data summary
Number of treatments (columns)	4
Number of values (total)	28
Number of families	1
Number of comparisons per family	6
Alpha	0.05
Tukey's multiple comparisons test	Mean Diff,	95,00% CI of diff,	Below threshold?	Summary	Adjusted P Value
Control vs. AgRP-Gq	-14.29	-36,18 to 7,605	No	ns	0.2978	A-B
Control vs. POMC-Gi	0.2857	-21,61 to 22,18	No	ns	>0,9999	A-C
Control vs. AgRP-Gq;POMC-Gi	-2.143	-24,03 to 19,75	No	ns	0.9929	A-D
AgRP-Gq vs. POMC-Gi	14.57	-7,320 to 36,46	No	ns	0.2817	B-C
AgRP-Gq vs. AgRP-Gq;POMC-Gi	12.14	-9,748 to 34,03	No	ns	0.4359	B-D
POMC-Gi vs. AgRP-Gq;POMC-Gi	-2.429	-24,32 to 19,46	No	ns	0.9898	C-D
Test details	Mean 1	Mean 2	Mean Diff,	SE of diff,	n1	n2	q	DF
Control vs. AgRP-Gq	56.43	70.71	-14.29	7.936	7	7	2.546	24
Control vs. POMC-Gi	56.43	56.14	0.2857	7.936	7	7	0.05092	24
Control vs. AgRP-Gq;POMC-Gi	56.43	58.57	-2.143	7.936	7	7	0.3819	24
AgRP-Gq vs. POMC-Gi	70.71	56.14	14.57	7.936	7	7	2.597	24
AgRP-Gq vs. AgRP-Gq;POMC-Gi	70.71	58.57	12.14	7.936	7	7	2.164	24
POMC-Gi vs. AgRP-Gq;POMC-Gi	56.14	58.57	-2.429	7.936	7	7	0.4328	24

## Sheet: Extended data 5c
Extended data Figure 5c	Positive cells for each markers counted in hemisections images, analyzed up to 4 hemisections /mice
		MC4R	Pdyn	Glp1R	Npy1R
		46	40	45	21.25
		44	36.25	67	21.5
		52	43.5	73	47
		44	61.5	44	26.5
		43	55	42	51.5
		48	59	37	41
		33	34	43	28.5
		40	53.5	35	23
		46	27.5	42	20.5
		21	34.5	43	24
		31	49	39	24
		17	27	21	23
		15	50	32	21.25
		29	55.5	50	20
		48	17	39	10.5
		31	23.5	46	23
		19	53	30	36
		24	46.5	28	28.5
		35	13.5	66	29.5
		32	56.5	45
		36		53
		45		35
		28		23

## Sheet: Extended data 5d
Extended data Figure 5d
	n number	% MC4R / total NPy1R			% Pdyn / total NPy1R			% Glp1R/total Npy1R
	1	45.2055			27.907			9.30233
	2	28.5714			31.4286			11.4286
	3	17.9487			39.4737			7.89474
	4	13.2075			24.3902			12.1951
	Coexpression	26.2333			30.7999			10.2052
	Npy1R only	73.7667			69.2001			89.7948
Sex distribution	n
Males	2
Females	2
