# Supplementary material for: Reciprocal activity of AgRP and POMC neurons governs coordinated control of feeding and metabolism
Source: Nat Metab. 2024 Feb 20;6(3):473–93. doi: 10.1038/s42255-024-00987-z (PMC10963273; doi:10.1038/s42255-024-00987-z)
Supplement: Supplementary file 15 — Raw data, n numbers and statistical summary. [file 42255_2024_987_MOESM15_ESM.xlsx]

## Sheet: Extended data 6c
Extended data 6c	Percentage of total mCherry+ cells in PVH hemisection
	n (mice)	Fos	Slc17a6	Slc32a1
	1	5.57276	72.1362	8.20433
	2	1.66667	93.3333	3.33333
	3	2.38095	89.4518	5.86932
	4	1.83873	88.7989	4.639
Sex distribution
Males	4
Females	0

## Sheet: Extended data 6d
Extended data 6d	Food intake 24h curves in MALE mice
	Time	Control + AAV + Vehicle (n=6)										Control + AAV + CNO (n=6)
Raw data	08:00:00	0	0	0	0	0	0					0	0	0	0	0	0
	08:20:00	0	0	0	0.04	0.03	0.25					0.31	0	0.14	0.07	0.06	0.04
	08:40:00	0	0	0	0.04	0.03	0.48					0.31	0	0.14	0.14	0.06	0.04
	09:00:00	0	0	0	0.04	0.03	0.48					0.31	0	0.14	0.14	0.06	0.04
	09:20:00	0	0.07	0.48	0.23	0.03	0.48					0.31	0	0.19	0.14	0.06	0.04
	09:40:00	0	0.08	0.61	0.23	0.03	0.48					0.31	0	0.19	0.14	0.06	0.04
	10:00:00	0	0.08	0.61	0.23	0.19	0.48					0.31	0.1	0.19	0.14	0.06	0.08
	10:20:00	0	0.29	0.61	0.26	0.19	0.48					0.56	0.1	0.33	0.18	0.32	0.08
	10:40:00	0.12	0.29	0.61	0.26	0.54	0.48					0.56	0.1	0.33	0.18	0.32	0.17
	11:00:00	0.12	0.29	0.61	0.26	0.56	0.48					0.64	0.4	0.91	0.29	0.32	0.17
	11:20:00	0.12	0.29	0.61	0.26	0.56	0.48					0.64	0.4	0.91	0.34	0.32	0.17
	11:40:00	0.12	0.29	0.61	0.26	0.56	0.62					0.64	0.4	0.91	0.35	0.32	0.18
	12:00:00	0.12	0.38	0.61	0.26	0.56	0.62					0.76	0.4	0.91	0.35	0.32	0.68
	12:20:00	0.12	0.38	0.61	0.29	0.56	0.76					0.76	0.4	0.91	0.49	0.32	0.68
	12:40:00	0.37	0.38	0.82	0.39	0.56	0.76					0.86	0.4	0.91	0.49	0.49	0.68
	13:00:00	0.37	0.38	0.82	0.4	0.56	1.27					0.86	0.4	0.91	0.49	0.5	0.68
	13:20:00	0.37	0.38	0.82	0.4	0.69	1.27					0.86	0.4	0.91	0.67	0.5	0.69
	13:40:00	0.37	0.38	0.82	0.4	0.69	1.27					0.86	0.4	0.91	0.68	0.5	0.69
	14:00:00	0.37	0.49	0.82	0.63	0.69	1.27					0.96	0.4	0.91	0.69	0.84	0.69
	14:20:00	0.37	0.5	0.82	0.63	0.69	1.27					0.96	0.55	0.91	0.69	0.84	0.69
	14:40:00	0.47	0.5	0.82	0.63	0.74	1.27					0.96	0.55	0.91	0.93	0.84	0.84
	15:00:00	0.47	0.66	0.82	0.63	0.74	1.27					1.23	0.76	0.91	0.93	0.84	0.84
	15:20:00	0.47	0.66	0.82	0.65	0.74	1.27					1.23	0.76	0.91	0.93	0.84	0.84
	15:40:00	0.66	0.66	0.82	0.96	1.15	1.28					1.23	0.76	1.08	0.93	0.92	1
	16:00:00	0.73	0.78	0.82	0.97	1.15	1.49					1.23	0.76	1.08	0.93	0.92	1.19
	16:20:00	0.73	0.78	0.82	0.97	1.15	1.71					1.23	0.97	1.08	0.93	0.92	1.2
	16:40:00	0.73	0.78	1.14	0.98	1.15	1.71					1.23	0.97	1.08	0.93	0.92	1.2
	17:00:00	0.93	0.78	1.14	1.16	1.15	1.71					1.23	0.97	1.26	0.93	1.14	1.39
	17:20:00	0.93	0.96	1.19	1.17	1.15	2.01					1.51	1.16	1.29	0.93	1.14	1.39
	17:40:00	1.25	0.96	1.27	1.17	1.51	2.05					1.51	1.16	1.29	0.93	1.14	1.4
	18:00:00	1.25	1.13	1.37	1.17	1.51	2.31					1.51	1.29	1.49	0.93	1.39	1.5
	18:20:00	1.25	1.17	1.56	1.17	1.51	2.47					1.51	1.48	1.69	1.18	1.4	1.73
	18:40:00	1.37	1.31	1.83	1.35	1.78	2.52					1.6	1.57	1.86	1.37	1.56	2.18
	19:00:00	1.44	1.42	1.89	1.85	1.99	2.83					1.86	1.57	2.06	1.44	1.57	2.2
	19:20:00	1.69	1.5	2	1.88	2.08	2.83					2.13	2.03	2.13	1.45	1.57	2.2
	19:40:00	1.69	2.03	2.06	2.15	2.33	3.09					2.17	2.15	2.29	1.56	1.8	2.2
	20:00:00	2.02	2.03	2.27	2.23	2.33	3.3					2.41	2.15	2.35	1.56	1.81	2.61
	20:20:00	2.12	2.03	2.42	2.31	2.53	3.31					2.75	2.15	2.35	1.8	2.09	2.69
	20:40:00	2.32	2.21	2.79	2.31	2.83	3.46					2.75	2.27	2.48	1.95	2.37	2.69
	21:00:00	2.4	2.21	2.82	2.33	2.83	3.6					2.81	2.96	2.73	1.95	2.37	3.04
	21:20:00	2.67	2.47	2.82	2.75	3.07	3.6					2.89	2.96	3.02	2.15	2.49	3.04
	21:40:00	2.77	2.47	2.82	2.75	3.55	4.03					3	2.96	3.2	2.31	2.7	3.2
	22:00:00	2.82	2.58	3.26	2.77	3.55	4.14					3.14	2.96	3.44	2.31	2.81	3.51
	22:20:00	2.82	2.73	3.54	2.77	3.55	4.14					3.49	2.96	3.69	2.35	2.95	3.53
	22:40:00	2.95	2.73	3.62	3.08	3.55	4.26					3.6	2.96	4	2.37	2.95	3.53
	23:00:00	3	2.73	3.62	3.08	3.99	4.85					3.6	3.05	4	2.37	3.18	3.79
	23:20:00	3.29	3.17	3.62	3.41	4.24	5.07					4.1	3.3	4	2.54	3.37	3.83
	23:40:00	3.39	3.29	3.99	3.41	4.24	5.07					4.1	3.3	4	2.77	3.37	4.19
	00:00:00	3.59	3.29	3.99	3.41	4.24	5.07					4.1	3.44	4	2.91	3.62	4.48
	00:20:00	3.59	3.29	3.99	3.77	4.53	5.07					4.14	3.59	4.01	2.91	3.83	4.48
	00:40:00	3.6	3.32	3.99	4.11	4.53	5.29					4.46	3.74	4.41	2.92	4	4.48
	01:00:00	3.6	3.43	4.1	4.11	4.53	5.32					4.46	3.74	4.41	3.41	4	4.86
	01:20:00	3.89	3.43	4.21	4.11	4.88	5.43					4.46	3.94	4.41	3.41	4.06	4.87
	01:40:00	3.89	3.57	4.21	4.11	4.88	5.49					4.46	3.94	4.41	3.5	4.06	4.87
	02:00:00	3.89	3.78	4.21	4.11	4.88	5.61					5.03	3.94	4.41	3.5	4.56	5.17
	02:20:00	3.97	3.78	4.21	4.24	5.11	5.61					5.03	4.11	4.41	3.53	4.56	5.17
	02:40:00	4.22	3.86	4.21	4.35	5.11	5.88					5.03	4.22	4.6	3.74	4.56	5.28
	03:00:00	4.22	3.86	4.21	4.35	5.11	5.88					5.08	4.22	4.7	3.8	4.56	5.28
	03:20:00	4.22	4.11	4.39	4.51	5.43	5.99					5.08	4.22	4.73	3.8	4.96	5.28
	03:40:00	4.52	4.11	4.39	4.58	5.45	5.99					5.08	4.79	4.86	3.86	4.98	5.51
	04:00:00	4.52	4.11	4.44	4.79	5.72	6.13					5.26	4.79	5.06	3.86	4.98	5.51
	04:20:00	4.8	4.28	4.48	4.83	5.78	6.33					5.27	4.79	5.22	4.08	4.98	5.75
	04:40:00	4.8	4.49	4.63	4.83	5.78	6.49					5.27	4.86	5.24	4.19	4.98	6.15
	05:00:00	4.8	4.6	4.74	4.83	6.25	6.52					5.27	4.86	5.35	4.19	5.28	6.15
	05:20:00	4.86	4.64	4.89	4.99	6.25	6.84					5.27	4.96	5.52	4.19	5.28	6.15
	05:40:00	4.86	4.64	4.89	4.99	6.26	7.04					5.48	4.96	5.52	4.32	5.72	6.15
	06:00:00	5.1	4.64	4.89	5.02	6.4	7.11					5.48	4.96	5.52	4.32	5.73	6.15
Sex distribution	Control + AAV-flex-hM4DGi
Males	6
Females	0
Table Analyzed	Food intake curves males
Two-way RM ANOVA	Matching: Both factors
Assume sphericity?	Yes
Alpha	0.05
Source of Variation	% of total variation	P value	P value summary	Significant?
Row Factor	94.45	<0,0001	****	Yes
Column Factor	0.02141	0.7626	ns	No
Row Factor x Column Factor	0.08213	0.6983	ns	No
Subject x Row Factor	1.459
Subject x Column Factor	1.052
Subject	2.478
ANOVA table	SS	DF	MS	F (DFn, DFd)	P value
Row Factor	2555	66	38.71	F (66, 330) = 323,7	P<0,0001
Column Factor	0.5792	1	0.5792	F (1, 5) = 0,1018	P=0,7626
Row Factor x Column Factor	2.222	66	0.03366	F (66, 330) = 0,8970	P=0,6983
Subject x Row Factor	39.47	330	0.1196
Subject x Column Factor	28.46	5	5.691
Subject	67.04	5	13.41
Residual	12.38	330	0.03753
Difference between column means
Mean of Wt + Saline	2.317
Mean of Wt + CNO	2.263
Difference between means	0.05368
SE of difference	0.1683
95% CI of difference	-0,3789 to 0,4862
Data summary
Number of columns (Column Factor)	2
Number of rows (Row Factor)	67
Number of subjects (Subject)	6
Number of missing values	0

## Sheet: Extended data 6e
Extended data 6e	Delta food intake at intervals in MALE mice
	Time	Control + AAV + Vehicle (n=6)										Control + AAV + CNO (n=6)
Raw data	2h	0.25	0.61	0	0.61	0.19	0.25					0.12	0.29	0.61	0.26	0.56	0.48
	4h	0.51	0.73	0	0.97	0.3	0.77					0.37	0.38	0.82	0.4	0.56	1.27
	8h	1.19	1.24	0.34	1.8	0.76	1.59					0.93	0.78	1.14	1.16	1.15	1.71
	L	1.59	1.64	0.65	2	0.92	2					1.25	1.13	1.37	1.17	1.51	2.31
Sex distribution	Control + AAV-flex-hM4DGi
Males	6
Females	0
Two-way RM ANOVA	Matching: Both factors
Assume sphericity?	Yes
Alpha	0.05
Source of Variation	% of total variation	P value	P value summary	Significant?
Row Factor	59.7	<0,0001	****	Yes
Column Factor	0.09018	0.8786	ns	No
Row Factor x Column Factor	0.1483	0.5121	ns	No
Subject x Row Factor	6.164
Subject x Column Factor	17.45
Subject	15.52
ANOVA table	SS	DF	MS	F (DFn, DFd)	P value
Row Factor	9.274	3	3.091	F (3, 15) = 48,43	P<0,0001
Column Factor	0.01401	1	0.01401	F (1, 5) = 0,02584	P=0,8786
Row Factor x Column Factor	0.02304	3	0.007681	F (3, 15) = 0,8017	P=0,5121
Subject x Row Factor	0.9575	15	0.06383
Subject x Column Factor	2.711	5	0.5422
Subject	2.411	5	0.4821
Residual	0.1437	15	0.009581
Difference between column means
Mean of Veh	0.8713
Mean of CNO	0.9054
Difference between means	-0.03417
SE of difference	0.2126
95% CI of difference	-0,5806 to 0,5122
Data summary
Number of columns (Column Factor)	2
Number of rows (Row Factor)	4
Number of subjects (Subject)	6
Number of missing values	0

## Sheet: Extended data 6f
Extended data 6f	Average RER during light/dark cycles in MALE mice
	Period	Control + AAV + Vehicle (n=6)										Control + AAV + CNO (n=6)										Npy1R-Gi + Vehicle (n= 9)										Npy1R-Gi + CNO (n=9)
	Light cycle	0.894919	0.909811	0.91273	0.896892	0.891432	0.924243					0.907297	0.877	0.904541	0.898459	0.889189	0.891054					0.914405	0.906135	0.905216	0.904865	0.899973	0.917676	0.890108	0.914649	0.907162		0.961811	0.923405	0.947973	0.90173	0.908865	0.890378	0.936243	0.888838	0.903027
	Dark cycle	0.989919	0.992432	0.992081	0.962189	1.00713	1.01351					0.978973	0.985432	1.00205	0.933514	0.999054	1.00257					1.00397	1.01187	0.980784	0.994919	1.02792	0.971811	0.998135	0.968351	0.986243		0.97627	0.996351	0.980081	0.995514	1.00881	0.955189	0.988811	0.970919	0.977297
Sex distribution	Control-Gi	Npy1R-Gi
Males	6	9
Females	0	0
Two-way RM ANOVA	Matching: Stacked
Assume sphericity?	Yes
Alpha	0.05
Source of Variation	% of total variation	P value	P value summary	Significant?
Row Factor x Column Factor	1.365	0.2054	ns	No
Row Factor	82.09	<0,0001	****	Yes
Column Factor	0.9902	0.3462	ns	No
Subject	7.438	0.472	ns	No
ANOVA table	SS	DF	MS	F (DFn, DFd)	P value
Row Factor x Column Factor	0.001622	3	0.0005406	F (3, 26) = 1,635	P=0,2054
Row Factor	0.09753	1	0.09753	F (1, 26) = 295,1	P<0,0001
Column Factor	0.001176	3	0.0003921	F (3, 26) = 1,154	P=0,3462
Subject	0.008837	26	0.0003399	F (26, 26) = 1,028	P=0,4720
Residual	0.008594	26	0.0003305
Difference between row means
Mean of Light cycle	0.9061
Mean of Dark cycle	0.9884
Difference between means	-0.0823
SE of difference	0.004791
95% CI of difference	-0,09215 to -0,07245
Data summary
Number of columns (Column Factor)	4
Number of rows (Row Factor)	2
Number of subjects (Subject)	30
Number of missing values	0

## Sheet: Extended data 6g
Extended data 6h	Average EE during light/dark cycles in MALE mice
	Period	Control + AAV + Vehicle (n=6)										Control + AAV + CNO (n=6)										Npy1R-Gi + Vehicle (n= 9)										Npy1R-Gi + CNO (n=9)
Raw data	Light cycle	16.8872	16.0856	17.0621	14.8388	14.5489	10.8674					16.5749	15.7633	17.1989	15.3176	14.9782	10.679					15.7421	15.7275	15.3439	15.6177	13.8752	15.1411	15.8255	12.2739	12.5513		16.5764	15.7934	15.913	15.699	14.4343	15.3815	16.2591	12.1569	13.2669
	Dark cycle	19.7551	17.5405	19.708	16.5292	17.7579	12.64					18.7856	17.9841	20.4018	15.9359	17.6585	12.1315					18.4424	18.5028	17.8628	19.1309	16.6276	17.0507	18.1872	13.8279	14.4114		18.8818	18.8321	18.4901	18.9549	16.1763	16.2914	18.0277	12.6535	13.919
Sex dsitribution	Control+hM4Dgi	Npy1R-Gi
Males	6	9
Females	0	0
Two-way RM ANOVA	Matching: Both factors
Assume sphericity?	Yes
Alpha	0.05
Source of Variation	% of total variation	P value	P value summary	Significant?
Row Factor	18.03	0.0008	***	Yes
Column Factor	0.01753	0.6789	ns	No
Row Factor x Column Factor	0.04194	0.509	ns	No
Subject x Row Factor	1.762
Subject x Column Factor	0.4546
Subject	79.27
ANOVA table	SS	DF	MS	F (DFn, DFd)	P value
Row Factor	28.22	1	28.22	F (1, 5) = 51,17	P=0,0008
Column Factor	0.02743	1	0.02743	F (1, 5) = 0,1928	P=0,6789
Row Factor x Column Factor	0.06563	1	0.06563	F (1, 5) = 0,5053	P=0,5090
Subject x Row Factor	2.758	5	0.5516
Subject x Column Factor	0.7114	5	0.1423
Subject	124.1	5	24.81
Residual	0.6494	5	0.1299
Difference between row means
Mean of Light cycle	15.07
Mean of Dark cycle	17.24
Difference between means	-2.169
SE of difference	0.3032
95% CI of difference	-2,948 to -1,389
Difference between column means
Mean of Wt + Saline	16.19
Mean of Wt + CNO	16.12
Difference between means	0.06761
SE of difference	0.154
95% CI of difference	-0,3282 to 0,4635
Interaction CI
Mean diff, A1 - B1	-0.03698
Mean diff, A2 - B2	0.1722
(A1 -B1) - (A2 - B2)	-0.2092
95% CI of difference	-0,9656 to 0,5472
(B1 - A1) - (B2 - A2)	0.2092
95% CI of difference	-0,5472 to 0,9656
Data summary
Number of columns (Column Factor)	2
Number of rows (Row Factor)	2
Number of subjects (Subject)	6
Number of missing values	0

## Sheet: Extended data 6h
Extended data 6g	Average activity total counts in MALE mice
	Period	Control + AAV + Vehicle (n=6)										Control + AAV + CNO (n=6)										Npy1R-Gi + Vehicle (n= 9)										Npy1R-Gi + CNO (n=9)
Raw data	Light cycle	742.757	2139.68	1147.54	883.73	901.649	1147.35					700.432	1876.76	1186.08	788.649	1003.68	1007.92					1145.87	805.297	1219.87	543.378	859.27	796.946	1120.11	765.757	1067.81		990.054	877.378	861.054	785.46	1334.11	721.243	1027.84	767.351	888.108
	Dark cycle	1839.78	2044.62	1649.73	1816.22	1984.78	2079.3					1340.89	1875.35	1764.54	1734.97	1593.27	2047.19					1749.95	1533.19	1353.35	1571.43	1773.89	1452.3	1833.22	1453.6	2100.14		1494.73	1719.32	1384.84	2030.81	1901.97	1366.16	1767.03	1096.08	1939.35
Sex dsitribution	Control+hM4Dgi	Npy1R-Gi
Males	6	9
Females	0	0
Two-way RM ANOVA	Matching: Both factors
Assume sphericity?	Yes
Alpha	0.05
Source of Variation	% of total variation	P value	P value summary	Significant?
Row Factor	51.24	0.0078	**	Yes
Column Factor	1.601	0.0575	ns	No
Row Factor x Column Factor	0.3274	0.3884	ns	No
Subject x Row Factor	13.94
Subject x Column Factor	1.328
Subject	29.73
ANOVA table	SS	DF	MS	F (DFn, DFd)	P value
Row Factor	2832111	1	2832111	F (1, 5) = 18,38	P=0,0078
Column Factor	88501	1	88501	F (1, 5) = 6,030	P=0,0575
Row Factor x Column Factor	18097	1	18097	F (1, 5) = 0,8916	P=0,3884
Subject x Row Factor	770293	5	154059
Subject x Column Factor	73383	5	14677
Subject	1643426	5	328685
Residual	101487	5	20297
Difference between row means
Mean of Light cycle	1127
Mean of Dark cycle	1814
Difference between means	-687
SE of difference	160.2
95% CI of difference	-1099 to -275,1
Difference between column means
Mean of Wt + Saline	1531
Mean of Wt + CNO	1410
Difference between means	121.5
SE of difference	49.46
95% CI of difference	-5,686 to 248,6
Interaction CI
Mean diff, A1 - B1	66.53
Mean diff, A2 - B2	176.4
(A1 -B1) - (A2 - B2)	-109.8
95% CI of difference	-408,9 to 189,2
(B1 - A1) - (B2 - A2)	109.8
95% CI of difference	-189,2 to 408,9
Data summary
Number of columns (Column Factor)	2
Number of rows (Row Factor)	2
Number of subjects (Subject)	6
Number of missing values	0

## Sheet: Extended data 6i
Extended data 6i	Food intake curves from FEMALES Npy1R-Cre+AAV
	Time	Npy1R-Gi + Vehicle (n=6)										Npy1R-Gi + CNO (n=6)
Raw data	08:00	0	0	0	0	0	0					0	0	0	0	0	0
	08:20	0	0	0	0.15	0	0					0	0	0	0	0	0.1
	08:40	0	0	0	0.15	0	0					0	0	0	0	0	0.1
	09:00	0	0	0	0.15	0	0.01					0	0.08	0.21	0.25	0	0.23
	09:20	0	0	0	0.15	0	0.09					0.03	0.08	0.21	0.25	0	0.29
	09:40	0	0	0.18	0.15	0	0.1					0.03	0.17	0.21	0.25	0	0.58
	10:00	0	0	0.31	0.15	0	0.1					0.23	0.19	0.33	0.25	0	0.59
	10:20	0	0.08	0.31	0.15	0	0.1					0.23	0.34	0.33	0.25	0	0.86
	10:40	0	0.08	0.31	0.15	0	0.1					0.32	0.35	0.33	0.25	0	0.86
	11:00	0	0.08	0.31	0.15	0	0.27					0.32	0.35	0.33	0.25	0.05	0.86
	11:20	0.12	0.08	0.31	0.15	0	0.27					0.33	0.35	0.33	0.31	0.05	1.3
	11:40	0.12	0.08	0.34	0.15	0	0.27					0.33	0.35	0.55	0.36	0.21	1.3
	12:00	0.12	0.08	0.4	0.15	0	0.27					0.33	0.35	0.55	0.36	0.21	1.3
	12:20	0.12	0.08	0.4	0.15	0	0.27					0.33	0.5	0.55	0.36	0.21	1.3
	12:40	0.12	0.08	0.4	0.54	0	0.27					0.33	0.5	0.59	0.36	0.21	1.31
	13:00	0.12	0.08	0.4	0.54	0	0.28					0.48	0.5	0.59	0.59	0.22	1.31
	13:20	0.13	0.08	0.4	0.54	0	0.39					0.51	0.5	0.59	0.59	0.31	1.31
	13:40	0.13	0.08	0.47	0.54	0	0.39					0.51	0.5	0.67	0.59	0.32	1.31
	14:00	0.13	0.26	0.47	0.54	0	0.4					0.51	0.5	0.67	0.59	0.32	1.31
	14:20	0.13	0.27	0.47	0.54	0	0.5					0.82	0.51	0.83	0.59	0.33	1.32
	14:40	0.13	0.27	0.47	0.54	0	0.51					0.82	0.59	0.83	0.6	0.33	1.32
	15:00	0.13	0.27	0.47	0.54	0	0.51					0.82	0.64	0.83	0.73	0.33	1.32
	15:20	0.3	0.33	0.47	0.54	0	0.51					0.82	0.64	0.83	0.73	0.33	1.32
	15:40	0.3	0.33	0.61	0.54	0	0.51					0.82	0.64	0.83	0.73	0.33	1.32
	16:00	0.3	0.34	0.61	0.54	0	0.6					0.82	0.76	0.83	0.82	0.33	1.32
	16:20	0.3	0.34	0.61	0.54	0	0.67					1	0.76	0.83	1.23	0.47	1.32
	16:40	0.4	0.43	0.61	0.63	0	0.67					1.37	0.76	0.85	1.23	0.47	1.32
	17:00	0.43	0.43	0.64	1.1	0	0.67					1.37	0.76	0.91	1.23	0.48	1.38
	17:20	0.43	0.53	0.64	1.1	0	0.82					1.37	0.89	0.91	1.23	0.48	1.39
	17:40	0.49	0.54	0.64	1.1	0	0.99					1.37	0.89	0.91	1.23	0.62	1.4
	18:00	0.55	0.64	1.03	1.1	0.07	0.99					1.37	1.03	0.93	1.8	0.63	1.4
	18:20	0.78	0.71	1.03	1.1	0.18	1					1.71	1.06	0.97	1.8	0.77	1.58
	18:40	0.78	0.88	1.03	1.36	0.35	1.3					1.84	1.31	0.98	1.8	1.06	1.68
	19:00	0.94	0.92	1.03	1.36	0.43	1.31					2.12	1.39	0.98	2.02	1.27	1.9
	19:20	1.04	1.2	1.15	1.36	0.48	1.33					2.19	1.86	1.16	2.02	1.28	1.92
	19:40	1.09	1.2	1.16	1.54	0.7	1.33					2.37	1.87	1.34	2.02	1.65	1.92
	20:00	1.24	1.51	1.2	1.54	0.81	1.61					2.67	1.87	1.65	2.02	1.79	2.01
	20:20	1.51	1.52	1.46	1.55	0.84	1.61					3.42	1.94	1.66	2.24	1.89	2.01
	20:40	1.51	1.82	1.51	1.55	0.96	1.83					3.55	1.94	1.72	2.25	1.89	2.1
	21:00	1.6	1.96	1.51	1.91	1.12	1.94					3.89	2.17	1.97	2.25	1.95	2.1
	21:20	2	2.29	1.51	1.97	1.12	1.95					3.89	2.17	1.97	2.55	2.17	2.4
	21:40	2.2	2.29	1.61	2.01	1.39	2.07					3.89	2.31	2.01	2.55	2.17	2.4
	22:00	2.2	2.29	1.71	2.34	1.52	2.34					4.45	2.4	2.04	2.56	2.35	2.55
	22:20	2.2	2.29	1.71	2.34	1.61	2.34					4.45	2.64	2.22	3.24	2.68	2.55
	22:40	2.2	2.29	1.82	2.34	1.62	2.52					4.52	2.64	2.31	3.24	2.7	2.96
	23:00	2.61	2.32	1.82	2.34	1.71	2.53					4.91	2.72	2.32	3.24	2.7	2.96
	23:20	2.85	2.77	2.06	2.76	1.92	2.62					5.49	2.72	2.59	3.43	2.7	3.01
	23:40	2.85	2.77	2.12	2.76	1.94	2.62					5.51	2.96	2.65	3.44	2.92	3.01
	00:00	2.85	2.77	2.44	2.76	2.19	2.85					5.51	2.96	2.84	3.44	2.95	3.01
	00:20	2.97	2.77	2.55	3.03	2.47	2.98					5.51	3.28	2.84	3.44	3.07	3.29
	00:40	2.97	2.77	2.56	3.11	2.47	3.14					6.14	3.28	2.86	3.73	3.33	3.36
	01:00	2.97	2.83	2.56	3.11	2.47	3.19					6.56	3.28	2.86	3.73	3.35	3.46
	01:20	2.97	2.83	2.56	3.11	2.67	3.19					6.56	3.28	3	3.73	3.42	3.46
	01:40	3.2	2.83	2.81	3.43	2.86	3.2					6.56	3.28	3.01	5.05	3.69	3.46
	02:00	3.2	2.83	2.95	3.43	2.87	3.2					6.56	3.28	3.02	5.05	3.81	3.46
	02:20	3.2	2.83	2.95	3.43	2.87	3.52					6.56	3.38	3.2	5.05	3.95	3.82
	02:40	3.21	2.83	2.97	3.43	2.87	3.52					6.56	3.38	3.22	5.05	3.98	3.82
	03:00	3.39	2.83	3.14	3.67	3.12	3.52					7.29	3.38	3.28	5.05	4.32	3.82
	03:20	3.39	2.83	3.19	3.69	3.13	3.63					7.29	3.38	3.3	5.05	4.32	3.82
	03:40	3.42	2.83	3.21	3.69	3.13	3.7					7.29	3.38	3.32	5.05	4.32	3.82
	04:00	3.42	2.83	3.21	4.47	3.37	3.71					7.29	3.38	3.33	5.05	4.32	3.82
	04:20	3.59	3.41	3.23	4.47	3.37	4.06					7.63	3.38	3.58	5.05	4.32	3.95
	04:40	3.59	3.41	3.23	4.47	3.38	4.06					8.02	3.69	3.58	5.05	4.32	3.95
	05:00	3.73	3.41	3.23	4.47	3.38	4.06					8.03	3.69	3.6	5.05	4.34	3.95
	05:20	3.84	3.41	3.47	4.47	3.38	4.06					8.03	3.69	3.6	5.05	4.34	3.96
	05:40	3.84	3.56	3.49	4.47	3.38	4.06					8.31	3.69	3.69	5.05	4.34	3.96
	06:00	3.84	3.56	3.52	4.47	3.41	4.06					8.31	3.69	3.76	5.05	4.34	3.96
Sex dsitribution	Npy1R-Gi
Males	0
Females	6
Two-way RM ANOVA	Matching: Both factors
Assume sphericity?	Yes
Alpha	0.05
Source of Variation	% of total variation	P value	P value summary	Significant?
Row Factor	81.9	<0,0001	****	Yes
Column Factor	3.688	0.0364	*	Yes
Row Factor x Column Factor	1.108	0.0002	***	Yes
Subject x Row Factor	4.458
Subject x Column Factor	2.291
Subject	3.577
ANOVA table	SS	DF	MS	F (DFn, DFd)	P value
Row Factor	1771	66	26.84	F (66, 330) = 91,87	P<0,0001
Column Factor	79.75	1	79.75	F (1, 5) = 8,048	P=0,0364
Row Factor x Column Factor	23.97	66	0.3631	F (66, 330) = 1,861	P=0,0002
Subject x Row Factor	96.4	330	0.2921
Subject x Column Factor	49.55	5	9.909
Subject	77.36	5	15.47
Residual	64.4	330	0.1952
Difference between column means
Mean of Npy1R-Cre + Saline	1.471
Mean of Npy1R-Cre + CNO	2.101
Difference between means	-0.6299
SE of difference	0.222
95% CI of difference	-1,201 to -0,05914
Data summary
Number of columns (Column Factor)	2
Number of rows (Row Factor)	67
Number of subjects (Subject)	6
Number of missing values	0
Compare each cell mean with the other cell mean in that row
Number of families	1
Number of comparisons per family	67
Alpha	0.05
Bonferroni's multiple comparisons test	Mean Diff,	95,00% CI of diff,	Below threshold?	Summary	Adjusted P Value
Npy1R-Cre + Saline - Npy1R-Cre + CNO
08:00	8.882e-16	-0,8682 to 0,8682	No	ns	>0,9999
08:20	0.008333	-0,8598 to 0,8765	No	ns	>0,9999
08:40	0.008333	-0,8598 to 0,8765	No	ns	>0,9999
09:00	-0.1017	-0,9698 to 0,7665	No	ns	>0,9999
09:20	-0.1033	-0,9715 to 0,7648	No	ns	>0,9999
09:40	-0.135	-1,003 to 0,7332	No	ns	>0,9999
10:00	-0.1717	-1,040 to 0,6965	No	ns	>0,9999
10:20	-0.2283	-1,097 to 0,6398	No	ns	>0,9999
10:40	-0.245	-1,113 to 0,6232	No	ns	>0,9999
11:00	-0.225	-1,093 to 0,6432	No	ns	>0,9999
11:20	-0.29	-1,158 to 0,5782	No	ns	>0,9999
11:40	-0.3567	-1,225 to 0,5115	No	ns	>0,9999
12:00	-0.3467	-1,215 to 0,5215	No	ns	>0,9999
12:20	-0.3717	-1,240 to 0,4965	No	ns	>0,9999
12:40	-0.315	-1,183 to 0,5532	No	ns	>0,9999
13:00	-0.3783	-1,247 to 0,4898	No	ns	>0,9999
13:20	-0.3783	-1,247 to 0,4898	No	ns	>0,9999
13:40	-0.3817	-1,250 to 0,4865	No	ns	>0,9999
14:00	-0.35	-1,218 to 0,5182	No	ns	>0,9999
14:20	-0.415	-1,283 to 0,4532	No	ns	>0,9999
14:40	-0.4283	-1,297 to 0,4398	No	ns	>0,9999
15:00	-0.4583	-1,327 to 0,4098	No	ns	>0,9999
15:20	-0.42	-1,288 to 0,4482	No	ns	>0,9999
15:40	-0.3967	-1,265 to 0,4715	No	ns	>0,9999
16:00	-0.415	-1,283 to 0,4532	No	ns	>0,9999
16:20	-0.525	-1,393 to 0,3432	No	ns	>0,9999
16:40	-0.5433	-1,412 to 0,3248	No	ns	>0,9999
17:00	-0.4767	-1,345 to 0,3915	No	ns	>0,9999
17:20	-0.4583	-1,327 to 0,4098	No	ns	>0,9999
17:40	-0.4433	-1,312 to 0,4248	No	ns	>0,9999
18:00	-0.4633	-1,332 to 0,4048	No	ns	>0,9999
18:20	-0.515	-1,383 to 0,3532	No	ns	>0,9999
18:40	-0.495	-1,363 to 0,3732	No	ns	>0,9999
19:00	-0.615	-1,483 to 0,2532	No	ns	>0,9999
19:20	-0.645	-1,513 to 0,2232	No	ns	0.7979
19:40	-0.6917	-1,560 to 0,1765	No	ns	0.4718
20:00	-0.6833	-1,552 to 0,1848	No	ns	0.5193
20:20	-0.7783	-1,647 to 0,08985	No	ns	0.1649
20:40	-0.7117	-1,580 to 0,1565	No	ns	0.3734
21:00	-0.715	-1,583 to 0,1532	No	ns	0.359
21:20	-0.7183	-1,587 to 0,1498	No	ns	0.345
21:40	-0.6267	-1,495 to 0,2415	No	ns	0.9732
22:00	-0.6583	-1,527 to 0,2098	No	ns	0.6887
22:20	-0.8817	-1,750 to -0,01349	Yes	*	0.0414
22:40	-0.93	-1,798 to -0,06182	Yes	*	0.0207
23:00	-0.92	-1,788 to -0,05182	Yes	*	0.024
23:20	-0.8267	-1,695 to 0,04151	No	ns	0.0879
23:40	-0.905	-1,773 to -0,03682	Yes	*	0.0298
00:00	-0.8083	-1,677 to 0,05985	No	ns	0.112
00:20	-0.7767	-1,645 to 0,09151	No	ns	0.1684
00:40	-0.9467	-1,815 to -0,07849	Yes	*	0.0162
01:00	-1.018	-1,887 to -0,1502	Yes	**	0.0054
01:20	-1.02	-1,888 to -0,1518	Yes	**	0.0053
01:40	-1.12	-1,988 to -0,2518	Yes	**	0.001
02:00	-1.117	-1,985 to -0,2485	Yes	**	0.0011
02:20	-1.193	-2,062 to -0,3252	Yes	***	0.0003
02:40	-1.197	-2,065 to -0,3285	Yes	***	0.0003
03:00	-1.245	-2,113 to -0,3768	Yes	***	0.0001
03:20	-1.217	-2,085 to -0,3485	Yes	***	0.0002
03:40	-1.2	-2,068 to -0,3318	Yes	***	0.0003
04:00	-1.03	-1,898 to -0,1618	Yes	**	0.0045
04:20	-0.9633	-1,832 to -0,09515	Yes	*	0.0126
04:40	-1.078	-1,947 to -0,2102	Yes	**	0.002
05:00	-1.063	-1,932 to -0,1952	Yes	**	0.0026
05:20	-1.007	-1,875 to -0,1385	Yes	**	0.0065
05:40	-1.04	-1,908 to -0,1718	Yes	**	0.0038
06:00	-1.042	-1,910 to -0,1735	Yes	**	0.0037

## Sheet: Extended data 6j
Extended data 6j	Food intake along time intervals in FEMALE Npy1R-Gi mice.
	Time	Npy1R-Gi + Vehicle (n=6)										Npy1R-Gi + CNO (n=6)
Raw data	2h	0	0	0.33	0.15	0	0.1					0.23	0.19	0.31	0.25	0	0.59
	4h	0.12	0.08	0.55	0.15	0	0.27					0.33	0.35	0.4	0.36	0.21	1.3
	8h	0.3	0.34	0.83	0.54	0	0.6					0.82	0.76	0.61	0.82	0.33	1.32
	Light cycle	0.55	0.64	0.93	1.1	0.07	0.99					1.37	1.03	1.03	1.8	0.63	1.4
Sex dsitribution	Npy1R-Gi
Males	0
Females	6
Two-way RM ANOVA	Matching: Both factors
Assume sphericity?	Yes
Alpha	0.05
Source of Variation	% of total variation	P value	P value summary	Significant?
Row Factor	44.82	<0,0001	****	Yes
Column Factor	13.53	0.0212	*	Yes
Row Factor x Column Factor	1.799	0.0778	ns	No
Subject x Row Factor	7.982
Subject x Column Factor	6.169
Subject	22.46
ANOVA table	SS	DF	MS	F (DFn, DFd)	P value
Row Factor	4.197	3	1.399	F (3, 15) = 28,07	P<0,0001
Column Factor	1.268	1	1.268	F (1, 5) = 10,97	P=0,0212
Row Factor x Column Factor	0.1685	3	0.05615	F (3, 15) = 2,771	P=0,0778
Subject x Row Factor	0.7476	15	0.04984
Subject x Column Factor	0.5778	5	0.1156
Subject	2.103	5	0.4207
Residual	0.3039	15	0.02026
Difference between column means
Mean of Veh	0.36
Mean of CNO	0.685
Difference between means	-0.325
SE of difference	0.09813
95% CI of difference	-0,5772 to -0,07275
Data summary
Number of columns (Column Factor)	2
Number of rows (Row Factor)	4
Number of subjects (Subject)	6
Number of missing values	0
Compare each cell mean with the other cell mean in that row
Number of families	1
Number of comparisons per family	4
Alpha	0.05
Šídák's multiple comparisons test	Mean Diff,	95,00% CI of diff,	Below threshold?	Summary	Adjusted P Value
Veh - CNO
2h	-0.165	-0,3973 to 0,06733	No	ns	0.2293
4h	-0.2967	-0,5290 to -0,06433	Yes	*	0.0102
8h	-0.3417	-0,5740 to -0,1093	Yes	**	0.0034
L	-0.4967	-0,7290 to -0,2643	Yes	****	<0,0001
Test details	Mean 1	Mean 2	Mean Diff,	SE of diff,	N1	N2	t	DF
Veh - CNO
2h	0.09667	0.2617	-0.165	0.08218	6	6	2.008	15
4h	0.195	0.4917	-0.2967	0.08218	6	6	3.61	15
8h	0.435	0.7767	-0.3417	0.08218	6	6	4.158	15
L	0.7133	1.21	-0.4967	0.08218	6	6	6.044	15

## Sheet: Extended data 6k
Extended data 6k	Average RER in light/dark cycle in FEMALES Npy1R-Gi mice
	Period	Npy1R-Gi + Vehicle (n=6)										Npy1R-Gi + CNO (n=6)
Raw data	Light cycle	0.877389	0.918528	0.894028	0.870833	0.772917	0.869972					0.894194	0.868889	0.844861	0.911389	0.858944	0.898167
	Dark cycle	1.00716	0.997973	1.00665	0.966757	0.987324	0.995946					1.01181	0.977676	1.02092	0.994135	1.01757	0.937919
Sex dsitribution	Npy1R-Gi
Males	0
Females	6
Two-way RM ANOVA	Matching: Both factors
Assume sphericity?	Yes
Alpha	0.05
Source of Variation	% of total variation	P value	P value summary	Significant?
Row Factor	79.54	0.0007	***	Yes
Column Factor	0.1929	0.6975	ns	No
Row Factor x Column Factor	0.2127	0.6003	ns	No
Subject x Row Factor	7.366
Subject x Column Factor	5.684
Subject	3.596
ANOVA table	SS	DF	MS	F (DFn, DFd)	P value
Row Factor	0.08661	1	0.08661	F (1, 5) = 54,00	P=0,0007
Column Factor	0.00021	1	0.00021	F (1, 5) = 0,1697	P=0,6975
Row Factor x Column Factor	0.0002316	1	0.0002316	F (1, 5) = 0,3125	P=0,6003
Subject x Row Factor	0.00802	5	0.001604
Subject x Column Factor	0.006188	5	0.001238
Subject	0.003915	5	0.000783
Residual	0.003707	5	0.0007413
Difference between row means
Mean of Light cycle	0.8733
Mean of Dark cycle	0.9935
Difference between means	-0.1201
SE of difference	0.01635
95% CI of difference	-0,1622 to -0,07811
Difference between column means
Mean of Npy1R-Cre + Saline	0.9305
Mean of Npy1R-Cre + CNO	0.9364
Difference between means	-0.005916
SE of difference	0.01436
95% CI of difference	-0,04284 to 0,03100
Interaction CI
Mean diff, A1 - B1	-0.01213
Mean diff, A2 - B2	0.0002972
(A1 -B1) - (A2 - B2)	-0.01243
95% CI of difference	-0,06957 to 0,04472
(B1 - A1) - (B2 - A2)	0.01243
95% CI of difference	-0,04472 to 0,06957
Data summary
Number of columns (Column Factor)	2
Number of rows (Row Factor)	2
Number of subjects (Subject)	6
Number of missing values	0
Compare each cell mean with the other cell mean in that row
Number of families	1
Number of comparisons per family	2
Alpha	0.05
Bonferroni's multiple comparisons test	Mean Diff,	95,00% CI of diff,	Below threshold?	Summary	Adjusted P Value
Npy1R-Cre + Saline - Npy1R-Cre + CNO
Light cycle	-0.01213	-0,06186 to 0,03760	No	ns	0.9504
Dark cycle	0.0002972	-0,04943 to 0,05002	No	ns	>0,9999
Test details	Mean 1	Mean 2	Mean Diff,	SE of diff,	N1	N2	t	DF
Npy1R-Cre + Saline - Npy1R-Cre + CNO
Light cycle	0.8673	0.8794	-0.01213	0.01572	6	6	0.7716	5
Dark cycle	0.9936	0.9933	0.0002972	0.01572	6	6	0.0189	5

## Sheet: Extended data 6l
Extended data 6l	Average EE during light/dark cycles in FEMALE mice.
	Period	Npy1R-Gi + Vehicle (n=6)										Npy1R-Gi + CNO (n=6)
Raw data	Light cycle	17.2435	16.731	16.5768	13.8292	11.7942	15.0925					18.861	17.0728	16.368	14.668	12.5505	16.321
	Dark cycle	20.5394	18.8304	18.2072	15.6115	14.8438	17.8341					20.5621	19.2355	18.179	15.2953	13.9317	17.3897
Sex dsitribution	Npy1R-Gi
Males	0
Females	6
Two-way RM ANOVA	Matching: Both factors
Assume sphericity?	Yes
Alpha	0.05
Source of Variation	% of total variation	P value	P value summary	Significant?
Row Factor	18.58	0.0001	***	Yes
Column Factor	0.3713	0.1094	ns	No
Row Factor x Column Factor	1.165	0.0408	*	Yes
Subject x Row Factor	0.8291
Subject x Column Factor	0.4907
Subject	77.79
ANOVA table	SS	DF	MS	F (DFn, DFd)	P value
Row Factor	22.72	1	22.72	F (1, 5) = 112,0	P=0,0001
Column Factor	0.454	1	0.454	F (1, 5) = 3,783	P=0,1094
Row Factor x Column Factor	1.425	1	1.425	F (1, 5) = 7,503	P=0,0408
Subject x Row Factor	1.014	5	0.2028
Subject x Column Factor	0.6001	5	0.12
Subject	95.13	5	19.03
Residual	0.9494	5	0.1899
Difference between row means
Mean of Light cycle	15.59
Mean of Dark cycle	17.54
Difference between means	-1.946
SE of difference	0.1838
95% CI of difference	-2,418 to -1,473
Difference between column means
Mean of Npy1R-Cre + Saline	16.43
Mean of Npy1R-Cre + CNO	16.7
Difference between means	-0.2751
SE of difference	0.1414
95% CI of difference	-0,6386 to 0,08847
Interaction CI
Mean diff, A1 - B1	-0.7624
Mean diff, A2 - B2	0.2122
(A1 -B1) - (A2 - B2)	-0.9745
95% CI of difference	-1,889 to -0,05996
(B1 - A1) - (B2 - A2)	0.9745
95% CI of difference	0,05996 to 1,889
Data summary
Number of columns (Column Factor)	2
Number of rows (Row Factor)	2
Number of subjects (Subject)	6
Number of missing values	0
Compare each cell mean with the other cell mean in that row
Number of families	1
Number of comparisons per family	2
Alpha	0.05
Šídák's multiple comparisons test	Mean Diff,	95,00% CI of diff,	Below threshold?	Summary	Adjusted P Value
Npy1R-Cre + Saline - Npy1R-Cre + CNO
Light cycle	-0.7624	-1,555 to 0,03063	No	ns	0.0573
Dark cycle	0.2122	-0,5808 to 1,005	No	ns	0.6836
Test details	Mean 1	Mean 2	Mean Diff,	SE of diff,	N1	N2	t	DF
Npy1R-Cre + Saline - Npy1R-Cre + CNO
Light cycle	15.21	15.97	-0.7624	0.2516	6	6	3.03	5
Dark cycle	17.64	17.43	0.2122	0.2516	6	6	0.8434	5

[truncated: 5 more sheets: Extended data 6m, Extended data 6o, Extedended data 6p, Extended data 6q, Extended data 6r]
