# Supplementary material for: Reciprocal activity of AgRP and POMC neurons governs coordinated control of feeding and metabolism
Source: Nat Metab. 2024 Feb 20;6(3):473–93. doi: 10.1038/s42255-024-00987-z (PMC10963273; doi:10.1038/s42255-024-00987-z)
Supplement: Supplementary file 16 — Raw data, n numbers and statistical summary. [file 42255_2024_987_MOESM16_ESM.xlsx]

## Sheet: Extended data 7. 
Extended data 7.	Raw data collected from the NTS mRNA sequencing experiment depicted in figure 5.
Sex distribution	Control mice	AgRP-Gq;POMc-Gi
Males	2	2
Females	2	2

## Sheet: Extendaded data 7a,b_umap
UMAP_1	UMAP_2	preliminary_clusters	cluster_annotation	Slc17a6	Slc32a1
9.27902	-5.86348	159	159: Casr/Slc6a2	2.52	0
-0.0482016	0.123756	73	73: Sema3a/Klhl1	0	0
-1.31849	-2.57099	96	96: Npsr1/Igf1	0	0
2.15998	-2.34298	122	122: Zfp804b/Lncenc1	0.916171	0
8.03732	-2.98378	65	65: Eya1/Hs3st4	0	0
5.57561	2.08379	83	83: Agtr1b/Cntnap5b	0	0.964965
-0.0619558	-0.0581465	73	73: Sema3a/Klhl1	0	0
-4.96934	3.41827	148	148: Ccdc172/Ebf2	0.971142	0
-0.603104	-4.90577	115	115: Sema3a/Cdh9	1.3121	0
2.87708	1.13369	35	35: Dmbx1/Cntnap5b	0	0
-7.16985	5.29849	165	165: Hcrtr2/L3mbtl4	0	0.580624
2.48802	-5.85898	173	173: Mecom/Oprk1	0.943851	0
-1.96068	1.52931	108	108: Sema3a/Il1rapl2	0	1.01174
-2.99173	9.53976	117	117: Ebf2/Nmu	0	0
1.52625	-2.71822	30	30: Zfp804b/Npas1	1.21328	0
2.79205	2.5284	124	124: Zfp804b/Dlk1	0.696817	0
-2.2672	-5.96124	50	50: Lhx9/Vwc2l	0.545383	0
-8.42953	-5.75634	177	177: Foxp2/Ano2	0	0
3.82542	1.25265	35	35: Dmbx1/Cntnap5b	0	0
1.99279	-5.3775	123	123: Reln/Pou4f1	2.27873	0
-3.51978	8.77082	117	117: Ebf2/Nmu	0	0
3.76473	1.33843	35	35: Dmbx1/Cntnap5b	0	0
0.124083	5.41139	56	56: Kcnmb2/Sema3a	0	0
1.89559	1.18975	74	74: Rbm20/Nox4	0	0.819615
1.02583	-2.36814	135	135: Zfp804b/Etl4	0	0.328018
-4.85016	4.06699	129	129: Bnc2/Ebf2	0	0
-1.13959	1.79891	96	96: Npsr1/Igf1	0	0
5.97115	-8.64854	111	111: Cartpt/Postn	0.877094	0
-8.1628	4.48554	87	87: Col25a1/Nox4	0	0.428076
2.43582	-2.13063	49	49: Ccbe1/Tspan18	0	0
-9.21323	1.48394	179	179: Vmn1r207-ps/Pde11a	0	0
3.08755	1.21512	35	35: Dmbx1/Cntnap5b	0	0.462438
5.29584	-3.11458	143	143: Kcnq5/Hs3st4	0	0
-3.52972	8.6465	117	117: Ebf2/Nmu	0	0
-0.128648	4.86973	59	59: Kcnmb2/Sema3a	0	0
5.73087	-7.41958	76	76: Dbh/Phox2b	0.650942	0
1.61362	-2.98959	30	30: Zfp804b/Npas1	1.50662	0
3.95879	-7.02285	114	114: Tac1/Tafa2	1.93705	0
-1.83253	3.5938	180	180: Cpa6/Cngb3	0	0
-1.18736	-1.37102	82	82: Tal1/Nell1	0	0
-1.98461	3.73328	180	180: Cpa6/Cngb3	0	0
1.2982	-3.99305	28	28: Mecom/Sema3a	0.875702	0
2.57208	-2.96768	62	62: Reln/Calcr	1.26413	0
-0.157221	1.52864	60	60: Trhde/Kcnmb2	0	0
-5.30696	0.23159	156	156: Ankfn1/Pou4f1	0.930999	0
0.0271309	1.32301	60	60: Trhde/Kcnmb2	0	0.705212
7.39132	-3.17438	65	65: Eya1/Hs3st4	1.17387	0
4.00042	-5.43851	43	43: Tafa2/Pde1a	1.03154	0
5.29493	5.19559	126	126: Tfap2b/Slc39a8	0.915182	0
-9.19307	1.44987	179	179: Vmn1r207-ps/Pde11a	1.03868	0
5.11447	5.71341	92	92: Pou6f2/Ccbe1	0	0.837886
-0.377795	-1.34965	82	82: Tal1/Nell1	0	0
-0.243205	-8.13935	99	99: Lhx9/Pou6f2	0	0
-8.86263	-7.12522	72	72: Ano2/Foxp2	1.63167	0
-10.6344	-2.47268	107	107: Slc17a7/Sgcg	0.840949	0
-1.30803	-3.02893	88	88: Il1rapl2/Stpg2	1.29571	0
0.146966	4.48012	59	59: Kcnmb2/Sema3a	0	0
-8.87545	-7.09735	72	72: Ano2/Foxp2	1.98289	0
3.10957	-1.86501	67	67: Foxp2/Il1rapl2	0	0.514289
3.34783	-0.588972	95	95: Tfap2b/Esr1	0	0
-0.584895	-5.19406	115	115: Sema3a/Cdh9	0	0
-8.46211	-5.72926	177	177: Foxp2/Ano2	1.51068	0
-1.14511	-1.37062	82	82: Tal1/Nell1	0	0
4.21815	1.84084	91	91: Pax8/Bcl11a	0	0.368259
4.63589	-8.82164	53	53: Gal/Dkk2	1.21465	0
8.0243	-2.73511	65	65: Eya1/Hs3st4	0	0
-5.6981	0.0231467	156	156: Ankfn1/Pou4f1	0.578793	0
2.36359	-2.20955	67	67: Foxp2/Il1rapl2	0	1.01729
-9.31944	-7.03768	72	72: Ano2/Foxp2	1.32914	0
1.86285	-3.3867	137	137: Mecom/Col12a1	1.00849	0
-8.17644	7.87288	46	46: Col18a1/Gpc3	0	0
2.43369	-2.27235	67	67: Foxp2/Il1rapl2	0	0
0.53386	-2.44698	150	150: Nr5a2/Zfp804b	0	0
1.50545	-2.71133	30	30: Zfp804b/Npas1	0	0
-3.15795	11.5134	38	38: Kcnh8/Maf	0	0
0.615854	-3.23243	135	135: Zfp804b/Etl4	0.63507	0.63507
-8.85454	-7.16361	72	72: Ano2/Foxp2	0.695405	0
2.69117	8.86406	41	41: Ryr1/Tfap2b	0.69445	0.69445
5.88064	-2.14149	40	40: Ebf2/Ankfn1	0.94251	0
0.582566	-5.99121	45	45: Prdm16/Zfp804b	0.917884	0
-4.63832	11.0339	63	63: Ebf2/Th	1.49546	0
-4.25141	11.4108	63	63: Ebf2/Th	0	1.32934
2.72102	-1.93306	67	67: Foxp2/Il1rapl2	0	0
1.06811	-3.49862	112	112: Il1rapl2/Grm8	1.30239	0
4.02668	3.14387	91	91: Pax8/Bcl11a	0	0.636072
0.9664	-1.69196	39	39: Col19a1/Sv2b	0	0.219553
0.830814	-3.05988	135	135: Zfp804b/Etl4	0.540788	0
2.84936	7.72026	58	58: Adarb2/Lama1	0	1.03457
-4.77885	3.35487	129	129: Bnc2/Ebf2	0.694149	0
6.8378	-3.69528	167	167: Tph2/Slc6a4	0	0.806374
1.41234	-0.715072	66	66: Mecom/Pou6f2	0	0.898934
-2.44353	-7.94735	140	140: Fgf10/Cpne4	0.438154	0
-4.68175	-1.18378	77	77: Ankfn1/Tcerg1l	0.850511	0
4.02992	-5.15805	43	43: Tafa2/Pde1a	1.30562	0
0.178852	4.7837	59	59: Kcnmb2/Sema3a	0	0
-0.269104	-1.22911	82	82: Tal1/Nell1	0	1.1135
-0.283648	1.52826	60	60: Trhde/Kcnmb2	0	1.95193
-9.20342	1.47476	179	179: Vmn1r207-ps/Pde11a	0	0
1.81849	0.0858576	79	79: Kcnmb2/Slc6a5	0	0
-2.70238	0.632753	57	57: Adarb2/Ebf2	0	0
1.70265	-4.29899	28	28: Mecom/Sema3a	0.29693	0
2.6428	-1.94482	67	67: Foxp2/Il1rapl2	0	1.00139
-3.10953	-6.3451	50	50: Lhx9/Vwc2l	0.701501	0
-1.40742	-0.0708265	127	127: Dach1/Unc5d	0	0
-0.143006	-1.18629	82	82: Tal1/Nell1	0.589177	0
3.45246	8.75378	41	41: Ryr1/Tfap2b	0	0
0.743052	2.04365	78	78: Ebf2/Adarb2	0	0.409948
-4.39019	11.2641	63	63: Ebf2/Th	0.945484	0
3.47582	0.714528	35	35: Dmbx1/Cntnap5b	0	0
-3.2057	9.51877	117	117: Ebf2/Nmu	0	0
3.53628	-5.25777	122	122: Zfp804b/Lncenc1	0	0
0.557788	-2.83645	57	57: Adarb2/Ebf2	0	1.1265
-2.58616	11.4218	38	38: Kcnh8/Maf	0.856235	0
-2.09565	0.365241	57	57: Adarb2/Ebf2	0	0.401097
0.257528	4.68148	59	59: Kcnmb2/Sema3a	0	0
4.2303	-5.52316	43	43: Tafa2/Pde1a	1.02755	0
-5.06512	2.00169	105	105: Ebf2/Calb1	0	0
6.47725	-1.71241	40	40: Ebf2/Ankfn1	0	0
3.62922	-2.19719	84	84: Zfp804b/Lemd1	0	0
2.38897	-4.29654	137	137: Mecom/Col12a1	0	0
-0.00717993	4.60452	59	59: Kcnmb2/Sema3a	0	0
0.0417999	-4.92939	184	184: Calcr/Shox2	1.30762	0
-8.4704	-5.7708	177	177: Foxp2/Ano2	0	0
2.25591	6.75759	73	73: Sema3a/Klhl1	0	0
-2.92889	6.45098	31	31: Cdh3/Nkain3	0.969513	0
1.37296	-1.15879	39	39: Col19a1/Sv2b	0	1.12983
-1.11509	3.47085	60	60: Trhde/Kcnmb2	0.911963	0
0.801631	-3.11317	30	30: Zfp804b/Npas1	1.2504	0
-3.60666	6.17307	31	31: Cdh3/Nkain3	0	0
-7.4078	5.4525	165	165: Hcrtr2/L3mbtl4	0	0
-7.35309	7.81976	46	46: Col18a1/Gpc3	0	0.793753
-8.44089	-5.74966	177	177: Foxp2/Ano2	0	0
-6.88249	7.82959	125	125: Otof/Stac	0	0.700733
-4.57972	-1.64819	77	77: Ankfn1/Tcerg1l	0	0
1.32664	-1.18303	33	33: Il1rapl2/Slc6a5	0	0
-8.98775	4.91483	144	144: Nox4/Kcnmb2	0	0.930441
1.32843	-1.57312	39	39: Col19a1/Sv2b	0	0
1.54919	-4.92065	28	28: Mecom/Sema3a	0.617605	0
6.51381	4.57191	86	86: Tfap2b/Col25a1	0	0
-10.5796	-2.59141	107	107: Slc17a7/Sgcg	0.74059	0
0.00659115	-4.05751	90	90: Pou4f1/Klhl1	1.19126	0
-3.0109	-5.13953	118	118: Lhx9/Col25a1	0.353544	0
-8.88655	-7.09806	72	72: Ano2/Foxp2	1.22338	0
7.53465	-6.66	97	97: Gfral/Sctr	1.37478	0
-5.21574	9.57612	146	146: Rxfp1/Ebf2	0	0
-9.163	-3.16985	121	121: Slc17a7/Lama1	0	0
0.116034	-7.97945	99	99: Lhx9/Pou6f2	1.38586	0
-8.88942	-3.52152	121	121: Slc17a7/Lama1	0.350937	0
0.538441	-1.39844	82	82: Tal1/Nell1	0	0
4.39942	-3.08585	94	94: Zfp804b/Zmat4	0.464329	0
-6.48873	0.241943	80	80: Pdyn/Cpa6	0	0
3.73783	1.06896	35	35: Dmbx1/Cntnap5b	0	0
3.75653	8.56009	89	89: Necab1/Arhgap15	0	0
1.42076	3.36769	116	116: Prph/Slc5a7	0	0
4.11736	-5.19043	43	43: Tafa2/Pde1a	0	0
4.13655	-3.43737	94	94: Zfp804b/Zmat4	1.01587	0
-10.2487	3.77555	81	81: Gbx1/Fgf10	0	0
-8.78436	-7.10785	72	72: Ano2/Foxp2	1.30734	0
4.33503	-8.29505	53	53: Gal/Dkk2	1.33118	0
6.73607	-3.84171	167	167: Tph2/Slc6a4	0	0
7.07762	-5.77365	85	85: Tfap2b/Glra3	0	0
6.23324	-1.30543	40	40: Ebf2/Ankfn1	0	0
-0.71661	2.71644	60	60: Trhde/Kcnmb2	0	0
1.08187	-3.65919	90	90: Pou4f1/Klhl1	0.965065	0
0.226928	-4.87333	184	184: Calcr/Shox2	0.830076	0
-0.793578	-5.31678	115	115: Sema3a/Cdh9	1.11206	0
4.28993	-1.72429	39	39: Col19a1/Sv2b	1.07352	0
0.0295032	-4.157	90	90: Pou4f1/Klhl1	1.10323	0
7.8399	-2.89402	65	65: Eya1/Hs3st4	0	0
-1.95665	3.19272	165	165: Hcrtr2/L3mbtl4	0	0.433332
-3.14711	6.58583	31	31: Cdh3/Nkain3	0	0
2.06779	-3.61905	62	62: Reln/Calcr	1.79265	0
-1.82043	2.43243	108	108: Sema3a/Il1rapl2	0	0
1.06063	-0.919222	33	33: Il1rapl2/Slc6a5	0	0.714724
-3.32768	-7.22642	151	151: Lhx2/Reln	1.4648	0
-3.45697	11.3685	38	38: Kcnh8/Maf	0	0.311959
2.49148	7.62012	58	58: Adarb2/Lama1	0	0
-0.739091	2.60426	60	60: Trhde/Kcnmb2	0	0
-2.18432	0.482131	57	57: Adarb2/Ebf2	0	0
-9.53184	-6.77209	72	72: Ano2/Foxp2	1.00544	0
6.28392	-1.80019	40	40: Ebf2/Ankfn1	0.432209	0
-0.12687	0.263509	73	73: Sema3a/Klhl1	0	1.19523
3.99573	-6.06467	168	168: Rspo2/Ntng1	0	0
-10.1575	-3.48633	161	161: Slc17a7/Col27a1	0.497131	0
-5.65215	0.0537618	156	156: Ankfn1/Pou4f1	0.747565	0
-0.256903	-1.17421	82	82: Tal1/Nell1	0	0
-4.33827	11.3118	63	63: Ebf2/Th	0.737865	0
-0.283049	-1.22537	152	152: Foxp2/Gata3	0	1.03125
-0.753057	4.10236	59	59: Kcnmb2/Sema3a	0	0
1.78283	0.249822	79	79: Kcnmb2/Slc6a5	0	0.931838
1.69909	-3.50005	30	30: Zfp804b/Npas1	0.482142	0
-8.75807	3.16862	74	74: Rbm20/Nox4	0	0
0.993307	-2.73473	82	82: Tal1/Nell1	0	1.58386
3.42894	8.70818	119	119: Npas1/Nell1	0	0.723031
-8.35755	3.83414	55	55: Rab38/Ano1	0	0.491718
-0.0226158	0.829508	73	73: Sema3a/Klhl1	0	0
3.90513	-7.01005	114	114: Tac1/Tafa2	0.54359	0
0.805151	-5.67038	45	45: Prdm16/Zfp804b	0.825255	0
-12.9356	-1.14848	104	104: Gabra6/Fat2	0	0
-3.06275	11.6702	38	38: Kcnh8/Maf	0.937567	0
3.44924	-9.35341	53	53: Gal/Dkk2	1.56569	0
-9.19509	1.50132	179	179: Vmn1r207-ps/Pde11a	0	0
4.91826	6.06652	92	92: Pou6f2/Ccbe1	1.08054	0
2.44879	7.65789	120	120: Tfap2b/Trhde	0	0
-2.82873	-3.72682	153	153: Lmo3/Cpne4	0.762689	0
0.362392	-2.78147	99	99: Lhx9/Pou6f2	0	0
-4.75681	1.52342	105	105: Ebf2/Calb1	0	1.10276
5.17188	-3.03179	143	143: Kcnq5/Hs3st4	1.71248	0
-3.79059	2.73681	170	170: Myo5b/Otof	1.17763	0
5.01666	-4.14825	100	100: Dlk1/F13a1	0	0
6.60184	4.31017	86	86: Tfap2b/Col25a1	0	0
-0.0567813	-4.80616	184	184: Calcr/Shox2	1.00003	0
-8.14625	2.07311	74	74: Rbm20/Nox4	0	0
5.82652	2.06507	83	83: Agtr1b/Cntnap5b	0	0
3.83413	-1.88359	84	84: Zfp804b/Lemd1	0	0
1.46356	-2.79186	62	62: Reln/Calcr	0.904631	0
-9.05834	-7.02517	72	72: Ano2/Foxp2	0	0
-0.666762	3.46204	56	56: Kcnmb2/Sema3a	0	0.759407
-2.06413	-13.985	182	182: Samd3/Cnpy1	0	0
-3.93023	-7.38064	42	42: Mylk/Mctp2	1.19309	0
-2.07546	-3.54436	112	112: Il1rapl2/Grm8	1.05141	0
-4.01902	11.3988	63	63: Ebf2/Th	0.476175	0
2.4002	2.37189	124	124: Zfp804b/Dlk1	0	0.386372
2.34571	-5.43945	173	173: Mecom/Oprk1	0.52399	0
2.00782	-3.50421	94	94: Zfp804b/Zmat4	1.53343	0
1.74819	-5.01677	28	28: Mecom/Sema3a	0.705627	0
-8.29936	6.5337	162	162: Chrdl1/Kcnh8	0	0
0.903979	-0.473066	33	33: Il1rapl2/Slc6a5	0	1.27728
2.32387	2.40446	124	124: Zfp804b/Dlk1	0	0
2.56048	-1.96158	67	67: Foxp2/Il1rapl2	0	0.926644
4.58126	-3.25508	40	40: Ebf2/Ankfn1	0.620275	0
4.21516	-5.36901	43	43: Tafa2/Pde1a	1.19975	0
5.9431	-5.45059	85	85: Tfap2b/Glra3	1.28454	0
6.66934	-3.80968	167	167: Tph2/Slc6a4	0	0.721017
-2.41072	0.0860066	57	57: Adarb2/Ebf2	0	0
-10.4267	-2.58584	107	107: Slc17a7/Sgcg	0.585256	0
1.32971	-3.58384	90	90: Pou4f1/Klhl1	1.07524	0
1.75206	0.238982	79	79: Kcnmb2/Slc6a5	0	0
5.39804	-4.37863	100	100: Dlk1/F13a1	1.30975	0
3.35401	-7.18151	130	130: Qrfpr/Tac1	0	0
1.46261	-6.08488	123	123: Reln/Pou4f1	0.966072	0
-3.26244	6.86144	31	31: Cdh3/Nkain3	0.608838	0.608838
8.53746	-5.70271	154	154: Olfr78/Calcr	0.932912	0
1.6379	-1.87562	124	124: Zfp804b/Dlk1	0	0.460347
-9.63557	-6.72203	72	72: Ano2/Foxp2	1.20835	0
0.662481	2.02368	78	78: Ebf2/Adarb2	0	0.603234
2.33621	-4.42417	137	137: Mecom/Col12a1	1.30298	0
-2.41042	-5.87626	50	50: Lhx9/Vwc2l	1.41231	0
-1.10634	5.17081	101	101: Kcnmb2/Ebf3	0	0
-4.72017	1.67771	105	105: Ebf2/Calb1	0	0
5.42974	-1.37857	51	51: Bnc2/Ebf2	0.956941	0
-2.20686	-5.49978	50	50: Lhx9/Vwc2l	0.720692	0
-9.65793	-6.77932	72	72: Ano2/Foxp2	1.19991	0
-9.01718	5.84293	133	133: Nxph2/Nox4	0	0.729924
0.0183037	-4.18504	90	90: Pou4f1/Klhl1	0.903058	0
-1.55842	2.93792	108	108: Sema3a/Il1rapl2	0	0
4.8459	-2.92753	143	143: Kcnq5/Hs3st4	1.15601	0
4.44198	8.07219	89	89: Necab1/Arhgap15	0	0
-9.5148	-6.96147	72	72: Ano2/Foxp2	0.876152	0.53111
-4.9781	1.72039	105	105: Ebf2/Calb1	0	0
2.56914	-2.28154	67	67: Foxp2/Il1rapl2	0	0.813858
1.15182	-1.39858	39	39: Col19a1/Sv2b	0	0
-9.13442	5.95709	133	133: Nxph2/Nox4	0	0
-5.75785	-4.94701	158	158: Fn1/Kcnq4	0	0
-6.59337	0.19044	80	80: Pdyn/Cpa6	0	0
-2.97219	11.5967	38	38: Kcnh8/Maf	0.593678	0
6.79588	-3.66547	167	167: Tph2/Slc6a4	0	0
6.88778	-5.39557	70	70: Tfap2b/Cntnap5b	1.12027	0
1.50073	-1.87246	67	67: Foxp2/Il1rapl2	0.189109	0.713373
6.10131	-0.952449	160	160: Ebf2/Ism1	0	0
4.85214	-5.34325	43	43: Tafa2/Pde1a	0.995543	0
-9.46568	-6.8117	72	72: Ano2/Foxp2	0.61195	0
-0.0710655	-1.04411	82	82: Tal1/Nell1	0.668214	0
-8.51435	-5.80217	177	177: Foxp2/Ano2	0	0
-8.93994	-3.46171	121	121: Slc17a7/Lama1	0.603309	0
2.85281	9.32507	41	41: Ryr1/Tfap2b	0	0
-0.538656	-1.34489	35	35: Dmbx1/Cntnap5b	0	0
-6.27039	0.543017	80	80: Pdyn/Cpa6	1.57317	0
5.86987	1.93082	83	83: Agtr1b/Cntnap5b	0	1.06473
-2.3313	10.3814	181	181: Sntb1/Cpne4	1.31	0
0.467492	-3.5351	30	30: Zfp804b/Npas1	0.75015	0
-3.54195	8.68932	117	117: Ebf2/Nmu	0	0
2.65844	-0.287683	95	95: Tfap2b/Esr1	0	0
5.47075	-1.14366	51	51: Bnc2/Ebf2	0.649279	0
1.80719	7.03704	58	58: Adarb2/Lama1	0	0.423147
-4.36124	-3.95619	168	168: Rspo2/Ntng1	0	0
-0.849616	-1.86963	60	60: Trhde/Kcnmb2	0.693247	0
1.19005	-5.21362	45	45: Prdm16/Zfp804b	0.620434	0
-2.34657	-7.89701	140	140: Fgf10/Cpne4	0.659619	0
6.77935	-3.66436	167	167: Tph2/Slc6a4	1.12784	0
-9.20001	1.47088	179	179: Vmn1r207-ps/Pde11a	1.47955	0
9.43319	-6.69998	97	97: Gfral/Sctr	0	0
-0.698729	-1.18493	82	82: Tal1/Nell1	0	0
5.71838	-0.558159	51	51: Bnc2/Ebf2	0.844489	0
-0.184528	-0.303429	128	128: Cntn5/Nell1	0	0
0.362264	-2.52951	150	150: Nr5a2/Zfp804b	1.47997	0
3.79447	-2.00079	84	84: Zfp804b/Lemd1	0	1.23692
-0.353272	-2.75736	88	88: Il1rapl2/Stpg2	1.13913	0
1.67912	-2.02524	30	30: Zfp804b/Npas1	0	0
-5.11994	1.02974	105	105: Ebf2/Calb1	0	0
-12.8895	-1.11245	104	104: Gabra6/Fat2	0	0
3.21496	-4.57116	122	122: Zfp804b/Lncenc1	1.28976	0
-2.2378	-3.65259	112	112: Il1rapl2/Grm8	1.68514	0
-9.51497	-6.815	72	72: Ano2/Foxp2	0.274366	0
0.838856	-3.08575	135	135: Zfp804b/Etl4	0	0
-7.31052	2.89581	74	74: Rbm20/Nox4	0	0.7508
4.24179	6.05536	92	92: Pou6f2/Ccbe1	0.751805	0
0.0313318	-0.415641	128	128: Cntn5/Nell1	0	0.914017
-2.55233	11.056	38	38: Kcnh8/Maf	0	0
-1.40651	3.2597	108	108: Sema3a/Il1rapl2	0	0
6.46608	-1.56845	40	40: Ebf2/Ankfn1	0.589892	0
5.02891	1.4433	102	102: Necab1/Pde1a	0	0
-3.86034	3.0636	170	170: Myo5b/Otof	0.439249	0
3.33122	-7.24713	130	130: Qrfpr/Tac1	0	0
-0.149302	-3.559	90	90: Pou4f1/Klhl1	0.839676	0
2.1686	7.0321	58	58: Adarb2/Lama1	0	0.808025
-0.285409	5.42991	56	56: Kcnmb2/Sema3a	0	0
-0.435345	-1.02646	82	82: Tal1/Nell1	0	0
4.24413	-5.34309	43	43: Tafa2/Pde1a	1.56429	0
4.40007	8.0844	89	89: Necab1/Arhgap15	0	0
1.38003	6.97659	31	31: Cdh3/Nkain3	0	0.40793
2.04677	-3.04516	30	30: Zfp804b/Npas1	0	0
5.27621	5.60028	126	126: Tfap2b/Slc39a8	0	0
-2.53398	-5.98387	50	50: Lhx9/Vwc2l	1.79209	0
-4.48129	11.2033	63	63: Ebf2/Th	0	0
0.64943	-0.701196	39	39: Col19a1/Sv2b	0	0
-1.17538	-3.83123	68	68: Klhl1/Tafa1	1.06107	0
-8.39987	-5.80595	177	177: Foxp2/Ano2	0	2.36013
-3.27787	-6.76885	42	42: Mylk/Mctp2	0	0
3.63335	0.787377	35	35: Dmbx1/Cntnap5b	0.452089	0.762292
-4.85306	4.22324	129	129: Bnc2/Ebf2	0	0
-9.61335	-6.66921	72	72: Ano2/Foxp2	1.47544	0
5.06993	1.51468	102	102: Necab1/Pde1a	0.495447	0
-0.748263	-5.23708	115	115: Sema3a/Cdh9	0	0
1.79701	-3.09128	62	62: Reln/Calcr	1.25653	0
-3.86891	-7.5861	42	42: Mylk/Mctp2	1.16136	0
3.18845	-2.85497	62	62: Reln/Calcr	0.900622	0
-9.17462	1.52565	179	179: Vmn1r207-ps/Pde11a	0	0
-3.11887	-6.13055	118	118: Lhx9/Col25a1	0.822777	0
0.618341	-2.86156	135	135: Zfp804b/Etl4	2.2972	0
-0.368946	1.88133	60	60: Trhde/Kcnmb2	0	1.0799
0.676411	-5.50247	45	45: Prdm16/Zfp804b	1.13615	0
-2.43351	-6.73181	167	167: Tph2/Slc6a4	0.90123	0
-1.34202	0.0307896	127	127: Dach1/Unc5d	0	0
6.9226	-3.5919	167	167: Tph2/Slc6a4	0	0
1.35616	-1.87534	39	39: Col19a1/Sv2b	0	0.557753
-0.371023	1.59815	60	60: Trhde/Kcnmb2	0	0.741817
-2.12972	3.9652	180	180: Cpa6/Cngb3	0	0
-1.50521	-1.24079	82	82: Tal1/Nell1	0	0
-8.48592	3.87772	95	95: Tfap2b/Esr1	0	0
-1.06435	-0.800436	65	65: Eya1/Hs3st4	1.1517	0
-0.317252	-2.89178	109	109: Gcg/Reln	0.816808	0
-6.97081	5.18212	165	165: Hcrtr2/L3mbtl4	0	0
0.530132	1.91354	78	78: Ebf2/Adarb2	0	0
5.99426	2.55641	86	86: Tfap2b/Col25a1	0	0
-4.86509	4.00305	129	129: Bnc2/Ebf2	0.685926	0
-1.14301	2.63382	60	60: Trhde/Kcnmb2	0	0
-5.00445	0.252181	156	156: Ankfn1/Pou4f1	0.768349	0
-3.11413	6.59192	31	31: Cdh3/Nkain3	0	0.888903
-1.56921	-0.165081	127	127: Dach1/Unc5d	0	0
4.43467	3.24514	91	91: Pax8/Bcl11a	0	0.988418
-2.1917	-5.43018	50	50: Lhx9/Vwc2l	1.3552	0
2.64545	8.26312	120	120: Tfap2b/Trhde	0	0.743318
2.94948	1.08576	35	35: Dmbx1/Cntnap5b	0	0
5.7943	-1.93057	40	40: Ebf2/Ankfn1	1.35382	0
-3.58069	5.94492	31	31: Cdh3/Nkain3	0	1.29595
5.34059	-6.34193	76	76: Dbh/Phox2b	1.13277	0
3.39291	2.88229	124	124: Zfp804b/Dlk1	0	0.356371
4.12356	-8.84744	53	53: Gal/Dkk2	0	0
-1.22644	5.22788	101	101: Kcnmb2/Ebf3	0	0
0.507887	-3.32569	135	135: Zfp804b/Etl4	1.64808	0
0.914563	-3.09238	135	135: Zfp804b/Etl4	0.680901	0.397318
-0.488813	5.44971	56	56: Kcnmb2/Sema3a	0	0
-5.32819	0.168669	156	156: Ankfn1/Pou4f1	2.20103	0
-8.13522	7.90673	46	46: Col18a1/Gpc3	0	0.745639
4.91722	-5.36541	43	43: Tafa2/Pde1a	1.09923	0
3.82335	-4.93853	43	43: Tafa2/Pde1a	0	0
1.58681	-4.18057	28	28: Mecom/Sema3a	0	0
-1.98805	-4.69823	68	68: Klhl1/Tafa1	1.69702	0
-7.97491	2.84641	74	74: Rbm20/Nox4	0	0
3.31923	-6.96722	130	130: Qrfpr/Tac1	0.687594	0.687594
-9.7592	-2.62013	113	113: Slc17a7/Il1rapl2	0.385723	0
4.40947	3.43458	91	91: Pax8/Bcl11a	0	0
-8.71252	-7.12376	72	72: Ano2/Foxp2	0	0
3.49395	-0.560291	95	95: Tfap2b/Esr1	0	0.441912
-2.17101	-14.0831	182	182: Samd3/Cnpy1	0	0
3.85481	-6.52615	114	114: Tac1/Tafa2	0	0
-5.58898	-5.05412	158	158: Fn1/Kcnq4	1.09675	0
-8.40306	-5.71444	177	177: Foxp2/Ano2	0	0
-10.4878	-2.52669	107	107: Slc17a7/Sgcg	0.76275	0
4.05226	-5.33057	43	43: Tafa2/Pde1a	0.92174	0
2.68578	-1.96292	30	30: Zfp804b/Npas1	1.82354	0
-4.12673	11.476	63	63: Ebf2/Th	1.73129	0
5.54222	2.62312	83	83: Agtr1b/Cntnap5b	0	0.710856
-1.08147	5.06816	101	101: Kcnmb2/Ebf3	0	0
-2.44197	-6.01316	50	50: Lhx9/Vwc2l	0.468494	0
-1.56664	-3.79173	68	68: Klhl1/Tafa1	1.04164	0
-2.26013	6.25101	31	31: Cdh3/Nkain3	0	0
2.8806	-2.79863	84	84: Zfp804b/Lemd1	0.648146	0
-10.15	3.7742	81	81: Gbx1/Fgf10	0	0
-8.00904	2.21352	74	74: Rbm20/Nox4	0	0
-3.43711	2.18519	155	155: Kcnh8/Arhgap6	0	0
-9.43106	-6.81597	72	72: Ano2/Foxp2	0.671124	0
-1.61841	-7.13809	151	151: Lhx2/Reln	0	0
-4.44096	0.673681	147	147: Col5a2/Col6a1	1.15348	0
-2.61083	5.31215	64	64: Ebf3/Pax2	0	0.546636
1.68792	-1.18747	103	103: Gata3/Crhbp	0	0
-10.2092	3.84772	81	81: Gbx1/Fgf10	0	0.627206
-0.884163	-0.897943	152	152: Foxp2/Gata3	0	0
6.24066	0.175351	172	172: Bnc2/Ebf3	1.50885	0
-2.23237	-5.46046	50	50: Lhx9/Vwc2l	0.760893	0
-6.91075	3.08199	74	74: Rbm20/Nox4	0	0.711067
-9.60603	-6.74159	72	72: Ano2/Foxp2	1.05781	0
-8.51085	6.51683	162	162: Chrdl1/Kcnh8	0	0.771337
-8.58796	2.93335	74	74: Rbm20/Nox4	0	0
-7.71615	3.01781	74	74: Rbm20/Nox4	0	0
4.79484	3.49086	91	91: Pax8/Bcl11a	0	0
-2.96955	-3.65879	153	153: Lmo3/Cpne4	1.35749	0
0.481801	-1.9308	103	103: Gata3/Crhbp	0	0
-9.10656	5.0591	144	144: Nox4/Kcnmb2	0	1.08897
-3.30833	6.89863	31	31: Cdh3/Nkain3	0	0
4.30311	8.01107	89	89: Necab1/Arhgap15	0	0
2.33388	7.19407	58	58: Adarb2/Lama1	0	0
-0.0852487	-1.32165	82	82: Tal1/Nell1	0	0
-0.126652	4.38472	59	59: Kcnmb2/Sema3a	0	0
-6.64552	-0.0642837	80	80: Pdyn/Cpa6	1.19711	0
6.51671	4.45954	86	86: Tfap2b/Col25a1	0	0
-2.65541	-3.8591	153	153: Lmo3/Cpne4	0	0
-1.97031	3.38185	180	180: Cpa6/Cngb3	0	0.558568
1.81195	-5.1499	28	28: Mecom/Sema3a	1.26449	0
-12.7511	-0.905249	74	74: Rbm20/Nox4	0	0
-0.112183	4.92148	59	59: Kcnmb2/Sema3a	0	0
-8.9245	4.97764	144	144: Nox4/Kcnmb2	0	0
2.39316	-1.43144	128	128: Cntn5/Nell1	0	1.21732
3.02614	-0.724631	95	95: Tfap2b/Esr1	0	0
0.666164	-0.748223	33	33: Il1rapl2/Slc6a5	0	1.00897
9.0559	2.12236	163	163: Adamts18/Col25a1	0	0
-3.61626	9.02046	117	117: Ebf2/Nmu	0	0
5.9388	-2.19647	40	40: Ebf2/Ankfn1	0.740724	0
1.28605	-3.2976	88	88: Il1rapl2/Stpg2	1.21215	0
-9.68348	-2.67917	113	113: Slc17a7/Il1rapl2	0.904478	0
-4.50801	11.1688	63	63: Ebf2/Th	1.12306	0
-8.78239	-7.127	72	72: Ano2/Foxp2	1.05867	0
1.60039	-3.38669	30	30: Zfp804b/Npas1	0.429363	0
6.18759	2.90999	166	166: Otof/Hpse2	0	0
-3.94851	2.91243	170	170: Myo5b/Otof	0	0
6.2231	-5.46728	85	85: Tfap2b/Glra3	0	0
3.04749	1.19989	35	35: Dmbx1/Cntnap5b	0	0.961558
-10.0376	-2.64494	107	107: Slc17a7/Sgcg	0.207654	0
-1.56077	2.90335	108	108: Sema3a/Il1rapl2	0	0
1.2548	0.323785	79	79: Kcnmb2/Slc6a5	0	0
1.95606	-2.63717	30	30: Zfp804b/Npas1	1.26843	0
-9.31067	6.10832	133	133: Nxph2/Nox4	0	0
2.77107	9.2349	41	41: Ryr1/Tfap2b	0	1.10695
0.644433	-5.54206	45	45: Prdm16/Zfp804b	0	0
3.36457	7.41613	58	58: Adarb2/Lama1	0	0
-3.51873	-6.45221	50	50: Lhx9/Vwc2l	1.4469	0
3.35732	1.20495	35	35: Dmbx1/Cntnap5b	0	0.558536
-9.60438	-2.57055	113	113: Slc17a7/Il1rapl2	0.241664	0.241664
-8.02243	7.77144	46	46: Col18a1/Gpc3	0	1.15155
4.97452	1.43967	102	102: Necab1/Pde1a	0	0
3.05532	-0.664392	95	95: Tfap2b/Esr1	0	1.4464
-1.41168	-1.35981	82	82: Tal1/Nell1	0	0
-1.28327	-0.367529	127	127: Dach1/Unc5d	0	0
2.33917	-0.829496	66	66: Mecom/Pou6f2	0	0
-0.641222	-2.52842	109	109: Gcg/Reln	0.533111	0
-5.68656	-4.995	158	158: Fn1/Kcnq4	0.796953	0
-4.96426	0.999942	147	147: Col5a2/Col6a1	0	0
-2.44307	4.73502	64	64: Ebf3/Pax2	0	0
0.898862	-2.85044	135	135: Zfp804b/Etl4	0	0
-1.3163	-1.36308	82	82: Tal1/Nell1	0	0
-8.12686	2.07761	74	74: Rbm20/Nox4	0	0.667682
-9.19278	-7.25693	72	72: Ano2/Foxp2	0.974622	0
4.09446	-5.82942	43	43: Tafa2/Pde1a	0.588499	0
-9.46681	-7.07617	72	72: Ano2/Foxp2	0.729924	0
0.287027	-3.26729	135	135: Zfp804b/Etl4	1.58006	0
-0.522882	-0.334251	127	127: Dach1/Unc5d	0	1.22567
1.61451	-2.21635	39	39: Col19a1/Sv2b	0.264172	0.264172
6.36966	-6.0095	85	85: Tfap2b/Glra3	1.26687	0
-0.703209	-0.879159	152	152: Foxp2/Gata3	0	0.757778
-1.44445	-7.41599	151	151: Lhx2/Reln	0	0
0.993159	-0.100708	67	67: Foxp2/Il1rapl2	0	0.55605
-3.38926	6.42333	31	31: Cdh3/Nkain3	0	1.32042
5.41527	-1.09411	51	51: Bnc2/Ebf2	0.755616	0
-5.71416	0.114568	156	156: Ankfn1/Pou4f1	0.562373	0
6.37407	2.82412	166	166: Otof/Hpse2	0	0.815225
3.61782	1.77741	132	132: Npas1/Skor2	0	0
1.47595	-1.87584	33	33: Il1rapl2/Slc6a5	0	0
-9.2148	4.90166	144	144: Nox4/Kcnmb2	0.976578	0
4.50414	6.15331	92	92: Pou6f2/Ccbe1	0	0
-2.40716	10.3967	181	181: Sntb1/Cpne4	1.24473	0
-4.51571	-0.132951	77	77: Ankfn1/Tcerg1l	0	0
-1.09387	-3.34261	88	88: Il1rapl2/Stpg2	0	0
7.91974	-2.69965	65	65: Eya1/Hs3st4	1.16186	0
0.612516	2.06233	78	78: Ebf2/Adarb2	0	0
-7.41319	3.63347	55	55: Rab38/Ano1	0	0.884122
-9.56178	-6.67598	72	72: Ano2/Foxp2	0.567617	0
3.72633	-5.1255	85	85: Tfap2b/Glra3	1.5628	0
-2.36867	5.22866	64	64: Ebf3/Pax2	0	0
5.3684	-7.50191	76	76: Dbh/Phox2b	1.33592	0
-8.47622	-5.74116	177	177: Foxp2/Ano2	0	0
0.215124	0.95274	73	73: Sema3a/Klhl1	0	0.751687
1.57138	-4.23656	28	28: Mecom/Sema3a	0.527042	0
1.55186	-5.53138	45	45: Prdm16/Zfp804b	1.2609	0
1.70217	-5.58148	45	45: Prdm16/Zfp804b	1.41645	0
3.6391	-5.60425	122	122: Zfp804b/Lncenc1	1.14002	0
5.34746	-4.34968	100	100: Dlk1/F13a1	1.07268	0
-2.9826	-6.23225	50	50: Lhx9/Vwc2l	1.12369	0
-2.23073	-4.95911	50	50: Lhx9/Vwc2l	0.587787	0.587787
-2.74163	11.7474	38	38: Kcnh8/Maf	0.326301	0
-0.0747345	1.81354	78	78: Ebf2/Adarb2	0	0
6.7783	-3.71438	167	167: Tph2/Slc6a4	0	0
-1.29275	-1.18914	82	82: Tal1/Nell1	0	0
-0.680083	2.58607	60	60: Trhde/Kcnmb2	0	0
0.703328	2.08945	78	78: Ebf2/Adarb2	0	0
-3.63886	8.45803	117	117: Ebf2/Nmu	1.31431	0
8.9851	2.14391	163	163: Adamts18/Col25a1	0	1.08093
3.77351	-7.16976	114	114: Tac1/Tafa2	2.41473	0
-9.12626	5.05865	144	144: Nox4/Kcnmb2	0	0
-7.71441	7.25669	46	46: Col18a1/Gpc3	0	0
-8.81821	-7.18212	72	72: Ano2/Foxp2	1.07599	0
1.07224	-2.33507	39	39: Col19a1/Sv2b	0	0
3.68296	0.764343	35	35: Dmbx1/Cntnap5b	0	0
8.12397	-2.95632	65	65: Eya1/Hs3st4	0	0
-4.93648	4.97003	129	129: Bnc2/Ebf2	1.42709	0
2.83316	-1.83342	67	67: Foxp2/Il1rapl2	0	0.509125
-8.00606	3.79705	55	55: Rab38/Ano1	0	0
0.025417	-1.60413	134	134: Dach1/Sema3a	0	0
5.06602	1.40587	102	102: Necab1/Pde1a	0	0
3.67234	-6.60812	114	114: Tac1/Tafa2	1.80352	0
4.92011	7.21858	89	89: Necab1/Arhgap15	0	0
1.75719	0.247668	79	79: Kcnmb2/Slc6a5	0	0.477148
0.713567	2.00656	78	78: Ebf2/Adarb2	0	0
-3.02913	-6.57571	50	50: Lhx9/Vwc2l	1.13773	0
-1.40371	1.33179	96	96: Npsr1/Igf1	0	0
2.16024	-3.1343	62	62: Reln/Calcr	1.17802	0
-5.83053	0.0870416	156	156: Ankfn1/Pou4f1	1.70006	0
2.02467	0.252483	79	79: Kcnmb2/Slc6a5	0.706848	0.706848
6.50504	-1.56416	40	40: Ebf2/Ankfn1	0.68054	0
4.43069	4.62902	75	75: Qrfprl/Baiap3	0	0
-9.2193	1.46528	179	179: Vmn1r207-ps/Pde11a	0	0
-4.78474	10.368	63	63: Ebf2/Th	0	0
-2.30583	-2.77434	88	88: Il1rapl2/Stpg2	1.41557	0
3.36465	2.03036	132	132: Npas1/Skor2	0	0.61958
4.77114	-9.01002	53	53: Gal/Dkk2	1.43294	0
-0.636601	2.69916	60	60: Trhde/Kcnmb2	0	0
1.25146	-1.43565	33	33: Il1rapl2/Slc6a5	0	0
0.541727	-1.79899	103	103: Gata3/Crhbp	0	0
-0.615071	-2.51968	109	109: Gcg/Reln	0	0
-1.13462	-4.18971	68	68: Klhl1/Tafa1	1.60339	0
1.48535	-2.26968	30	30: Zfp804b/Npas1	0	0
-3.34957	-6.53644	50	50: Lhx9/Vwc2l	0.655051	0
5.86325	5.16461	126	126: Tfap2b/Slc39a8	0	0
1.43468	-7.1152	128	128: Cntn5/Nell1	0	0
-9.60146	-6.72508	72	72: Ano2/Foxp2	0.877524	0
-3.57241	5.78773	31	31: Cdh3/Nkain3	0	1.10988
5.33669	-6.31423	76	76: Dbh/Phox2b	0.7704	0.457625
-0.552898	4.89374	59	59: Kcnmb2/Sema3a	0	0.547648
0.53095	-1.72336	103	103: Gata3/Crhbp	0	0
1.34837	-1.31808	39	39: Col19a1/Sv2b	0	0.297946
-7.66867	5.46614	87	87: Col25a1/Nox4	0	0.523934
8.76086	-5.78809	154	154: Olfr78/Calcr	0.849743	0
-1.30669	3.67056	64	64: Ebf3/Pax2	0	0
-9.20777	1.46319	179	179: Vmn1r207-ps/Pde11a	0	0
-8.11751	2.10631	74	74: Rbm20/Nox4	0	0.971499
-9.15534	6.1305	133	133: Nxph2/Nox4	0	0
-9.53519	-2.45555	113	113: Slc17a7/Il1rapl2	0.538481	0
0.666126	-0.114964	33	33: Il1rapl2/Slc6a5	0	0
-2.92603	11.4707	38	38: Kcnh8/Maf	0	0
-8.70998	-7.09911	72	72: Ano2/Foxp2	1.61018	0
1.97878	-4.775	28	28: Mecom/Sema3a	0.701501	0
1.72087	-4.74291	28	28: Mecom/Sema3a	0	0
-4.62797	-0.347754	77	77: Ankfn1/Tcerg1l	0.980803	0
0.562234	1.08519	67	67: Foxp2/Il1rapl2	1.1781	0
-3.87035	2.98288	170	170: Myo5b/Otof	0	0
3.64304	7.95675	145	145: Col12a1/Tnc	0	0.692248
1.35516	-3.25224	30	30: Zfp804b/Npas1	1.29354	0
1.17554	-4.07372	68	68: Klhl1/Tafa1	0	0
6.78839	-3.7203	167	167: Tph2/Slc6a4	0	0
-3.80668	2.0839	155	155: Kcnh8/Arhgap6	0	0
-2.72359	0.512845	57	57: Adarb2/Ebf2	1.47226	0
3.64429	0.745813	35	35: Dmbx1/Cntnap5b	0	0
-7.61754	7.51502	46	46: Col18a1/Gpc3	0	0.577213
2.26807	-4.51463	137	137: Mecom/Col12a1	0	0
1.53959	-1.80438	67	67: Foxp2/Il1rapl2	0	0.508199
-7.67484	5.35249	87	87: Col25a1/Nox4	0	0.581805
-2.34934	-7.8519	140	140: Fgf10/Cpne4	0	0
-4.86292	0.696743	147	147: Col5a2/Col6a1	0.911102	0
-4.14618	-5.75481	158	158: Fn1/Kcnq4	1.01952	0
5.2302	1.7721	102	102: Necab1/Pde1a	0	0
0.625624	0.50362	67	67: Foxp2/Il1rapl2	0	0
-4.63702	-0.929611	77	77: Ankfn1/Tcerg1l	0.480301	0
5.64275	5.21842	126	126: Tfap2b/Slc39a8	0	0
4.82587	6.41592	92	92: Pou6f2/Ccbe1	0	0
-9.33374	-6.84585	72	72: Ano2/Foxp2	1.35247	0
1.44745	-1.26827	39	39: Col19a1/Sv2b	0	0.979235
-3.14659	11.4595	38	38: Kcnh8/Maf	0.766	0
-9.1902	4.97273	144	144: Nox4/Kcnmb2	0	0.516653
-8.46076	-5.69348	177	177: Foxp2/Ano2	0	0
-1.81846	11.3956	183	183: Kcnq4/Myo5b	1.43655	0
-2.50778	11.01	38	38: Kcnh8/Maf	0	0
-1.58825	-0.136121	127	127: Dach1/Unc5d	0	0.649629
1.60972	0.716814	67	67: Foxp2/Il1rapl2	0	0
-4.67993	10.9195	63	63: Ebf2/Th	0.88924	0
-4.19944	-5.72481	158	158: Fn1/Kcnq4	0	0
6.68904	4.41008	86	86: Tfap2b/Col25a1	0	0
-7.52684	3.93973	55	55: Rab38/Ano1	0.293255	0
6.56945	4.77035	86	86: Tfap2b/Col25a1	0	0.821633
-0.33578	-7.44459	99	99: Lhx9/Pou6f2	0	0
0.121532	0.738926	73	73: Sema3a/Klhl1	0	0
1.28168	-1.55958	103	103: Gata3/Crhbp	0	0.715044
1.32736	-0.818952	33	33: Il1rapl2/Slc6a5	0	0
5.24393	-1.20098	51	51: Bnc2/Ebf2	0.613694	0
-9.18685	1.51971	179	179: Vmn1r207-ps/Pde11a	0	0
5.5885	5.32419	126	126: Tfap2b/Slc39a8	0	0.643826
8.56661	-3.28888	65	65: Eya1/Hs3st4	1.34606	0
-0.875045	-3.48682	88	88: Il1rapl2/Stpg2	1.02146	0
6.88085	-6.07622	85	85: Tfap2b/Glra3	0	0
4.99353	3.40292	91	91: Pax8/Bcl11a	0	0
-9.18293	1.45556	179	179: Vmn1r207-ps/Pde11a	0	0
-2.3844	-3.89562	112	112: Il1rapl2/Grm8	1.32618	0
-0.966038	2.31197	58	58: Adarb2/Lama1	0	0
-12.8669	-1.07612	104	104: Gabra6/Fat2	0	0
-4.4983	-3.95838	168	168: Rspo2/Ntng1	1.03684	0
3.21986	3.52133	178	178: Npy/Ankfn1	0	0
-0.482322	-2.7831	88	88: Il1rapl2/Stpg2	1.02165	1.02165
0.688215	-3.23219	135	135: Zfp804b/Etl4	0.973749	0
3.51533	-4.8293	122	122: Zfp804b/Lncenc1	1.05365	0
2.00187	-3.38651	30	30: Zfp804b/Npas1	1.39396	0
-8.4537	-5.78605	177	177: Foxp2/Ano2	0	0
-7.74844	5.74497	87	87: Col25a1/Nox4	0	0.573065
-0.61173	-10.3126	157	157: Cnpy1/Adamts18	0	0
2.01706	-0.0289831	79	79: Kcnmb2/Slc6a5	0	0
-10.2806	3.73346	81	81: Gbx1/Fgf10	0	0
3.36987	7.5607	58	58: Adarb2/Lama1	0	0.703454
4.93242	-1.64365	51	51: Bnc2/Ebf2	0.917162	0
-0.637048	-10.3099	157	157: Cnpy1/Adamts18	0	0
-0.311703	-4.94801	115	115: Sema3a/Cdh9	1.12883	0
0.55136	-1.63084	39	39: Col19a1/Sv2b	0	0.719258
-2.94174	6.51602	31	31: Cdh3/Nkain3	0	0.536951
-1.53638	5.06673	101	101: Kcnmb2/Ebf3	0	0
-1.05197	5.26911	101	101: Kcnmb2/Ebf3	0	0.682858
-9.26765	1.40822	179	179: Vmn1r207-ps/Pde11a	0	0
3.40645	3.60993	178	178: Npy/Ankfn1	0	0
1.02677	-3.49763	90	90: Pou4f1/Klhl1	0.378438	0
-3.34969	11.5893	38	38: Kcnh8/Maf	1.92687	0
5.15969	-1.30956	51	51: Bnc2/Ebf2	0.995113	0.995113
-0.865338	2.19192	60	60: Trhde/Kcnmb2	0	1.46608
8.61318	-3.4475	65	65: Eya1/Hs3st4	1.09179	0
3.73606	0.959553	35	35: Dmbx1/Cntnap5b	0.80246	0.343831
1.42638	-1.65437	113	113: Slc17a7/Il1rapl2	0	0
-0.534297	-7.40539	99	99: Lhx9/Pou6f2	1.28919	0
7.22935	-5.27709	70	70: Tfap2b/Cntnap5b	0.629819	0
2.84541	0.716124	35	35: Dmbx1/Cntnap5b	1.33365	0
-9.03026	3.89858	81	81: Gbx1/Fgf10	0	0
-9.19542	-7.17925	72	72: Ano2/Foxp2	1.06403	0
0.180754	-5.96819	45	45: Prdm16/Zfp804b	0	0
6.65447	4.41783	86	86: Tfap2b/Col25a1	0	0
-2.46932	-7.49635	140	140: Fgf10/Cpne4	0.967992	0
0.418612	-1.40694	33	33: Il1rapl2/Slc6a5	0	0
-2.22959	4.91792	64	64: Ebf3/Pax2	0	0
-3.24861	9.73027	117	117: Ebf2/Nmu	0.488313	0
-0.528832	-3.29316	109	109: Gcg/Reln	0	0
-3.53492	11.6466	38	38: Kcnh8/Maf	0	0
-7.75325	7.24913	46	46: Col18a1/Gpc3	0	0.476279
-0.77506	4.62339	56	56: Kcnmb2/Sema3a	0	0.717453
-1.43203	1.3733	96	96: Npsr1/Igf1	0	0.448399
-8.84141	-7.16854	72	72: Ano2/Foxp2	0.536066	0
1.41304	-1.77579	103	103: Gata3/Crhbp	0	0
8.90337	2.03243	163	163: Adamts18/Col25a1	0	0
0.0622423	4.44957	59	59: Kcnmb2/Sema3a	0	0.726764
-9.66302	-2.53477	113	113: Slc17a7/Il1rapl2	0	0
1.26957	-0.578776	33	33: Il1rapl2/Slc6a5	0	0.893824
1.32486	3.52251	116	116: Prph/Slc5a7	0	0
-6.3019	0.493181	80	80: Pdyn/Cpa6	0	0
-8.79871	-7.09296	72	72: Ano2/Foxp2	0.529987	0
3.04451	9.18654	41	41: Ryr1/Tfap2b	0	0
-0.65055	2.7489	60	60: Trhde/Kcnmb2	0	0
2.92541	8.56835	41	41: Ryr1/Tfap2b	0	0
-1.9149	11.354	183	183: Kcnq4/Myo5b	0.512941	0
0.00407774	-1.3814	103	103: Gata3/Crhbp	0	0
3.26586	-4.70109	122	122: Zfp804b/Lncenc1	0.83529	0
-6.80973	5.0366	165	165: Hcrtr2/L3mbtl4	0	0
-7.79851	4.50514	55	55: Rab38/Ano1	0	0
-12.8969	-1.13212	104	104: Gabra6/Fat2	1.3318	0
1.21136	-0.536108	33	33: Il1rapl2/Slc6a5	0	0.638846
-1.49875	-3.68465	68	68: Klhl1/Tafa1	0	0
2.34039	-3.88943	30	30: Zfp804b/Npas1	0	0
0.637622	-3.20189	30	30: Zfp804b/Npas1	0.61014	0
-4.66796	-1.72486	77	77: Ankfn1/Tcerg1l	0	0
-0.553188	-10.3967	157	157: Cnpy1/Adamts18	0	0
1.19456	-1.21981	33	33: Il1rapl2/Slc6a5	0	0.521141
-6.1853	4.3236	119	119: Npas1/Nell1	0	1.02165
0.0803678	-3.55356	135	135: Zfp804b/Etl4	0.706666	0
1.8887	-4.06198	28	28: Mecom/Sema3a	1.54399	0
2.57399	9.04957	41	41: Ryr1/Tfap2b	0	0.641518
-10.6444	-2.5939	107	107: Slc17a7/Sgcg	0.681552	0
1.78209	-1.10964	33	33: Il1rapl2/Slc6a5	0	0
0.258864	1.65401	78	78: Ebf2/Adarb2	0	0
3.70683	8.03833	145	145: Col12a1/Tnc	0	1.04575
-1.18308	-3.47449	112	112: Il1rapl2/Grm8	0	0
7.73608	-5.59719	70	70: Tfap2b/Cntnap5b	0	0
6.21552	-5.38434	85	85: Tfap2b/Glra3	0	0
-9.53532	-6.88237	72	72: Ano2/Foxp2	1.41518	0
2.50311	-3.7765	30	30: Zfp804b/Npas1	0.704901	0
2.63073	8.27111	120	120: Tfap2b/Trhde	0	0.759105
4.78351	3.56203	91	91: Pax8/Bcl11a	0	0
-1.28672	1.22482	96	96: Npsr1/Igf1	0	0
3.23917	1.21763	35	35: Dmbx1/Cntnap5b	0	0.549872
-7.76971	7.73717	46	46: Col18a1/Gpc3	0	0.599266
0.723113	-5.36407	45	45: Prdm16/Zfp804b	0	0.445091
7.26509	-3.11833	143	143: Kcnq5/Hs3st4	0.852165	0.514235
4.75889	2.32824	176	176: Dkk2/Col25a1	0	0.961159
-0.190887	-7.75701	99	99: Lhx9/Pou6f2	0.94611	0
-3.46689	8.85703	117	117: Ebf2/Nmu	0	0
4.74765	-5.40489	43	43: Tafa2/Pde1a	1.3065	0
-9.17329	1.45593	179	179: Vmn1r207-ps/Pde11a	2.01573	0
-0.713458	2.81546	60	60: Trhde/Kcnmb2	0	0.304819
0.795066	-3.59264	90	90: Pou4f1/Klhl1	0.649301	0
-0.527097	2.94105	60	60: Trhde/Kcnmb2	0	0
6.13275	-5.43789	85	85: Tfap2b/Glra3	1.39263	0
0.70238	1.94552	78	78: Ebf2/Adarb2	0	0.678222
7.62308	-5.63876	70	70: Tfap2b/Cntnap5b	1.32294	0
-3.69914	11.4514	63	63: Ebf2/Th	0.631422	0
4.54575	4.21094	75	75: Qrfprl/Baiap3	0	1.47603
-8.10589	2.13208	74	74: Rbm20/Nox4	0	0
-2.85203	-1.76296	175	175: Lama1/Sntg2	0.342594	0
-0.20921	1.37993	60	60: Trhde/Kcnmb2	0	0
-2.94179	11.5472	38	38: Kcnh8/Maf	0	0
-0.736762	-5.19363	115	115: Sema3a/Cdh9	1.49502	0
-8.23218	8.00488	46	46: Col18a1/Gpc3	0	0
4.53473	-5.37311	43	43: Tafa2/Pde1a	0.478334	0
-3.23161	11.0486	38	38: Kcnh8/Maf	0	0
3.68343	-0.231152	95	95: Tfap2b/Esr1	0	0
-1.63944	2.4936	108	108: Sema3a/Il1rapl2	0	0.451052
1.69287	0.270525	79	79: Kcnmb2/Slc6a5	0	0.541298
7.17493	-5.1298	70	70: Tfap2b/Cntnap5b	0.960562	0
3.76744	-5.47966	43	43: Tafa2/Pde1a	0	0
-8.67643	-6.8593	72	72: Ano2/Foxp2	0	0
5.92574	-8.91297	111	111: Cartpt/Postn	0	0
-6.15894	4.35459	119	119: Npas1/Nell1	0	0
-8.01854	5.53846	87	87: Col25a1/Nox4	0	0
-9.24322	5.99017	133	133: Nxph2/Nox4	0	0
-1.4178	-1.38704	82	82: Tal1/Nell1	0	0
3.87266	-5.27609	43	43: Tafa2/Pde1a	1.01236	0
-3.83507	-6.98723	42	42: Mylk/Mctp2	1.09048	0
-8.12169	2.57955	74	74: Rbm20/Nox4	0	1.01409
-1.54437	-7.40472	151	151: Lhx2/Reln	0.675478	0
1.69329	-1.45399	103	103: Gata3/Crhbp	0.566989	0
-7.42754	2.95534	74	74: Rbm20/Nox4	0	0
-8.42062	3.80099	55	55: Rab38/Ano1	0	0.675383
0.300865	-3.03697	135	135: Zfp804b/Etl4	1.09617	0
6.82919	-3.976	167	167: Tph2/Slc6a4	0	0
-7.64595	5.91469	165	165: Hcrtr2/L3mbtl4	0	0
-7.74996	3.79856	55	55: Rab38/Ano1	0	0
4.10904	2.65477	176	176: Dkk2/Col25a1	0	0
0.228692	0.725844	73	73: Sema3a/Klhl1	0	0
5.36949	-5.40262	43	43: Tafa2/Pde1a	0.508134	0
-9.43211	3.89483	81	81: Gbx1/Fgf10	0	0
-1.37094	2.66209	108	108: Sema3a/Il1rapl2	0	0
-8.57204	3.98122	55	55: Rab38/Ano1	0	0
-9.48635	-6.79574	72	72: Ano2/Foxp2	0	0
5.18986	3.33381	75	75: Qrfprl/Baiap3	0	0
5.08787	-4.2466	100	100: Dlk1/F13a1	1.76247	0.791502
-8.87901	-3.52617	121	121: Slc17a7/Lama1	0.996512	0
0.822259	-3.08001	30	30: Zfp804b/Npas1	0.657237	0
-3.50419	-6.6469	156	156: Ankfn1/Pou4f1	0	1.49978
-1.42956	-1.26379	82	82: Tal1/Nell1	0	0
-10.566	-2.47792	107	107: Slc17a7/Sgcg	0	0
-1.43047	-1.22488	82	82: Tal1/Nell1	0	0.547587
-3.06563	-6.17814	50	50: Lhx9/Vwc2l	1.20311	0
4.15817	-5.17414	43	43: Tafa2/Pde1a	0.467445	0
2.24137	7.09245	58	58: Adarb2/Lama1	0	0
3.74003	7.8529	145	145: Col12a1/Tnc	0	0
3.71454	0.918842	35	35: Dmbx1/Cntnap5b	0	0
-3.61611	2.28932	155	155: Kcnh8/Arhgap6	0	0
-0.244353	-7.66302	99	99: Lhx9/Pou6f2	1.06237	0
5.05142	6.28093	92	92: Pou6f2/Ccbe1	1.89698	0
3.81634	6.41903	92	92: Pou6f2/Ccbe1	0	0
5.78584	5.20157	126	126: Tfap2b/Slc39a8	0	0
3.30776	2.24374	132	132: Npas1/Skor2	0	0
3.3722	-7.24655	130	130: Qrfpr/Tac1	0	0
5.78541	-8.8888	111	111: Cartpt/Postn	0.746222	0
2.22386	-1.46723	62	62: Reln/Calcr	0	0.731486
-0.913309	2.61353	60	60: Trhde/Kcnmb2	0	0
4.9309	-7.85264	76	76: Dbh/Phox2b	0	0
3.94437	6.81123	142	142: Cpne4/Trhde	0	0
-1.48789	5.1668	101	101: Kcnmb2/Ebf3	0	0
-0.686454	-3.0988	185	185: Hmcn2/Abcb5	1.0348	0
-3.84189	-6.90193	42	42: Mylk/Mctp2	0.765323	0
-1.24573	1.20929	96	96: Npsr1/Igf1	0	0
4.4826	-6.78247	114	114: Tac1/Tafa2	0.988604	0
4.29983	7.90629	89	89: Necab1/Arhgap15	0	0.905947
1.87217	-4.22839	28	28: Mecom/Sema3a	1.391	0
-0.129372	-4.08175	90	90: Pou4f1/Klhl1	0	0
-5.80044	-4.93544	158	158: Fn1/Kcnq4	0	0
6.00647	-0.1249	172	172: Bnc2/Ebf3	1.07238	0
-8.47707	-5.90064	177	177: Foxp2/Ano2	0	0
1.7206	-3.34737	30	30: Zfp804b/Npas1	0	0
-8.50732	-5.83391	177	177: Foxp2/Ano2	0	0
1.1916	-3.49023	173	173: Mecom/Oprk1	0	0
0.684623	-5.80703	156	156: Ankfn1/Pou4f1	0	1.30317
-5.73051	-4.93332	158	158: Fn1/Kcnq4	0.809613	0
1.58723	-1.73987	67	67: Foxp2/Il1rapl2	0	0
-7.40357	2.71258	74	74: Rbm20/Nox4	0.584288	0
2.6359	8.70722	120	120: Tfap2b/Trhde	0	1.08054
3.45921	1.08398	35	35: Dmbx1/Cntnap5b	0	0.956843
-7.57893	7.8889	46	46: Col18a1/Gpc3	0	0
-1.22938	-1.35394	82	82: Tal1/Nell1	0	0
1.37184	-4.82311	28	28: Mecom/Sema3a	0	0
4.35693	1.66311	35	35: Dmbx1/Cntnap5b	0	0.876029
4.35319	-8.20749	53	53: Gal/Dkk2	0.59825	0
-2.45216	0.124535	57	57: Adarb2/Ebf2	0	0.790876
1.45446	-2.29079	67	67: Foxp2/Il1rapl2	1.19614	0
1.49013	-3.07198	30	30: Zfp804b/Npas1	0.993584	0
-0.904075	2.29873	60	60: Trhde/Kcnmb2	0.689369	0.689369
3.70357	-5.74698	122	122: Zfp804b/Lncenc1	0.897741	0
1.07475	-2.89664	62	62: Reln/Calcr	1.23335	0
-9.33955	-7.17314	72	72: Ano2/Foxp2	0.505731	0
1.43141	-0.664293	33	33: Il1rapl2/Slc6a5	0	0.593533
5.36768	2.54832	83	83: Agtr1b/Cntnap5b	0	0
-0.536111	2.24224	60	60: Trhde/Kcnmb2	0	0.999486
-7.58694	7.99487	46	46: Col18a1/Gpc3	0	0
1.65132	-1.33544	103	103: Gata3/Crhbp	0	0
-9.09002	4.9887	144	144: Nox4/Kcnmb2	0	0
3.78837	-2.02408	84	84: Zfp804b/Lemd1	0	0
5.01149	7.1989	89	89: Necab1/Arhgap15	0	0
-2.94131	6.29591	31	31: Cdh3/Nkain3	0	0
-3.14953	6.77087	31	31: Cdh3/Nkain3	0	0
4.70134	2.46443	176	176: Dkk2/Col25a1	0	0
2.96685	1.25315	35	35: Dmbx1/Cntnap5b	0	0.487318
1.44554	-0.605119	33	33: Il1rapl2/Slc6a5	0	0.343545
-0.761145	2.48778	60	60: Trhde/Kcnmb2	0	0
0.418701	0.0967751	78	78: Ebf2/Adarb2	0	0
0.448817	-2.98176	135	135: Zfp804b/Etl4	0.565179	1.18763
2.40719	-3.7195	30	30: Zfp804b/Npas1	1.52564	0
5.21653	1.98198	83	83: Agtr1b/Cntnap5b	0	0
-9.48008	-6.80348	72	72: Ano2/Foxp2	1.75352	0
4.09925	-3.54042	94	94: Zfp804b/Zmat4	1.16333	0
4.81146	7.09193	89	89: Necab1/Arhgap15	0	0.910806
2.23241	2.23163	124	124: Zfp804b/Dlk1	0	0.65514
0.0637517	5.00244	59	59: Kcnmb2/Sema3a	0	0
-0.940331	-4.39884	68	68: Klhl1/Tafa1	0	0
-9.17216	1.52309	179	179: Vmn1r207-ps/Pde11a	0	0
3.25731	-4.74388	122	122: Zfp804b/Lncenc1	1.73186	0
0.529987	-0.503888	128	128: Cntn5/Nell1	0	0
5.19637	-4.25337	100	100: Dlk1/F13a1	0	0
2.51138	-3.69554	62	62: Reln/Calcr	0.625362	0
-9.40605	-2.44574	113	113: Slc17a7/Il1rapl2	0	1.31461
2.39184	0.3983	79	79: Kcnmb2/Slc6a5	0	0
-4.51581	-1.7024	77	77: Ankfn1/Tcerg1l	1.38975	0
0.227379	-5.94396	45	45: Prdm16/Zfp804b	0	0
-3.38845	2.18961	155	155: Kcnh8/Arhgap6	1.62041	0
-1.42154	1.06723	96	96: Npsr1/Igf1	0	0.48219
1.1225	-3.90973	173	173: Mecom/Oprk1	1.56977	0
1.01616	-1.12154	33	33: Il1rapl2/Slc6a5	0	0
0.79522	-5.81049	45	45: Prdm16/Zfp804b	1.66379	0
1.35709	-1.01581	39	39: Col19a1/Sv2b	0	0
-9.44973	4.01996	81	81: Gbx1/Fgf10	0	0
6.43699	-1.49579	115	115: Sema3a/Cdh9	0	0
2.48584	5.64367	49	49: Ccbe1/Tspan18	0	0
6.07245	4.57845	86	86: Tfap2b/Col25a1	0	0
5.23116	5.39505	126	126: Tfap2b/Slc39a8	0	0
0.818737	-0.765743	79	79: Kcnmb2/Slc6a5	0	0.853363
-7.88513	3.76018	55	55: Rab38/Ano1	0	0
-7.6651	5.28944	87	87: Col25a1/Nox4	0	0
4.50415	1.63973	166	166: Otof/Hpse2	0	0.987545
1.99038	-2.04263	67	67: Foxp2/Il1rapl2	0	0
2.48435	-0.303868	66	66: Mecom/Pou6f2	0	0
-2.85343	11.3956	38	38: Kcnh8/Maf	0.606553	0
2.94696	0.908793	35	35: Dmbx1/Cntnap5b	0	0
-8.06148	5.34537	87	87: Col25a1/Nox4	0	0
-1.18972	-0.0767765	127	127: Dach1/Unc5d	0	0.840499
-4.40834	0.658996	147	147: Col5a2/Col6a1	0	0
0.751571	-1.70672	103	103: Gata3/Crhbp	0	0.650504
0.581996	-1.73134	103	103: Gata3/Crhbp	0	1.13826
-2.45636	0.142635	57	57: Adarb2/Ebf2	0.202745	0.641347
-9.38299	-7.15467	72	72: Ano2/Foxp2	0.474954	0
-1.70137	2.57299	108	108: Sema3a/Il1rapl2	0	0
1.68664	-2.11881	39	39: Col19a1/Sv2b	1.42902	0
1.14241	-2.26331	135	135: Zfp804b/Etl4	0	0.852358
1.64383	-0.131415	79	79: Kcnmb2/Slc6a5	0	0
-1.89261	11.432	183	183: Kcnq4/Myo5b	0.715151	0
6.30165	0.204637	172	172: Bnc2/Ebf3	1.30768	0
2.11345	0.310955	79	79: Kcnmb2/Slc6a5	0	0
-5.75102	-4.93887	158	158: Fn1/Kcnq4	0	0
5.92439	-1.26435	40	40: Ebf2/Ankfn1	0	0
-7.35494	2.72104	74	74: Rbm20/Nox4	0	0
5.49113	-1.04693	51	51: Bnc2/Ebf2	1.24761	0
1.36383	3.48754	116	116: Prph/Slc5a7	0	0
-2.00498	-6.57685	174	174: Prdm6/Grp	1.32771	0
1.81126	-3.89785	90	90: Pou4f1/Klhl1	0	0
-1.32138	1.08359	96	96: Npsr1/Igf1	0	0
-4.03864	11.2014	63	63: Ebf2/Th	0	0
6.33516	2.8487	166	166: Otof/Hpse2	0	0
-3.69217	11.5433	63	63: Ebf2/Th	0	0
1.53083	-4.61633	28	28: Mecom/Sema3a	1.12376	0
4.30123	-6.64219	114	114: Tac1/Tafa2	1.05371	0
0.670077	-2.98568	135	135: Zfp804b/Etl4	0	0
-1.56072	-0.065569	127	127: Dach1/Unc5d	0	0.686906
-4.75467	0.625249	147	147: Col5a2/Col6a1	0	0
-2.59245	11.3814	38	38: Kcnh8/Maf	0.583622	0
5.49964	-8.50131	111	111: Cartpt/Postn	1.40697	0
3.68496	-5.51919	122	122: Zfp804b/Lncenc1	1.46087	0
1.19722	-2.37417	30	30: Zfp804b/Npas1	1.47097	0
1.88981	-4.72606	28	28: Mecom/Sema3a	0	0
2.62468	8.55176	120	120: Tfap2b/Trhde	0	0.910806
0.060162	-2.96127	62	62: Reln/Calcr	1.62695	0
-2.76018	0.56624	57	57: Adarb2/Ebf2	0	0.457561
1.54294	-1.63225	103	103: Gata3/Crhbp	0	0
3.30602	2.92116	124	124: Zfp804b/Dlk1	0	0
3.1389	7.12593	58	58: Adarb2/Lama1	0	0
1.97314	-2.02904	30	30: Zfp804b/Npas1	0	1.46467
-2.29269	0.396128	57	57: Adarb2/Ebf2	0	0
-9.0789	1.62925	179	179: Vmn1r207-ps/Pde11a	1.50739	0
-3.7475	-3.03668	153	153: Lmo3/Cpne4	0	0
6.35472	-1.71822	40	40: Ebf2/Ankfn1	1.14655	0
5.37625	2.42892	83	83: Agtr1b/Cntnap5b	1.07747	1.07747
-3.35279	11.5588	38	38: Kcnh8/Maf	0	0
1.77228	-2.22264	120	120: Tfap2b/Trhde	0	0.380992
0.000824262	4.8707	59	59: Kcnmb2/Sema3a	0	1.04045
2.72229	2.46844	124	124: Zfp804b/Dlk1	0	0
-2.85333	4.81391	64	64: Ebf3/Pax2	0	0
-2.71193	6.50954	31	31: Cdh3/Nkain3	0	0.738834
-8.30636	-5.68499	177	177: Foxp2/Ano2	0	0
0.864092	-2.65637	135	135: Zfp804b/Etl4	0	0
3.31767	-6.89896	130	130: Qrfpr/Tac1	0	0
1.01949	-3.01653	30	30: Zfp804b/Npas1	1.16984	0
2.61644	-2.0275	67	67: Foxp2/Il1rapl2	0	0
-9.57391	-6.74826	72	72: Ano2/Foxp2	0.76214	0
6.63129	-5.062	70	70: Tfap2b/Cntnap5b	1.54559	0
-9.32942	4.02147	81	81: Gbx1/Fgf10	0	1.2748
-0.0761788	-1.64808	134	134: Dach1/Sema3a	0	1.08701
-1.1551	-4.40828	55	55: Rab38/Ano1	0	0
-5.69904	-5.01239	158	158: Fn1/Kcnq4	1.22468	0
2.02953	-3.39335	30	30: Zfp804b/Npas1	1.14593	0
-1.35985	-4.38615	68	68: Klhl1/Tafa1	0.500024	0
-3.14574	-6.53329	50	50: Lhx9/Vwc2l	0.546284	0
-10.6214	-2.60406	107	107: Slc17a7/Sgcg	0.719825	0
-1.8448	1.9723	108	108: Sema3a/Il1rapl2	0	0
-7.46907	4.13725	165	165: Hcrtr2/L3mbtl4	0.471848	0
1.85184	-2.61344	67	67: Foxp2/Il1rapl2	0	0.681649
3.41866	-0.5279	95	95: Tfap2b/Esr1	0	0.368822
-3.18045	5.50735	31	31: Cdh3/Nkain3	0.606098	0.606098
-4.06347	-6.9241	42	42: Mylk/Mctp2	0.73023	0
-7.74819	7.3016	46	46: Col18a1/Gpc3	0	0
4.14444	-3.69715	94	94: Zfp804b/Zmat4	0.7532	0.445898
-9.63189	-6.84461	72	72: Ano2/Foxp2	0.711357	0
-0.735601	-0.844947	152	152: Foxp2/Gata3	0	0
-8.05373	5.52339	87	87: Col25a1/Nox4	0	0
0.44593	-2.47605	135	135: Zfp804b/Etl4	0	0.493923
2.34875	-2.25691	67	67: Foxp2/Il1rapl2	0	0.788807
-5.13981	9.64769	146	146: Rxfp1/Ebf2	0	0
-9.53738	-2.45401	113	113: Slc17a7/Il1rapl2	0.406233	0
-8.20451	5.0858	87	87: Col25a1/Nox4	0	0
4.30197	3.21405	91	91: Pax8/Bcl11a	0	0.484764
-8.02385	3.01731	74	74: Rbm20/Nox4	0	0
5.10753	2.16119	176	176: Dkk2/Col25a1	0	0
-8.88503	-7.19615	72	72: Ano2/Foxp2	1.23631	0
3.90222	-1.92113	84	84: Zfp804b/Lemd1	0	0
-3.19752	11.4465	38	38: Kcnh8/Maf	1.06948	0
1.12935	-2.21713	30	30: Zfp804b/Npas1	0	0.6919
0.939652	-1.58024	103	103: Gata3/Crhbp	0	0.55892
-9.5079	-6.75399	72	72: Ano2/Foxp2	1.25515	0
1.46071	-2.9472	30	30: Zfp804b/Npas1	1.04725	0
-0.125637	1.85753	78	78: Ebf2/Adarb2	0	0.458564
-8.2719	4.82053	87	87: Col25a1/Nox4	0	0.840424
2.45554	1.33313	35	35: Dmbx1/Cntnap5b	0	0
1.32418	-5.80404	45	45: Prdm16/Zfp804b	0.571835	0
-2.47622	11.085	38	38: Kcnh8/Maf	0	0
-6.35958	-0.0363228	80	80: Pdyn/Cpa6	0.869257	0
-4.62298	-4.06223	168	168: Rspo2/Ntng1	0	0
4.65225	4.20385	75	75: Qrfprl/Baiap3	0	0.723195
3.29221	-8.19784	149	149: Cartpt/Arhgap28	1.96554	0
7.40912	-3.04562	65	65: Eya1/Hs3st4	0	1.40302
0.298508	-0.721491	128	128: Cntn5/Nell1	0	0
-1.38501	4.98498	101	101: Kcnmb2/Ebf3	0	0
1.29075	-1.11351	33	33: Il1rapl2/Slc6a5	0	0
-7.81197	7.91707	46	46: Col18a1/Gpc3	0	0.865852
0.0783922	-0.0187346	73	73: Sema3a/Klhl1	0	0
-6.30527	0.227477	80	80: Pdyn/Cpa6	0	0
1.03189	-0.646449	39	39: Col19a1/Sv2b	0	0.455251
-2.18582	11.4632	183	183: Kcnq4/Myo5b	0.496778	0
-2.20981	-5.44088	50	50: Lhx9/Vwc2l	1.55465	0
1.63367	-4.73734	28	28: Mecom/Sema3a	0.957831	0
-2.68548	-3.85189	153	153: Lmo3/Cpne4	1.14435	0
0.887271	-0.478077	39	39: Col19a1/Sv2b	0	1.04414
-10.5881	-2.5052	107	107: Slc17a7/Sgcg	0	0
5.40308	5.36652	126	126: Tfap2b/Slc39a8	0	0
0.00240858	-1.40151	152	152: Foxp2/Gata3	0	0
8.53806	-5.50343	154	154: Olfr78/Calcr	0	0
-10.26	3.73255	81	81: Gbx1/Fgf10	0	0.595243
6.60688	4.5146	86	86: Tfap2b/Col25a1	0	0.842602
-2.07706	-6.42687	63	63: Ebf2/Th	0	0
-2.83383	-6.25631	50	50: Lhx9/Vwc2l	1.25169	0
2.48583	2.41613	124	124: Zfp804b/Dlk1	0	0
3.19422	-2.88394	62	62: Reln/Calcr	0.528467	0
5.55058	3.66718	75	75: Qrfprl/Baiap3	0	0
0.120835	1.16441	60	60: Trhde/Kcnmb2	0	0.704022
6.17602	4.8663	86	86: Tfap2b/Col25a1	0	0.84936
3.17348	-4.63975	122	122: Zfp804b/Lncenc1	0.711225	0
2.84822	-3.14276	62	62: Reln/Calcr	0.761957	0
1.14893	-0.694668	33	33: Il1rapl2/Slc6a5	0	0
4.14581	-8.81931	53	53: Gal/Dkk2	0.597257	0
-4.18999	-5.75455	158	158: Fn1/Kcnq4	1.00172	0
4.04618	-6.91361	114	114: Tac1/Tafa2	1.16686	1.16686
2.08093	-4.26806	137	137: Mecom/Col12a1	0.558312	0
3.40354	-4.77417	122	122: Zfp804b/Lncenc1	0	0
2.86627	5.99819	49	49: Ccbe1/Tspan18	0	0
0.638932	2.08617	78	78: Ebf2/Adarb2	0	0
-7.36388	3.52571	55	55: Rab38/Ano1	0	0
3.54155	5.87024	49	49: Ccbe1/Tspan18	0	0
0.249723	-2.39969	150	150: Nr5a2/Zfp804b	0	0
-0.207566	-8.02568	99	99: Lhx9/Pou6f2	0	0
-8.05041	7.90705	46	46: Col18a1/Gpc3	0	0.637414
4.98758	7.45378	89	89: Necab1/Arhgap15	0	1.36222
-2.68503	5.84391	42	42: Mylk/Mctp2	1.01225	0
3.92359	1.16719	35	35: Dmbx1/Cntnap5b	0	0.832344
-9.23589	-2.99326	121	121: Slc17a7/Lama1	0.479737	0
0.24248	5.4559	56	56: Kcnmb2/Sema3a	0	0
-0.0127762	-0.50623	128	128: Cntn5/Nell1	0	0
4.96869	1.48854	102	102: Necab1/Pde1a	0	0.360763
4.30904	-8.37546	53	53: Gal/Dkk2	1.1578	0
-4.28483	11.4299	63	63: Ebf2/Th	1.19727	0
3.23334	-1.74591	84	84: Zfp804b/Lemd1	0	0.868975
-4.87033	3.95733	129	129: Bnc2/Ebf2	1.12869	0
-9.57947	-6.71032	72	72: Ano2/Foxp2	1.32721	0
1.40043	-4.39764	28	28: Mecom/Sema3a	1.41341	0
4.60791	-3.96348	100	100: Dlk1/F13a1	0.743839	0
-12.8805	-1.08273	104	104: Gabra6/Fat2	0	0
-1.35655	-2.96643	88	88: Il1rapl2/Stpg2	1.05726	0
-9.5314	-6.79034	72	72: Ano2/Foxp2	0.556367	0
2.30999	0.387961	79	79: Kcnmb2/Slc6a5	0	0
-7.89874	2.80228	74	74: Rbm20/Nox4	0	0.585203
4.88814	3.91325	75	75: Qrfprl/Baiap3	0	1.04813
1.34543	-2.75237	39	39: Col19a1/Sv2b	1.22797	0.472234
4.69683	7.95948	89	89: Necab1/Arhgap15	0	0
3.08086	6.84005	58	58: Adarb2/Lama1	0	0
1.01345	-3.82688	109	109: Gcg/Reln	0.568114	0
-6.47509	7.15728	171	171: Otof/Gbx1	0	1.60328
5.5607	-1.78368	40	40: Ebf2/Ankfn1	0.921543	0
-4.64929	1.9141	105	105: Ebf2/Calb1	1.71671	0
-2.97391	-3.60634	153	153: Lmo3/Cpne4	0	0
-8.52345	-5.71277	177	177: Foxp2/Ano2	1.66373	0
5.00996	6.30455	92	92: Pou6f2/Ccbe1	0	0.725002
2.1571	-3.14179	62	62: Reln/Calcr	1.1331	0
1.8306	-4.45812	28	28: Mecom/Sema3a	1.32531	0
-6.51938	7.38644	125	125: Otof/Stac	0	0
4.73081	3.42181	91	91: Pax8/Bcl11a	0	0
3.15816	-8.40097	149	149: Cartpt/Arhgap28	0	0
-9.2544	5.89193	133	133: Nxph2/Nox4	0	0
3.39788	-0.619899	95	95: Tfap2b/Esr1	0	0.597551
-8.45718	-5.77456	177	177: Foxp2/Ano2	0	0
-2.39111	4.84249	64	64: Ebf3/Pax2	0	0.612801
-0.303763	-2.58335	109	109: Gcg/Reln	0	0
1.56301	0.075549	79	79: Kcnmb2/Slc6a5	0	0.466269
4.36981	4.08474	75	75: Qrfprl/Baiap3	0	0
-5.22709	-0.0730806	156	156: Ankfn1/Pou4f1	0	0
-12.8236	-1.15452	104	104: Gabra6/Fat2	0	0
-2.40256	-7.88395	140	140: Fgf10/Cpne4	0	0
6.20783	0.15086	172	172: Bnc2/Ebf3	0.921603	0
-9.12812	1.42271	179	179: Vmn1r207-ps/Pde11a	1.28096	0
-8.37785	8.10676	46	46: Col18a1/Gpc3	0	0
-9.21896	1.47825	179	179: Vmn1r207-ps/Pde11a	0	1.52599
-6.58951	7.62667	125	125: Otof/Stac	0	0
-9.01519	3.80295	81	81: Gbx1/Fgf10	0	0
-5.65737	-5.02172	158	158: Fn1/Kcnq4	0	0
-5.00686	5.16732	129	129: Bnc2/Ebf2	0.444127	0
6.74995	-3.8418	167	167: Tph2/Slc6a4	0	0
-6.34803	0.410787	80	80: Pdyn/Cpa6	1.5703	0
3.71156	1.25849	35	35: Dmbx1/Cntnap5b	0	1.10438
1.60454	-0.358885	79	79: Kcnmb2/Slc6a5	0	0.362322
3.44925	1.16903	35	35: Dmbx1/Cntnap5b	0	0
-0.940372	2.5913	60	60: Trhde/Kcnmb2	0	0.446789
-0.226972	0.480941	73	73: Sema3a/Klhl1	0	0
-1.43056	-0.124987	127	127: Dach1/Unc5d	0	0
-9.12194	-7.00492	72	72: Ano2/Foxp2	1.19446	0
-4.44892	11.2086	63	63: Ebf2/Th	1.2687	0
6.33889	-1.50084	40	40: Ebf2/Ankfn1	1.59425	0
3.28955	2.26089	132	132: Npas1/Skor2	0	0.411986
-8.10701	3.82452	55	55: Rab38/Ano1	0	1.05026
-1.62958	1.8327	108	108: Sema3a/Il1rapl2	0	0.813054
-3.45943	5.69178	31	31: Cdh3/Nkain3	0	0
-0.725545	-5.19653	115	115: Sema3a/Cdh9	1.01938	0
-2.42706	-7.86841	140	140: Fgf10/Cpne4	0	0
-7.51354	3.38697	74	74: Rbm20/Nox4	0	0.509257
3.36029	8.21636	145	145: Col12a1/Tnc	0.506516	0
-5.05264	1.9862	105	105: Ebf2/Calb1	0	0
4.80547	1.35716	102	102: Necab1/Pde1a	0	0
-2.12094	-3.16127	112	112: Il1rapl2/Grm8	0.655362	0
-1.86715	11.4085	183	183: Kcnq4/Myo5b	0.98931	0
-3.10954	-6.39808	50	50: Lhx9/Vwc2l	0.65989	0
-9.46154	-6.6247	156	156: Ankfn1/Pou4f1	0	0
-9.205	5.89126	133	133: Nxph2/Nox4	0	0.685388
-4.51824	-0.177969	77	77: Ankfn1/Tcerg1l	0.751272	0
1.36229	-3.70091	28	28: Mecom/Sema3a	0	1.08416
-8.77735	-7.07695	72	72: Ano2/Foxp2	0.701159	0
6.45593	-6.06089	85	85: Tfap2b/Glra3	0.705108	0
-1.87723	3.19835	180	180: Cpa6/Cngb3	0	0
1.5094	-7.18858	128	128: Cntn5/Nell1	0	0.879808
1.62656	-3.78808	28	28: Mecom/Sema3a	1.28716	0
1.54284	6.93799	58	58: Adarb2/Lama1	0	0
3.27944	8.56051	120	120: Tfap2b/Trhde	0	0
6.47753	-6.08065	85	85: Tfap2b/Glra3	0	0
-9.64404	-6.68672	72	72: Ano2/Foxp2	1.36463	0
-9.52993	-2.37152	113	113: Slc17a7/Il1rapl2	0	0
3.5744	-7.16559	130	130: Qrfpr/Tac1	0.788938	0
-2.79826	4.52163	64	64: Ebf3/Pax2	0	0
-3.28221	6.80917	31	31: Cdh3/Nkain3	0	0.37414
2.24539	5.35021	49	49: Ccbe1/Tspan18	0	0.577452
-0.818099	3.55648	60	60: Trhde/Kcnmb2	0	0.773594
1.33414	-0.577182	33	33: Il1rapl2/Slc6a5	0	0
-6.37892	-0.0222347	80	80: Pdyn/Cpa6	0.733618	0
2.0093	7.07787	58	58: Adarb2/Lama1	0	1.47356
-2.50822	4.25913	64	64: Ebf3/Pax2	0	0
-9.17637	1.50044	179	179: Vmn1r207-ps/Pde11a	0	0
-8.74659	-7.20327	72	72: Ano2/Foxp2	0.813229	0
-0.0304475	5.45235	56	56: Kcnmb2/Sema3a	0	0
-1.60208	2.6437	108	108: Sema3a/Il1rapl2	1.16885	0.553555
2.38636	7.91108	41	41: Ryr1/Tfap2b	0	0.868293
-4.63098	-1.38982	77	77: Ankfn1/Tcerg1l	0.953351	0
2.50334	-0.339893	66	66: Mecom/Pou6f2	0	0
-4.54971	-1.52174	77	77: Ankfn1/Tcerg1l	0	0
3.17414	2.31457	132	132: Npas1/Skor2	0	0.805141
-4.73421	0.74047	147	147: Col5a2/Col6a1	0.818079	0
-9.14363	1.54217	179	179: Vmn1r207-ps/Pde11a	0	0
-2.4898	6.41922	31	31: Cdh3/Nkain3	0	0.57711
3.69116	-2.08757	84	84: Zfp804b/Lemd1	0	0
2.39574	7.04168	58	58: Adarb2/Lama1	0	0
5.7915	-8.82678	111	111: Cartpt/Postn	0.675099	0
-9.85995	-2.66526	107	107: Slc17a7/Sgcg	0.573571	0
-8.12765	2.04042	74	74: Rbm20/Nox4	0	0
-7.254	3.11852	74	74: Rbm20/Nox4	0	0.610717
-7.94203	7.86446	46	46: Col18a1/Gpc3	0.726433	0
-1.97758	2.0606	108	108: Sema3a/Il1rapl2	0	1.16216
-0.228689	1.51596	60	60: Trhde/Kcnmb2	0	1.14845
-0.492457	-0.206842	39	39: Col19a1/Sv2b	0	0.988657
-4.67011	10.9298	63	63: Ebf2/Th	1.06573	0
7.96172	-2.74142	65	65: Eya1/Hs3st4	0	0
-9.23533	-7.25481	72	72: Ano2/Foxp2	0	0
-6.68968	0.109382	80	80: Pdyn/Cpa6	1.8031	0
-8.88298	-7.21298	72	72: Ano2/Foxp2	1.14246	0
1.49629	2.68782	116	116: Prph/Slc5a7	0	0
-8.08347	2.90531	74	74: Rbm20/Nox4	0	0.426463
-9.41014	4.52568	144	144: Nox4/Kcnmb2	0	0.875335
-1.09987	-4.14196	68	68: Klhl1/Tafa1	1.24642	0
-0.529579	-1.4037	82	82: Tal1/Nell1	0	0
2.87186	-3.85949	30	30: Zfp804b/Npas1	0	0.454724
2.47149	-5.73631	173	173: Mecom/Oprk1	0	0
-2.75022	-6.54605	50	50: Lhx9/Vwc2l	1.28957	0
2.7901	-4.13041	122	122: Zfp804b/Lncenc1	0.684121	0
6.43572	-6.23593	85	85: Tfap2b/Glra3	0.99522	0
-3.11272	4.9076	171	171: Otof/Gbx1	0	0
2.79021	8.98283	41	41: Ryr1/Tfap2b	0	0
-4.60572	1.24598	105	105: Ebf2/Calb1	0	0
-8.09974	2.10794	74	74: Rbm20/Nox4	0	0.796953
-0.767766	-3.13578	88	88: Il1rapl2/Stpg2	0	0.727261
-2.82428	5.31421	64	64: Ebf3/Pax2	0	1.07965
3.10059	3.51189	178	178: Npy/Ankfn1	0	0
3.47462	3.59387	178	178: Npy/Ankfn1	0	0
-9.41917	-2.22757	113	113: Slc17a7/Il1rapl2	0	0
-5.7377	-4.94557	158	158: Fn1/Kcnq4	0.783343	0
-3.63358	-3.0268	153	153: Lmo3/Cpne4	0	0
4.46229	-8.1725	53	53: Gal/Dkk2	1.2911	0
3.01999	6.79048	58	58: Adarb2/Lama1	0	0
-0.566115	2.89419	60	60: Trhde/Kcnmb2	0	1.51096
0.815529	-4.39218	123	123: Reln/Pou4f1	1.45472	0
-4.65627	-1.78451	77	77: Ankfn1/Tcerg1l	0	0
1.09498	-0.570008	33	33: Il1rapl2/Slc6a5	0	0
-8.47559	3.97169	55	55: Rab38/Ano1	0	0
-9.28966	1.38661	179	179: Vmn1r207-ps/Pde11a	0	0
0.215718	-3.97812	90	90: Pou4f1/Klhl1	0.481055	0
-2.71346	11.599	38	38: Kcnh8/Maf	0.901404	0
1.89635	-2.65746	39	39: Col19a1/Sv2b	0.995077	0
-2.64814	6.5235	31	31: Cdh3/Nkain3	0	0
3.3866	0.955042	35	35: Dmbx1/Cntnap5b	0	0.655229
-2.77133	6.44437	31	31: Cdh3/Nkain3	0	0
3.63546	3.10516	91	91: Pax8/Bcl11a	0	0
-4.09607	-7.31148	42	42: Mylk/Mctp2	0.915182	0
0.567916	-1.80859	103	103: Gata3/Crhbp	0	0.736954
-6.63986	0.00617177	80	80: Pdyn/Cpa6	1.79552	0
-4.90716	10.0089	146	146: Rxfp1/Ebf2	1.18279	0
2.26363	-4.3804	137	137: Mecom/Col12a1	0.453027	0
4.93907	-1.27367	51	51: Bnc2/Ebf2	0	0
0.804462	-3.32348	115	115: Sema3a/Cdh9	1.3455	0
-8.45246	-5.802	177	177: Foxp2/Ano2	0	0
4.87187	-5.44118	43	43: Tafa2/Pde1a	0.642883	0
5.04067	3.8262	75	75: Qrfprl/Baiap3	0	0
-2.51651	-6.03103	50	50: Lhx9/Vwc2l	0.653322	0
-8.11925	5.52416	87	87: Col25a1/Nox4	0	0.872609
4.15098	-6.99645	114	114: Tac1/Tafa2	0.586757	0
0.651733	-4.17052	184	184: Calcr/Shox2	1.10749	0
1.97753	-1.28181	33	33: Il1rapl2/Slc6a5	0	0.755736
0.306348	0.365093	73	73: Sema3a/Klhl1	0	0
-9.24444	-7.15581	72	72: Ano2/Foxp2	1.34662	0
-6.63967	0.161206	80	80: Pdyn/Cpa6	0	0
-1.21063	0.654033	96	96: Npsr1/Igf1	0	0
8.19444	-2.94346	65	65: Eya1/Hs3st4	0	1.00599
-2.8215	6.33967	31	31: Cdh3/Nkain3	0	0
-6.32564	-0.082916	80	80: Pdyn/Cpa6	0.737011	0
0.900344	-0.354686	33	33: Il1rapl2/Slc6a5	0	0
-4.70446	-1.74419	77	77: Ankfn1/Tcerg1l	0.977646	0
3.85308	-1.91732	84	84: Zfp804b/Lemd1	0	0
-7.72147	7.19952	46	46: Col18a1/Gpc3	0.564033	0
-2.61039	-2.56779	88	88: Il1rapl2/Stpg2	0.752279	0
4.84009	-4.10956	100	100: Dlk1/F13a1	0	0
-1.93024	-3.43256	112	112: Il1rapl2/Grm8	0.848774	0
2.08562	-3.31985	30	30: Zfp804b/Npas1	1.04037	0
-8.48369	3.92247	55	55: Rab38/Ano1	0.636449	0.636449
2.00187	-1.71294	30	30: Zfp804b/Npas1	0	0
5.69738	-0.574287	51	51: Bnc2/Ebf2	0.627491	0
-3.00626	-5.04863	118	118: Lhx9/Col25a1	0.793089	0
1.73482	-1.27124	33	33: Il1rapl2/Slc6a5	0	0
5.35325	-5.85136	85	85: Tfap2b/Glra3	0	0
-1.49021	-1.1457	82	82: Tal1/Nell1	0	0
-2.99779	11.6786	38	38: Kcnh8/Maf	0.983092	0
1.11129	0.0234537	39	39: Col19a1/Sv2b	0	0.762292
3.53103	7.54383	145	145: Col12a1/Tnc	0	0
-2.87403	5.16247	64	64: Ebf3/Pax2	0	0.656924
0.350985	-0.521924	128	128: Cntn5/Nell1	0	0.470131
0.0580176	-7.60872	99	99: Lhx9/Pou6f2	0	0
-0.0561521	-0.0209989	73	73: Sema3a/Klhl1	0	0
-0.172664	-0.249516	128	128: Cntn5/Nell1	0	0
-1.00675	-0.908594	82	82: Tal1/Nell1	0	0.850357
-0.767926	2.08892	60	60: Trhde/Kcnmb2	0	0.949351
2.47082	-2.91809	62	62: Reln/Calcr	0.856741	0
2.05094	-4.07687	137	137: Mecom/Col12a1	0	0
-9.06236	4.05119	81	81: Gbx1/Fgf10	0	0
-9.04414	-6.99105	72	72: Ano2/Foxp2	0.986806	0
-4.30878	11.3277	63	63: Ebf2/Th	0	0
4.63361	1.23855	102	102: Necab1/Pde1a	0.760619	0
4.5695	-3.93067	100	100: Dlk1/F13a1	1.60739	0
-1.40311	1.34024	96	96: Npsr1/Igf1	0	0
2.48605	-5.8008	173	173: Mecom/Oprk1	0	0
-7.64555	3.80343	55	55: Rab38/Ano1	0	0
-0.836215	-2.43075	60	60: Trhde/Kcnmb2	0.567882	0
2.29971	5.56838	49	49: Ccbe1/Tspan18	0	0
2.82902	-4.95522	114	114: Tac1/Tafa2	0	0
0.219914	0.891281	73	73: Sema3a/Klhl1	0	1.19134
-1.04356	-2.35687	109	109: Gcg/Reln	0	0
0.135418	-5.81753	45	45: Prdm16/Zfp804b	0.993183	0
-7.47907	3.63679	55	55: Rab38/Ano1	0.424058	0.424058
4.42656	3.36818	91	91: Pax8/Bcl11a	0	0
-1.66733	-2.30996	73	73: Sema3a/Klhl1	1.16702	0
-12.9332	-1.14802	104	104: Gabra6/Fat2	0	1.60243
-3.9732	-7.27912	42	42: Mylk/Mctp2	1.1639	0
1.42992	2.55706	116	116: Prph/Slc5a7	0	0
-5.72112	-5.00012	158	158: Fn1/Kcnq4	0	0
-2.71484	11.675	38	38: Kcnh8/Maf	0.921786	0
-1.34326	-3.81317	68	68: Klhl1/Tafa1	1.79496	0
-1.20891	1.86158	96	96: Npsr1/Igf1	0	0.684852
-0.830296	-0.796933	152	152: Foxp2/Gata3	0	0.853982
-3.85095	2.09167	155	155: Kcnh8/Arhgap6	0.776245	0
-9.27572	-7.30084	72	72: Ano2/Foxp2	1.49618	0
-8.67859	4.8492	144	144: Nox4/Kcnmb2	0	0.712705
-1.8753	-6.6584	174	174: Prdm6/Grp	0.4186	0
-6.77361	3.77598	119	119: Npas1/Nell1	0	0.833704
1.47465	-6.0995	123	123: Reln/Pou4f1	1.28563	0
-8.14022	2.07856	74	74: Rbm20/Nox4	0	0
-5.08174	3.28025	148	148: Ccdc172/Ebf2	0	0
-3.85462	-7.66418	42	42: Mylk/Mctp2	0	0
-8.02379	7.80342	46	46: Col18a1/Gpc3	0	0.4461
6.37215	4.55357	86	86: Tfap2b/Col25a1	0	0
5.63754	-1.19447	51	51: Bnc2/Ebf2	0	0
0.309388	-3.59956	135	135: Zfp804b/Etl4	0	0
-8.9103	-3.48607	121	121: Slc17a7/Lama1	0.75826	0
6.54262	4.43894	86	86: Tfap2b/Col25a1	0	0
-0.984902	-3.07031	88	88: Il1rapl2/Stpg2	0	0
-2.46876	0.0611381	57	57: Adarb2/Ebf2	0	0
4.4084	-8.07319	53	53: Gal/Dkk2	0	0
-0.171729	-1.88801	134	134: Dach1/Sema3a	0.443766	0
3.17925	7.37383	58	58: Adarb2/Lama1	0.485941	0
-3.86559	11.375	63	63: Ebf2/Th	0	0
3.60145	-8.52254	149	149: Cartpt/Arhgap28	0.839676	0
-4.03793	2.75117	170	170: Myo5b/Otof	1.46762	0
-3.22807	6.86138	31	31: Cdh3/Nkain3	0	0
-4.08557	-5.76222	158	158: Fn1/Kcnq4	1.15828	0
-0.0745231	-1.00144	134	134: Dach1/Sema3a	0	0.754063
-1.90862	4.99541	64	64: Ebf3/Pax2	0	0
0.792888	-4.08658	90	90: Pou4f1/Klhl1	1.00117	0
2.01	0.057221	79	79: Kcnmb2/Slc6a5	0	0
3.58868	1.10429	35	35: Dmbx1/Cntnap5b	0.438603	0.438603
-2.68453	4.48285	64	64: Ebf3/Pax2	0	0
-0.187316	-3.03047	109	109: Gcg/Reln	0	0
-0.812088	-5.19618	115	115: Sema3a/Cdh9	0	0
5.63276	-7.46365	76	76: Dbh/Phox2b	0	0
3.59953	-7.09439	130	130: Qrfpr/Tac1	0.894166	0
-9.31346	-6.64255	72	72: Ano2/Foxp2	1.21732	0
0.194679	-3.99037	90	90: Pou4f1/Klhl1	0.495961	0
-9.33449	4.0001	81	81: Gbx1/Fgf10	0	0
0.452057	-3.1984	135	135: Zfp804b/Etl4	1.82154	0
8.01727	-4.87058	70	70: Tfap2b/Cntnap5b	1.07475	0
2.79505	1.12741	35	35: Dmbx1/Cntnap5b	0	0
-9.5758	-6.7415	72	72: Ano2/Foxp2	0.723742	0
-0.981281	5.49035	101	101: Kcnmb2/Ebf3	0	1.29609
-4.01112	-7.27254	42	42: Mylk/Mctp2	0.479456	0
-7.85376	5.6477	87	87: Col25a1/Nox4	0	1.05861
4.88642	-5.43281	43	43: Tafa2/Pde1a	0	0
-6.61388	0.0395607	80	80: Pdyn/Cpa6	0	0
4.74145	6.54446	92	92: Pou6f2/Ccbe1	0	0.672929
-4.6797	-1.61058	77	77: Ankfn1/Tcerg1l	0.951493	0
-0.271778	-2.69452	109	109: Gcg/Reln	0.837588	0
0.101437	-7.6486	99	99: Lhx9/Pou6f2	0	0
3.85786	-3.63746	94	94: Zfp804b/Zmat4	0.549965	0
-2.81398	-1.97813	175	175: Lama1/Sntg2	0.317644	0.317644
3.82923	2.73684	91	91: Pax8/Bcl11a	0	1.04821
2.08796	-0.833356	66	66: Mecom/Pou6f2	0	0.457071
4.32788	3.3373	91	91: Pax8/Bcl11a	0	1.50703
0.175639	1.03171	73	73: Sema3a/Klhl1	0	0.840949
-9.53094	-2.84965	121	121: Slc17a7/Lama1	1.02893	0
-8.82937	-7.01246	72	72: Ano2/Foxp2	1.00412	0
5.47785	1.9347	102	102: Necab1/Pde1a	0	0
-9.29279	-6.84485	72	72: Ano2/Foxp2	1.31581	0
-7.43137	2.7577	74	74: Rbm20/Nox4	0	0.647798
1.90536	-0.71972	79	79: Kcnmb2/Slc6a5	0	0
0.572704	1.951	78	78: Ebf2/Adarb2	0	0
-3.46627	2.25793	155	155: Kcnh8/Arhgap6	0	0
1.19031	-1.48642	39	39: Col19a1/Sv2b	0	0.469479
4.07417	-4.96951	43	43: Tafa2/Pde1a	0.91223	0
5.38928	5.22542	126	126: Tfap2b/Slc39a8	0	0
1.55177	-3.29998	30	30: Zfp804b/Npas1	0.635112	0
5.33696	2.84254	83	83: Agtr1b/Cntnap5b	0	0
-2.43508	-7.47512	140	140: Fgf10/Cpne4	1.35503	0
0.107742	-7.62153	99	99: Lhx9/Pou6f2	0	0
6.23964	-1.32103	40	40: Ebf2/Ankfn1	0	0
0.915468	-4.05764	90	90: Pou4f1/Klhl1	1.23866	0
-1.91174	-6.44467	174	174: Prdm6/Grp	0.986068	0
0.837769	0.0397331	158	158: Fn1/Kcnq4	0	0.749326
1.19345	-4.00557	135	135: Zfp804b/Etl4	0	0.670073
-9.54206	-6.65344	72	72: Ano2/Foxp2	0.878517	0
-0.771673	4.55691	59	59: Kcnmb2/Sema3a	0	0
-8.48917	-5.77954	177	177: Foxp2/Ano2	0	1.31441
2.14483	-1.77183	67	67: Foxp2/Il1rapl2	0	0
3.91458	6.75648	142	142: Cpne4/Trhde	0	0.853363
-8.44045	-5.76537	177	177: Foxp2/Ano2	0	0
6.6033	4.75812	86	86: Tfap2b/Col25a1	0	0
-4.36974	0.671219	147	147: Col5a2/Col6a1	0	0
-1.80201	-6.58808	174	174: Prdm6/Grp	0	0
2.50555	2.62506	124	124: Zfp804b/Dlk1	0	0
1.87547	-3.35311	30	30: Zfp804b/Npas1	0.891654	0
-7.60873	3.05489	74	74: Rbm20/Nox4	0	0
-9.18435	4.90201	144	144: Nox4/Kcnmb2	0	0
3.60902	-6.96329	130	130: Qrfpr/Tac1	0.989134	0
-2.46906	-5.95133	50	50: Lhx9/Vwc2l	1.36791	0
4.03395	-8.76476	53	53: Gal/Dkk2	1.33108	0
-8.43682	-5.74922	177	177: Foxp2/Ano2	0	0
-9.63414	-2.55551	113	113: Slc17a7/Il1rapl2	0	0
-10.3895	-2.59946	107	107: Slc17a7/Sgcg	0.620136	0
0.764905	-0.761578	33	33: Il1rapl2/Slc6a5	0	0.423093
3.04055	-1.78667	67	67: Foxp2/Il1rapl2	0	0.682132
3.69295	6.95888	142	142: Cpne4/Trhde	0	0
-0.0465443	5.16435	56	56: Kcnmb2/Sema3a	0	1.27778
3.80919	-3.00612	148	148: Ccdc172/Ebf2	0	0
5.26477	4.03991	75	75: Qrfprl/Baiap3	0	0
0.928548	-3.10619	30	30: Zfp804b/Npas1	1.23405	0
-1.26286	-3.78432	68	68: Klhl1/Tafa1	0.740495	0
-0.607042	-10.3671	157	157: Cnpy1/Adamts18	0	0.970531
3.67982	2.48103	132	132: Npas1/Skor2	0	0
-9.15052	-7.0235	72	72: Ano2/Foxp2	0.504247	0
-2.75694	6.29331	31	31: Cdh3/Nkain3	0	0
4.04865	1.76625	132	132: Npas1/Skor2	0	1.21423
-0.397728	-0.0226977	73	73: Sema3a/Klhl1	0	0.788436
0.997495	-1.50265	33	33: Il1rapl2/Slc6a5	1.64915	0
3.07937	-2.8368	62	62: Reln/Calcr	0.767204	0
5.02818	1.47405	102	102: Necab1/Pde1a	0	0.871637
5.32657	-1.18185	51	51: Bnc2/Ebf2	1.87515	0
5.71499	5.23458	126	126: Tfap2b/Slc39a8	0	0
-1.78184	2.49972	108	108: Sema3a/Il1rapl2	0	0
1.40625	-1.57511	30	30: Zfp804b/Npas1	0	0
0.0270556	1.81033	78	78: Ebf2/Adarb2	0	0.986068
-2.18857	3.69122	133	133: Nxph2/Nox4	0	0.79816
-0.0792871	-2.83384	109	109: Gcg/Reln	1.04593	0
1.99014	-2.89282	62	62: Reln/Calcr	0.352136	0
2.39265	-2.91191	62	62: Reln/Calcr	1.13331	0
4.57527	7.99945	89	89: Necab1/Arhgap15	0	0
1.66762	-3.5828	79	79: Kcnmb2/Slc6a5	0.796083	0
6.7352	-3.73674	167	167: Tph2/Slc6a4	0	0
-0.573261	2.63072	157	157: Cnpy1/Adamts18	0	0
4.09681	-5.27899	43	43: Tafa2/Pde1a	1.67598	0
4.16732	-3.45342	94	94: Zfp804b/Zmat4	0	0
-2.68081	-6.26072	50	50: Lhx9/Vwc2l	0.764096	0
3.83862	-3.24605	146	146: Rxfp1/Ebf2	0	0
3.88381	2.0355	35	35: Dmbx1/Cntnap5b	0	0
-4.37965	11.2569	63	63: Ebf2/Th	0.937063	0
4.75134	7.85768	89	89: Necab1/Arhgap15	0	0
0.696125	-3.04123	135	135: Zfp804b/Etl4	0	0.467757
5.22699	-3.06927	143	143: Kcnq5/Hs3st4	0.827241	0
0.720098	-5.49669	45	45: Prdm16/Zfp804b	1.37101	0
-1.13088	-4.23794	68	68: Klhl1/Tafa1	0.494472	0
-1.62831	-1.17119	82	82: Tal1/Nell1	0	1.04045
2.05253	-2.92585	62	62: Reln/Calcr	0.930348	0
-0.863773	-0.812897	96	96: Npsr1/Igf1	0	0
2.26772	1.21296	91	91: Pax8/Bcl11a	0	0.523261
-8.84981	-7.17103	72	72: Ano2/Foxp2	0	0
4.41976	-6.41355	43	43: Tafa2/Pde1a	0	0
5.18809	1.74175	102	102: Necab1/Pde1a	0	0
3.72373	8.0211	145	145: Col12a1/Tnc	0	0
-2.7516	-3.68486	153	153: Lmo3/Cpne4	0.967992	0
-1.28194	1.11202	96	96: Npsr1/Igf1	0	0
-0.412537	-5.00257	115	115: Sema3a/Cdh9	0	0
-1.84429	-2.8616	88	88: Il1rapl2/Stpg2	0.777323	0
1.61551	-1.68541	39	39: Col19a1/Sv2b	0	0
1.39906	3.11928	116	116: Prph/Slc5a7	0	0
0.622764	-3.19968	30	30: Zfp804b/Npas1	1.2227	0
-1.4206	-0.0799658	127	127: Dach1/Unc5d	0	0
-6.36897	0.393138	80	80: Pdyn/Cpa6	0.760195	0
-1.94213	-3.11175	112	112: Il1rapl2/Grm8	0.981716	0
0.110354	5.1851	56	56: Kcnmb2/Sema3a	0	0
-6.44105	-0.0136003	80	80: Pdyn/Cpa6	1.90133	0
-2.084	-14.0156	182	182: Samd3/Cnpy1	0	0
-1.55078	-7.16783	151	151: Lhx2/Reln	0.848442	0
3.17511	9.28666	41	41: Ryr1/Tfap2b	0	0
-9.20454	5.96518	133	133: Nxph2/Nox4	0	0
-4.72313	-4.10239	168	168: Rspo2/Ntng1	0	0
0.0592526	-5.57347	45	45: Prdm16/Zfp804b	1.18768	0
0.275283	-2.80196	109	109: Gcg/Reln	0.986779	0
2.6429	8.21976	120	120: Tfap2b/Trhde	0	0
-1.54726	-7.29027	151	151: Lhx2/Reln	0	0
-0.00494773	-1.33914	134	134: Dach1/Sema3a	0	1.15885
4.87283	-8.39809	53	53: Gal/Dkk2	1.63554	0
3.00058	-2.89867	62	62: Reln/Calcr	0	0
-10.5286	-2.52521	107	107: Slc17a7/Sgcg	0	0
-10.6174	-2.37976	107	107: Slc17a7/Sgcg	1.09173	0
-0.63313	-10.346	157	157: Cnpy1/Adamts18	0	0
-9.04772	1.50124	179	179: Vmn1r207-ps/Pde11a	0	0
-8.47033	-5.78512	177	177: Foxp2/Ano2	0	0
-9.15837	5.96092	133	133: Nxph2/Nox4	0	0.802482
-4.24466	-5.67249	158	158: Fn1/Kcnq4	1.17115	0
-12.8644	-1.05186	104	104: Gabra6/Fat2	0	0
4.46487	-6.52869	114	114: Tac1/Tafa2	1.23883	0
-9.0579	-7.0423	72	72: Ano2/Foxp2	0.592953	0
1.73089	0.0998653	79	79: Kcnmb2/Slc6a5	0	0.625928
4.32719	4.17934	75	75: Qrfprl/Baiap3	0	0.975857
2.54406	8.35748	120	120: Tfap2b/Trhde	0	0
-4.06447	11.378	63	63: Ebf2/Th	0.857822	0
0.777633	-0.833246	39	39: Col19a1/Sv2b	0	0
-8.10832	7.93893	46	46: Col18a1/Gpc3	0	0
3.28129	-7.10994	130	130: Qrfpr/Tac1	0	0
0.576214	-1.70488	103	103: Gata3/Crhbp	0	0
6.51293	4.41575	86	86: Tfap2b/Col25a1	0	0
3.35781	-6.85187	130	130: Qrfpr/Tac1	0	0
2.3774	5.54531	49	49: Ccbe1/Tspan18	0	0
-0.540765	2.81191	60	60: Trhde/Kcnmb2	0	0
-6.5771	0.156865	80	80: Pdyn/Cpa6	0	0
1.9963	-5.38365	123	123: Reln/Pou4f1	0	0
5.80781	2.7165	83	83: Agtr1b/Cntnap5b	0	0.854137
-9.80366	-3.38529	161	161: Slc17a7/Col27a1	0.928307	0
0.238433	-1.47549	103	103: Gata3/Crhbp	0	0.957188
-4.57113	11.0663	63	63: Ebf2/Th	1.7384	0
4.20849	2.39235	91	91: Pax8/Bcl11a	0	0.883414
-6.5784	0.159079	80	80: Pdyn/Cpa6	0	0
2.611	2.48872	124	124: Zfp804b/Dlk1	0	1.01008
-0.066527	-6.52079	185	185: Hmcn2/Abcb5	1.6323	0
-1.05993	-4.12528	68	68: Klhl1/Tafa1	0	0.563968
-4.50225	1.85759	105	105: Ebf2/Calb1	0	0
-9.93526	-2.79598	113	113: Slc17a7/Il1rapl2	0.28394	0
3.03123	-3.01575	43	43: Tafa2/Pde1a	1.44351	0.731654
1.0038	-3.90007	90	90: Pou4f1/Klhl1	1.17813	0
1.82524	-2.8248	62	62: Reln/Calcr	0	0
3.28499	-5.00963	122	122: Zfp804b/Lncenc1	1.69435	0
3.60985	1.1705	35	35: Dmbx1/Cntnap5b	0	0
-5.75322	-4.96037	158	158: Fn1/Kcnq4	0.866171	0
6.7755	-3.64021	167	167: Tph2/Slc6a4	0	0.792295
-9.67506	4.09732	81	81: Gbx1/Fgf10	0	1.26797
5.19794	-1.89568	40	40: Ebf2/Ankfn1	0.898718	0
-7.81867	2.8951	74	74: Rbm20/Nox4	0	0
1.16909	-0.600384	39	39: Col19a1/Sv2b	0	0.328159
4.14906	3.16121	91	91: Pax8/Bcl11a	0	0
-9.16564	3.24426	74	74: Rbm20/Nox4	0	0
3.30566	-8.42675	149	149: Cartpt/Arhgap28	0	0
-4.30077	-0.304102	90	90: Pou4f1/Klhl1	0.489019	0
-4.66364	10.934	63	63: Ebf2/Th	1.62705	0
1.83881	-2.02006	30	30: Zfp804b/Npas1	0	0.496854
-2.68133	10.9835	38	38: Kcnh8/Maf	0.920966	0
0.387393	0.153812	33	33: Il1rapl2/Slc6a5	0	0.450721
-10.0602	-2.86925	107	107: Slc17a7/Sgcg	1.69641	0
4.96828	-4.15169	100	100: Dlk1/F13a1	1.10028	0
3.04925	-2.92097	62	62: Reln/Calcr	1.18982	0
2.6674	7.26868	58	58: Adarb2/Lama1	0	0
-2.43054	11.0466	38	38: Kcnh8/Maf	0	0.827459
-0.348425	-4.92648	115	115: Sema3a/Cdh9	0	0
4.01914	-1.82927	84	84: Zfp804b/Lemd1	0	0
-1.83492	3.62622	180	180: Cpa6/Cngb3	0.798428	0.798428
0.972057	-0.40734	35	35: Dmbx1/Cntnap5b	0	1.61749
-0.98962	-2.39524	109	109: Gcg/Reln	0.728645	0
2.43842	2.50749	124	124: Zfp804b/Dlk1	0	0.448562
1.62613	-4.07952	28	28: Mecom/Sema3a	0.433924	0.433924
3.08834	-5.66524	76	76: Dbh/Phox2b	0.9284	0
4.33454	1.12911	102	102: Necab1/Pde1a	0	0
6.54577	-1.61198	40	40: Ebf2/Ankfn1	0	0
0.39589	-1.13348	128	128: Cntn5/Nell1	0	0
-7.88145	3.75935	55	55: Rab38/Ano1	0	0
-1.25034	-4.4726	68	68: Klhl1/Tafa1	0.647538	0
-1.49588	-1.18533	82	82: Tal1/Nell1	0	2.04153
3.97683	1.65832	132	132: Npas1/Skor2	0	0.867731
-0.575848	2.91715	60	60: Trhde/Kcnmb2	0	0
3.44773	-0.572163	95	95: Tfap2b/Esr1	0	0
-2.77242	6.29181	31	31: Cdh3/Nkain3	0	0
-0.215806	0.476179	73	73: Sema3a/Klhl1	0	0.911606
2.08268	-3.39097	30	30: Zfp804b/Npas1	1.18828	0
-1.57014	-3.53712	112	112: Il1rapl2/Grm8	0	0
-5.74126	-4.96528	158	158: Fn1/Kcnq4	1.00836	0
-8.27464	6.72811	162	162: Chrdl1/Kcnh8	0	0
-0.231408	-2.80314	109	109: Gcg/Reln	0	0
0.181735	-2.978	109	109: Gcg/Reln	0.925264	0
-0.687113	-10.2259	157	157: Cnpy1/Adamts18	0	0
-0.357709	-4.78455	115	115: Sema3a/Cdh9	1.75271	0
2.4648	-0.390536	66	66: Mecom/Pou6f2	0	0.793952
0.295889	-2.35799	150	150: Nr5a2/Zfp804b	0.612066	0
-8.67194	5.92055	133	133: Nxph2/Nox4	0	0
3.70141	6.92757	142	142: Cpne4/Trhde	0	0
-9.25168	4.7909	144	144: Nox4/Kcnmb2	0	0
2.5065	8.72177	120	120: Tfap2b/Trhde	0	0.877422
-1.9584	-6.1127	151	151: Lhx2/Reln	1.17958	0
4.03754	-7.02364	114	114: Tac1/Tafa2	1.22	0
-0.384467	-0.574747	152	152: Foxp2/Gata3	0	0.580243
2.20253	-0.42779	66	66: Mecom/Pou6f2	0.719879	0
6.79121	-3.66691	167	167: Tph2/Slc6a4	0.656477	0.656477
-0.207056	-7.63286	99	99: Lhx9/Pou6f2	0.978025	0
-6.63659	0.105567	80	80: Pdyn/Cpa6	0	0
0.315289	-1.45433	82	82: Tal1/Nell1	0	0
-0.0777906	-1.02351	134	134: Dach1/Sema3a	0	1.36197
6.45363	-1.65799	40	40: Ebf2/Ankfn1	1.70446	0
9.31445	-6.7492	97	97: Gfral/Sctr	0.754481	0
0.387875	-1.61094	103	103: Gata3/Crhbp	0	0
-1.78289	-3.39035	112	112: Il1rapl2/Grm8	1.6612	0
2.55579	-3.57574	43	43: Tafa2/Pde1a	0	0
3.54119	0.60047	35	35: Dmbx1/Cntnap5b	0	0
-0.393044	-0.125692	73	73: Sema3a/Klhl1	0.33081	0
-7.68951	7.24971	46	46: Col18a1/Gpc3	0	0.488167
0.292543	4.70105	59	59: Kcnmb2/Sema3a	0	0
3.12202	6.57524	58	58: Adarb2/Lama1	0	0
-0.742427	-0.738804	152	152: Foxp2/Gata3	0	0
-4.8491	4.07302	129	129: Bnc2/Ebf2	0.600248	0
-9.61217	-6.83387	72	72: Ano2/Foxp2	0.591509	0
-8.82937	6.09575	133	133: Nxph2/Nox4	0	0
6.54565	4.40825	86	86: Tfap2b/Col25a1	0	1.35996
-3.5992	11.5219	38	38: Kcnh8/Maf	1.48569	0
5.76636	-8.4162	111	111: Cartpt/Postn	1.49573	0
0.578101	1.90439	78	78: Ebf2/Adarb2	0	0.908414
1.67707	-3.23856	30	30: Zfp804b/Npas1	1.42355	0
0.23677	4.62722	59	59: Kcnmb2/Sema3a	0	0
-1.05239	2.68068	60	60: Trhde/Kcnmb2	0	0.523934
3.48288	0.309304	95	95: Tfap2b/Esr1	0	0.948478
1.5642	-0.73441	33	33: Il1rapl2/Slc6a5	0	0
2.61028	9.16596	41	41: Ryr1/Tfap2b	0	0
5.11179	1.46685	102	102: Necab1/Pde1a	0	1.18855
2.24852	-1.32454	66	66: Mecom/Pou6f2	0	0
5.33176	3.17744	83	83: Agtr1b/Cntnap5b	0	0
-7.81617	3.03734	74	74: Rbm20/Nox4	0	1.52202
-0.730607	-5.14785	115	115: Sema3a/Cdh9	1.2244	0
1.66918	-1.34286	30	30: Zfp804b/Npas1	0	0.808611
-0.12161	0.300127	73	73: Sema3a/Klhl1	0.562048	1.18258
-0.785947	-0.787106	152	152: Foxp2/Gata3	0	0
-8.96189	-7.08309	72	72: Ano2/Foxp2	1.37214	0
4.18042	3.12747	91	91: Pax8/Bcl11a	0	1.15066
-1.52404	-7.42034	151	151: Lhx2/Reln	0	0
9.64752	-5.79949	159	159: Casr/Slc6a2	0	0
5.67133	-0.835037	51	51: Bnc2/Ebf2	1.35974	0
4.08157	-5.14375	43	43: Tafa2/Pde1a	1.59191	0
0.519465	-1.47657	82	82: Tal1/Nell1	0	0.422223
-9.70135	-2.66605	113	113: Slc17a7/Il1rapl2	0.499336	0.499336
3.06878	-5.51735	184	184: Calcr/Shox2	0	0
-0.698053	2.58066	60	60: Trhde/Kcnmb2	0	1.38062
-1.2953	2.79099	60	60: Trhde/Kcnmb2	0	0
-9.25288	3.91499	81	81: Gbx1/Fgf10	0	0
0.614519	-1.67449	103	103: Gata3/Crhbp	0	0
-6.60387	0.106067	80	80: Pdyn/Cpa6	0	0
-6.73253	0.047437	80	80: Pdyn/Cpa6	0	0
-1.04868	-2.38553	109	109: Gcg/Reln	0.752754	0
-4.46861	-3.95092	168	168: Rspo2/Ntng1	0	0
-6.59313	0.0913008	80	80: Pdyn/Cpa6	1.25671	0
-1.17393	5.44847	101	101: Kcnmb2/Ebf3	0	0.937851
-4.28522	2.08095	156	156: Ankfn1/Pou4f1	0	0
-1.68438	1.05587	57	57: Adarb2/Ebf2	0	0
-3.77784	-3.04558	157	157: Cnpy1/Adamts18	0.945484	0
6.52019	-1.55393	40	40: Ebf2/Ankfn1	1.40364	0
0.611027	-5.42708	45	45: Prdm16/Zfp804b	1.11874	0
6.02664	-4.54984	70	70: Tfap2b/Cntnap5b	0	1.77569
5.39657	5.78917	126	126: Tfap2b/Slc39a8	0	1.38629
-3.96111	-7.48402	42	42: Mylk/Mctp2	0	0
-8.81893	-7.11438	72	72: Ano2/Foxp2	0	0
-4.03123	-7.4604	42	42: Mylk/Mctp2	0.861133	0
8.733	-6.77767	97	97: Gfral/Sctr	0	0
4.24566	-5.43065	43	43: Tafa2/Pde1a	0.927937	0
-12.9405	-1.15571	104	104: Gabra6/Fat2	0	0
-8.47996	-5.7547	177	177: Foxp2/Ano2	0	0
0.700122	-3.37139	90	90: Pou4f1/Klhl1	1.04208	0
0.12918	-0.248028	128	128: Cntn5/Nell1	0	0
3.03086	-2.58271	84	84: Zfp804b/Lemd1	0.844905	0
6.67197	4.47578	86	86: Tfap2b/Col25a1	0	0
3.48475	8.24017	145	145: Col12a1/Tnc	0	0
-0.157124	-1.35356	82	82: Tal1/Nell1	0	0
-0.908044	-1.18041	152	152: Foxp2/Gata3	0	0.671615
-2.43953	-8.05547	140	140: Fgf10/Cpne4	0.925264	0
-13.0718	-1.27965	104	104: Gabra6/Fat2	0	0
1.5457	-5.4511	45	45: Prdm16/Zfp804b	0	0
4.49836	6.46965	92	92: Pou6f2/Ccbe1	0	0
2.53931	-0.287605	66	66: Mecom/Pou6f2	0	1.02428
-3.72421	11.5168	38	38: Kcnh8/Maf	0.922105	0
3.88017	1.19596	35	35: Dmbx1/Cntnap5b	0	0
-6.63589	3.92641	119	119: Npas1/Nell1	0	0
6.59856	4.41553	86	86: Tfap2b/Col25a1	0	0
-9.15606	1.53315	179	179: Vmn1r207-ps/Pde11a	0	0
1.03519	-0.92387	33	33: Il1rapl2/Slc6a5	0	1.38975
3.07615	1.25494	35	35: Dmbx1/Cntnap5b	0	0.552959
0.0184466	-0.122576	73	73: Sema3a/Klhl1	0.711806	0.711806
1.05226	-2.65133	30	30: Zfp804b/Npas1	0	0
4.49282	8.10247	89	89: Necab1/Arhgap15	0	0
4.56997	-8.06055	53	53: Gal/Dkk2	1.27085	0
0.368916	-2.4481	150	150: Nr5a2/Zfp804b	0.982003	0
-7.43089	2.71376	74	74: Rbm20/Nox4	0	0
3.39378	-7.41771	130	130: Qrfpr/Tac1	1.72792	0
-2.43866	6.40319	31	31: Cdh3/Nkain3	0.793885	0.793885
-0.313033	-3.56622	109	109: Gcg/Reln	1.21456	0
-3.48952	8.74908	117	117: Ebf2/Nmu	0	0
2.78672	-0.0429335	95	95: Tfap2b/Esr1	0	0
2.43567	2.56747	124	124: Zfp804b/Dlk1	0	1.0715
-1.03131	-2.29467	109	109: Gcg/Reln	0.531891	0
-1.61963	2.65279	108	108: Sema3a/Il1rapl2	0	0.665906
-3.00389	6.6936	31	31: Cdh3/Nkain3	0.942128	1.41849
-0.103764	-3.05121	88	88: Il1rapl2/Stpg2	0	0
0.236294	-1.32443	82	82: Tal1/Nell1	0.677904	0
-0.993564	-0.132473	127	127: Dach1/Unc5d	0	0
-0.049824	0.0428868	73	73: Sema3a/Klhl1	0	0
-4.69026	-0.285839	77	77: Ankfn1/Tcerg1l	1.14978	0
4.06485	-5.78271	43	43: Tafa2/Pde1a	0.730314	0
2.01184	-3.60959	94	94: Zfp804b/Zmat4	0.943563	0
-6.70459	0.210433	80	80: Pdyn/Cpa6	0	0
0.763569	-3.64236	181	181: Sntb1/Cpne4	0.474357	0
3.99919	-5.44703	43	43: Tafa2/Pde1a	0.933583	0
-3.38645	2.12616	155	155: Kcnh8/Arhgap6	0	0
3.4455	1.20039	35	35: Dmbx1/Cntnap5b	0	0
0.230713	1.14328	180	180: Cpa6/Cngb3	0	1.23148
-2.27862	0.275493	57	57: Adarb2/Ebf2	0	0
2.84855	-2.89697	79	79: Kcnmb2/Slc6a5	0	0
1.17651	-1.3643	79	79: Kcnmb2/Slc6a5	0	1.062
2.14951	1.93597	132	132: Npas1/Skor2	0	0.567419
-3.97792	-7.00194	42	42: Mylk/Mctp2	1.09243	0
-5.03321	2.34051	105	105: Ebf2/Calb1	0	0
3.03767	1.2056	35	35: Dmbx1/Cntnap5b	0	0.326785
-3.51115	5.67829	31	31: Cdh3/Nkain3	0	0
-3.32102	11.4487	38	38: Kcnh8/Maf	1.28153	0
3.69025	-0.147495	95	95: Tfap2b/Esr1	0	0
3.34972	-1.6238	84	84: Zfp804b/Lemd1	0	0
-0.478095	-3.16897	109	109: Gcg/Reln	0.604983	0.347561
3.52626	8.91696	41	41: Ryr1/Tfap2b	0	0
-6.33738	4.08569	119	119: Npas1/Nell1	0	0.782956
-9.19848	1.47906	179	179: Vmn1r207-ps/Pde11a	1.24655	1.24655
-8.43708	-5.76828	177	177: Foxp2/Ano2	0	0
-3.37323	2.30073	155	155: Kcnh8/Arhgap6	0	0
-8.48431	-5.79875	177	177: Foxp2/Ano2	0	0
-2.28425	5.45363	64	64: Ebf3/Pax2	0	0
4.74153	-5.48845	43	43: Tafa2/Pde1a	0	0
4.65262	2.38185	176	176: Dkk2/Col25a1	0	0
3.70784	7.64671	145	145: Col12a1/Tnc	0	0
-4.40145	11.2942	63	63: Ebf2/Th	0.781219	0
1.57993	6.97392	58	58: Adarb2/Lama1	0	0.350316
1.67711	-4.45988	28	28: Mecom/Sema3a	1.05597	0
5.42009	-6.36302	76	76: Dbh/Phox2b	1.44318	0
-6.42328	-0.029087	80	80: Pdyn/Cpa6	0.998457	0
3.20496	7.09952	58	58: Adarb2/Lama1	0	0
5.00201	-4.21845	100	100: Dlk1/F13a1	1.51955	0
1.79644	-2.72811	30	30: Zfp804b/Npas1	0.370078	0
3.95119	-6.51723	114	114: Tac1/Tafa2	0	0
-1.2411	1.71169	96	96: Npsr1/Igf1	0	0.833115
-4.83135	10.7373	63	63: Ebf2/Th	0.790053	0
-1.36515	-1.35663	82	82: Tal1/Nell1	0	0
-1.30707	2.65647	108	108: Sema3a/Il1rapl2	0	0
5.80655	-8.89281	111	111: Cartpt/Postn	1.52178	0
4.31118	-6.27324	70	70: Tfap2b/Cntnap5b	0	0
-9.23942	1.43324	179	179: Vmn1r207-ps/Pde11a	0	0
4.23579	1.12907	102	102: Necab1/Pde1a	0	0
-1.08975	5.09509	101	101: Kcnmb2/Ebf3	0	0
1.68589	-4.80954	137	137: Mecom/Col12a1	1.06107	0
1.70513	-0.838982	33	33: Il1rapl2/Slc6a5	0	0
-9.78314	4.1355	81	81: Gbx1/Fgf10	0	0
6.72492	-3.76914	167	167: Tph2/Slc6a4	0	0
2.30634	2.33549	124	124: Zfp804b/Dlk1	0	0
-7.69082	7.56985	46	46: Col18a1/Gpc3	0	1.14183
3.89319	6.82611	142	142: Cpne4/Trhde	0	0
1.52058	-1.23253	39	39: Col19a1/Sv2b	0	0.654318
2.76469	-0.626813	95	95: Tfap2b/Esr1	0	0
-2.32138	6.16279	31	31: Cdh3/Nkain3	0	0
-10.1242	-3.47746	161	161: Slc17a7/Col27a1	0	0
-10.2629	3.71898	81	81: Gbx1/Fgf10	0	0.642883
-1.89206	-3.00316	115	115: Sema3a/Cdh9	0	0
-2.36847	0.214279	57	57: Adarb2/Ebf2	0	0
-1.24899	1.15666	96	96: Npsr1/Igf1	0	0
5.06489	-4.20999	100	100: Dlk1/F13a1	0	0
-9.14941	1.57734	179	179: Vmn1r207-ps/Pde11a	0	0
0.513397	-0.250846	33	33: Il1rapl2/Slc6a5	0	0
-6.82402	3.23899	74	74: Rbm20/Nox4	0	0
-8.47532	-5.79136	177	177: Foxp2/Ano2	0	0
-9.64016	-6.69428	72	72: Ano2/Foxp2	0.918879	0
5.89347	-8.61636	111	111: Cartpt/Postn	0	0
-2.2164	10.3898	181	181: Sntb1/Cpne4	0	0
-9.63178	-2.60516	113	113: Slc17a7/Il1rapl2	0	0
6.6915	4.46694	86	86: Tfap2b/Col25a1	0	1.34131
-1.8078	-3.53271	112	112: Il1rapl2/Grm8	1.30567	0.514344
5.29143	-1.01446	51	51: Bnc2/Ebf2	0.981872	0
6.39548	-1.70054	40	40: Ebf2/Ankfn1	0	0
-4.59183	-1.33703	77	77: Ankfn1/Tcerg1l	0	0
5.65559	-1.25741	51	51: Bnc2/Ebf2	0.750504	0
6.24988	-1.04972	160	160: Ebf2/Ism1	0.771493	0.458372
6.07446	-5.4802	85	85: Tfap2b/Glra3	0.557832	0
-1.39235	-1.31997	82	82: Tal1/Nell1	0	0
4.67076	-4.60051	65	65: Eya1/Hs3st4	0	0
-1.63145	2.68455	108	108: Sema3a/Il1rapl2	0	0
5.34555	5.11685	126	126: Tfap2b/Slc39a8	1.17701	0
-9.014	-7.03789	72	72: Ano2/Foxp2	0.951249	0
-0.309942	4.32725	59	59: Kcnmb2/Sema3a	0	0
-0.153744	0.447905	73	73: Sema3a/Klhl1	0	0.446364
3.40585	7.96479	145	145: Col12a1/Tnc	0	0
-9.29961	-2.9514	121	121: Slc17a7/Lama1	0.864737	0
4.09536	-6.87688	114	114: Tac1/Tafa2	1.0113	0
2.35773	-1.02255	66	66: Mecom/Pou6f2	0	0.685096
-12.8495	-1.07812	104	104: Gabra6/Fat2	0	0
-1.86471	3.60089	180	180: Cpa6/Cngb3	0	0
-8.3984	6.68689	162	162: Chrdl1/Kcnh8	0	0
3.03222	-4.46405	122	122: Zfp804b/Lncenc1	0.613772	0
5.136	-1.58478	51	51: Bnc2/Ebf2	0	0
0.841992	1.94338	78	78: Ebf2/Adarb2	0	0.872406
-1.30782	5.12068	101	101: Kcnmb2/Ebf3	0	0
0.215961	0.562509	73	73: Sema3a/Klhl1	0	0
4.47794	4.18219	75	75: Qrfprl/Baiap3	0	0
-9.53037	-2.45493	113	113: Slc17a7/Il1rapl2	0	0
5.12408	1.62808	102	102: Necab1/Pde1a	0	0
0.922299	-2.60527	135	135: Zfp804b/Etl4	0	0.357362
4.19999	2.41856	91	91: Pax8/Bcl11a	0	0.520281
5.38612	3.12735	83	83: Agtr1b/Cntnap5b	0	0
-4.71268	-1.77373	77	77: Ankfn1/Tcerg1l	0.50812	0
5.55064	-1.07881	51	51: Bnc2/Ebf2	0	0
6.5217	-1.55174	148	148: Ccdc172/Ebf2	1.38345	1.38345
0.0606435	-4.95037	184	184: Calcr/Shox2	0.634695	0
-0.600155	5.3314	56	56: Kcnmb2/Sema3a	0	0
-3.84558	11.4234	63	63: Ebf2/Th	0	0
-9.3126	-6.94884	72	72: Ano2/Foxp2	1.18091	0
1.87679	-3.0608	30	30: Zfp804b/Npas1	0	0
-7.86425	3.79935	55	55: Rab38/Ano1	0	0
1.55629	-1.2526	39	39: Col19a1/Sv2b	0	0
-0.227045	-1.94817	134	134: Dach1/Sema3a	0	0
-9.20389	-6.97594	72	72: Ano2/Foxp2	0.345053	0
-0.843542	-3.39374	88	88: Il1rapl2/Stpg2	0.63624	0
-7.69204	5.46497	87	87: Col25a1/Nox4	0	0.904631
0.0652756	-5.8703	45	45: Prdm16/Zfp804b	0	0
5.29024	-4.43301	100	100: Dlk1/F13a1	1.34534	0
-1.68611	-1.13498	82	82: Tal1/Nell1	0	0
-1.12883	0.583825	66	66: Mecom/Pou6f2	0	0
0.0881905	-5.83112	45	45: Prdm16/Zfp804b	0.629573	0
-1.02806	-3.89505	68	68: Klhl1/Tafa1	1.66861	0
1.01072	-1.79201	39	39: Col19a1/Sv2b	0	0.600211
6.03169	-2.12587	40	40: Ebf2/Ankfn1	0	0
-12.629	-1.31075	104	104: Gabra6/Fat2	0	0
-1.19686	5.52484	101	101: Kcnmb2/Ebf3	0	0
2.91164	9.34856	41	41: Ryr1/Tfap2b	0	0
-12.9197	-1.11773	104	104: Gabra6/Fat2	2.02044	0
-5.08257	2.04469	105	105: Ebf2/Calb1	0.750386	0
-1.91706	11.3972	183	183: Kcnq4/Myo5b	0.951103	0
-12.8587	-1.23001	104	104: Gabra6/Fat2	0	0
4.0534	-5.14884	43	43: Tafa2/Pde1a	0	0
-0.0246246	5.36213	56	56: Kcnmb2/Sema3a	0	0
-0.476754	2.90371	60	60: Trhde/Kcnmb2	0	0
4.70612	-3.99796	100	100: Dlk1/F13a1	0	0
2.41546	-2.76323	62	62: Reln/Calcr	0.754839	0.447013
-7.80532	7.66904	46	46: Col18a1/Gpc3	0	0.430621
-7.88845	4.14425	74	74: Rbm20/Nox4	0	0
-4.67732	-0.315248	77	77: Ankfn1/Tcerg1l	0.722704	0
5.07952	1.5401	102	102: Necab1/Pde1a	0	0.701193
-10.673	-2.59294	107	107: Slc17a7/Sgcg	0	0
0.197925	-3.18121	135	135: Zfp804b/Etl4	0	0
-6.32267	-0.0894251	80	80: Pdyn/Cpa6	1.14897	0
-0.740424	-0.719179	152	152: Foxp2/Gata3	0	1.03135
-3.57444	11.5665	38	38: Kcnh8/Maf	1.11192	0.703145
2.15226	-1.01324	66	66: Mecom/Pou6f2	0	0
-9.0945	3.81241	81	81: Gbx1/Fgf10	0	0.50733
1.15304	-3.36964	90	90: Pou4f1/Klhl1	0.929512	0
4.16865	-5.4427	43	43: Tafa2/Pde1a	0.583937	0.583937
-9.59478	4.28951	81	81: Gbx1/Fgf10	0.564262	0
-7.95649	7.78696	46	46: Col18a1/Gpc3	0.909121	0.909121
-4.68495	-1.67141	77	77: Ankfn1/Tcerg1l	0.736784	0
4.35917	-8.10391	53	53: Gal/Dkk2	0.752576	0
-3.0773	-1.80443	175	175: Lama1/Sntg2	1.6832	0.900535
3.73039	0.909449	35	35: Dmbx1/Cntnap5b	0	0.737011
3.34289	2.96813	178	178: Npy/Ankfn1	0	0
-9.31964	-2.86102	121	121: Slc17a7/Lama1	0.538759	0
-9.46625	-2.54838	113	113: Slc17a7/Il1rapl2	0	0
4.81162	-8.96821	53	53: Gal/Dkk2	0	0
-8.4602	-5.77722	177	177: Foxp2/Ano2	0	0
-1.32363	-7.3442	151	151: Lhx2/Reln	1.29011	0
2.54819	7.13356	58	58: Adarb2/Lama1	0	0
-0.0412005	0.934262	73	73: Sema3a/Klhl1	0	0
-10.2959	-2.68937	107	107: Slc17a7/Sgcg	0.470492	0
-0.895513	-1.04677	82	82: Tal1/Nell1	0	0
1.32816	-1.20084	134	134: Dach1/Sema3a	0	0
1.40618	-4.07389	28	28: Mecom/Sema3a	0.696565	0
0.60977	0.262888	33	33: Il1rapl2/Slc6a5	0	0.266473
-1.19767	-3.11711	88	88: Il1rapl2/Stpg2	1.82009	0
1.45726	-2.818	30	30: Zfp804b/Npas1	0.793355	0.216852
-3.90948	11.5208	63	63: Ebf2/Th	1.26925	0
1.48085	-7.11389	128	128: Cntn5/Nell1	0	1.03009
1.61304	-5.09194	109	109: Gcg/Reln	0	0
4.45969	-3.0916	94	94: Zfp804b/Zmat4	0.503158	0
-1.23584	-0.46839	127	127: Dach1/Unc5d	1.48455	0
-3.5133	2.22095	155	155: Kcnh8/Arhgap6	0.986595	0
-8.21348	7.99387	46	46: Col18a1/Gpc3	0	0.816033
0.979907	-5.23673	45	45: Prdm16/Zfp804b	1.78657	0
1.03746	-1.24843	33	33: Il1rapl2/Slc6a5	0	0
-9.22316	5.94659	133	133: Nxph2/Nox4	0	0
7.68656	-6.78642	97	97: Gfral/Sctr	1.52769	0.543196
3.58752	1.93572	132	132: Npas1/Skor2	0	0
0.522691	0.566187	60	60: Trhde/Kcnmb2	0	0.420996
5.12433	6.92802	89	89: Necab1/Arhgap15	0	0
1.12597	-5.7108	45	45: Prdm16/Zfp804b	0.602578	0
-8.85956	3.42737	81	81: Gbx1/Fgf10	0	1.04193
-8.22044	7.92411	46	46: Col18a1/Gpc3	0	0.702785
5.14495	-1.58398	51	51: Bnc2/Ebf2	1.01247	0
-9.48295	-2.29091	113	113: Slc17a7/Il1rapl2	0	0
3.97981	1.5657	35	35: Dmbx1/Cntnap5b	0	0.445716
4.72553	-3.34253	40	40: Ebf2/Ankfn1	0.732439	0
-2.00787	1.80984	108	108: Sema3a/Il1rapl2	0	0
-3.25843	-6.82129	50	50: Lhx9/Vwc2l	1.48675	0
-8.47519	2.85852	74	74: Rbm20/Nox4	0	0
5.49687	-1.65575	160	160: Ebf2/Ism1	1.26004	0
7.24353	-2.58391	51	51: Bnc2/Ebf2	0	0
3.65503	-4.7701	122	122: Zfp804b/Lncenc1	0	0
3.4366	-3.86687	99	99: Lhx9/Pou6f2	0	0
2.03583	-3.92542	28	28: Mecom/Sema3a	1.04505	0
4.42207	-3.11478	94	94: Zfp804b/Zmat4	1.08393	0
-4.42878	11.2413	63	63: Ebf2/Th	1.39441	0
-2.97776	6.60939	31	31: Cdh3/Nkain3	0.761227	0
3.39315	7.50754	58	58: Adarb2/Lama1	0.505758	0.505758
5.27714	-1.95253	51	51: Bnc2/Ebf2	0.823493	0
-0.0870432	-6.50001	185	185: Hmcn2/Abcb5	1.10958	0
-2.5013	6.19139	31	31: Cdh3/Nkain3	0	0
0.543083	-3.24862	57	57: Adarb2/Ebf2	0	0
3.59429	0.357806	35	35: Dmbx1/Cntnap5b	0	0
3.7633	-6.91091	114	114: Tac1/Tafa2	0.603759	0
1.07006	-0.371295	33	33: Il1rapl2/Slc6a5	0	0.488361
3.22615	-5.05618	122	122: Zfp804b/Lncenc1	0.502023	0
3.95672	-4.96889	43	43: Tafa2/Pde1a	0.927706	0.567783
5.88809	1.97561	83	83: Agtr1b/Cntnap5b	0	0.771837
-1.21407	-2.91986	88	88: Il1rapl2/Stpg2	0.523457	0
-1.41313	-2.9921	88	88: Il1rapl2/Stpg2	1.98749	0
4.9205	3.79413	75	75: Qrfprl/Baiap3	0	0
0.406465	1.70033	78	78: Ebf2/Adarb2	0	0.703557
4.57292	-3.02481	143	143: Kcnq5/Hs3st4	1.06961	0
6.65426	4.53652	86	86: Tfap2b/Col25a1	0	0
1.26365	-1.01663	39	39: Col19a1/Sv2b	0	0.787738
4.02322	-6.90883	130	130: Qrfpr/Tac1	1.02689	0
2.12227	2.0407	124	124: Zfp804b/Dlk1	0	0.54365
-7.87214	6.06362	162	162: Chrdl1/Kcnh8	0	1.06349
2.22938	-4.88853	28	28: Mecom/Sema3a	0.497965	0
-2.37181	0.0819701	57	57: Adarb2/Ebf2	0	0.455483
-2.31779	4.57423	64	64: Ebf3/Pax2	0	0.58768
3.09681	8.11525	120	120: Tfap2b/Trhde	0	0
3.01504	-0.381152	95	95: Tfap2b/Esr1	0	0
2.59041	7.56385	58	58: Adarb2/Lama1	0.788545	0
7.72548	-2.94756	65	65: Eya1/Hs3st4	0.641092	0
4.20204	-3.20436	94	94: Zfp804b/Zmat4	0	0
-12.991	-1.19796	104	104: Gabra6/Fat2	0	0
-9.42188	-6.98127	72	72: Ano2/Foxp2	0.754182	0
3.15168	8.23773	145	145: Col12a1/Tnc	1.17053	0
-2.27323	11.2246	38	38: Kcnh8/Maf	0.725827	0
-0.121292	-1.62655	134	134: Dach1/Sema3a	0	0
0.623525	-5.52094	45	45: Prdm16/Zfp804b	0	0
1.14426	-2.05279	30	30: Zfp804b/Npas1	0	0
3.22578	3.52193	178	178: Npy/Ankfn1	0	0
4.02178	2.86568	91	91: Pax8/Bcl11a	0	1.38211
-1.19182	-3.08166	88	88: Il1rapl2/Stpg2	0.789922	0
-2.22232	-5.51979	50	50: Lhx9/Vwc2l	0	0
-0.490891	3.09767	60	60: Trhde/Kcnmb2	0	0
-0.786288	-0.970858	152	152: Foxp2/Gata3	0	0
1.59067	-1.78663	67	67: Foxp2/Il1rapl2	0	0.463234
-4.97646	4.96922	129	129: Bnc2/Ebf2	1.75799	0
-5.58434	-4.97562	158	158: Fn1/Kcnq4	0	0
5.1895	6.63265	89	89: Necab1/Arhgap15	0	0
-9.59449	-6.71705	72	72: Ano2/Foxp2	0.827314	0
7.71529	-6.80107	97	97: Gfral/Sctr	1.69066	0
4.31145	3.38723	91	91: Pax8/Bcl11a	0	0
1.62975	-1.81081	30	30: Zfp804b/Npas1	0	0.853982
1.52629	-5.93559	123	123: Reln/Pou4f1	1.29324	0
1.44407	-3.00569	30	30: Zfp804b/Npas1	1.03317	0
0.965854	-2.27878	39	39: Col19a1/Sv2b	0.69455	0
5.49683	-1.38698	51	51: Bnc2/Ebf2	0	0
7.32014	-3.17371	65	65: Eya1/Hs3st4	1.32072	0
1.71963	-1.31678	33	33: Il1rapl2/Slc6a5	0	0
-0.504875	-2.65931	109	109: Gcg/Reln	1.08682	0
3.95068	-4.95338	43	43: Tafa2/Pde1a	0.462166	0
-8.29105	5.31186	87	87: Col25a1/Nox4	0	0
-9.77409	-2.46636	113	113: Slc17a7/Il1rapl2	0	0
4.29285	1.19679	102	102: Necab1/Pde1a	0	0
1.47729	-2.83288	30	30: Zfp804b/Npas1	1.31658	0
-0.90297	-2.76399	88	88: Il1rapl2/Stpg2	0	0
-1.82462	3.6244	180	180: Cpa6/Cngb3	0	0
-6.6563	0.0855001	80	80: Pdyn/Cpa6	0	0
1.09788	-1.7674	103	103: Gata3/Crhbp	0	0.484429
-7.53264	3.82952	55	55: Rab38/Ano1	0	0
-0.0094176	-4.13447	90	90: Pou4f1/Klhl1	0.479925	0
0.0446932	-0.257516	128	128: Cntn5/Nell1	0	1.106
6.89156	-5.72259	85	85: Tfap2b/Glra3	0	0
4.26081	-3.68308	94	94: Zfp804b/Zmat4	0.818256	0
1.18083	-1.70859	67	67: Foxp2/Il1rapl2	0	0.725607
-1.27235	-2.96128	88	88: Il1rapl2/Stpg2	0.913748	0
-0.741565	4.40649	108	108: Sema3a/Il1rapl2	0	0
-2.02304	11.3968	183	183: Kcnq4/Myo5b	0.704099	0
-4.79012	10.201	146	146: Rxfp1/Ebf2	1.09212	0
-2.27204	10.3194	181	181: Sntb1/Cpne4	0	0
-13.1326	-1.34009	104	104: Gabra6/Fat2	0	0
-6.52021	0.147664	80	80: Pdyn/Cpa6	0	0
-3.83266	3.01916	170	170: Myo5b/Otof	1.39956	0
-1.27646	2.62094	108	108: Sema3a/Il1rapl2	0	0.72715
3.56745	2.3292	132	132: Npas1/Skor2	0	0
6.14497	-2.05203	40	40: Ebf2/Ankfn1	0	0
2.24266	7.75355	60	60: Trhde/Kcnmb2	0	0.784831
3.49791	0.75613	35	35: Dmbx1/Cntnap5b	0	1.17217
1.98765	0.22181	79	79: Kcnmb2/Slc6a5	0	0.825147
-9.23346	1.45801	179	179: Vmn1r207-ps/Pde11a	0	0
5.85	-0.585468	51	51: Bnc2/Ebf2	1.24637	0
4.49823	-1.44961	51	51: Bnc2/Ebf2	1.47317	0
-8.44586	-5.77041	177	177: Foxp2/Ano2	0	0
5.71765	-0.901559	51	51: Bnc2/Ebf2	0.833741	0
3.10237	-2.82506	62	62: Reln/Calcr	0	0
6.48796	-0.925039	160	160: Ebf2/Ism1	1.31461	0
0.74305	-3.85848	90	90: Pou4f1/Klhl1	1.10931	0
-0.25344	-7.76684	99	99: Lhx9/Pou6f2	0.688973	0
4.0493	-5.14742	43	43: Tafa2/Pde1a	0	0
6.05365	4.17972	86	86: Tfap2b/Col25a1	0	0
-6.51167	6.7965	171	171: Otof/Gbx1	0	0.450411
8.9516	2.14216	163	163: Adamts18/Col25a1	0	0.565639
-7.53965	3.70646	55	55: Rab38/Ano1	0	0
-5.03657	1.0137	105	105: Ebf2/Calb1	0	0
3.08899	9.11954	41	41: Ryr1/Tfap2b	0	0
5.54864	-1.20542	51	51: Bnc2/Ebf2	1.704	0
2.59977	-2.93045	62	62: Reln/Calcr	0.799842	0
3.96925	-6.0849	168	168: Rspo2/Ntng1	0.597551	0
3.25211	7.53591	58	58: Adarb2/Lama1	0	0
3.08849	8.20488	145	145: Col12a1/Tnc	0	0
-2.60223	4.31322	64	64: Ebf3/Pax2	0	0
4.00357	-6.15244	114	114: Tac1/Tafa2	1.52052	0
-7.34547	2.8619	74	74: Rbm20/Nox4	0	0
2.78517	8.23363	120	120: Tfap2b/Trhde	0	1.12362
-5.693	-5.01032	158	158: Fn1/Kcnq4	0.711436	0
-0.0297464	0.684356	73	73: Sema3a/Klhl1	0	0.68725
3.14341	-0.557647	95	95: Tfap2b/Esr1	0	0.444749
-8.99334	-6.99352	72	72: Ano2/Foxp2	0.590215	0
0.255103	-3.8345	90	90: Pou4f1/Klhl1	0	0.874397
2.89049	1.97733	30	30: Zfp804b/Npas1	0.557418	0
-4.9715	4.88796	129	129: Bnc2/Ebf2	0	0
-7.65875	3.81269	55	55: Rab38/Ano1	0	0
2.92553	9.26254	41	41: Ryr1/Tfap2b	0	0.687643
-5.90206	0.00260152	156	156: Ankfn1/Pou4f1	0	0
-2.42684	-7.99882	140	140: Fgf10/Cpne4	0	0
-0.605052	-10.3866	157	157: Cnpy1/Adamts18	0	0
-6.77833	7.78548	125	125: Otof/Stac	0	0
-1.31448	-1.38317	82	82: Tal1/Nell1	0	0
-0.325665	-0.128772	67	67: Foxp2/Il1rapl2	0	1.2244
2.76156	-3.85626	43	43: Tafa2/Pde1a	0.779394	0
-7.6223	7.91252	46	46: Col18a1/Gpc3	0	0.547556
-2.40479	5.41296	64	64: Ebf3/Pax2	0.402127	0.688135
6.7037	-3.90143	167	167: Tph2/Slc6a4	0	0
-2.38389	0.238103	57	57: Adarb2/Ebf2	0	0.301622
-5.21014	9.57482	146	146: Rxfp1/Ebf2	0.742163	0
0.39457	-1.28789	82	82: Tal1/Nell1	0	0.861488
2.68391	8.38495	120	120: Tfap2b/Trhde	0	0
0.801942	-1.66307	103	103: Gata3/Crhbp	0	0.406971
-0.418621	1.47132	60	60: Trhde/Kcnmb2	0	0
-2.43021	0.0931997	57	57: Adarb2/Ebf2	0	0.567816
5.48182	2.34276	83	83: Agtr1b/Cntnap5b	0	0
-0.272121	-1.49043	82	82: Tal1/Nell1	0	0.657148
1.49718	-7.12634	128	128: Cntn5/Nell1	0	0
3.20979	3.52172	178	178: Npy/Ankfn1	0	0
-0.0231102	5.29559	56	56: Kcnmb2/Sema3a	0	0
4.75573	7.88952	89	89: Necab1/Arhgap15	0	0
1.43395	2.34902	156	156: Ankfn1/Pou4f1	0	0
3.31889	8.79391	41	41: Ryr1/Tfap2b	0	0
0.628561	-3.65761	38	38: Kcnh8/Maf	1.4065	0
5.92445	2.50062	83	83: Agtr1b/Cntnap5b	0	1.27437
9.72375	-5.93291	159	159: Casr/Slc6a2	0	0
-2.62317	-2.61018	88	88: Il1rapl2/Stpg2	1.53137	0
4.00073	-6.96922	114	114: Tac1/Tafa2	1.30494	0
-9.34834	-6.96886	72	72: Ano2/Foxp2	0.398199	0.218791
3.52373	0.406012	35	35: Dmbx1/Cntnap5b	0	0
-0.900965	1.13375	96	96: Npsr1/Igf1	0	0
1.12281	-0.674892	33	33: Il1rapl2/Slc6a5	0	0.393187
-9.1686	3.87591	81	81: Gbx1/Fgf10	0	0
6.77086	-3.70431	167	167: Tph2/Slc6a4	0	0
1.12913	-0.728694	33	33: Il1rapl2/Slc6a5	0	0.330534
5.72241	4.14915	75	75: Qrfprl/Baiap3	0	0.723523
-2.24527	6.31821	31	31: Cdh3/Nkain3	0	0
0.682567	0.127113	183	183: Kcnq4/Myo5b	0	1.13253
-4.60403	-1.56185	77	77: Ankfn1/Tcerg1l	0.787825	0
1.54835	-3.55241	30	30: Zfp804b/Npas1	0.975994	0
0.433319	1.88976	78	78: Ebf2/Adarb2	0	0
4.40776	3.38785	91	91: Pax8/Bcl11a	0	0
5.90312	-1.33892	40	40: Ebf2/Ankfn1	0	0
-1.48761	1.31841	96	96: Npsr1/Igf1	0	0
-2.74455	5.29338	64	64: Ebf3/Pax2	0	0
-3.38998	9.08135	117	117: Ebf2/Nmu	0	0
[truncated: 10,540 more rows]

## Sheet: Extended data 7c_IEGvln
ident	split	Cell_ID	1700016P03Rik	Btg1	Fos	Gem	Nr4a1
76: Dbh/Phox2b	AgRP-Gq_POMC-Gi_CNO	AAAGTCCAGTTGCCTA-1_SID192075	1.60126	0	0	1.09181	1.09181
76: Dbh/Phox2b	AgRP-Gq_POMC-Gi_CNO	AACCACAAGATCGCCC-1_SID192075	0	0.738209	0	0	0
76: Dbh/Phox2b	AgRP-Gq_POMC-Gi_CNO	AAGGTAACAACAGATA-1_SID192074	0	0	0	0	0
76: Dbh/Phox2b	AgRP-Gq_POMC-Gi_CNO	ACAACCATCGCTTGCT-1_SID192075	1.2206	0	0	1.2206	0
76: Dbh/Phox2b	AgRP-Gq_POMC-Gi_CNO	ACAAGCTGTGATTCTG-1_SID192075	0	0.536242	0	0	0.536242
76: Dbh/Phox2b	AgRP-Gq_POMC-Gi_CNO	ACGGTCGCAACACAGG-1_SID192074	0.893971	0	0	0.893971	0
76: Dbh/Phox2b	AgRP-Gq_POMC-Gi_CNO	ACGTAACAGACGGATC-1_SID192075	2.02052	0.969095	0	0	1.45188
76: Dbh/Phox2b	AgRP-Gq_POMC-Gi_CNO	AGAAATGCAATTCGTG-1_SID192075	0	0	0	0	0
76: Dbh/Phox2b	AgRP-Gq_POMC-Gi_CNO	AGACAGGAGCGACTTT-1_SID192075	0	0	0	0.768843	0
76: Dbh/Phox2b	AgRP-Gq_POMC-Gi_CNO	AGGGCCTAGAGGCGGA-1_SID192074	1.07709	0	0	0	0
76: Dbh/Phox2b	AgRP-Gq_POMC-Gi_CNO	AGGTGTTGTATCAGGG-1_SID192075	0	0	0	0	0
76: Dbh/Phox2b	AgRP-Gq_POMC-Gi_CNO	AGTGATCAGCATCCCG-1_SID192075	0.61285	0	0.61285	0	1.47767
76: Dbh/Phox2b	AgRP-Gq_POMC-Gi_CNO	ATCACTTTCCCGAGAC-1_SID192075	0	0.522095	0	0	0
76: Dbh/Phox2b	AgRP-Gq_POMC-Gi_CNO	ATCATTCAGAGCTTTC-1_SID192074	0	1.44121	0	0	0
76: Dbh/Phox2b	AgRP-Gq_POMC-Gi_CNO	ATCGTGATCATTTGGG-1_SID192075	0	0	0	0	0
76: Dbh/Phox2b	AgRP-Gq_POMC-Gi_CNO	ATCTCTAAGGGAGGGT-1_SID192074	0	1.13985	0	0	1.13985
76: Dbh/Phox2b	AgRP-Gq_POMC-Gi_CNO	ATGAAAGAGCGTCTCG-1_SID192074	0	0	0	0	0
76: Dbh/Phox2b	AgRP-Gq_POMC-Gi_CNO	ATGACCAAGTTATGGA-1_SID192074	0	0.677801	0	0	0
76: Dbh/Phox2b	AgRP-Gq_POMC-Gi_CNO	ATTCATCGTGAATGTA-1_SID192075	0	0	0	0	0
76: Dbh/Phox2b	AgRP-Gq_POMC-Gi_CNO	ATTCTACAGTTCTACG-1_SID192075	0	0	0	0	0
76: Dbh/Phox2b	AgRP-Gq_POMC-Gi_CNO	CAATACGGTATGCTAC-1_SID192074	0	0	0	0	0
76: Dbh/Phox2b	AgRP-Gq_POMC-Gi_CNO	CACAGGCAGTACCCTA-1_SID192074	0	0	0	0	0
76: Dbh/Phox2b	AgRP-Gq_POMC-Gi_CNO	CACGTTCCAATTGTGC-1_SID192075	0.843596	0.843596	0	0.843596	0
76: Dbh/Phox2b	AgRP-Gq_POMC-Gi_CNO	CAGATTGGTTATGACC-1_SID192075	0	0	0	0	0
76: Dbh/Phox2b	AgRP-Gq_POMC-Gi_CNO	CAGCCAGAGACAAGCC-1_SID192074	1.52278	0.540571	0.540571	0	1.14771
76: Dbh/Phox2b	AgRP-Gq_POMC-Gi_CNO	CATAGACTCCATGAGT-1_SID192075	2.20426	1.19509	0.766362	3.31398	0.766362
76: Dbh/Phox2b	AgRP-Gq_POMC-Gi_CNO	CATGAGTAGCTCCACG-1_SID192074	1.14825	0.730607	0	0.730607	0.730607
76: Dbh/Phox2b	AgRP-Gq_POMC-Gi_CNO	CATGCTCCACAAACGG-1_SID192074	0	0	0	0	0
76: Dbh/Phox2b	AgRP-Gq_POMC-Gi_CNO	CATGGTACACTCTGCT-1_SID192075	0	0	0	0	0
76: Dbh/Phox2b	AgRP-Gq_POMC-Gi_CNO	CCACCATCAACGGGTA-1_SID192074	0.748921	0	0	0	0
76: Dbh/Phox2b	AgRP-Gq_POMC-Gi_CNO	CCCGGAACAGACCAAG-1_SID192075	0	0.810222	0	0	0
76: Dbh/Phox2b	AgRP-Gq_POMC-Gi_CNO	CCTACGTAGAATTCAG-1_SID192074	0	0	0	0	0
76: Dbh/Phox2b	AgRP-Gq_POMC-Gi_CNO	CCTCCTCTCTCATTGT-1_SID192074	0	0	0	0	0
76: Dbh/Phox2b	AgRP-Gq_POMC-Gi_CNO	CCTGCATGTATACCCA-1_SID192075	0.774539	0	0	0	0
76: Dbh/Phox2b	AgRP-Gq_POMC-Gi_CNO	CGTTGGGTCCGAGGCT-1_SID192075	0	1.12328	0	1.414	0.711707
76: Dbh/Phox2b	AgRP-Gq_POMC-Gi_CNO	GAATCGTGTGTAGGAC-1_SID192074	1.41037	0	0.935602	0	0.935602
76: Dbh/Phox2b	AgRP-Gq_POMC-Gi_CNO	GACTGATGTCCGCAGT-1_SID192074	0	0	0	0	0
76: Dbh/Phox2b	AgRP-Gq_POMC-Gi_CNO	GACTGATGTTGCCGCA-1_SID192074	0	0	0	0	0
76: Dbh/Phox2b	AgRP-Gq_POMC-Gi_CNO	GAGACTTTCTAAGGAA-1_SID192075	0.544239	0	0	0.544239	0.544239
76: Dbh/Phox2b	AgRP-Gq_POMC-Gi_CNO	GAGGGTATCACAGTGT-1_SID192075	0	0	0	0.802153	0
76: Dbh/Phox2b	AgRP-Gq_POMC-Gi_CNO	GAGGGTATCACCTGTC-1_SID192074	0	0	0	0	0
76: Dbh/Phox2b	AgRP-Gq_POMC-Gi_CNO	GATCAGTCAGTAACCT-1_SID192074	0	0	0	0.46427	0
76: Dbh/Phox2b	AgRP-Gq_POMC-Gi_CNO	GATCATGTCGGAGTAG-1_SID192074	0	0	0	0	0
76: Dbh/Phox2b	AgRP-Gq_POMC-Gi_CNO	GATTCTTAGAGGTCAC-1_SID192075	0	0	0	0	0
76: Dbh/Phox2b	AgRP-Gq_POMC-Gi_CNO	GCACGGTCAAGAGGTC-1_SID192075	1.31937	1.03935	0	0	0.649036
76: Dbh/Phox2b	AgRP-Gq_POMC-Gi_CNO	GCTTGGGGTGCATTTG-1_SID192075	0	0	0	0	0
76: Dbh/Phox2b	AgRP-Gq_POMC-Gi_CNO	GGCACGTGTATATGGA-1_SID192074	0	0	0	0	0
76: Dbh/Phox2b	AgRP-Gq_POMC-Gi_CNO	GGTGAAGCAAACTAGA-1_SID192075	1.3022	0	0	2.04037	0
76: Dbh/Phox2b	AgRP-Gq_POMC-Gi_CNO	GGTGTTAGTAAGTTGA-1_SID192075	1.18122	0	0.755732	0	0.755732
76: Dbh/Phox2b	AgRP-Gq_POMC-Gi_CNO	GTAACACCAGGATGAC-1_SID192075	0	0	0	0	0
76: Dbh/Phox2b	AgRP-Gq_POMC-Gi_CNO	GTAATCGGTCTACGAT-1_SID192075	0	0.97447	0	0	0
76: Dbh/Phox2b	AgRP-Gq_POMC-Gi_CNO	GTAGAAAAGACGCTCC-1_SID192074	2.3679	0	0	0	0
76: Dbh/Phox2b	AgRP-Gq_POMC-Gi_CNO	GTAGAAAAGTGGTTCT-1_SID192074	0.916842	0.560009	0	0	0.560009
76: Dbh/Phox2b	AgRP-Gq_POMC-Gi_CNO	GTCAGCGTCGCCATAA-1_SID192074	0	0	0	0	0
76: Dbh/Phox2b	AgRP-Gq_POMC-Gi_CNO	GTCTTTATCACGATCA-1_SID192074	0	0	0	0	0
76: Dbh/Phox2b	AgRP-Gq_POMC-Gi_CNO	GTTGCTCTCTACCACC-1_SID192075	1.10176	0	1.10176	0.695507	1.38983
76: Dbh/Phox2b	AgRP-Gq_POMC-Gi_CNO	TACTGCCAGGCTAACG-1_SID192074	0	0	0	0	0
76: Dbh/Phox2b	AgRP-Gq_POMC-Gi_CNO	TAGACCACACCAGTTA-1_SID192075	1.27778	0	0	0	0
76: Dbh/Phox2b	AgRP-Gq_POMC-Gi_CNO	TAGGTTGCAGAGACTG-1_SID192075	1.66841	0	0.801839	0	0.479223
76: Dbh/Phox2b	AgRP-Gq_POMC-Gi_CNO	TATTCCAAGACAACTA-1_SID192074	1.34897	0	0	0	0
76: Dbh/Phox2b	AgRP-Gq_POMC-Gi_CNO	TCAATTCCATAACAGA-1_SID192074	0	0	0	0	0
76: Dbh/Phox2b	AgRP-Gq_POMC-Gi_CNO	TCACAAGTCCCAATAG-1_SID192075	1.56477	0.563213	0.921325	0	0.921325
76: Dbh/Phox2b	AgRP-Gq_POMC-Gi_CNO	TCACACCCACTGGAAG-1_SID192074	2.48593	0	0	0	0.991104
76: Dbh/Phox2b	AgRP-Gq_POMC-Gi_CNO	TCACGCTGTATAGGGC-1_SID192075	1.00764	0.625701	0.625701	1.95825	0.625701
76: Dbh/Phox2b	AgRP-Gq_POMC-Gi_CNO	TCACGGGAGTGGATTA-1_SID192074	2.4548	0	3.31818	2.83122	2.83122
76: Dbh/Phox2b	AgRP-Gq_POMC-Gi_CNO	TCACGGGCACATTCTT-1_SID192074	0	0	0	0	0
76: Dbh/Phox2b	AgRP-Gq_POMC-Gi_CNO	TCACTCGGTAGGACCA-1_SID192075	1.03059	0	0	1.52725	0
76: Dbh/Phox2b	AgRP-Gq_POMC-Gi_CNO	TCAGTGATCACACCCT-1_SID192074	0	0	0	0	0
76: Dbh/Phox2b	AgRP-Gq_POMC-Gi_CNO	TCATTTGGTTGGGATG-1_SID192075	2.38462	0.878733	0.878733	0	0.878733
76: Dbh/Phox2b	AgRP-Gq_POMC-Gi_CNO	TCGCAGGGTCCACGCA-1_SID192075	0	0	0	0	0
76: Dbh/Phox2b	AgRP-Gq_POMC-Gi_CNO	TCGGATATCCACAAGT-1_SID192074	1.06922	0	0	0	0
76: Dbh/Phox2b	AgRP-Gq_POMC-Gi_CNO	TCGTAGATCGGTCTAA-1_SID192074	1.30356	0	0	0	0
76: Dbh/Phox2b	AgRP-Gq_POMC-Gi_CNO	TCTAACTTCGCGTTTC-1_SID192074	0	0	0	0	0.880806
76: Dbh/Phox2b	AgRP-Gq_POMC-Gi_CNO	TCTACCGAGAAGCGCT-1_SID192075	2.72134	0	1.10813	1.10813	0.7003
76: Dbh/Phox2b	AgRP-Gq_POMC-Gi_CNO	TCTGTCGCAAAGTATG-1_SID192075	0.6287	0	1.01173	0	0.6287
76: Dbh/Phox2b	AgRP-Gq_POMC-Gi_CNO	TGCATCCCATTGCCTC-1_SID192074	0.680964	0.680964	0	0	0
76: Dbh/Phox2b	AgRP-Gq_POMC-Gi_CNO	TGCGGCAAGGATTTAG-1_SID192074	0	1.58678	0	0	0
76: Dbh/Phox2b	AgRP-Gq_POMC-Gi_CNO	TGCTCCACATGACTAC-1_SID192074	0	0.823248	0	0	0
76: Dbh/Phox2b	AgRP-Gq_POMC-Gi_CNO	TGGAGGACACGCCACA-1_SID192074	0	0	0	0	0
76: Dbh/Phox2b	AgRP-Gq_POMC-Gi_CNO	TGTGGCGAGACTAGAT-1_SID192074	0	0	0	0	0
76: Dbh/Phox2b	AgRP-Gq_POMC-Gi_CNO	TGTTCATAGGTCCGAA-1_SID192074	2.24997	0.992318	2.05283	0	0.992318
76: Dbh/Phox2b	AgRP-Gq_POMC-Gi_CNO	TTGCGTCTCGTGCAGC-1_SID192074	0	0	0	0	0
76: Dbh/Phox2b	AgRP-Gq_POMC-Gi_CNO	TTTCACAGTTGCACGC-1_SID192075	0.680349	0	0	0	0.680349
76: Dbh/Phox2b	WT_CNO	AACCCAATCCCGAGTG-1_SID192072	0.650956	0	0	0	0.650956
76: Dbh/Phox2b	WT_CNO	AAGCCATAGCGTACAG-1_SID192073	0	0	0	0	0
76: Dbh/Phox2b	WT_CNO	ACAAGCTTCGCCAGTG-1_SID192073	0	0	0	0	0
76: Dbh/Phox2b	WT_CNO	ACACCAAGTATACCCA-1_SID192073	0.650905	0	0	0	0
76: Dbh/Phox2b	WT_CNO	AGATGCTTCAAAGGAT-1_SID192073	0	0	0	0	0
76: Dbh/Phox2b	WT_CNO	AGGCCACGTCCAGTTA-1_SID192072	0	0	0	0	0
76: Dbh/Phox2b	WT_CNO	AGTAACCGTGTCTTAG-1_SID192073	1.16587	0	0	0	0
76: Dbh/Phox2b	WT_CNO	ATCGTCCGTCGATTCA-1_SID192073	0	0	0	0	0
76: Dbh/Phox2b	WT_CNO	ATCGTGAAGGACAGTC-1_SID192072	0	0	0	0	0
76: Dbh/Phox2b	WT_CNO	ATTACCTGTCAAGTTC-1_SID192073	0	0	0	0	0
76: Dbh/Phox2b	WT_CNO	ATTCATCCACCAATTG-1_SID192072	0.457631	0.457631	0	0	0
76: Dbh/Phox2b	WT_CNO	CATTGCCGTGCAATAA-1_SID192072	0	0.848065	0	0	0
76: Dbh/Phox2b	WT_CNO	CCACAAAGTGGTCCGT-1_SID192073	0	0	0	0	0
76: Dbh/Phox2b	WT_CNO	CCCTAACGTCCCGTGA-1_SID192073	1.18941	0	0	0	0
76: Dbh/Phox2b	WT_CNO	CGTAATGCACGACGAA-1_SID192073	0	0.836918	0	0	0
76: Dbh/Phox2b	WT_CNO	GAATAGACATACAGCT-1_SID192073	0	0.690569	0	0	0
76: Dbh/Phox2b	WT_CNO	GACCTTCGTTCCTAGA-1_SID192073	0	0	0	0	0
76: Dbh/Phox2b	WT_CNO	GAGGGATTCCCAATAG-1_SID192072	2.05596	0	0.994575	0	0
76: Dbh/Phox2b	WT_CNO	GGATCTAGTTGTCCCT-1_SID192073	0	0.521637	0	0	0
76: Dbh/Phox2b	WT_CNO	GGCTTGGGTACAGTCT-1_SID192072	0	0	0	0	0
76: Dbh/Phox2b	WT_CNO	GTCATGACATGTAACC-1_SID192072	0.962057	0	0	0	0.962057
76: Dbh/Phox2b	WT_CNO	GTGGGAATCTCCAATT-1_SID192073	0	0	0	0.475711	0
76: Dbh/Phox2b	WT_CNO	TACTTGTCAAAGCTAA-1_SID192073	0	0	0	0	0
76: Dbh/Phox2b	WT_CNO	TCCTCCCAGAGTCTTC-1_SID192073	1.86467	0	1.62735	0.374655	0.374655
76: Dbh/Phox2b	WT_CNO	TCCTGCAAGGTAGACC-1_SID192072	0	0	0	0	0
76: Dbh/Phox2b	WT_CNO	TCGCAGGTCCCGAGGT-1_SID192073	0	0	0	0	0
76: Dbh/Phox2b	WT_CNO	TCTACCGAGCGCCCAT-1_SID192073	0	0	0	0	0
76: Dbh/Phox2b	WT_CNO	TGTAGACAGGTTCTTG-1_SID192072	0	0	0	0	0
76: Dbh/Phox2b	WT_CNO	TGTGCGGTCAACCTTT-1_SID192073	0	0	0	0	0
76: Dbh/Phox2b	WT_CNO	TTACCATTCAGCTTGA-1_SID192072	1.38112	0	0	0	0.912154
76: Dbh/Phox2b	WT_CNO	TTACGCCTCTTGATTC-1_SID192073	0	0	0	0.973196	0
76: Dbh/Phox2b	WT_CNO	TTAGGGTTCAATCAGC-1_SID192073	0.930342	0.569671	0	0	0
76: Dbh/Phox2b	WT_CNO	TTCCTAAGTAATACCC-1_SID192073	0	0	0	0	0
76: Dbh/Phox2b	WT_CNO	TTCTAACTCTGACAGT-1_SID192072	0	0	0	0.899432	0
76: Dbh/Phox2b	WT_CNO	TTCTTGAAGCGACATG-1_SID192073	2.45493	0	1.51481	0	1.84416
76: Dbh/Phox2b	WT_CNO	TTGCATTCAACTCATG-1_SID192072	1.26753	0.615551	0.615551	0	0.993758
76: Dbh/Phox2b	WT_CNO	TTGCGTCCACTACACA-1_SID192073	0	0	0	0	0
82: Tal1/Nell1	AgRP-Gq_POMC-Gi_CNO	AATCACGGTGAATTAG-1_SID192075	0	1.04425	0	0	0
82: Tal1/Nell1	AgRP-Gq_POMC-Gi_CNO	AATGGCTTCGGTGCAC-1_SID192075	0	0	0	0	2.35191
82: Tal1/Nell1	AgRP-Gq_POMC-Gi_CNO	ACGTCCTCAGAGGGTT-1_SID192074	0	0.861017	0	0	0
82: Tal1/Nell1	AgRP-Gq_POMC-Gi_CNO	ACTCCCATCGACCAAT-1_SID192074	0	0	0	0.997273	0
82: Tal1/Nell1	AgRP-Gq_POMC-Gi_CNO	AGGATCTAGCTTCTAG-1_SID192075	0	1.08043	0	0	0
82: Tal1/Nell1	AgRP-Gq_POMC-Gi_CNO	AGGTTACGTAGAGTTA-1_SID192074	0	0.614564	0	0	0
82: Tal1/Nell1	AgRP-Gq_POMC-Gi_CNO	AGTACCACAATGTGGG-1_SID192074	0	0	0	0	0
82: Tal1/Nell1	AgRP-Gq_POMC-Gi_CNO	AGTCAACTCGCCTCTA-1_SID192075	0	0	0	0	0.53323
82: Tal1/Nell1	AgRP-Gq_POMC-Gi_CNO	AGTGCCGTCTCTCTTC-1_SID192074	0	0	0	0	0
82: Tal1/Nell1	AgRP-Gq_POMC-Gi_CNO	ATGACCATCAAGGACG-1_SID192075	0	0	0	0	1.31821
82: Tal1/Nell1	AgRP-Gq_POMC-Gi_CNO	ATGCCTCAGACATATG-1_SID192075	0	0	0	0	0
82: Tal1/Nell1	AgRP-Gq_POMC-Gi_CNO	ATGGGAGTCTATCGGA-1_SID192075	0	1.97109	0	0	0
82: Tal1/Nell1	AgRP-Gq_POMC-Gi_CNO	CAACAACGTTGCGGCT-1_SID192074	0	0	0	0	0
82: Tal1/Nell1	AgRP-Gq_POMC-Gi_CNO	CAGAGCCAGATGGCAC-1_SID192075	0	0	0	0	0
82: Tal1/Nell1	AgRP-Gq_POMC-Gi_CNO	CAGTTCCCACAACCGC-1_SID192075	1.00308	0	0	0	0
82: Tal1/Nell1	AgRP-Gq_POMC-Gi_CNO	CATGCAATCGCAGTCG-1_SID192075	0	0	0	0	0
82: Tal1/Nell1	AgRP-Gq_POMC-Gi_CNO	CCACCATCAGCAGAAC-1_SID192075	0	0	0	0	0
82: Tal1/Nell1	AgRP-Gq_POMC-Gi_CNO	CCACTTGCATAGGTTC-1_SID192075	0	0	0	0	0.697078
82: Tal1/Nell1	AgRP-Gq_POMC-Gi_CNO	CCATCACTCCTCTCGA-1_SID192075	0	0	0	0	0
82: Tal1/Nell1	AgRP-Gq_POMC-Gi_CNO	CCCTCAACACTTCCTG-1_SID192074	2.74446	0	0.751283	1.47227	0.751283
82: Tal1/Nell1	AgRP-Gq_POMC-Gi_CNO	CCCTGATCATGGGAAC-1_SID192074	0	0	0	0	0
82: Tal1/Nell1	AgRP-Gq_POMC-Gi_CNO	CCGGTGACAACTGCTA-1_SID192074	0	0	0	0	0
82: Tal1/Nell1	AgRP-Gq_POMC-Gi_CNO	CCTCATGTCCACAGGC-1_SID192075	0	0.689315	0	0	0.689315
82: Tal1/Nell1	AgRP-Gq_POMC-Gi_CNO	CGATGGCGTTCGGCCA-1_SID192075	0	0	0	0	0
82: Tal1/Nell1	AgRP-Gq_POMC-Gi_CNO	CGGCAGTGTCAGTCGC-1_SID192075	0	0	0	0	0
82: Tal1/Nell1	AgRP-Gq_POMC-Gi_CNO	CTCACTGGTGACGCCT-1_SID192075	0.460379	0	0	0	0
82: Tal1/Nell1	AgRP-Gq_POMC-Gi_CNO	CTGTACCAGGTTGCCC-1_SID192074	1.68898	0	0	0	0
82: Tal1/Nell1	AgRP-Gq_POMC-Gi_CNO	CTGTATTCAGCCTATA-1_SID192075	0	0	0	0	0
82: Tal1/Nell1	AgRP-Gq_POMC-Gi_CNO	GAAGCGACAGTTAAAG-1_SID192075	0	1.42372	0	0	0
82: Tal1/Nell1	AgRP-Gq_POMC-Gi_CNO	GAGTTGTCATGGCTGC-1_SID192075	0	0.822905	0	0	0
82: Tal1/Nell1	AgRP-Gq_POMC-Gi_CNO	GATTGGTGTCATAAAG-1_SID192075	0	0	0	0	0
82: Tal1/Nell1	AgRP-Gq_POMC-Gi_CNO	GTACAGTTCCGTATGA-1_SID192075	1.12195	0	0	0	0
82: Tal1/Nell1	AgRP-Gq_POMC-Gi_CNO	GTGGTTAGTCGGCCTA-1_SID192075	0	0.398453	0	0	0.398453
82: Tal1/Nell1	AgRP-Gq_POMC-Gi_CNO	GTTTACTGTGCTCGTG-1_SID192075	0	0.839985	0	0	0
82: Tal1/Nell1	AgRP-Gq_POMC-Gi_CNO	TAATTCCTCCGGACGT-1_SID192074	0	0	0	0	0
82: Tal1/Nell1	AgRP-Gq_POMC-Gi_CNO	TACCCGTTCCGCTAGG-1_SID192074	0	0	0	0	0
82: Tal1/Nell1	AgRP-Gq_POMC-Gi_CNO	TAGATCGGTGAACTAA-1_SID192074	0	0	0	0	0
82: Tal1/Nell1	AgRP-Gq_POMC-Gi_CNO	TAGGTACTCATCCTAT-1_SID192074	0	0	0	0	0
82: Tal1/Nell1	AgRP-Gq_POMC-Gi_CNO	TATCGCCAGGCTTCCG-1_SID192075	0	0	0	0	0
82: Tal1/Nell1	AgRP-Gq_POMC-Gi_CNO	TATTGCTAGTCATGGG-1_SID192075	0	0	0	0	0.628242
82: Tal1/Nell1	AgRP-Gq_POMC-Gi_CNO	TATTGCTCACATTCTT-1_SID192075	0	0	0	0	0
82: Tal1/Nell1	AgRP-Gq_POMC-Gi_CNO	TCATTACAGTCATCGT-1_SID192075	0	0	0	0	0
82: Tal1/Nell1	AgRP-Gq_POMC-Gi_CNO	TCGTCCACACATACTG-1_SID192074	0	0	0	0	0
82: Tal1/Nell1	AgRP-Gq_POMC-Gi_CNO	TGCTCGTGTCCTCATC-1_SID192074	1.84808	0	0	0	0
82: Tal1/Nell1	AgRP-Gq_POMC-Gi_CNO	TGCTTGCTCCATATGG-1_SID192075	1.07849	0	0	0	0
82: Tal1/Nell1	AgRP-Gq_POMC-Gi_CNO	TGTAGACAGTGAGGTC-1_SID192075	1.37954	0	0	0	0
82: Tal1/Nell1	AgRP-Gq_POMC-Gi_CNO	TGTTTGTCACGCTATA-1_SID192075	1.70299	0	0	0	0
82: Tal1/Nell1	AgRP-Gq_POMC-Gi_CNO	TTAATCCGTACGATCT-1_SID192075	0.696011	0	0	0.696011	0
82: Tal1/Nell1	AgRP-Gq_POMC-Gi_CNO	TTACTGTAGCTCGGCT-1_SID192075	1.09529	0	0	0	0
82: Tal1/Nell1	AgRP-Gq_POMC-Gi_CNO	TTCCTTCCATTCTCTA-1_SID192074	0	1.67019	0	0	0
82: Tal1/Nell1	AgRP-Gq_POMC-Gi_CNO	TTCTGTAGTGTCACAT-1_SID192075	0	0	0	0	0
82: Tal1/Nell1	AgRP-Gq_POMC-Gi_CNO	TTGGGTACAACATACC-1_SID192075	0	0	0	0	0
82: Tal1/Nell1	WT_CNO	AACCTGAGTCCTTGTC-1_SID192072	0	0	0	0	0
82: Tal1/Nell1	WT_CNO	AACGGGATCTACTATC-1_SID192072	0	0	0	0	0
82: Tal1/Nell1	WT_CNO	AAGAACAAGTCGTTAC-1_SID192072	0	0	0	0	0
82: Tal1/Nell1	WT_CNO	AAGTCGTTCGCCCAGA-1_SID192072	0	0	0	0	0
82: Tal1/Nell1	WT_CNO	AAGTGAATCGATACAC-1_SID192073	0	0	0	0	0
82: Tal1/Nell1	WT_CNO	AAGTTCGTCGGTCGGT-1_SID192072	0.589181	0	0	0.589181	0
82: Tal1/Nell1	WT_CNO	ACACAGTTCAACTACG-1_SID192072	0	0	0	0	0
82: Tal1/Nell1	WT_CNO	ACCATTTGTAGGATAT-1_SID192072	0	0	0	0	0
82: Tal1/Nell1	WT_CNO	ACCGTTCCAGAGGGTT-1_SID192072	0	0	0	0	0
82: Tal1/Nell1	WT_CNO	AGAAGCGGTCGACTGC-1_SID192072	0.668235	0	0	0	0
82: Tal1/Nell1	WT_CNO	AGAGAATAGCGAGTAC-1_SID192072	0.897855	0	0	0	0
82: Tal1/Nell1	WT_CNO	AGCCACGGTCACATTG-1_SID192072	0	0	0	0	0
82: Tal1/Nell1	WT_CNO	AGGAATATCCAAGCCG-1_SID192072	0	0	0	0	0
82: Tal1/Nell1	WT_CNO	AGGCCACAGGTAACTA-1_SID192073	0	0	0	0	0
82: Tal1/Nell1	WT_CNO	AGGTTACTCTGTCCCA-1_SID192073	0	0	0	0	0
82: Tal1/Nell1	WT_CNO	AGTGACTCATGTTACG-1_SID192072	0	0	0	0	0.653175
82: Tal1/Nell1	WT_CNO	ATCACAGAGTGGCAGT-1_SID192072	0	0	0	0	0
82: Tal1/Nell1	WT_CNO	ATCATTCAGCACTCAT-1_SID192072	0	0	0	0	0
82: Tal1/Nell1	WT_CNO	ATGAGGGAGTCAGCGA-1_SID192072	0	0.879897	0	0	0
82: Tal1/Nell1	WT_CNO	CATGAGTAGGGCCAAT-1_SID192072	0.899493	0	0	0.547646	0
82: Tal1/Nell1	WT_CNO	CATGGTAAGACCACGA-1_SID192072	0	0	0	0	0
82: Tal1/Nell1	WT_CNO	CATTCATAGGCACTAG-1_SID192072	0.547562	0	0	0	0.547562
82: Tal1/Nell1	WT_CNO	CCACACTAGCATACTC-1_SID192072	0	0	0	0	0
82: Tal1/Nell1	WT_CNO	CCGAACGGTGAGATAT-1_SID192073	0	0	0	0	0
82: Tal1/Nell1	WT_CNO	CTGAATGCAGAGGCAT-1_SID192073	0	0	0	0	0
82: Tal1/Nell1	WT_CNO	CTGCTCACAGTCACGC-1_SID192072	0	0	0	0	0
82: Tal1/Nell1	WT_CNO	GAAGAATCAAAGCTAA-1_SID192072	0	0	0	0	0
82: Tal1/Nell1	WT_CNO	GAAGGACCAAACTCTG-1_SID192072	0.850355	0	0	0	0
82: Tal1/Nell1	WT_CNO	GAAGTAAGTGGCAGAT-1_SID192073	0.745642	0.745642	0	0	0
82: Tal1/Nell1	WT_CNO	GCATTAGAGGAGCTGT-1_SID192072	0	0	0	0	0
82: Tal1/Nell1	WT_CNO	GGCTTTCTCGCAGTTA-1_SID192072	0	0	0	0	0
82: Tal1/Nell1	WT_CNO	GGGCTACCAGAATTCC-1_SID192073	0	0	0	0	0
82: Tal1/Nell1	WT_CNO	GGGCTCACATAATCCG-1_SID192072	0	0.355088	0	0.355088	0
82: Tal1/Nell1	WT_CNO	GGTCACGGTTGCTCAA-1_SID192072	0	0	0	0	0.946252
82: Tal1/Nell1	WT_CNO	GGTTCTCCAACTGATC-1_SID192072	0	0	0	0	0.606005
82: Tal1/Nell1	WT_CNO	GTAGGAGAGACCATAA-1_SID192072	0.677908	0	0	0	0
82: Tal1/Nell1	WT_CNO	GTCCTCATCGTTCGCT-1_SID192072	0	0	0	0	0
82: Tal1/Nell1	WT_CNO	GTGAGGAGTAACTAAG-1_SID192072	0	0	0	0	0
82: Tal1/Nell1	WT_CNO	GTGTGGCGTCGAAACG-1_SID192072	0	0	0	0	0
82: Tal1/Nell1	WT_CNO	GTTACCCCACTTGTCC-1_SID192073	0.302973	0	0	0	0.535171
82: Tal1/Nell1	WT_CNO	GTTAGTGTCGATGCTA-1_SID192073	0	0	0	0	0.394845
82: Tal1/Nell1	WT_CNO	TAACGACGTCTAGATC-1_SID192072	0.69201	0	0	0	0
82: Tal1/Nell1	WT_CNO	TCAGTGAGTCTTGTCC-1_SID192072	0	0	0	0	0
82: Tal1/Nell1	WT_CNO	TCATATCCACCCGTAG-1_SID192072	0	0	0	0	0
82: Tal1/Nell1	WT_CNO	TCATCCGCACATCATG-1_SID192072	0	0	0	0	0
82: Tal1/Nell1	WT_CNO	TCCCAGTCATCTCGTC-1_SID192072	0	0	0	0	0
82: Tal1/Nell1	WT_CNO	TCCGTGTTCATGACAC-1_SID192073	0	0	0	0	0
82: Tal1/Nell1	WT_CNO	TCCTCTTCAAGAGAGA-1_SID192072	0	0	0	0	0.448206
82: Tal1/Nell1	WT_CNO	TCGCACTTCCCACAGG-1_SID192072	0	0	0	0	0
82: Tal1/Nell1	WT_CNO	TCGGATATCTGTTGGA-1_SID192073	0	0	0	0	0
82: Tal1/Nell1	WT_CNO	TCTTAGTGTCCAAAGG-1_SID192073	0	0	0	0	0
82: Tal1/Nell1	WT_CNO	TCTTTGATCCATACAG-1_SID192072	0	0	0	0	0
82: Tal1/Nell1	WT_CNO	TGATCTTAGACGCCCT-1_SID192072	0.642415	0	0	0	0
82: Tal1/Nell1	WT_CNO	TGCGATAGTACCATAC-1_SID192072	0	0	0	0	0
82: Tal1/Nell1	WT_CNO	TGGGAAGAGAATTGTG-1_SID192072	0	0.854299	0	0	0.854299
82: Tal1/Nell1	WT_CNO	TGTCCACCAGCTAACT-1_SID192073	0.515076	0	0	0	0
82: Tal1/Nell1	WT_CNO	TGTGATGTCCATAGAC-1_SID192073	0	0	0	0	0
82: Tal1/Nell1	WT_CNO	TGTTACTAGAGAGCAA-1_SID192072	0	0	0	0	0.598169
82: Tal1/Nell1	WT_CNO	TTCAATCTCACATACG-1_SID192072	0	0	0	0	0
82: Tal1/Nell1	WT_CNO	TTGAGTGGTGGATGAC-1_SID192073	0	0	0	0	0.898332
82: Tal1/Nell1	WT_CNO	TTGAGTGTCACGAGGA-1_SID192073	0	0	0	0	0
63: Ebf2/Th	AgRP-Gq_POMC-Gi_CNO	AAACCCATCAAACTGC-1_SID192075	0	0	0	0	0.843667
63: Ebf2/Th	AgRP-Gq_POMC-Gi_CNO	AAAGGATGTGCGAACA-1_SID192075	0	0	0	0	0
63: Ebf2/Th	AgRP-Gq_POMC-Gi_CNO	AACAAGAAGAAGTATC-1_SID192075	0	0	0	0	0.927742
63: Ebf2/Th	AgRP-Gq_POMC-Gi_CNO	AACACACAGCGTGAGT-1_SID192075	0	0	0	0	0
63: Ebf2/Th	AgRP-Gq_POMC-Gi_CNO	AACCATGCACGTCGTG-1_SID192075	1.50399	1.01153	0	0	2.70794
63: Ebf2/Th	AgRP-Gq_POMC-Gi_CNO	AAGCATCGTGGACCTC-1_SID192075	0	0	0	0	0
63: Ebf2/Th	AgRP-Gq_POMC-Gi_CNO	AAGGAATGTCGGCTAC-1_SID192075	0.962052	0	0	0	0
63: Ebf2/Th	AgRP-Gq_POMC-Gi_CNO	AATCACGGTAGCGTAG-1_SID192075	0	0	0	0	0
63: Ebf2/Th	AgRP-Gq_POMC-Gi_CNO	ACCCTCACAAGGTCTT-1_SID192074	0	0.740487	0	0	0
63: Ebf2/Th	AgRP-Gq_POMC-Gi_CNO	ACCTACCTCCTTCTGG-1_SID192075	0	1.16353	0	0	0
63: Ebf2/Th	AgRP-Gq_POMC-Gi_CNO	ACGATGTGTAGGTAGC-1_SID192075	0	0.607127	0	0	0
63: Ebf2/Th	AgRP-Gq_POMC-Gi_CNO	ACGGGTCCACGCTTAA-1_SID192075	0	0	0	0	0
63: Ebf2/Th	AgRP-Gq_POMC-Gi_CNO	AGAACCTGTGTCGATT-1_SID192075	0	0	0	0	0
63: Ebf2/Th	AgRP-Gq_POMC-Gi_CNO	AGCGTCGAGGCTCTCG-1_SID192075	0	0	0	0	0
63: Ebf2/Th	AgRP-Gq_POMC-Gi_CNO	AGGACGACAACCGACC-1_SID192074	1.55129	0	0	0	1.0504
63: Ebf2/Th	AgRP-Gq_POMC-Gi_CNO	AGGTTGTAGCTACAAA-1_SID192074	0	0	0	0	0
63: Ebf2/Th	AgRP-Gq_POMC-Gi_CNO	AGTACCAAGCAGTACG-1_SID192075	0.778407	0	0	0	1.5116
63: Ebf2/Th	AgRP-Gq_POMC-Gi_CNO	ATCACAGTCCTATTGT-1_SID192075	0	0.87334	0	0	0
63: Ebf2/Th	AgRP-Gq_POMC-Gi_CNO	ATCGGATGTGAATTGA-1_SID192075	0	0	0	0	0
63: Ebf2/Th	AgRP-Gq_POMC-Gi_CNO	ATCTTCAAGGAAGTGA-1_SID192075	0	0	0	0	0
63: Ebf2/Th	AgRP-Gq_POMC-Gi_CNO	ATGGATCAGAGTGAAG-1_SID192075	0	0	0	0	0
63: Ebf2/Th	AgRP-Gq_POMC-Gi_CNO	ATTATCCGTAGTAAGT-1_SID192075	1.25044	0	0.809127	0.809127	1.55558
63: Ebf2/Th	AgRP-Gq_POMC-Gi_CNO	ATTCCATCATACAGCT-1_SID192075	0	0	0	0	0
63: Ebf2/Th	AgRP-Gq_POMC-Gi_CNO	ATTTACCCATTGCTGA-1_SID192074	0	1.26468	0	0	0
63: Ebf2/Th	AgRP-Gq_POMC-Gi_CNO	ATTTCACGTGTGTCCG-1_SID192075	0	0	0	0	0
63: Ebf2/Th	AgRP-Gq_POMC-Gi_CNO	CAATACGTCGCTTTAT-1_SID192075	0	0	0	0	0
63: Ebf2/Th	AgRP-Gq_POMC-Gi_CNO	CACCAAACATCTGTTT-1_SID192075	0	0	0	0	0
63: Ebf2/Th	AgRP-Gq_POMC-Gi_CNO	CACGTGGGTTAGCGGA-1_SID192075	0	0	0	0	0
63: Ebf2/Th	AgRP-Gq_POMC-Gi_CNO	CAGATACCATTCATCT-1_SID192075	0	0.740444	0	0	0
63: Ebf2/Th	AgRP-Gq_POMC-Gi_CNO	CATAAGCAGGTTCATC-1_SID192075	0	0	0	0	0
63: Ebf2/Th	AgRP-Gq_POMC-Gi_CNO	CATACAGGTGCCTACG-1_SID192075	0	0.946147	0	0	0.946147
63: Ebf2/Th	AgRP-Gq_POMC-Gi_CNO	CATACCCTCCGAGGCT-1_SID192075	0	0	0	0	0
63: Ebf2/Th	AgRP-Gq_POMC-Gi_CNO	CATGCTCGTCATCGCG-1_SID192075	0	0	0	0	0
63: Ebf2/Th	AgRP-Gq_POMC-Gi_CNO	CATTCCGAGGCATCTT-1_SID192075	0	0.807184	0	0	0
63: Ebf2/Th	AgRP-Gq_POMC-Gi_CNO	CCACTTGAGGTTTGAA-1_SID192075	0	0	0	0	0
63: Ebf2/Th	AgRP-Gq_POMC-Gi_CNO	CCGGTGAGTCAAGCGA-1_SID192075	0	0.811771	0	0	0.811771
63: Ebf2/Th	AgRP-Gq_POMC-Gi_CNO	CGATGCGAGTCGCTAT-1_SID192075	0	0	0	0	0
63: Ebf2/Th	AgRP-Gq_POMC-Gi_CNO	CGCCAGATCTCAACGA-1_SID192075	0	1.2962	1.84225	0	2.19345
63: Ebf2/Th	AgRP-Gq_POMC-Gi_CNO	CGCCATTTCACCCTGT-1_SID192075	0	0	0	0	0
63: Ebf2/Th	AgRP-Gq_POMC-Gi_CNO	CGTGAATGTAGCGCCT-1_SID192074	0	0	0	0	0
63: Ebf2/Th	AgRP-Gq_POMC-Gi_CNO	CTACTATGTGGATCAG-1_SID192075	0	0	0	0	0
63: Ebf2/Th	AgRP-Gq_POMC-Gi_CNO	CTATCCGCAGACTGCC-1_SID192075	0	0	0	0	0.779291
63: Ebf2/Th	AgRP-Gq_POMC-Gi_CNO	CTGCTCACATGTTCAG-1_SID192075	0	0	0	0	0
63: Ebf2/Th	AgRP-Gq_POMC-Gi_CNO	CTGTAGAAGATAGTCA-1_SID192075	0	1.36841	1.36841	0	1.36841
63: Ebf2/Th	AgRP-Gq_POMC-Gi_CNO	CTGTGGGCAGTACTAC-1_SID192075	0	0	0	0	0
63: Ebf2/Th	AgRP-Gq_POMC-Gi_CNO	GAACACTCAACGGTAG-1_SID192075	0	0	0	0	0
63: Ebf2/Th	AgRP-Gq_POMC-Gi_CNO	GAAGGACGTTCTAAGC-1_SID192074	0	0	0	0	0
63: Ebf2/Th	AgRP-Gq_POMC-Gi_CNO	GAAGTAATCATTCGTT-1_SID192075	0	0.815753	0	0	0
63: Ebf2/Th	AgRP-Gq_POMC-Gi_CNO	GAAGTAATCGTAGTGT-1_SID192075	0.808783	0	0.808783	0	0.808783
63: Ebf2/Th	AgRP-Gq_POMC-Gi_CNO	GACAGCCTCAACGAGG-1_SID192074	0	0	0	0	2.14961
63: Ebf2/Th	AgRP-Gq_POMC-Gi_CNO	GACCCTTGTCTTACAG-1_SID192074	0	0	0	0	0
63: Ebf2/Th	AgRP-Gq_POMC-Gi_CNO	GACGCTGAGCGTCTGC-1_SID192075	1.71747	0	1.71747	0	0
63: Ebf2/Th	AgRP-Gq_POMC-Gi_CNO	GAGCCTGAGGGCATGT-1_SID192075	1.1872	1.1872	0	0	0
63: Ebf2/Th	AgRP-Gq_POMC-Gi_CNO	GAGTTACGTGTGCCTG-1_SID192075	2.15667	1.57301	0	0	0
63: Ebf2/Th	AgRP-Gq_POMC-Gi_CNO	GCTGGGTGTTGCTTGA-1_SID192075	1.3911	0.920131	0.920131	0	1.3911
63: Ebf2/Th	AgRP-Gq_POMC-Gi_CNO	GGGCCATGTTCTCCAC-1_SID192075	0	0	0	0	0
63: Ebf2/Th	AgRP-Gq_POMC-Gi_CNO	GTAGGTTAGCACTCCG-1_SID192075	0	0.837212	0	0	0.837212
63: Ebf2/Th	AgRP-Gq_POMC-Gi_CNO	GTGATGTCAGATCCAT-1_SID192074	0	0	0	0	0
63: Ebf2/Th	AgRP-Gq_POMC-Gi_CNO	GTGGAGACACTTGACA-1_SID192074	0	0	0	0	0
63: Ebf2/Th	AgRP-Gq_POMC-Gi_CNO	GTGTCCTTCGCAGAGA-1_SID192074	0	0	1.36602	0	0
63: Ebf2/Th	AgRP-Gq_POMC-Gi_CNO	GTGTTAGTCTGGTGGC-1_SID192075	0	1.08263	0	0	0
63: Ebf2/Th	AgRP-Gq_POMC-Gi_CNO	GTTACCCGTCGAGCTC-1_SID192075	0.715832	0	0	0	0
63: Ebf2/Th	AgRP-Gq_POMC-Gi_CNO	GTTGTGAGTGGTAATA-1_SID192075	0	0	0	0	0
63: Ebf2/Th	AgRP-Gq_POMC-Gi_CNO	TATATCCTCCGAGTGC-1_SID192075	0	0	0	0	0
63: Ebf2/Th	AgRP-Gq_POMC-Gi_CNO	TCAGGGCTCAACTGGT-1_SID192075	0	0.639466	0	0	0
63: Ebf2/Th	AgRP-Gq_POMC-Gi_CNO	TCAGGTACATGACACT-1_SID192075	0	1.21282	0	0	0
63: Ebf2/Th	AgRP-Gq_POMC-Gi_CNO	TCAGTCCGTACGACAG-1_SID192074	0	0	0	0	0
63: Ebf2/Th	AgRP-Gq_POMC-Gi_CNO	TCATATCAGATGAAGG-1_SID192075	0	0	0	0	0
63: Ebf2/Th	AgRP-Gq_POMC-Gi_CNO	TCATTACCACTGCATA-1_SID192075	0	0	0.819994	0	0
63: Ebf2/Th	AgRP-Gq_POMC-Gi_CNO	TCCAGAACATCCAACA-1_SID192075	0	0.732098	0	0	0.732098
63: Ebf2/Th	AgRP-Gq_POMC-Gi_CNO	TCGAACAGTTATAGAG-1_SID192075	0	0.603377	0	0	0.603377
63: Ebf2/Th	AgRP-Gq_POMC-Gi_CNO	TCGACCTAGTTCGGTT-1_SID192075	0	0	0	0	0
63: Ebf2/Th	AgRP-Gq_POMC-Gi_CNO	TCGCTTGAGCTACAAA-1_SID192075	0.805265	0	0	0	0
63: Ebf2/Th	AgRP-Gq_POMC-Gi_CNO	TCGGATAGTCCAGCGT-1_SID192075	0	1.45743	0	0	1.45743
63: Ebf2/Th	AgRP-Gq_POMC-Gi_CNO	TCGTGCTTCATCCTGC-1_SID192075	0.96487	0.96487	0	0	0
63: Ebf2/Th	AgRP-Gq_POMC-Gi_CNO	TCTACCGAGGTTCTTG-1_SID192075	0	0	0	0	0
63: Ebf2/Th	AgRP-Gq_POMC-Gi_CNO	TGAACGTAGAAACCAT-1_SID192075	1.0767	0	0	0	1.58309
63: Ebf2/Th	AgRP-Gq_POMC-Gi_CNO	TGAACGTTCAGGGTAG-1_SID192074	0	0	0	0	1.21717
63: Ebf2/Th	AgRP-Gq_POMC-Gi_CNO	TGAATGCTCAAATAGG-1_SID192074	0	1.47381	0	0	0
63: Ebf2/Th	AgRP-Gq_POMC-Gi_CNO	TGCGGGTGTCCGGTCA-1_SID192075	0	0	1.34509	0	0
63: Ebf2/Th	AgRP-Gq_POMC-Gi_CNO	TGCTCCACAAACTCTG-1_SID192075	0	0.521211	0	0	0
63: Ebf2/Th	AgRP-Gq_POMC-Gi_CNO	TGGAACTGTGCGAACA-1_SID192074	0	0	0	0	1.00501
63: Ebf2/Th	AgRP-Gq_POMC-Gi_CNO	TGTGCGGTCCACGGGT-1_SID192074	0	1.33242	0	0	0
63: Ebf2/Th	AgRP-Gq_POMC-Gi_CNO	TTATTGCGTCACGACC-1_SID192075	0	0	0	0	0.816093
63: Ebf2/Th	AgRP-Gq_POMC-Gi_CNO	TTGTTCACAAGGGCAT-1_SID192075	0	0	0	0	0
63: Ebf2/Th	AgRP-Gq_POMC-Gi_CNO	TTTACGTGTCGTATGT-1_SID192075	0	1.11876	0	0	0
63: Ebf2/Th	AgRP-Gq_POMC-Gi_CNO	TTTCACAAGAGAGCCT-1_SID192074	0	0	0	0	0
63: Ebf2/Th	AgRP-Gq_POMC-Gi_CNO	TTTGATCGTACAACGG-1_SID192075	0	1.0594	0	0	0
63: Ebf2/Th	WT_CNO	AAACGAACAGCACACC-1_SID192073	0	0	0	0	0
63: Ebf2/Th	WT_CNO	AAGCGTTGTATCATGC-1_SID192072	0	0	0	0	0
63: Ebf2/Th	WT_CNO	AAGCGTTTCTTCCCAG-1_SID192072	0	0	0	0	0
63: Ebf2/Th	WT_CNO	AATCACGCACACTTAG-1_SID192072	0	0	0.945488	0	0
63: Ebf2/Th	WT_CNO	ACCCAAAAGTCCCAAT-1_SID192072	0	0	0	0	0
63: Ebf2/Th	WT_CNO	ACGTACATCCGCGAGT-1_SID192072	0	0.797426	0	0	0
63: Ebf2/Th	WT_CNO	AGACCATTCTCATGGA-1_SID192073	0	0	0	0	0.610238
63: Ebf2/Th	WT_CNO	AGAGAATTCATCAGTG-1_SID192073	0	0	0	0	0
63: Ebf2/Th	WT_CNO	AGCGATTTCATTGCGA-1_SID192072	0	0.978439	0	0	0
63: Ebf2/Th	WT_CNO	AGGCCACCACGGAAGT-1_SID192073	0	0	0	0	0
63: Ebf2/Th	WT_CNO	AGGTAGGCAAGAATAC-1_SID192072	0	0	0	0	0
63: Ebf2/Th	WT_CNO	ATACCGAAGGAATGTT-1_SID192072	0	0	0	0	0
63: Ebf2/Th	WT_CNO	ATCGCCTGTTACACTG-1_SID192073	0.934059	0.415365	0.415365	0	0.415365
63: Ebf2/Th	WT_CNO	ATCGTCCGTGTATTGC-1_SID192073	0	0	0	0	0
63: Ebf2/Th	WT_CNO	ATCGTGAGTGGCGTAA-1_SID192073	0	0.881381	0	0	0
63: Ebf2/Th	WT_CNO	ATGTCCCAGTAAACTG-1_SID192072	0	1.96926	0	0	0
63: Ebf2/Th	WT_CNO	CAACAACAGTAACCTC-1_SID192072	0.540368	0.540368	0	0	0
63: Ebf2/Th	WT_CNO	CATAGACTCGGCATAT-1_SID192072	0	0	0	0	0
63: Ebf2/Th	WT_CNO	CCTCCTCTCGTCGGGT-1_SID192072	0	0	1.71337	0	0
63: Ebf2/Th	WT_CNO	CCTCTAGGTTGGTGTT-1_SID192072	0	0	0	0	0
63: Ebf2/Th	WT_CNO	CGTAGTAGTCAGCGTC-1_SID192072	0	0	0	0	0
63: Ebf2/Th	WT_CNO	CTAACTTGTGTGTGGA-1_SID192072	0	1.72671	0	0	0
63: Ebf2/Th	WT_CNO	CTCACTGAGGTTGTTC-1_SID192072	0	0	0	0	0
63: Ebf2/Th	WT_CNO	CTGCATCAGTTACGAA-1_SID192072	1.06572	0	0.668583	0	1.06572
63: Ebf2/Th	WT_CNO	GAAGGGTTCGCGTGAC-1_SID192072	0	0	0	0	0
63: Ebf2/Th	WT_CNO	GAGAAATGTCTAATCG-1_SID192072	0.993908	0.993908	0	0	0.993908
63: Ebf2/Th	WT_CNO	GATCGTAAGTTTGTCG-1_SID192073	0	0	0	0	0
63: Ebf2/Th	WT_CNO	GCATGATAGTAGCATA-1_SID192072	0	0	0	0	0
63: Ebf2/Th	WT_CNO	GCGTGCAAGTACTGTC-1_SID192073	0	0	0	0	0
63: Ebf2/Th	WT_CNO	GCTGCAGGTTGCCTAA-1_SID192072	0	0	0	0	0.644661
63: Ebf2/Th	WT_CNO	GGAAGTGTCATTGAGC-1_SID192072	0	0	0	0	0
63: Ebf2/Th	WT_CNO	GGATCTATCCCTCAAC-1_SID192072	0	0.859911	0	0	0
63: Ebf2/Th	WT_CNO	GGTGATTAGAGTCCGA-1_SID192073	0	0	0	0	0
63: Ebf2/Th	WT_CNO	GTAGGAGCAATTTCCT-1_SID192073	0	0	0	0	0
63: Ebf2/Th	WT_CNO	GTCATCCTCAGCGGAA-1_SID192072	0	0	0	0	0
63: Ebf2/Th	WT_CNO	GTCCTCACAGATCACT-1_SID192072	0	0.790072	0	0	0
63: Ebf2/Th	WT_CNO	GTCGTTCGTCGAGCTC-1_SID192073	0	0	0	0	0
63: Ebf2/Th	WT_CNO	GTGGTTATCTGAATGC-1_SID192072	0	1.03673	0	0	0
63: Ebf2/Th	WT_CNO	TAAGTCGCAGGCAATG-1_SID192072	0	0	0	0	0.823778
63: Ebf2/Th	WT_CNO	TACCTGCGTCGGTACC-1_SID192072	0	0.922772	0	0	0
63: Ebf2/Th	WT_CNO	TCAGCAATCGCTGACG-1_SID192073	0	0	0	0	0
63: Ebf2/Th	WT_CNO	TCATTTGAGGATACAT-1_SID192073	0	0	0	0	0
63: Ebf2/Th	WT_CNO	TCGCTTGGTTAAGGAT-1_SID192072	1.16322	0	0	0	0
63: Ebf2/Th	WT_CNO	TCGGGTGCAAGTATCC-1_SID192072	0	0	0	0	0.837062
63: Ebf2/Th	WT_CNO	TGGCGTGAGCCTTTCC-1_SID192073	0	0	0	0	0
63: Ebf2/Th	WT_CNO	TGTTACTCAGTCCGTG-1_SID192072	0	0	0	0	0
63: Ebf2/Th	WT_CNO	TTCACCGAGATTGTGA-1_SID192073	0	0	0	0	0
63: Ebf2/Th	WT_CNO	TTCGATTGTATGGTTC-1_SID192072	0	0	0	0	0
63: Ebf2/Th	WT_CNO	TTGGGCGCAGACGGAT-1_SID192072	0	0	0	0	0
63: Ebf2/Th	WT_CNO	TTTACCAAGCCTATTG-1_SID192073	0.600512	0.600512	0	0	0.973087
63: Ebf2/Th	WT_CNO	TTTAGTCTCGGAATGG-1_SID192072	0.738885	0.738885	0	0	0
109: Gcg/Reln	AgRP-Gq_POMC-Gi_CNO	AAACGCTGTCAAGCGA-1_SID192075	0	0	0	0	0
109: Gcg/Reln	AgRP-Gq_POMC-Gi_CNO	AAATGGAAGGTACCTT-1_SID192074	0	0	0	0	0
109: Gcg/Reln	AgRP-Gq_POMC-Gi_CNO	AACCACATCTAACACG-1_SID192075	1.55964	0	1.05729	0.66232	0.385022
109: Gcg/Reln	AgRP-Gq_POMC-Gi_CNO	AAGTACCAGGCATCTT-1_SID192074	0	0	0	0	0
109: Gcg/Reln	AgRP-Gq_POMC-Gi_CNO	ACTGATGCAAATGCGG-1_SID192074	0.946069	0	0	0	0
109: Gcg/Reln	AgRP-Gq_POMC-Gi_CNO	AGACAAACATACTGAC-1_SID192074	0	0	0	0	0
109: Gcg/Reln	AgRP-Gq_POMC-Gi_CNO	AGCTCAAGTGAAGCTG-1_SID192074	0	0	0	0	0
109: Gcg/Reln	AgRP-Gq_POMC-Gi_CNO	AGTGTTGCAAGGGCAT-1_SID192075	0	0	0	0	0
109: Gcg/Reln	AgRP-Gq_POMC-Gi_CNO	ATGGGAGCATGAATAG-1_SID192075	0	0	0	0	0
109: Gcg/Reln	AgRP-Gq_POMC-Gi_CNO	CAACCTCTCGGCTTCT-1_SID192075	0.353318	0	0	0	0.613862
109: Gcg/Reln	AgRP-Gq_POMC-Gi_CNO	CACGAATCAATTTCCT-1_SID192075	0	0	0	0	0.739009
109: Gcg/Reln	AgRP-Gq_POMC-Gi_CNO	CGGAACCGTGCCTTCT-1_SID192075	0.562903	0	0	0	0
109: Gcg/Reln	AgRP-Gq_POMC-Gi_CNO	CTCAAGAGTGAGGAAA-1_SID192075	0	0	0	0	0
109: Gcg/Reln	AgRP-Gq_POMC-Gi_CNO	CTCAGAAAGGCACTCC-1_SID192075	0	0.730154	0	0	0
109: Gcg/Reln	AgRP-Gq_POMC-Gi_CNO	CTCCCAAGTACCGTGC-1_SID192075	0	0	0	0	0
109: Gcg/Reln	AgRP-Gq_POMC-Gi_CNO	CTGGCAGAGAACCCGA-1_SID192075	0	0	0	0.520502	0
109: Gcg/Reln	AgRP-Gq_POMC-Gi_CNO	CTTCTAAAGATGACCG-1_SID192075	0	0	0	0	0
109: Gcg/Reln	AgRP-Gq_POMC-Gi_CNO	GAAGCGAGTGATACTC-1_SID192075	0	0	0	0	0
109: Gcg/Reln	AgRP-Gq_POMC-Gi_CNO	GAAGGGTCAGAATGTA-1_SID192075	0	0	0	0	0
109: Gcg/Reln	AgRP-Gq_POMC-Gi_CNO	GCATGATGTTAGGCCC-1_SID192075	1.73251	0	0.574254	0	0.574254
109: Gcg/Reln	AgRP-Gq_POMC-Gi_CNO	GCGATCGTCTCGTCGT-1_SID192075	0	0	0	0	0
109: Gcg/Reln	AgRP-Gq_POMC-Gi_CNO	GTACAGTGTCAAGCGA-1_SID192074	0	0	0	0	0
109: Gcg/Reln	AgRP-Gq_POMC-Gi_CNO	GTGAGCCCACGGCTAC-1_SID192075	0.592162	0	0	0	0
109: Gcg/Reln	AgRP-Gq_POMC-Gi_CNO	GTGAGGAAGTTACTCG-1_SID192074	0	0	0	0	0
109: Gcg/Reln	AgRP-Gq_POMC-Gi_CNO	GTTAGACGTCAACCTA-1_SID192075	0.650539	0	0	0	0.650539
109: Gcg/Reln	AgRP-Gq_POMC-Gi_CNO	GTTTGGAAGACGCATG-1_SID192075	0.393082	0	0	0	0
109: Gcg/Reln	AgRP-Gq_POMC-Gi_CNO	TACACCCAGCCACCGT-1_SID192074	0	0	0	0	0
109: Gcg/Reln	AgRP-Gq_POMC-Gi_CNO	TAGGTTGCAGGTAGTG-1_SID192075	1.49629	0	0	0	0
109: Gcg/Reln	AgRP-Gq_POMC-Gi_CNO	TCAAGCACATCCGATA-1_SID192075	0.552679	0	0	0	0.552679
109: Gcg/Reln	AgRP-Gq_POMC-Gi_CNO	TCCATGCCAGTTACCA-1_SID192075	0.78013	1.32373	0.581007	0	0.332119
109: Gcg/Reln	AgRP-Gq_POMC-Gi_CNO	TCCTAATAGCCATCCG-1_SID192074	0	0	0	0	0
109: Gcg/Reln	AgRP-Gq_POMC-Gi_CNO	TGACTCCTCCTTCTAA-1_SID192074	0	0	0	0	0
109: Gcg/Reln	AgRP-Gq_POMC-Gi_CNO	TGATTCTTCCACGGGT-1_SID192075	0	0	0	0	0.493673
109: Gcg/Reln	AgRP-Gq_POMC-Gi_CNO	TGATTTCTCCGCGGAT-1_SID192075	0	0	0	0	0
109: Gcg/Reln	AgRP-Gq_POMC-Gi_CNO	TGCACGGGTTCGCGTG-1_SID192074	0.688728	0.402521	0	0	0
109: Gcg/Reln	AgRP-Gq_POMC-Gi_CNO	TGTAAGCTCGCTAAAC-1_SID192075	0	0	0	0	0
109: Gcg/Reln	AgRP-Gq_POMC-Gi_CNO	TTACCATCATGTTACG-1_SID192074	1.44944	0	0	0	0
109: Gcg/Reln	AgRP-Gq_POMC-Gi_CNO	TTACTGTAGAGGTTTA-1_SID192074	0	0	0	0	0
109: Gcg/Reln	AgRP-Gq_POMC-Gi_CNO	TTCAGGATCTCAACCC-1_SID192075	0.444868	0.444868	0	0	0.751685
109: Gcg/Reln	AgRP-Gq_POMC-Gi_CNO	TTCATGTCACAACATC-1_SID192074	0	0	0	0	0
109: Gcg/Reln	AgRP-Gq_POMC-Gi_CNO	TTTGATCGTAGTCGTT-1_SID192075	0	0	0	0	1.26467
109: Gcg/Reln	AgRP-Gq_POMC-Gi_CNO	TTTGTTGGTCAGCTTA-1_SID192075	0	0	0	0	0
109: Gcg/Reln	WT_CNO	AAGCATCAGGACGCAT-1_SID192073	0	0	0	0	0
109: Gcg/Reln	WT_CNO	AATTTCCTCGGACTGC-1_SID192073	0	0	0	0	0.782331
109: Gcg/Reln	WT_CNO	AGGACTTAGATTGATG-1_SID192072	0	0	0	0	0
109: Gcg/Reln	WT_CNO	AGGGAGTTCGTTCAGA-1_SID192073	0	0	0	0	0
109: Gcg/Reln	WT_CNO	ATCACGACAGCATCTA-1_SID192072	0	0	0	0	0
109: Gcg/Reln	WT_CNO	ATTACTCAGAGAGCGG-1_SID192072	0	0	0	0	0
109: Gcg/Reln	WT_CNO	CACGGGTTCCAGTACA-1_SID192072	0	0	0	0	0
109: Gcg/Reln	WT_CNO	CATTGTTAGATCCTAC-1_SID192073	0	0	0	0	0
109: Gcg/Reln	WT_CNO	CCCTAACAGATAACGT-1_SID192073	0	0.404882	0	0	0
109: Gcg/Reln	WT_CNO	CCGGTGAAGGAAGAAC-1_SID192073	0	1.06698	0	0	0
109: Gcg/Reln	WT_CNO	CTACCTGCAAGAATGT-1_SID192072	0	0	0	0	0
109: Gcg/Reln	WT_CNO	CTATAGGTCATTACTC-1_SID192072	0	0.85313	0	0	0.85313
109: Gcg/Reln	WT_CNO	CTTTCAAAGCACTGGA-1_SID192073	0	0	0	0	0
109: Gcg/Reln	WT_CNO	GAATAGATCCTGGCTT-1_SID192073	0	0	0	0	0
109: Gcg/Reln	WT_CNO	GACACGCAGGTAAGGA-1_SID192072	0	1.06437	0	0	0
109: Gcg/Reln	WT_CNO	GAGGGATCATTGAGCT-1_SID192072	0	0	0	0	0
109: Gcg/Reln	WT_CNO	GAGTTTGAGAGGACTC-1_SID192072	0	0	0	0	0
109: Gcg/Reln	WT_CNO	GCAGCTGTCGTAACCA-1_SID192072	0	0	0	0	0
109: Gcg/Reln	WT_CNO	GCGAGAAAGCACTCAT-1_SID192072	0	0	0	0	0
109: Gcg/Reln	WT_CNO	GGCTTGGCACGTCTCT-1_SID192072	0	0	0	0	0
109: Gcg/Reln	WT_CNO	GGGACCTCATTGAGCT-1_SID192072	0	0	0	0	0
109: Gcg/Reln	WT_CNO	GGGACCTGTACCGGAA-1_SID192072	0	0	0	0	0.410457
109: Gcg/Reln	WT_CNO	GGGATCCCAGGCTCTG-1_SID192073	0	0	0	0	0
109: Gcg/Reln	WT_CNO	GGTGAAGGTTCCGGTG-1_SID192072	0	0.752753	0	0	0
109: Gcg/Reln	WT_CNO	GTACAACTCACCTGGG-1_SID192073	0	0	0	0	0
109: Gcg/Reln	WT_CNO	GTACAACTCTAACACG-1_SID192072	0	0	0	0	0
109: Gcg/Reln	WT_CNO	GTAGAGGCAAGTGCAG-1_SID192072	0	0	0	0	0
109: Gcg/Reln	WT_CNO	GTAGATCCAGTAGGAC-1_SID192073	0	0	0	0	0
109: Gcg/Reln	WT_CNO	GTCAAGTGTACCTAAC-1_SID192072	0.604956	0	0	0	0
109: Gcg/Reln	WT_CNO	GTTACAGGTTACCTTT-1_SID192073	0	0.58556	0	0	0
109: Gcg/Reln	WT_CNO	GTTCGCTGTACCCGCA-1_SID192073	0.642909	0	0	0	0
109: Gcg/Reln	WT_CNO	TAACCAGCAATTGCGT-1_SID192073	0	0	0	0	0
109: Gcg/Reln	WT_CNO	TAAGTCGTCAACTTTC-1_SID192072	0	0	0	0	0
109: Gcg/Reln	WT_CNO	TACATTCCATTGGATC-1_SID192073	0	0	0	0	0
109: Gcg/Reln	WT_CNO	TATCCTAGTATTGGCT-1_SID192072	0	0	0	0	0
109: Gcg/Reln	WT_CNO	TCAAGCATCATGAGTC-1_SID192073	0	0	0	0	0
109: Gcg/Reln	WT_CNO	TCACGCTAGCAGTACG-1_SID192073	0	0	0	0	0
109: Gcg/Reln	WT_CNO	TCATGTTAGTCGAATA-1_SID192073	0	1.03821	0	0	0
109: Gcg/Reln	WT_CNO	TCTAACTCATCTGTTT-1_SID192073	0	0.405428	0	0	0
109: Gcg/Reln	WT_CNO	TGCGGCATCACAGTGT-1_SID192072	0	0	0	0	0
109: Gcg/Reln	WT_CNO	TGCGGGTAGCTCAGAG-1_SID192073	0	0	0	0	0
109: Gcg/Reln	WT_CNO	TGGGAAGCACAATGTC-1_SID192073	0	0	0	0	0
109: Gcg/Reln	WT_CNO	TGTAGACCATTCGGGC-1_SID192072	0	0	0	0	0
109: Gcg/Reln	WT_CNO	TGTTGAGAGAAGTGTT-1_SID192073	0	0	0	0	0
109: Gcg/Reln	WT_CNO	TTCAATCTCAGCCTCT-1_SID192072	0	0.413211	0	0	0
109: Gcg/Reln	WT_CNO	TTGAACGAGGTAGCCA-1_SID192073	0	0	0	0	0
109: Gcg/Reln	WT_CNO	TTTACCAAGAGGTTTA-1_SID192073	0	0	0	0	0

## Sheet: Extended data 7d_vln
Cell_ID	Tal1	Nell1	Pkd1l2	Gata3	Kcnmb2	Slc44a5	Gnasas1	Dlk1	Gad2	Zfpm2
AACCTGAGTCCTTGTC-1_SID192072	0	1.63554	0	0	0	0	1.12041	1.97385	0	2.73844
AACGGGATCTACTATC-1_SID192072	0	2.64728	0	0	1.52104	1.21925	0	0.784961	0.784961	1.52104
AAGAACAAGTCGTTAC-1_SID192072	0	2.17237	0	0	2.17237	0	0	0	0	3.94282
AAGTCGTTCGCCCAGA-1_SID192072	1.1135	1.96501	0	1.62727	1.1135	0	0	0	1.1135	1.1135
AAGTTCGTCGGTCGGT-1_SID192072	0	2.73729	0	0	0	2.56783	0	0.589177	0.589177	0.957436
ACACAGTTCAACTACG-1_SID192072	1.14838	2.63322	0	0	0.730704	2.26305	0.730704	0	0	3.06593
ACCATTTGTAGGATAT-1_SID192072	0.508966	2.03283	0	0	0	0	1.09551	0	1.2959	2.70371
ACCGTTCCAGAGGGTT-1_SID192072	0	0	0	0	0	0	0	0	1.07734	0
AGAAGCGGTCGACTGC-1_SID192072	0.668214	2.66099	0	0	1.06523	0.668214	0.668214	0	0	1.90278
AGAGAATAGCGAGTAC-1_SID192072	0	1.3632	0	0	0	0.897855	0	0	1.91947	0.897855
AGCCACGGTCACATTG-1_SID192072	0	1.41763	0	0	0.811347	0	0.811347	0	1.55874	2.14073
AGGAATATCCAAGCCG-1_SID192072	0	0	0	0	0	1.30494	0	0	1.85237	1.30494
AGTGACTCATGTTACG-1_SID192072	0	0.653189	0	0.653189	1.54472	1.72425	0.653189	0.653189	1.54472	2.56353
ATCACAGAGTGGCAGT-1_SID192072	0	1.55819	0	0	2.77265	1.05609	1.55819	1.05609	1.05609	3.30511
ATCATTCAGCACTCAT-1_SID192072	1.1713	0	0	0	1.88182	2.1738	0.748151	0	1.46771	3.32194
ATGAGGGAGTCAGCGA-1_SID192072	0	0	0	0	0.879891	1.34058	0.879891	0	0	3.59088
CATGAGTAGGGCCAAT-1_SID192072	0	2.27729	0	0	1.80899	1.15925	1.36526	1.36526	1.53599	2.74622
CATGGTAAGACCACGA-1_SID192072	0	1.25671	0	0	0	2.14493	1.25671	0	1.98576	2.77776
CATTCATAGGCACTAG-1_SID192072	0.547587	2.11514	0	0	0	0.547587	0	0	0.547587	0.899409
CCACACTAGCATACTC-1_SID192072	0	2.28802	0	0.745232	2.16888	1.16747	1.46344	0.745232	2.0336	2.86812
CTGCTCACAGTCACGC-1_SID192072	0	2.38258	0	0.877422	1.33747	0	0	1.33747	1.88991	2.88236
GAAGAATCAAAGCTAA-1_SID192072	0.765939	2.69545	0	0	1.49359	0.765939	0.765939	0	1.19454	1.91029
GAAGGACCAAACTCTG-1_SID192072	0	0	0	0	0	2.04153	0	0	2.34021	2.20198
GCATTAGAGGAGCTGT-1_SID192072	0	3.13401	1.53923	0	2.1189	2.1189	0	0	0	0
GGCTTTCTCGCAGTTA-1_SID192072	0	0	0	0	0	0	0	0	1.69896	1.69896
GGGCTCACATAATCCG-1_SID192072	0.355092	1.26916	0	0.616603	1.26916	0.355092	0	0	0.995194	2.68389
GGTCACGGTTGCTCAA-1_SID192072	0.718179	0	0	0.422223	0	0	0	0	0	2.57131
GGTTCTCCAACTGATC-1_SID192072	0	1.79155	0	0.606022	1.25258	2.31889	0.606022	0.980673	0.980673	1.9216
GTAGGAGAGACCATAA-1_SID192072	0	0.677904	0	0	1.07824	0.677904	0	0	0.677904	2.27498
GTCCTCATCGTTCGCT-1_SID192072	0	1.74286	0	0	2.5482	1.74286	1.93037	0.778596	1.51188	3.04609
GTGAGGAGTAACTAAG-1_SID192072	1.29465	0	0	0	0	1.29465	0	1.84046	1.29465	2.4509
GTGTGGCGTCGAAACG-1_SID192072	0	2.39449	0	0	3.30145	0.808853	1.25009	1.25009	2.13676	2.91423
TAACGACGTCTAGATC-1_SID192072	0.691999	0	0	0	0.691999	1.94394	0	0	2.07743	2.77044
TCAGTGAGTCTTGTCC-1_SID192072	0	1.30533	0	0	1.85282	2.20461	1.30533	2.20461	0	2.67031
TCATATCCACCCGTAG-1_SID192072	0	2.47934	0	0	0	0.861488	0	0.861488	1.86667	0.861488
TCATCCGCACATCATG-1_SID192072	0.657148	2.49744	0	0	0	0.657148	0.657148	0.657148	1.5512	2.70399
TCCCAGTCATCTCGTC-1_SID192072	0.459465	1.01148	0	0	1.3651	1.62582	0.459465	0	1.20384	2.66821
TCCTCTTCAAGAGAGA-1_SID192072	0	0	0	0.448215	0	0	0	0	0	3.79649
TCGCACTTCCCACAGG-1_SID192072	0	2.55153	0	0	0.730035	1.66782	0	1.66782	1.66782	2.70652
TCTTTGATCCATACAG-1_SID192072	0	1.50794	0	0	0.630927	0.630927	0	0	1.01476	2.65256
TGATCTTAGACGCCCT-1_SID192072	1.03038	1.03038	0	0.642413	1.52698	0.642413	0	0	0.642413	3.39565
TGCGATAGTACCATAC-1_SID192072	0	2.03075	0	0	0	1.63654	1.24773	0.602934	1.46091	1.63654
TGGGAAGAGAATTGTG-1_SID192072	0	1.61922	0	0	1.30818	0.854292	0	0.854292	2.04751	2.57622
TGTTACTAGAGAGCAA-1_SID192072	0.969869	0	0	0	0.598177	0	0	0	1.77712	2.80682
TTCAATCTCACATACG-1_SID192072	0	1.57302	0	0.567717	0	0	1.19171	0.567717	1.72016	2.63848
AAGTGAATCGATACAC-1_SID192073	0	0.818079	0	0	0	0.818079	1.56829	1.26195	1.56829	2.51732
AGGCCACAGGTAACTA-1_SID192073	0.449876	1.48358	0	0.994862	0	0	0	0	1.18554	2.86079
AGGTTACTCTGTCCCA-1_SID192073	0	0	0	0	0	0	0	0	0	0
CCGAACGGTGAGATAT-1_SID192073	0.772025	0	0	0	0	1.20246	1.50239	0	1.50239	3.18977
CTGAATGCAGAGGCAT-1_SID192073	0	0	0	0.625868	1.4995	1.00786	0	0	1.67697	2.35788
GAAGTAAGTGGCAGAT-1_SID192073	0	0	0	0	1.46403	0.745639	0.745639	0	0.745639	0
GGGCTACCAGAATTCC-1_SID192073	0.549098	2.35251	0	0	1.16161	0	0	1.53868	1.92476	3.28125
GTTACCCCACTTGTCC-1_SID192073	0.302958	2.86967	0	0.302958	1.43144	1.13884	0.723468	0.302958	1.01859	2.76393
GTTAGTGTCGATGCTA-1_SID192073	0.677164	2.74241	1.4791	0.394838	2.27363	1.76498	0.394838	0	1.22985	1.07724
TCCGTGTTCATGACAC-1_SID192073	0	0	0	0	1.09928	0	0	1.61024	1.61024	2.70898
TCGGATATCTGTTGGA-1_SID192073	0.56436	2.23447	0	0	0	0.922927	0.56436	0	0.922927	2.45243
TCTTAGTGTCCAAAGG-1_SID192073	0	0	0	0	1.92997	1.37236	1.37236	1.92997	0	3.201
TGTCCACCAGCTAACT-1_SID192073	0	0	0	0.853363	2.34494	2.27818	0.515075	0.515075	0.853363	0.515075
TGTGATGTCCATAGAC-1_SID192073	0.60606	2.03674	0	0	2.13992	0.60606	0.60606	0	1.25264	3.00387
TTGAGTGGTGGATGAC-1_SID192073	0	2.02151	0	0	1.1579	1.1579	0.546819	1.1579	0.89833	2.02151
TTGAGTGTCACGAGGA-1_SID192073	0	1.79184	0	0	0	1.60952	0.693197	1.60952	1.09868	0
ACGTCCTCAGAGGGTT-1_SID192074	0	2.58702	1.86598	0.861015	3.43535	2.21848	0	0	1.62859	1.62859
ACTCCCATCGACCAAT-1_SID192074	0	2.79715	0	0	0	0.997267	0.997267	0	0	3.06946
AGGTTACGTAGAGTTA-1_SID192074	0.61455	1.65711	0	0.61455	0	0.61455	0	0	0.61455	2.55595
AGTACCACAATGTGGG-1_SID192074	0	2.10244	0	0	0	0	0.706354	0	2.10244	2.42178
AGTGCCGTCTCTCTTC-1_SID192074	0.864896	0.864896	0	0	1.63399	1.63399	0	0	1.32163	0
CAACAACGTTGCGGCT-1_SID192074	0	2.29427	0	0	1.57312	1.26632	0.82149	1.26632	1.57312	3.12043
CCCTCAACACTTCCTG-1_SID192074	0.751272	2.87894	0	0.751272	1.88684	1.17539	0.751272	1.70088	1.70088	3.57545
CCCTGATCATGGGAAC-1_SID192074	1.32183	0	2.22471	0	2.8623	1.87189	0	1.87189	2.22471	2.485
CCGGTGACAACTGCTA-1_SID192074	0	2.32183	0	0	0	0	0	0	0	0.454031
CTGTACCAGGTTGCCC-1_SID192074	1.16534	1.68899	0	0	3.03799	1.16534	1.68899	0	1.16534	1.68899
TAATTCCTCCGGACGT-1_SID192074	0	2.51385	0	0	0	1.56531	0	1.3931	1.18494	3.36739
TACCCGTTCCGCTAGG-1_SID192074	0	3.2353	3.28222	0	2.89535	2.25601	0.797824	0	1.96059	2.82549
TAGATCGGTGAACTAA-1_SID192074	0	0	0	0	1.18342	0	0	0	0.562567	2.98968
TAGGTACTCATCCTAT-1_SID192074	0	2.61756	0	0.848901	0.848901	1.10048	1.46849	0.511948	1.10048	3.10876
TCGTCCACACATACTG-1_SID192074	1.06936	1.90814	0	1.06936	1.90814	1.57423	0	1.57423	1.06936	3.17647
TGCTCGTGTCCTCATC-1_SID192074	0	2.09558	0	0	1.51843	1.51843	0	2.09558	1.84808	2.83573
TTCCTTCCATTCTCTA-1_SID192074	0	0	3.11643	0	2.77857	2.46664	0	0	2.2645	2.63472
AATCACGGTGAATTAG-1_SID192075	0	1.32493	0	0	2.32302	0	0.652659	0.652659	1.04426	2.40938
AATGGCTTCGGTGCAC-1_SID192075	0	0	0	1.7497	0	2.35192	0	0	1.7497	1.7497
AGGATCTAGCTTCTAG-1_SID192075	0	2.53966	1.08042	1.58756	2.53966	2.53966	0	0	2.373	1.58756
AGTCAACTCGCCTCTA-1_SID192075	0	3.03129	0	0	2.1689	1.33965	1.50898	0	1.33965	2.24634
ATGACCATCAAGGACG-1_SID192075	1.86771	0	0	0	1.31821	0	1.86771	0	0	3.59943
ATGCCTCAGACATATG-1_SID192075	0	2.1505	3.05578	1.26122	2.61364	1.80162	0	0	1.26122	1.80162
ATGGGAGTCTATCGGA-1_SID192075	0	2.32902	3.24704	0	2.59205	1.40837	0	0	1.40837	1.9711
CAGAGCCAGATGGCAC-1_SID192075	0	0	0	1.17508	1.70052	0	0	0	1.17508	2.17865
CAGTTCCCACAACCGC-1_SID192075	0.622367	1.67085	0	0	1.27815	0.622367	0.622367	0	1.00308	2.50335
CATGCAATCGCAGTCG-1_SID192075	1.65478	1.99441	0	0	1.13654	1.65478	1.13654	0	0	1.99441
CCACCATCAGCAGAAC-1_SID192075	0	1.88333	0	0	0.749091	0	1.46908	0	1.6975	1.46908
CCACTTGCATAGGTTC-1_SID192075	0.69707	0.69707	0	0.69707	1.39217	0	0.69707	0	0	1.39217
CCATCACTCCTCTCGA-1_SID192075	0	0	0	0	0	0	0	0	0.643483	0
CCTCATGTCCACAGGC-1_SID192075	0	2.39092	0	0	1.09351	1.38055	1.38055	0	1.09351	2.07273
CGATGGCGTTCGGCCA-1_SID192075	0.372126	0	0	0	0	0	0	0	1.30966	2.84662
CGGCAGTGTCAGTCGC-1_SID192075	0	0	0	0	0	0	0	0	0.955511	0
CTCACTGGTGACGCCT-1_SID192075	0	0	0	0	0	0	0	0	0.774444	3.24091
CTGTATTCAGCCTATA-1_SID192075	0	2.55125	1.21332	0	2.55125	1.74558	0	0	2.72049	2.55125
GAAGCGACAGTTAAAG-1_SID192075	0.946351	1.42373	0	0	1.98858	0.946351	0	1.42373	0	2.81917
GAGTTGTCATGGCTGC-1_SID192075	0	2.52527	2.29656	1.99955	2.41744	2.15904	0	0	1.80969	2.29656
GATTGGTGTCATAAAG-1_SID192075	1.18626	1.18626	0	0	2.31245	1.71372	1.18626	0	1.18626	2.95482
GTACAGTTCCGTATGA-1_SID192075	0	1.97581	0	0	0	1.12195	1.97581	2.22822	1.12195	1.97581
GTGGTTAGTCGGCCTA-1_SID192075	0	1.85387	0	0	2.78344	0.903611	1.37042	0.398441	0.682592	2.721
GTTTACTGTGCTCGTG-1_SID192075	0.839975	2.55309	0	0	0.839975	0	1.59917	1.59917	1.28995	0
TATCGCCAGGCTTCCG-1_SID192075	0	2.51396	0	0	0	1.50262	0	0	0.627735	2.51396
TATTGCTAGTCATGGG-1_SID192075	0.628224	0	0	1.01108	1.01108	1.50344	0	0	1.01108	2.51492
TATTGCTCACATTCTT-1_SID192075	0.619898	2.63053	0	0.619898	1.81685	1.2743	0	0	1.66652	2.26045
TCATTACAGTCATCGT-1_SID192075	0.611025	2.54886	0	0	2.32879	0.987545	0.611025	0.611025	1.65089	2.83345
TGCTTGCTCCATATGG-1_SID192075	0	2.17031	0	0	3.01565	1.07849	0	0	1.91997	2.37036
TGTAGACAGTGAGGTC-1_SID192075	0	2.13212	0	0.910895	0	1.69738	1.37955	1.93819	0.910895	2.29448
TGTTTGTCACGCTATA-1_SID192075	1.70299	0	2.30065	0	2.9424	2.67215	0	0	1.70299	1.70299
TTAATCCGTACGATCT-1_SID192075	0	1.95081	1.79653	0	2.40309	0.696009	1.10243	0	1.10243	0
TTACTGTAGCTCGGCT-1_SID192075	0	1.60545	0	0	2.39336	1.09529	1.60545	1.60545	2.19279	1.94164
TTCTGTAGTGTCACAT-1_SID192075	0	1.48086	0	0	0	1.48086	1.48086	0	1.48086	1.80749
TTGGGTACAACATACC-1_SID192075	0.477124	2.75203	0	0.477124	0.477124	1.54086	0	0.477124	0.798798	1.96211

## Sheet: Extended data 7e_Cluster82
p_val	avg_log2FC	pct.1	pct.2	p_val_adj	cluster	gene	specificity
0	0.568283	0.363	0.008	0	82	Tal1	11.7761
2.92681e-87	2.01084	0.735	0.129	9.44919e-83	82	Nell1	10.7775
2.77432e-70	1.15553	0.115	0.004	8.9569e-66	82	Pkd1l2	10.3172
0	0.507233	0.265	0.004	0	82	Gata3	9.96351
1.03924e-77	1.74641	0.673	0.114	3.35519e-73	82	Kcnmb2	9.61935
3.02897e-102	1.601	0.743	0.117	9.77901e-98	82	Slc44a5	9.49251
8.36913e-120	0.940203	0.496	0.041	2.70197e-115	82	Gnasas1	9.32829
1.1549e-91	0.934609	0.381	0.032	3.7286e-87	82	Dlk1	8.70077
9.61391e-104	1.47444	0.85	0.144	3.10385e-99	82	Gad2	8.23389
4.56853e-73	2.29937	0.912	0.267	1.47495e-68	82	Zfpm2	7.65349
3.68431e-63	2.01293	0.867	0.234	1.18948e-58	82	Cntn5	7.23499
8.64271e-53	2.25091	0.885	0.286	2.7903e-48	82	Kcnh7	6.80596
1.88976e-71	1.75262	0.938	0.244	6.10108e-67	82	Nxph1	6.54128
5.48931e-68	0.877183	0.407	0.047	1.77222e-63	82	Cdh23	6.41729
4.51611e-67	1.38271	0.717	0.15	1.45803e-62	82	Syndig1	6.28268
1.65188e-61	1.82967	0.965	0.287	5.3331e-57	82	Cntnap5a	6.0065
2.23692e-46	1.13873	0.416	0.071	7.22188e-42	82	L3mbtl4	5.98889
1.71988e-45	1.34374	0.522	0.112	5.55264e-41	82	St6galnac5	5.85961
4.58299e-47	2.0405	0.841	0.296	1.47962e-42	82	Galntl6	5.67472
2.03347e-76	0.696489	0.407	0.043	6.56507e-72	82	Kcns3	5.47992
3.98374e-80	0.553645	0.31	0.023	1.28615e-75	82	Sox1ot	5.36868
5.66335e-52	0.757266	0.31	0.036	1.82841e-47	82	Stk33	5.26794
1.93696e-91	0.474922	0.142	0.004	6.25346e-87	82	Gm45680	5.15629
3.36737e-52	1.32162	0.77	0.192	1.08716e-47	82	Cntnap5b	5.1033
9.16803e-45	1.28287	0.593	0.142	2.9599e-40	82	Klhl1	5.08926
2.10334e-46	2.07314	0.956	0.384	6.79064e-42	82	Kcnip4	5.08287
1.84037e-54	0.589548	0.168	0.011	5.94163e-50	82	Espn	4.99712
9.60191e-68	2.33603	0.991	0.464	3.09998e-63	82	Nrxn3	4.93327
8.25456e-58	0.867243	0.496	0.079	2.66498e-53	82	Gm26862	4.93062
9.54381e-61	1.04941	0.655	0.134	3.08122e-56	82	Rasgrf2	4.84621
2.64495e-13	1.47999	0.212	0.058	8.53924e-09	82	Pkd2l1	4.83174
2.23108e-48	1.45229	0.832	0.245	7.20306e-44	82	Kcnc2	4.79539
6.68486e-52	1.42561	0.796	0.23	2.15821e-47	82	Dlgap2	4.78767
4.35762e-53	1.55407	0.894	0.287	1.40686e-48	82	Pdzrn4	4.73022
2.64139e-38	1.57265	0.752	0.244	8.52774e-34	82	Pigk	4.71796
2.18033e-52	1.34251	0.796	0.22	7.03918e-48	82	Plcxd3	4.70461
3.11071e-55	1.59447	0.973	0.326	1.00429e-50	82	Lrfn5	4.66478
1.24417e-34	0.959634	0.345	0.064	4.01681e-30	82	Reln	4.60365
5.0396e-49	1.42257	0.876	0.267	1.62703e-44	82	Kcnb2	4.55018
1.05382e-49	0.749694	0.389	0.056	3.40226e-45	82	Nell1os	4.53224
8.82213e-71	0.689675	0.487	0.066	2.84822e-66	82	G630016G05Rik	4.51011
1.05218e-54	0.820563	0.478	0.079	3.39696e-50	82	Chrna7	4.49927
6.28677e-32	1.41199	0.602	0.184	2.02968e-27	82	Sdk1	4.45433
3.01276e-56	1.50937	0.973	0.325	9.72668e-52	82	Ptprn2	4.42899
3.53609e-34	1.2846	0.593	0.168	1.14163e-29	82	Chrm3	4.35177
1.0553e-42	1.26613	0.761	0.215	3.40704e-38	82	Adarb2	4.3386
3.47766e-39	1.72505	0.805	0.316	1.12276e-34	82	Meis2	4.31262
3.50092e-54	1.1379	0.788	0.208	1.13027e-49	82	9630014M24Rik	4.16535
1.67649e-35	1.13108	0.602	0.158	5.41254e-31	82	Zfp804b	4.12035
1.82317e-30	1.54326	0.735	0.27	5.88609e-26	82	Cntn4	4.10617
1.11216e-52	1.38827	0.956	0.317	3.59061e-48	82	Rit2	4.10114
4.29423e-41	1.34554	0.841	0.273	1.38639e-36	82	Epha6	4.04613
2.43692e-44	0.853381	0.496	0.097	7.86759e-40	82	Baiap3	4.03561
5.66206e-44	1.20898	0.805	0.236	1.828e-39	82	Fstl5	4.00537
7.03467e-46	1.37949	0.938	0.318	2.27114e-41	82	Usp29	3.98707
1.13281e-49	0.818982	0.54	0.103	3.65729e-45	82	Gad1	3.98619
9.21716e-45	2.16106	0.973	0.523	2.97576e-40	82	Dcc	3.9856
4.20394e-81	0.387097	0.195	0.01	1.35724e-76	82	7420701I03Rik	3.96774
7.37821e-39	0.969368	0.531	0.123	2.38206e-34	82	Gm28905	3.94307
3.32096e-44	1.10414	0.735	0.199	1.07217e-39	82	Srrm4	3.93582
2.11176e-45	0.754378	0.416	0.072	6.8178e-41	82	Trpc6	3.91908
3.40597e-37	1.2245	0.726	0.223	1.09962e-32	82	Kctd8	3.86795
4.16036e-42	1.1474	0.717	0.206	1.34317e-37	82	B230217J21Rik	3.86184
1.24597e-47	1.09817	0.752	0.207	4.02262e-43	82	Susd4	3.85625
1.01648e-38	1.16148	0.726	0.212	3.28171e-34	82	Unc5d	3.85068
9.91698e-35	1.2781	0.752	0.245	3.2017e-30	82	Gm15398	3.81925
5.99354e-42	0.882894	0.513	0.111	1.93502e-37	82	Galnt14	3.81614
9.77909e-41	1.39284	0.894	0.32	3.15718e-36	82	Nrg1	3.81553
2.3209e-43	1.52648	0.965	0.383	7.49301e-39	82	Nrg3	3.78708
5.45822e-42	1.44697	0.903	0.34	1.76219e-37	82	Pde10a	3.77453
7.2438e-44	1.32006	0.92	0.316	2.33866e-39	82	Gm20642	3.76581
3.67276e-41	1.33231	0.841	0.294	1.18575e-36	82	Dab1	3.72959
2.15547e-49	1.40425	0.965	0.358	6.95893e-45	82	Dscam	3.72049
8.31025e-28	1.12455	0.504	0.147	2.68296e-23	82	Hs3st4	3.68165
1.31705e-39	1.00684	0.593	0.155	4.25209e-35	82	Fstl4	3.67956
8.9669e-38	1.14156	0.726	0.22	2.89496e-33	82	Cdh13	3.653
1.26875e-46	0.928579	0.637	0.156	4.09617e-42	82	Frmpd3	3.61922
3.49178e-37	1.21644	0.77	0.257	1.12732e-32	82	Elavl2	3.55364
7.26209e-31	1.10204	0.602	0.18	2.34457e-26	82	Thsd7b	3.54974
6.71162e-43	1.8783	0.973	0.513	2.16685e-38	82	Opcml	3.53033
8.66014e-48	1.13476	0.876	0.275	2.79593e-43	82	Ksr2	3.52772
2.28032e-35	1.49112	0.876	0.371	7.36201e-31	82	Lingo2	3.46753
1.10585e-55	0.444766	0.239	0.022	3.57023e-51	82	Lmo1	3.46084
2.44525e-43	1.23387	0.929	0.325	7.8945e-39	82	Myt1l	3.45851
2.30056e-44	1.38399	0.965	0.385	7.42736e-40	82	Agbl4	3.41617
7.99654e-47	0.421474	0.168	0.012	2.58168e-42	82	Gm16223	3.41011
1.75312e-44	1.28584	0.973	0.364	5.65995e-40	82	Rims1	3.37964
1.06147e-53	0.428302	0.186	0.015	3.42696e-49	82	Crb1	3.35788
4.07872e-44	1.20099	0.965	0.343	1.31681e-39	82	Erc2	3.31719
2.08539e-43	0.741296	0.54	0.113	6.73268e-39	82	Slc6a5	3.31474
4.33909e-42	1.1026	0.858	0.279	1.40088e-37	82	Gm32509	3.31161
7.28327e-36	0.968553	0.655	0.186	2.3514e-31	82	Zmat4	3.28616
3.58236e-46	1.0101	0.858	0.258	1.15657e-41	82	Mirg	3.27151
1.53578e-33	1.19653	0.788	0.283	4.95826e-29	82	Gria3	3.2588
1.30718e-27	1.31726	0.841	0.339	4.22024e-23	82	Syt1	3.212
2.43787e-38	1.51293	0.92	0.429	7.87067e-34	82	Astn2	3.20507
5.29854e-43	0.75116	0.593	0.136	1.71063e-38	82	Lrtm1	3.10239
1.0944e-35	1.0606	0.841	0.289	3.53328e-31	82	Brinp1	3.01862
5.64971e-42	1.55583	1	0.511	1.82401e-37	82	Snhg11	3.01611
3.81253e-74	0.31278	0.115	0.003	1.23088e-69	82	B020031H02Rik	3.0075
1.71162e-18	1.01205	0.416	0.135	5.52596e-14	82	Vwc2l	2.97333
2.34874e-22	1.26093	0.673	0.28	7.5829e-18	82	Hs6st3	2.96971
9.64557e-39	0.947792	0.752	0.234	3.11407e-34	82	Tro	2.95991
1.22374e-37	1.06037	0.85	0.301	3.95084e-33	82	Klhl29	2.9322
2.85654e-29	0.996115	0.708	0.234	9.22233e-25	82	Egfem1	2.93119
3.1978e-28	0.592403	0.257	0.044	1.03241e-23	82	Pappa	2.9291
5.05504e-35	1.13671	0.858	0.327	1.63202e-30	82	Dpp10	2.9278
1.94275e-35	1.26506	0.876	0.373	6.27215e-31	82	Cacna2d3	2.92649
2.53692e-37	0.810672	0.602	0.16	8.19045e-33	82	Gpr45	2.91842
2.78745e-39	0.846742	0.681	0.191	8.99929e-35	82	Ankrd55	2.91094
1.01779e-41	0.747819	0.611	0.15	3.28594e-37	82	Col4a2	2.90247
4.6137e-25	1.0017	0.575	0.192	1.48953e-20	82	Pld5	2.90096
3.20009e-25	0.652082	0.283	0.056	1.03315e-20	82	Col8a1	2.89485
6.45251e-29	0.974406	0.664	0.217	2.08319e-24	82	Cdh12	2.89317
5.32866e-31	1.23941	0.814	0.348	1.72036e-26	82	Inpp4b	2.85271
3.8133e-27	1.14408	0.85	0.336	1.23112e-22	82	Gpc6	2.84366
1.26512e-31	0.766524	0.487	0.124	4.08446e-27	82	Tcerg1l	2.843
4.23555e-33	0.990368	0.805	0.274	1.36745e-28	82	Scn9a	2.84208
6.38852e-44	0.731062	0.637	0.157	2.06253e-39	82	Rtl1	2.83232
1.29998e-35	1.08751	0.903	0.342	4.19699e-31	82	Unc80	2.82073
1.12874e-28	0.919891	0.611	0.193	3.64412e-24	82	Cntnap4	2.81405
5.90411e-40	0.964575	0.894	0.303	1.90614e-35	82	Cit	2.78587
2.77735e-38	0.90488	0.77	0.244	8.96667e-34	82	Jazf1	2.77877
3.88909e-32	0.906547	0.814	0.26	1.25559e-27	82	A230006K03Rik	2.76665
1.47161e-36	0.924879	0.841	0.276	4.7511e-32	82	Khdrbs2	2.752
1.43847e-27	0.937853	0.655	0.217	4.6441e-23	82	Shisa9	2.74745
2.5933e-40	0.69041	0.593	0.143	8.37248e-36	82	Lamp5	2.72103
2.59522e-20	1.18166	0.646	0.275	8.37866e-16	82	Rgs6	2.71989
6.22657e-25	1.37336	0.858	0.429	2.01025e-20	82	Pcdh15	2.71545
2.25398e-35	0.58539	0.416	0.082	7.27697e-31	82	Gm48749	2.71061
1.85667e-40	0.881962	0.85	0.27	5.99426e-36	82	Cacna1b	2.70888
8.78717e-32	1.06717	0.876	0.34	2.83694e-27	82	Epha5	2.70146
7.1035e-32	1.18216	0.92	0.397	2.29336e-27	82	Asic2	2.70125
1.7863e-35	0.871086	0.796	0.251	5.76706e-31	82	Gm13629	2.69002
3.98545e-37	0.872702	0.779	0.246	1.2867e-32	82	B830012L14Rik	2.68969
7.90661e-37	0.722861	0.566	0.145	2.55265e-32	82	Gprin3	2.68625
1.62424e-30	1.04567	0.85	0.325	5.24386e-26	82	Rmst	2.68441
5.34669e-37	0.606611	0.434	0.091	1.72618e-32	82	Htr4	2.66668
7.08937e-34	0.937135	0.761	0.261	2.2888e-29	82	Pdcd7	2.66617
6.55549e-21	1.02883	0.558	0.21	2.11644e-16	82	6330411D24Rik	2.65625
1.21673e-37	0.634281	0.504	0.113	3.9282e-33	82	Adra1a	2.65057
8.95026e-34	0.947934	0.876	0.307	2.88959e-29	82	Atp8a2	2.64943
1.81004e-29	0.957186	0.788	0.279	5.84372e-25	82	Unc13c	2.64303
6.69656e-17	1.09763	0.637	0.259	2.16199e-12	82	Pard3b	2.64003
2.29321e-27	0.84823	0.566	0.178	7.40362e-23	82	Gabrb2	2.59883
2.35905e-35	0.885638	0.876	0.292	7.61621e-31	82	Hecw1	2.59826
1.27915e-32	0.792453	0.566	0.166	4.12974e-28	82	Lrfn2	2.59348
4.16847e-19	0.943799	0.549	0.194	1.34579e-14	82	Sphkap	2.58619
8.26209e-35	0.869306	0.814	0.267	2.66742e-30	82	Mir124a-1hg	2.58595
3.86937e-33	0.754255	0.584	0.164	1.24923e-28	82	5330417C22Rik	2.57487
4.41116e-34	0.930936	0.85	0.301	1.42414e-29	82	Ptprn	2.57429
3.38551e-37	1.25745	0.982	0.475	1.09301e-32	82	Fgf12	2.57194
7.86798e-30	0.549388	0.327	0.062	2.54018e-25	82	Sox11	2.57144
1.38048e-34	1.01917	0.929	0.364	4.45689e-30	82	Cacna1d	2.55883
1.19118e-34	0.816357	0.69	0.215	3.84573e-30	82	Scn3a	2.53978
8.97934e-33	1.13225	0.858	0.379	2.89898e-28	82	Lhfpl3	2.52645
4.38168e-35	1.0811	0.885	0.373	1.41463e-30	82	Stau2	2.52634
5.7039e-36	0.420651	0.265	0.036	1.8415e-31	82	Pax6	2.51476
2.55533e-31	0.851981	0.726	0.241	8.24988e-27	82	Gm48091	2.49824
1.05636e-39	1.46053	0.991	0.576	3.41045e-35	82	Ube3a	2.49486
6.58024e-30	0.793784	0.637	0.196	2.12443e-25	82	Alk	2.4931
5.45661e-32	0.865923	0.796	0.274	1.76167e-27	82	Fam135b	2.45751
1.9226e-32	1.01338	0.938	0.382	6.20712e-28	82	Samd12	2.45074
2.26687e-31	0.365233	0.124	0.01	7.31858e-27	82	Gck	2.44706
2.8483e-26	0.99635	0.85	0.341	9.19574e-22	82	Lrrtm4	2.4412
3.3047e-36	0.755968	0.681	0.204	1.06692e-31	82	Ptpn5	2.441
6.25949e-28	0.824901	0.664	0.218	2.02088e-23	82	Adcy2	2.43852
4.50544e-34	0.918672	0.876	0.326	1.45458e-29	82	Snrpn	2.42245
3.72925e-29	0.957108	0.841	0.327	1.20399e-24	82	Rasgrf1	2.41691
1.30794e-30	0.952046	0.876	0.341	4.22268e-26	82	Dok6	2.40317
3.43611e-33	0.750127	0.681	0.207	1.10935e-28	82	Dapk1	2.38865
1.71465e-26	0.860103	0.743	0.264	5.53574e-22	82	Chsy3	2.36371
1.43277e-34	1.07158	0.956	0.429	4.62571e-30	82	5330434G04Rik	2.35796
1.37171e-32	0.83721	0.805	0.28	4.42857e-28	82	Ica1	2.35285
2.27125e-53	0.317092	0.301	0.032	7.33274e-49	82	Irx2	2.34799
1.63184e-31	0.838199	0.788	0.276	5.2684e-27	82	Rab3c	2.33875
6.36529e-28	0.827873	0.717	0.249	2.05504e-23	82	Runx1t1	2.3238
7.67752e-31	0.741656	0.593	0.183	2.47869e-26	82	Unc13a	2.3172
7.07889e-31	0.83305	0.796	0.28	2.28542e-26	82	Chl1	2.3153
1.28067e-29	0.998587	0.894	0.38	4.13463e-25	82	Rbms3	2.31467
4.75561e-32	0.809665	0.77	0.263	1.53535e-27	82	Sptbn4	2.31333
5.10726e-29	0.582201	0.407	0.095	1.64888e-24	82	Samd5	2.31217
9.61813e-32	0.954356	0.885	0.36	3.10521e-27	82	Snap91	2.30851
7.73924e-21	0.904155	0.619	0.237	2.49862e-16	82	Efna5	2.30248
1.75151e-32	0.721883	0.655	0.201	5.65475e-28	82	Chd5	2.27513
1.38103e-33	0.760399	0.735	0.239	4.45866e-29	82	Cep70	2.27509
2.77566e-29	0.942101	0.894	0.365	8.96123e-25	82	Nalcn	2.27109
1.21389e-33	0.874146	0.903	0.343	3.91905e-29	82	Kalrn	2.26089
1.80131e-31	0.698673	0.664	0.199	5.81553e-27	82	Nipal2	2.25314
7.84258e-18	0.838325	0.46	0.165	2.53198e-13	82	Sncaip	2.2515
3.98489e-32	0.660542	0.602	0.171	1.28652e-27	82	Sgsm1	2.23343
1.30418e-28	0.798163	0.664	0.231	4.21056e-24	82	Fhod3	2.23221
5.26608e-25	0.77815	0.628	0.213	1.70016e-20	82	Grm8	2.22628
4.56563e-24	0.853166	0.717	0.27	1.47401e-19	82	D030068K23Rik	2.21518
2.71212e-27	0.923981	0.858	0.354	8.75609e-23	82	Sorbs2	2.20334
9.27362e-27	0.848369	0.841	0.319	2.99399e-22	82	Ryr2	2.19441
8.75079e-15	0.767629	0.389	0.13	2.82519e-10	82	Pard3bos1	2.18774
2.9065e-29	0.854834	0.876	0.337	9.38365e-25	82	Osbpl6	2.18266
1.83006e-29	0.85191	0.894	0.344	5.90836e-25	82	Stxbp5l	2.1755
2.25404e-30	0.410181	0.265	0.042	7.27718e-26	82	Gm9934	2.16923
3.11707e-34	0.818409	0.92	0.341	1.00635e-29	82	Gucy1a2	2.16844
5.21255e-25	0.904383	0.867	0.356	1.68287e-20	82	Cdr1os	2.16706
7.32853e-29	0.860992	0.912	0.357	2.36601e-24	82	Grip1	2.16304
3.75703e-24	0.944093	0.761	0.328	1.21296e-19	82	Fgf1	2.15354
1.93983e-28	0.861855	0.912	0.359	6.26274e-24	82	Grid1	2.15347
2.19188e-22	0.612049	0.398	0.106	7.07649e-18	82	Gm33228	2.15273
3.70637e-25	0.915041	0.796	0.333	1.1966e-20	82	Scn1a	2.15021
2.64492e-28	0.64659	0.575	0.166	8.53912e-24	82	A830018L16Rik	2.14918
2.90596e-32	0.612766	0.549	0.15	9.3819e-28	82	Slc6a15	2.14085
1.24067e-32	0.360071	0.221	0.029	4.00551e-28	82	Dgkk	2.13273
4.78395e-26	0.862691	0.823	0.328	1.5445e-21	82	Grin2b	2.1261
2.13518e-26	1.04579	0.982	0.478	6.89343e-22	82	Fgf14	2.12587
6.74859e-30	0.557163	0.451	0.111	2.17878e-25	82	Ar	2.12274
8.83887e-30	0.88736	0.903	0.372	2.85363e-25	82	Ftx	2.12084
1.9381e-22	0.720354	0.602	0.198	6.25716e-18	82	Tafa2	2.1195
1.33768e-28	0.914679	0.965	0.411	4.31871e-24	82	Dpp6	2.11832
1.91808e-29	0.646675	0.54	0.158	6.19251e-25	82	Dcx	2.11709
5.07405e-30	0.581185	0.478	0.124	1.63816e-25	82	Zkscan16	2.11655
9.37034e-30	0.731779	0.726	0.245	3.02521e-25	82	Khdrbs3	2.11211
1.64134e-28	0.760299	0.699	0.246	5.29907e-24	82	Ankrd24	2.10567
4.08844e-32	0.699287	0.735	0.239	1.31995e-27	82	Ank1	2.09224
4.15132e-31	0.475663	0.381	0.079	1.34025e-26	82	Sez6	2.08971
2.84671e-23	0.417923	0.195	0.031	9.19059e-19	82	Gm46102	2.08962
4.76745e-26	0.528463	0.372	0.087	1.53917e-21	82	Stac2	2.08117
5.16962e-31	0.617472	0.584	0.167	1.66901e-26	82	Gprasp2	2.07219
1.47861e-28	0.581266	0.478	0.127	4.77369e-24	82	Kcnb1	2.07049
1.52153e-29	0.724936	0.708	0.242	4.91227e-25	82	Pdzd4	2.06549
4.86992e-25	1.29524	0.956	0.597	1.57225e-20	82	Tenm2	2.06128
1.30664e-28	0.778963	0.805	0.298	4.21848e-24	82	Unc79	2.06122
8.50241e-27	0.695209	0.637	0.209	2.745e-22	82	Rph3a	2.05388
6.09626e-27	0.660939	0.54	0.167	1.96818e-22	82	Ablim3	2.05377
1.07072e-20	0.792624	0.619	0.233	3.45681e-16	82	Ptchd4	2.05169
9.91821e-31	0.646052	0.628	0.191	3.20209e-26	82	Ece2	2.05065
1.17225e-22	0.726969	0.531	0.182	3.7846e-18	82	Clvs2	2.04839
5.71205e-25	0.626051	0.487	0.142	1.84413e-20	82	Celf3	2.04702
4.00153e-20	1.11813	0.903	0.491	1.29189e-15	82	Pcdh7	2.03763
2.21413e-26	0.766736	0.726	0.268	7.14832e-22	82	Hmgcll1	2.02992
1.40421e-27	0.647659	0.602	0.186	4.53348e-23	82	Nrp2	2.02228
1.07905e-28	0.710056	0.69	0.236	3.48372e-24	82	Tmem130	2.02048
3.17057e-24	0.668321	0.531	0.169	1.02362e-19	82	Rab27b	2.0199
4.66483e-30	0.76521	0.85	0.316	1.50604e-25	82	C530008M17Rik	2.01865
3.23195e-29	0.885383	0.867	0.375	1.04343e-24	82	Mast2	2.01683
1.57287e-29	0.727343	0.743	0.262	5.07802e-25	82	Grb10	2.01356
1.74639e-25	0.852221	0.867	0.362	5.63821e-21	82	Grm5	2.00913
4.88598e-29	0.715509	0.77	0.268	1.57744e-24	82	Nhs	2.00754
1.49185e-25	0.67294	0.628	0.204	4.81644e-21	82	Zfp385b	2.00624
