# Supplementary material for: Reciprocal activity of AgRP and POMC neurons governs coordinated control of feeding and metabolism
Source: Nat Metab. 2024 Feb 20;6(3):473–93. doi: 10.1038/s42255-024-00987-z (PMC10963273; doi:10.1038/s42255-024-00987-z)
Supplement: Supplementary file 17 — Raw data, n numbers and statistical summary. [file 42255_2024_987_MOESM17_ESM.xlsx]

## Sheet: Extended Fig 8a
Extended data Fig 7a	Glucose values during ITT experiment in FEMALES mice.
	Time (min)	Control (n=17)																				AgRP-Gq (n= 13)																				POMC-Gi (n=15)
Raw data	-60	174	159	142	96	125	121	161	89	114	112	98	162	149	174	153	153	170				111	119	100	100	124	124	92	95	97	95	173	150	153								127	111	107	129	137	109	90	108
	0	169	158	211	161	145	165	233	158	133	166	157	217	270	211	185	189	131				166	159	154	167	194	135	127	145	102	110	199	167	175								194	168	133.5	139	132	188	136	133
	15	89	92	71	121	141	64	179	94	78	107	117	140	97	156	120	90	90				140.5	130	99	118	150	148	128	100	95	110	176	124	193								95	95	61	73	122.5	171	103	86
	30	97	90	111	87	103	109	121	98	83	146	133	105	104	118	99	112	91				104	146	138	134	120	119	106	117	110	119	143	122	184								97	77	75	83	93	101	104	94
	60	101	91	112	86	125	133	206	83	110	154	134	137	151	124	108	120	133				73	130	121	130	145	130	151	145	123	162	89	122	153								134	176	118	132	159	150	142.5	118
Sex distribution	Control	AgRP-Gq	POMC-Gi	AgRP-Gq;POMC-Gi
Males	0	0	0	0
Females	17	13	15	13
Two-way RM ANOVA	Matching: Stacked
Assume sphericity?	Yes
Alpha	0.05
Source of Variation	% of total variation	P value	P value summary	Significant?
Row Factor x Column Factor	5.703	0.0021	**	Yes
Row Factor	30.29	<0,0001	****	Yes
Column Factor	0.4327	0.8051	ns	No
Subject	23.74	<0,0001	****	Yes
ANOVA table	SS	DF	MS	F (DFn, DFd)	P value
Row Factor x Column Factor	22524	12	1877	F (12, 216) = 2,693	P=0,0021
Row Factor	119609	4	29902	F (4, 216) = 42,91	P<0,0001
Column Factor	1709	3	569.6	F (3, 54) = 0,3281	P=0,8051
Subject	93766	54	1736	F (54, 216) = 2,492	P<0,0001
Residual	150523	216	696.9
Data summary
Number of columns (Column Factor)	4
Number of rows (Row Factor)	5
Number of subjects (Subject)	58
Number of missing values	0
Number of families	5
Number of comparisons per family	6
Alpha	0.05
Tukey's multiple comparisons test	Predicted (LS) mean diff,	95,00% CI of diff,	Below threshold?	Summary	Adjusted P Value
Row 1
Control vs. AgRP-Gq	20.43	-8,219 to 49,08	No	ns	0.2554
Control vs. POMC-Gi	12.15	-15,39 to 39,70	No	ns	0.6648
Control vs. AgRP-Gq;POMC-Gi	0.7376	-27,91 to 29,39	No	ns	0.9999
AgRP-Gq vs. POMC-Gi	-8.277	-37,74 to 21,19	No	ns	0.8866
AgRP-Gq vs. AgRP-Gq;POMC-Gi	-19.69	-50,19 to 10,81	No	ns	0.3421
POMC-Gi vs. AgRP-Gq;POMC-Gi	-11.42	-40,88 to 18,05	No	ns	0.7486
Row 2
Control vs. AgRP-Gq	26.1	-2,554 to 54,74	No	ns	0.0886
Control vs. POMC-Gi	16.37	-11,17 to 43,92	No	ns	0.417
Control vs. AgRP-Gq;POMC-Gi	0.4027	-28,25 to 29,05	No	ns	>0,9999
AgRP-Gq vs. POMC-Gi	-9.721	-39,19 to 19,74	No	ns	0.829
AgRP-Gq vs. AgRP-Gq;POMC-Gi	-25.69	-56,19 to 4,807	No	ns	0.1321
POMC-Gi vs. AgRP-Gq;POMC-Gi	-15.97	-45,44 to 13,49	No	ns	0.4996
Row 3
Control vs. AgRP-Gq	-23.07	-51,71 to 5,584	No	ns	0.1618
Control vs. POMC-Gi	0.2216	-27,32 to 27,77	No	ns	>0,9999
Control vs. AgRP-Gq;POMC-Gi	-14.57	-43,21 to 14,08	No	ns	0.5546
AgRP-Gq vs. POMC-Gi	23.29	-6,178 to 52,75	No	ns	0.1749
AgRP-Gq vs. AgRP-Gq;POMC-Gi	8.5	-22,00 to 39,00	No	ns	0.8889
POMC-Gi vs. AgRP-Gq;POMC-Gi	-14.79	-44,25 to 14,68	No	ns	0.5654
Row 4
Control vs. AgRP-Gq	-21.55	-50,20 to 7,097	No	ns	0.212
Control vs. POMC-Gi	5.494	-22,05 to 33,04	No	ns	0.9553
Control vs. AgRP-Gq;POMC-Gi	0.8326	-27,82 to 29,48	No	ns	0.9998
AgRP-Gq vs. POMC-Gi	27.05	-2,419 to 56,51	No	ns	0.0848
AgRP-Gq vs. AgRP-Gq;POMC-Gi	22.38	-8,115 to 52,88	No	ns	0.2316
POMC-Gi vs. AgRP-Gq;POMC-Gi	-4.662	-34,13 to 24,80	No	ns	0.9769
Row 5
Control vs. AgRP-Gq	-4.769	-33,42 to 23,88	No	ns	0.9732
Control vs. POMC-Gi	-10.5	-38,05 to 17,05	No	ns	0.7579
Control vs. AgRP-Gq;POMC-Gi	4.769	-23,88 to 33,42	No	ns	0.9732
AgRP-Gq vs. POMC-Gi	-5.731	-35,20 to 23,73	No	ns	0.9584
AgRP-Gq vs. AgRP-Gq;POMC-Gi	9.538	-20,96 to 40,04	No	ns	0.8504
POMC-Gi vs. AgRP-Gq;POMC-Gi	15.27	-14,20 to 44,73	No	ns	0.5385
[truncated: 20 more columns]

## Sheet: Extended Fig 8b
Extende data Fig 8b	Changes in glucose values compare to basal timepoint during an ITT experiment in FEMALE mice.
	Time (min)	Control (n=17)																				AgRP-Gq (n= 13)																				POMC-Gi (n=15)
	0	100	100	100	100	100	100	100	100	100	100	100	100	100	100	100	100	100				100	100	100	100	100	100	100	100	100	100	100	100	100								100	100	100	100	100	100	100	100
	15	52.6627	58.2278	33.6493	75.1553	97.2414	38.7879	76.824	59.4937	58.6466	64.4578	74.5223	64.5161	35.9259	73.9337	64.8649	47.6191	68.7023				84.6385	81.761	64.2857	70.6587	77.3196	109.63	100.787	68.9655	93.1372	100	88.4422	74.2515	110.286								48.9691	56.5476	45.6929	52.518	92.803	90.9574	75.7353	64.6616
	30	57.3965	56.962	52.6066	54.0373	71.0345	66.0606	51.9313	62.0253	62.406	87.9518	84.7134	48.3871	38.5185	55.9242	53.5135	59.2593	69.4656				62.6506	91.8239	89.6104	80.2395	61.8557	88.1482	83.4646	80.6897	107.843	108.182	71.8593	73.0539	105.143								50	45.8333	56.1798	59.7122	70.4545	53.7234	76.4706	70.6767
	60	59.7633	57.5949	53.0806	53.4162	86.2069	80.6061	88.412	52.5316	82.7068	92.7711	85.3503	63.1336	55.9259	58.7678	58.3784	63.4921	101.527				43.9759	81.761	78.5714	77.8443	74.7423	96.2963	118.898	100	120.588	147.273	44.7236	73.0539	87.4286								69.0722	104.762	88.3895	94.964	120.454	79.7872	104.779	88.7218
Sex distribution	Control	AgRP-Gq	POMC-Gi	AgRP-Gq;POMC-Gi
Males	0	0	0	0
Females	17	13	15	13
Two-way RM ANOVA	Matching: Stacked
Assume sphericity?	Yes
Alpha	0.05
Source of Variation	% of total variation	P value	P value summary	Significant?
Row Factor x Column Factor	5.012	0.001	**	Yes
Row Factor	31.31	<0,0001	****	Yes
Column Factor	9.443	0.0005	***	Yes
Subject	24.23	<0,0001	****	Yes
ANOVA table	SS	DF	MS	F (DFn, DFd)	P value
Row Factor x Column Factor	4826	9	536.2	F (9, 162) = 3,290	P=0,0010
Row Factor	30147	3	10049	F (3, 162) = 61,65	P<0,0001
Column Factor	9093	3	3031	F (3, 54) = 7,016	P=0,0005
Subject	23329	54	432	F (54, 162) = 2,651	P<0,0001
Residual	26405	162	163
Data summary
Number of columns (Column Factor)	4
Number of rows (Row Factor)	4
Number of subjects (Subject)	58
Number of missing values	0
Number of families	4
Number of comparisons per family	6
Alpha	0.05
Tukey's multiple comparisons test	Predicted (LS) mean diff,	95,00% CI of diff,	Below threshold?	Summary	Adjusted P Value
Row 1
Control vs. AgRP-Gq	0	-14,48 to 14,48	No	ns	>0,9999
Control vs. POMC-Gi	0	-13,92 to 13,92	No	ns	>0,9999
Control vs. AgRP-Gq;POMC-Gi	0	-14,48 to 14,48	No	ns	>0,9999
AgRP-Gq vs. POMC-Gi	0	-14,89 to 14,89	No	ns	>0,9999
AgRP-Gq vs. AgRP-Gq;POMC-Gi	0	-15,41 to 15,41	No	ns	>0,9999
POMC-Gi vs. AgRP-Gq;POMC-Gi	0	-14,89 to 14,89	No	ns	>0,9999
Row 2
Control vs. AgRP-Gq	-24.99	-39,46 to -10,51	Yes	****	<0,0001
Control vs. POMC-Gi	-6.1	-20,02 to 7,817	No	ns	0.6684
Control vs. AgRP-Gq;POMC-Gi	-17.1	-31,57 to -2,622	Yes	*	0.0133
AgRP-Gq vs. POMC-Gi	18.89	4,002 to 33,78	Yes	**	0.0065
AgRP-Gq vs. AgRP-Gq;POMC-Gi	7.892	-7,517 to 23,30	No	ns	0.5474
POMC-Gi vs. AgRP-Gq;POMC-Gi	-11	-25,88 to 3,890	No	ns	0.2258
Row 3
Control vs. AgRP-Gq	-24.25	-38,72 to -9,774	Yes	***	0.0001
Control vs. POMC-Gi	-3.068	-16,99 to 10,85	No	ns	0.9407
Control vs. AgRP-Gq;POMC-Gi	-12.17	-26,65 to 2,302	No	ns	0.1328
AgRP-Gq vs. POMC-Gi	21.18	6,294 to 36,07	Yes	**	0.0016
AgRP-Gq vs. AgRP-Gq;POMC-Gi	12.08	-3,334 to 27,49	No	ns	0.1806
POMC-Gi vs. AgRP-Gq;POMC-Gi	-9.106	-23,99 to 5,782	No	ns	0.3901
Row 4
Control vs. AgRP-Gq	-17.87	-32,35 to -3,398	Yes	**	0.0086
Control vs. POMC-Gi	-16.47	-30,39 to -2,550	Yes	*	0.0131
Control vs. AgRP-Gq;POMC-Gi	-16.12	-30,59 to -1,643	Yes	*	0.0224
AgRP-Gq vs. POMC-Gi	1.406	-13,48 to 16,29	No	ns	0.9949
AgRP-Gq vs. AgRP-Gq;POMC-Gi	1.755	-13,65 to 17,17	No	ns	0.9911
POMC-Gi vs. AgRP-Gq;POMC-Gi	0.3495	-14,54 to 15,24	No	ns	>0,9999
[truncated: 20 more columns]

## Sheet: Extended data Fig 8c
Extended data 8c	Glucose levels (mg/dl) during a GTT experiment in FEMALE mice treated with CNO 1h prior to the glucose injection
	Time (min)	Control (n=16)																				AgRP-Gq (n=15)																				POMC-Gi (n=14)
Raw data	-60	110	106	119	130	99	87	65	73	61	69	102	76	74	72	70	64					117	104	124	77	110	101	143	96	80	71	94	60	62	66	60						114	102	104	79	106	74	69	58
	0	118	100	121	142	151	83	84	94	57	79	105	89	75	87	96	72					88	89	111	90	92	122	107	96	110	82	103	78	64	84	71						130	137	113	106	115	102	66	66
	15	365	248.5	325	441	263	318	245	295	280	275	285	401	275	180	370	300					349	225.5	322	217	268	268	318	236	269	236	363	258	216	210	332						162	349	284	255	102	186	243	329
	30	319.5	272.5	299.5	185	287	367	364	259	226	166	333	362	204	186	322	305					274	193	335	142	196	323	308	158	438	259	355	203	316	333	309						130	293	219	263	95	284	360	447
	60	176	178	148	152	184	286	239	124	120	169	198	287	144	165	159	169					199	147	160	124	111	112	150	137	457	181	151	139	257	182	192						155	182	169	165	91	215	163	246
	90	96	95	110	102	165	101	97	86	78	92	186	224	144	143	148	125					94	98	93	112	107	98	112	87	256	126	115	104	175	84	117						136	176	141	108	75	102	99	120
Sex distribution	Control	AgRP-Gq	POMC-Gi	AgRP-Gq;POMC-Gi
Males	0	0	0	0
Females	16	15	14	12
Two-way RM ANOVA	Matching: Stacked
Assume sphericity?	Yes
Alpha	0.05
Source of Variation	% of total variation	P value	P value summary	Significant?
Row Factor x Column Factor	0.762	0.7863	ns	No
Row Factor	66.65	<0,0001	****	Yes
Column Factor	1.284	0.108	ns	No
Subject	10.25	<0,0001	****	Yes
ANOVA table	SS	DF	MS	F (DFn, DFd)	P value
Row Factor x Column Factor	21595	15	1440	F (15, 255) = 0,6975	P=0,7863
Row Factor	1888856	5	377771	F (5, 255) = 183,0	P<0,0001
Column Factor	36375	3	12125	F (3, 51) = 2,129	P=0,1080
Subject	290439	51	5695	F (51, 255) = 2,759	P<0,0001
Residual	526322	255	2064
Data summary
Number of columns (Column Factor)	4
Number of rows (Row Factor)	6
Number of subjects (Subject)	55
Number of missing values	0
Number of families	1
Number of comparisons per family	6
Alpha	0.05
Tukey's multiple comparisons test	Predicted (LS) mean diff,	95,00% CI of diff,	Below threshold?	Summary	Adjusted P Value
Control vs. AgRP-Gq	6.822	-22,58 to 36,23	No	ns	0.9265
Control vs. POMC-Gi	19.99	-11,26 to 51,23	No	ns	0.3349
Control vs. AgRP-Gq;POMC-Gi	26.69	-4,551 to 57,94	No	ns	0.1189
AgRP-Gq vs. POMC-Gi	13.16	-18,53 to 44,85	No	ns	0.6892
AgRP-Gq vs. AgRP-Gq;POMC-Gi	19.87	-11,82 to 51,56	No	ns	0.3523
POMC-Gi vs. AgRP-Gq;POMC-Gi	6.708	-26,69 to 40,11	No	ns	0.9505
Test details	Predicted (LS) mean 1	Predicted (LS) mean 2	Predicted (LS) mean diff,	SE of diff,	N1	N2	q	DF
Control vs. AgRP-Gq	178.6	171.8	6.822	11.07	96	90	0.8714	51
Control vs. POMC-Gi	178.6	158.6	19.99	11.77	96	72	2.402	51
Control vs. AgRP-Gq;POMC-Gi	178.6	151.9	26.69	11.77	96	72	3.209	51
AgRP-Gq vs. POMC-Gi	171.8	158.6	13.16	11.93	90	72	1.56	51
AgRP-Gq vs. AgRP-Gq;POMC-Gi	171.8	151.9	19.87	11.93	90	72	2.355	51
POMC-Gi vs. AgRP-Gq;POMC-Gi	158.6	151.9	6.708	12.58	72	72	0.7543	51
[truncated: 16 more columns]

## Sheet: Extended Fig 8d
Extended data 8d	Change sin glucose levels during 60 min after the injection of CNO in fed or faster FEMALE mice.
		Control (n=10)																				AgRP-Gq (n=13)																				POMC-Gi (n=10)
	Fed	-5	-1	69	44	19	54	55	37	32	36											55	40	54	67	70	11	35	50	5	15	26	17	22								19	57	38	26.5	44	79	46	25
	Fasted	8	-6	2	-4	-4	10	13	15	26	8											-29	-15	-13	13	-18	21	-36	18	30	11	9	18	2								16	35	9	27	28	-3	8	29
Sex distribution	Control	AgRP-Gq	POMC-Gi	AgRP-Gq;POMC-Gi
Males	0	0	0	0
Females	10	13	10	12
Two-way RM ANOVA	Matching: Stacked
Assume sphericity?	Yes
Alpha	0.05
Source of Variation	% of total variation	P value	P value summary	Significant?
Row Factor x Column Factor	3.863	0.234	ns	No
Row Factor	31.95	<0,0001	****	Yes
Column Factor	4.306	0.0743	ns	No
Subject	23.7	0.9025	ns	No
ANOVA table	SS	DF	MS	F (DFn, DFd)	P value
Row Factor x Column Factor	1741	3	580.3	F (3, 41) = 1,481	P=0,2340
Row Factor	14395	1	14395	F (1, 41) = 36,73	P<0,0001
Column Factor	1940	3	646.7	F (3, 41) = 2,483	P=0,0743
Subject	10678	41	260.4	F (41, 41) = 0,6646	P=0,9025
Residual	16068	41	391.9
Difference between row means
Mean of Row 1	35.5
Mean of Row 2	10.04
Difference between means	25.46
SE of difference	4.201
95% CI of difference	16,98 to 33,94
Data summary
Number of columns (Column Factor)	4
Number of rows (Row Factor)	2
Number of subjects (Subject)	45
Number of missing values	0
Number of families	2
Number of comparisons per family	6
Alpha	0.05
Tukey's multiple comparisons test	Predicted (LS) mean diff,	95,00% CI of diff,	Below threshold?	Summary	Adjusted P Value
Row 1
Control vs. AgRP-Gq	-1.923	-21,85 to 18,00	No	ns	0.9943
Control vs. POMC-Gi	-10.65	-31,83 to 10,53	No	ns	0.5539
Control vs. AgRP-Gq;POMC-Gi	6.583	-13,70 to 26,86	No	ns	0.8297
AgRP-Gq vs. POMC-Gi	-8.727	-28,65 to 11,20	No	ns	0.6605
AgRP-Gq vs. AgRP-Gq;POMC-Gi	8.506	-10,45 to 27,47	No	ns	0.6433
POMC-Gi vs. AgRP-Gq;POMC-Gi	17.23	-3,046 to 37,51	No	ns	0.1241
Row 2
Control vs. AgRP-Gq	5.954	-13,97 to 25,88	No	ns	0.8616
Control vs. POMC-Gi	-10.2	-31,38 to 10,98	No	ns	0.589
Control vs. AgRP-Gq;POMC-Gi	-8.7	-28,98 to 11,58	No	ns	0.6752
AgRP-Gq vs. POMC-Gi	-16.15	-36,08 to 3,768	No	ns	0.1534
AgRP-Gq vs. AgRP-Gq;POMC-Gi	-14.65	-33,61 to 4,307	No	ns	0.1866
POMC-Gi vs. AgRP-Gq;POMC-Gi	1.5	-18,78 to 21,78	No	ns	0.9974
[truncated: 14 more columns]

## Sheet: Extended Fig 8e
Extended data 8e	Glucose values during ITT experiment in MALES mice.
	Time (min)	Control (n=20)																				AgRP-Gq (n=12)																				POMC-Gi (n=15)
Raw data	-60	154	180	189	194	133	137	117	115	144	85	111	107	110	82	131	181	155	183	181	154	205	157	142	152	118	104	102	168	167	166	144	155									130	117	91	114	141	91	101	80
	0	151	191	190	187	150	186	199	255	280	207	140	123	111	196	208	173	279	267	274	194	192	157	243	150	130	324.5	205	237	234	274	265	211									254.5	188	266.5	282.5	234	178	106	185
	15	109	143	137	107	117	172	195	161	236.5	142.5	87	138	85	168	92	108	120	180	174	136	159	146	309	156	120	278	184	201	143	191	283	185									280.5	151	116	206.5	192	99	79	94
	30	106	145	164	119	93	145	136	80	132	164	95	83	88	149	113	123	97	127	193	139	177	121	264	167	114	271	186	189	119	137	251	189									203	184	89	195	233	119	88	61
	60	122	129	144	140	89	144	112	110	182	167	125	113	113	114	121	116	189	255	173	200	165	136	201	133	115	276.5	186	147	173	125	237	213									167	138	133	194	173	109	73	68
Sex distribution	Control	AgRP-Gq	POMC-Gi	AgRP-Gq;POMC-Gi
Males	20	12	15	13
Females	0	0	0	0
Two-way RM ANOVA	Matching: Stacked
Assume sphericity?	Yes
Alpha	0.05
Source of Variation	% of total variation	P value	P value summary	Significant?
Time x Column Factor	3.233	0.0262	*	Yes
Time	21.93	<0,0001	****	Yes
Column Factor	5.31	0.061	ns	No
Subject	38.1	<0,0001	****	Yes
ANOVA table	SS	DF	MS	F (DFn, DFd)	P value
Time x Column Factor	29083	12	2424	F (12, 224) = 1,990	P=0,0262
Time	197265	4	49316	F (4, 224) = 40,49	P<0,0001
Column Factor	47765	3	15922	F (3, 56) = 2,602	P=0,0610
Subject	342723	56	6120	F (56, 224) = 5,024	P<0,0001
Residual	272845	224	1218
Data summary
Number of columns (Column Factor)	4
Number of rows (Time)	5
Number of subjects (Subject)	60
Number of missing values	0
Number of families	5
Number of comparisons per family	6
Alpha	0.05
Tukey's multiple comparisons test	Predicted (LS) mean diff,	95,00% CI of diff,	Below threshold?	Summary	Adjusted P Value
-60
Control vs. AgRP-Gq	-6.183	-50,43 to 38,07	No	ns	0.9838
Control vs. POMC-Gi	6.283	-35,11 to 47,68	No	ns	0.9795
Control vs. AgRP-Gq;POMC-Gi	3.535	-39,64 to 46,71	No	ns	0.9966
AgRP-Gq vs. POMC-Gi	12.47	-34,47 to 59,40	No	ns	0.9022
AgRP-Gq vs. AgRP-Gq;POMC-Gi	9.718	-38,79 to 58,23	No	ns	0.9548
POMC-Gi vs. AgRP-Gq;POMC-Gi	-2.749	-48,67 to 43,17	No	ns	0.9987
0
Control vs. AgRP-Gq	-20.49	-64,74 to 23,76	No	ns	0.6293
Control vs. POMC-Gi	-31.85	-73,24 to 9,542	No	ns	0.1947
Control vs. AgRP-Gq;POMC-Gi	-15.3	-58,47 to 27,88	No	ns	0.7965
AgRP-Gq vs. POMC-Gi	-11.36	-58,29 to 35,58	No	ns	0.9238
AgRP-Gq vs. AgRP-Gq;POMC-Gi	5.196	-43,32 to 53,71	No	ns	0.9926
POMC-Gi vs. AgRP-Gq;POMC-Gi	16.55	-29,37 to 62,47	No	ns	0.7879
15
Control vs. AgRP-Gq	-55.85	-100,1 to -11,60	Yes	**	0.0068
Control vs. POMC-Gi	-9.6	-50,99 to 31,79	No	ns	0.9322
Control vs. AgRP-Gq;POMC-Gi	-24.45	-67,62 to 18,73	No	ns	0.4611
AgRP-Gq vs. POMC-Gi	46.25	-0,6838 to 93,18	No	ns	0.0551
AgRP-Gq vs. AgRP-Gq;POMC-Gi	31.4	-17,11 to 79,92	No	ns	0.3399
POMC-Gi vs. AgRP-Gq;POMC-Gi	-14.85	-60,77 to 31,07	No	ns	0.8375
30
Control vs. AgRP-Gq	-57.53	-101,8 to -13,28	Yes	**	0.0049
Control vs. POMC-Gi	-12.12	-53,51 to 29,28	No	ns	0.8738
Control vs. AgRP-Gq;POMC-Gi	-35.68	-78,85 to 7,492	No	ns	0.1443
AgRP-Gq vs. POMC-Gi	45.42	-1,517 to 92,35	No	ns	0.0619
AgRP-Gq vs. AgRP-Gq;POMC-Gi	21.85	-26,66 to 70,36	No	ns	0.6499
POMC-Gi vs. AgRP-Gq;POMC-Gi	-23.56	-69,48 to 22,36	No	ns	0.547
60
Control vs. AgRP-Gq	-32.73	-76,97 to 11,52	No	ns	0.2256
Control vs. POMC-Gi	7.433	-33,96 to 48,83	No	ns	0.9668
Control vs. AgRP-Gq;POMC-Gi	-13.95	-57,12 to 29,23	No	ns	0.8378
AgRP-Gq vs. POMC-Gi	40.16	-6,775 to 87,09	No	ns	0.1226
AgRP-Gq vs. AgRP-Gq;POMC-Gi	18.78	-29,73 to 67,29	No	ns	0.7492
POMC-Gi vs. AgRP-Gq;POMC-Gi	-21.38	-67,30 to 24,54	No	ns	0.6253
[truncated: 20 more columns]

## Sheet: Extended Fig 8f
Extende data 8f	Changes in glucose values compare to basal timepoint during an ITT experiment in MALE mice.
	Time (min)	Control (n=20)																				AgRP-Gq (n=12)																				POMC-Gi (n=15)
Raw data	0	100	100	100	100	100	100	100	100	100	100	100	100	100	100	100	100	100	100	100	100	100	100	100	100	100	100	100	100	100	100	100	100									100	100	100	100	100	100	100	100
	15	72.1854	74.8691	72.1053	57.2193	78	92.4731	97.9899	63.1373	84.4643	68.8406	62.1429	112.195	76.5766	85.7143	44.2308	62.4278	43.0108	67.4157	63.5037	70.1031	82.8125	92.9936	127.16	104	92.3077	85.6703	89.7561	84.8101	61.1111	69.708	106.793	87.6777									110.216	80.3191	43.5272	73.0974	82.0513	55.618	74.5283	50.8108
	30	70.1987	75.9162	86.3158	63.6364	62	77.957	68.3417	31.3726	47.1429	79.2271	67.8571	67.4797	79.2793	76.0204	54.3269	71.0983	34.767	47.5655	70.438	71.6495	92.1875	77.0701	108.642	111.333	87.6923	83.5131	90.7317	79.7468	50.8547	50	94.717	89.5735									79.7642	97.8723	33.3959	69.0266	99.5726	66.8539	83.0189	32.973
	60	80.7947	67.5393	75.7895	74.8663	59.3333	77.4193	56.2814	43.1373	65	80.6763	89.2857	91.8699	101.802	58.1633	58.1731	67.052	67.7419	95.5056	63.1387	103.093	85.9375	61.1465	82.716	88.6667	88.4615	85.208	90.7317	62.0253	73.9316	45.6204	89.434	100.948									65.6189	73.4043	49.9062	68.6726	73.9316	61.236	68.8679	36.7568
Sex distribution	Control	AgRP-Gq	POMC-Gi	AgRP-Gq;POMC-Gi
Males	20	12	15	13
Females	0	0	0	0
Two-way RM ANOVA	Matching: Stacked
Assume sphericity?	Yes
Alpha	0.05
Source of Variation	% of total variation	P value	P value summary	Significant?
Time x Column Factor	3.745	0.0101	*	Yes
Time	32.38	<0,0001	****	Yes
Column Factor	7.916	0.0013	**	Yes
Subject	24.73	<0,0001	****	Yes
ANOVA table	SS	DF	MS	F (DFn, DFd)	P value
Time x Column Factor	3697	9	410.7	F (9, 168) = 2,511	P=0,0101
Time	31960	3	10653	F (3, 168) = 65,13	P<0,0001
Column Factor	7813	3	2604	F (3, 56) = 5,974	P=0,0013
Subject	24412	56	435.9	F (56, 168) = 2,665	P<0,0001
Residual	27479	168	163.6
Data summary
Number of columns (Column Factor)	4
Number of rows (Time)	4
Number of subjects (Subject)	60
Number of missing values	0
Number of families	4
Number of comparisons per family	6
Alpha	0.05
Tukey's multiple comparisons test	Predicted (LS) mean diff,	95,00% CI of diff,	Below threshold?	Summary	Adjusted P Value
0
Control vs. AgRP-Gq	0	-14,39 to 14,39	No	ns	>0,9999
Control vs. POMC-Gi	0	-13,46 to 13,46	No	ns	>0,9999
Control vs. AgRP-Gq;POMC-Gi	0	-14,04 to 14,04	No	ns	>0,9999
AgRP-Gq vs. POMC-Gi	0	-15,26 to 15,26	No	ns	>0,9999
AgRP-Gq vs. AgRP-Gq;POMC-Gi	0	-15,77 to 15,77	No	ns	>0,9999
POMC-Gi vs. AgRP-Gq;POMC-Gi	0	-14,93 to 14,93	No	ns	>0,9999
15
Control vs. AgRP-Gq	-17.97	-32,36 to -3,584	Yes	**	0.0076
Control vs. POMC-Gi	6.482	-6,974 to 19,94	No	ns	0.5977
Control vs. AgRP-Gq;POMC-Gi	-3.348	-17,38 to 10,69	No	ns	0.9265
AgRP-Gq vs. POMC-Gi	24.45	9,194 to 39,71	Yes	***	0.0003
AgRP-Gq vs. AgRP-Gq;POMC-Gi	14.62	-1,149 to 30,39	No	ns	0.08
POMC-Gi vs. AgRP-Gq;POMC-Gi	-9.83	-24,76 to 5,098	No	ns	0.3238
30
Control vs. AgRP-Gq	-19.54	-33,93 to -5,157	Yes	**	0.003
Control vs. POMC-Gi	3.391	-10,07 to 16,85	No	ns	0.9147
Control vs. AgRP-Gq;POMC-Gi	-8.885	-22,92 to 5,150	No	ns	0.3591
AgRP-Gq vs. POMC-Gi	22.93	7,675 to 38,19	Yes	***	0.0008
AgRP-Gq vs. AgRP-Gq;POMC-Gi	10.66	-5,114 to 26,43	No	ns	0.3009
POMC-Gi vs. AgRP-Gq;POMC-Gi	-12.28	-27,20 to 2,652	No	ns	0.1472
60
Control vs. AgRP-Gq	-5.736	-20,12 to 8,650	No	ns	0.7308
Control vs. POMC-Gi	13.86	0,4037 to 27,32	Yes	*	0.0408
Control vs. AgRP-Gq;POMC-Gi	-0.7568	-14,79 to 13,28	No	ns	0.999
AgRP-Gq vs. POMC-Gi	19.6	4,338 to 34,85	Yes	**	0.0057
AgRP-Gq vs. AgRP-Gq;POMC-Gi	4.979	-10,79 to 20,75	No	ns	0.8463
POMC-Gi vs. AgRP-Gq;POMC-Gi	-14.62	-29,55 to 0,3116	No	ns	0.0574
[truncated: 20 more columns]

## Sheet: Extended Fig 8g
Extended data 8g	Glucose values during ITT experiment inMALES mice treated with Vehicle
	Time (min)	Control (n=5)																				AgRP-Gq (n=4)																				POMC-Gi (n=7)
Raw data	-60	90	132	125	190	160																145	203	177	147																	88	138	190	161	176	181	152
	0	127	93	104	168	155																147	210	157	129																	105	120	186	214	164	211	192
	15	86	88	69	180	112																100	104	109	118																	64	68	102	96	139	120	107
	30	69	69	70	101	118																105	93	107	135																	74	69	112	108	130	104	112
	60	114	69	73	135	139																127	97	86	185																	81	65	99	133	124	99	112
	90	98	65	70	131	138																102	97	146	159																	79	86	128	119	124	87	121
Sex distribution	Control	AgRP-Gq	POMC-Gi	AgRP-Gq;POMC-Gi
Males	5	4	7	6
Females	0	0	0	0
Two-way RM ANOVA	Matching: Stacked
Assume sphericity?	Yes
Alpha	0.05
Source of Variation	% of total variation	P value	P value summary	Significant?
Row Factor x Column Factor	4.092	0.3615	ns	No
Row Factor	36.97	<0,0001	****	Yes
Column Factor	3.475	0.5635	ns	No
Subject	29.73	<0,0001	****	Yes
ANOVA table	SS	DF	MS	F (DFn, DFd)	P value
Row Factor x Column Factor	7367	15	491.1	F (15, 90) = 1,107	P=0,3615
Row Factor	66563	5	13313	F (5, 90) = 30,02	P<0,0001
Column Factor	6256	3	2085	F (3, 18) = 0,7013	P=0,5635
Subject	53529	18	2974	F (18, 90) = 6,706	P<0,0001
Residual	39913	90	443.5
Data summary
Number of columns (Column Factor)	4
Number of rows (Row Factor)	6
Number of subjects (Subject)	22
Number of missing values	0
Number of families	6
Number of comparisons per family	6
Alpha	0.05
Tukey's multiple comparisons test	Predicted (LS) mean diff,	95,00% CI of diff,	Below threshold?	Summary	Adjusted P Value
Row 1
Control vs. AgRP-Gq	-28.6	-80,09 to 22,89	No	ns	0.4716
Control vs. POMC-Gi	-15.74	-60,69 to 29,20	No	ns	0.7974
Control vs. AgRP-Gq; POMC-Gi	-6.767	-53,25 to 39,71	No	ns	0.9812
AgRP-Gq vs. POMC-Gi	12.86	-35,25 to 60,97	No	ns	0.8979
AgRP-Gq vs. AgRP-Gq; POMC-Gi	21.83	-27,71 to 71,38	No	ns	0.6595
POMC-Gi vs. AgRP-Gq; POMC-Gi	8.976	-33,73 to 51,68	No	ns	0.9468
Row 2
Control vs. AgRP-Gq	-31.35	-82,84 to 20,14	No	ns	0.3893
Control vs. POMC-Gi	-40.89	-85,83 to 4,058	No	ns	0.0883
Control vs. AgRP-Gq; POMC-Gi	-29.77	-76,25 to 16,71	No	ns	0.3439
AgRP-Gq vs. POMC-Gi	-9.536	-57,65 to 38,57	No	ns	0.9548
AgRP-Gq vs. AgRP-Gq; POMC-Gi	1.583	-47,96 to 51,13	No	ns	0.9998
POMC-Gi vs. AgRP-Gq; POMC-Gi	11.12	-31,58 to 53,82	No	ns	0.9047
Row 3
Control vs. AgRP-Gq	-0.75	-52,24 to 50,74	No	ns	>0,9999
Control vs. POMC-Gi	7.571	-37,37 to 52,52	No	ns	0.9715
Control vs. AgRP-Gq; POMC-Gi	-9.167	-55,65 to 37,31	No	ns	0.9554
AgRP-Gq vs. POMC-Gi	8.321	-39,79 to 56,43	No	ns	0.9692
AgRP-Gq vs. AgRP-Gq; POMC-Gi	-8.417	-57,96 to 41,13	No	ns	0.9708
POMC-Gi vs. AgRP-Gq; POMC-Gi	-16.74	-59,44 to 25,97	No	ns	0.7365
Row 4
Control vs. AgRP-Gq	-24.6	-76,09 to 26,89	No	ns	0.5987
Control vs. POMC-Gi	-15.89	-60,83 to 29,06	No	ns	0.793
Control vs. AgRP-Gq; POMC-Gi	-9.933	-56,41 to 36,55	No	ns	0.9443
AgRP-Gq vs. POMC-Gi	8.714	-39,40 to 56,82	No	ns	0.9649
AgRP-Gq vs. AgRP-Gq; POMC-Gi	14.67	-34,88 to 64,21	No	ns	0.8667
POMC-Gi vs. AgRP-Gq; POMC-Gi	5.952	-36,75 to 48,66	No	ns	0.9835
Row 5
Control vs. AgRP-Gq	-17.75	-69,24 to 33,74	No	ns	0.8051
Control vs. POMC-Gi	4.143	-40,80 to 49,09	No	ns	0.9951
Control vs. AgRP-Gq; POMC-Gi	13.83	-32,65 to 60,31	No	ns	0.8649
AgRP-Gq vs. POMC-Gi	21.89	-26,22 to 70,00	No	ns	0.6361
AgRP-Gq vs. AgRP-Gq; POMC-Gi	31.58	-17,96 to 81,13	No	ns	0.3481
POMC-Gi vs. AgRP-Gq; POMC-Gi	9.69	-33,01 to 52,39	No	ns	0.9343
Row 6
Control vs. AgRP-Gq	-25.6	-77,09 to 25,89	No	ns	0.5666
Control vs. POMC-Gi	-5.886	-50,83 to 39,06	No	ns	0.9862
Control vs. AgRP-Gq; POMC-Gi	-9.933	-56,41 to 36,55	No	ns	0.9443
AgRP-Gq vs. POMC-Gi	19.71	-28,40 to 67,82	No	ns	0.7089
AgRP-Gq vs. AgRP-Gq; POMC-Gi	15.67	-33,88 to 65,21	No	ns	0.8425
POMC-Gi vs. AgRP-Gq; POMC-Gi	-4.048	-46,75 to 38,66	No	ns	0.9947

## Sheet: Extended Fig 8h
Extended data 8h	Glucose levels (mg/dl) during a GTT experiment in MALE mice treated with CNO 1h prior to the glucose injection
	Time (min)	Control (n=16)																				AgRP-Gq (n=13)																				POMC-Gi (n=10)
Raw data	-60	126	114	108	118	126	100	76	63	59	54	90	94	100	90	53	85					77	123	84	107	94	115	62	93	99	65	57	75	68								67	64	69	70	84	84	108	108
	0	123	92	101	105	112	89	130	81	90	62	78	106	102	82	67	97					86	123	80	135	116	129	92	105	120	85	89	88	93								102	82	129	82	81	119	113	144
	15	340	284.5	275	354.5	314	284	329	221	257	247	306	385	296	319	291	273					316	292.5	320.5	352	283	332	346	428	313	350	259	339	279								259	292	375	216	302	365	337	278
	30	364	225.5	289	354	349	377	414	215	364	325	236	396	286	315	427	339					398	291	346	288	313	325	310	430	293	363	397	246	329								406	297	410	233	256	345	457	304
	60	232	126	191	238	242	245	345	168	197	210	283	256	191	223	209	214					334	237	204	218	172	220	163	287	302	261	388	227	246								360	247	226	248	216	207	459	228
	90	129	73	84	118	128	97	161	91	145	80	192	150	141	166	125	163					111	127	98	149	124	116	65	258	298	181	350	150	184								211	137	130	112	139	189	399	216
	120	121	85	85	109	132	86	132	95	124	85	131	146	138	128	113	141					116	124	108	132	118	109	72	169	238	183	208	144	133								187	116	122	110	127	168	358	186
Sex distribution	Control	AgRP-Gq	POMC-Gi	AgRP-Gq;POMC-Gi
Males	16	13	10	14
Females	0	0	0	0
Two-way RM ANOVA	Matching: Stacked
Assume sphericity?	Yes
Alpha	0.05
Source of Variation	% of total variation	P value	P value summary	Significant?
Row Factor x Column Factor	1.484	0.0096	**	Yes
Row Factor	67.61	<0,0001	****	Yes
Column Factor	2.035	0.1026	ns	No
Subject	15.26	<0,0001	****	Yes
ANOVA table	SS	DF	MS	F (DFn, DFd)	P value
Row Factor x Column Factor	65968	18	3665	F (18, 294) = 2,004	P=0,0096
Row Factor	3005909	6	500985	F (6, 294) = 273,9	P<0,0001
Column Factor	90452	3	30151	F (3, 49) = 2,178	P=0,1026
Subject	678468	49	13846	F (49, 294) = 7,571	P<0,0001
Residual	537706	294	1829
Data summary
Number of columns (Column Factor)	4
Number of rows (Row Factor)	7
Number of subjects (Subject)	53
Number of missing values	0
Number of families	7
Number of comparisons per family	6
Alpha	0.05
Tukey's multiple comparisons test	Predicted (LS) mean diff,	95,00% CI of diff,	Below threshold?	Summary	Adjusted P Value
-60
Control vs. AgRP-Gq	4.923	-52,48 to 62,32	No	ns	0.9962
Control vs. POMC-Gi	3.3	-58,67 to 65,27	No	ns	0.9991
Control vs. AgRP-Gq;POMC-Gi	3.214	-53,04 to 59,47	No	ns	0.9989
AgRP-Gq vs. POMC-Gi	-1.623	-66,28 to 63,04	No	ns	>0,9999
AgRP-Gq vs. AgRP-Gq;POMC-Gi	-1.709	-60,92 to 57,50	No	ns	0.9999
POMC-Gi vs. AgRP-Gq;POMC-Gi	-0.08571	-63,73 to 63,56	No	ns	>0,9999
0
Control vs. AgRP-Gq	-8.341	-65,74 to 49,06	No	ns	0.982
Control vs. POMC-Gi	-20.79	-82,76 to 41,18	No	ns	0.8224
Control vs. AgRP-Gq;POMC-Gi	-23.62	-79,87 to 32,64	No	ns	0.6997
AgRP-Gq vs. POMC-Gi	-12.45	-77,11 to 52,22	No	ns	0.9597
AgRP-Gq vs. AgRP-Gq;POMC-Gi	-15.27	-74,49 to 43,94	No	ns	0.9098
POMC-Gi vs. AgRP-Gq;POMC-Gi	-2.829	-66,48 to 60,82	No	ns	0.9995
15
Control vs. AgRP-Gq	-25.35	-82,75 to 32,05	No	ns	0.665
Control vs. POMC-Gi	-18.4	-80,37 to 43,57	No	ns	0.8695
Control vs. AgRP-Gq;POMC-Gi	-7.071	-63,33 to 49,19	No	ns	0.9882
AgRP-Gq vs. POMC-Gi	6.946	-57,72 to 71,61	No	ns	0.9925
AgRP-Gq vs. AgRP-Gq;POMC-Gi	18.27	-40,94 to 77,49	No	ns	0.8559
POMC-Gi vs. AgRP-Gq;POMC-Gi	11.33	-52,32 to 74,98	No	ns	0.9677
30
Control vs. AgRP-Gq	-3.281	-60,68 to 54,12	No	ns	0.9989
Control vs. POMC-Gi	-34.28	-96,25 to 27,69	No	ns	0.4826
Control vs. AgRP-Gq;POMC-Gi	-2.21	-58,47 to 54,05	No	ns	0.9996
AgRP-Gq vs. POMC-Gi	-31	-95,66 to 33,66	No	ns	0.6033
AgRP-Gq vs. AgRP-Gq;POMC-Gi	1.071	-58,14 to 60,28	No	ns	>0,9999
POMC-Gi vs. AgRP-Gq;POMC-Gi	32.07	-31,58 to 95,72	No	ns	0.563
60
Control vs. AgRP-Gq	-27.57	-84,97 to 29,83	No	ns	0.6019
Control vs. POMC-Gi	-73.28	-135,2 to -11,31	Yes	*	0.013
Control vs. AgRP-Gq;POMC-Gi	-38.73	-94,99 to 17,53	No	ns	0.286
AgRP-Gq vs. POMC-Gi	-45.71	-110,4 to 18,95	No	ns	0.2634
AgRP-Gq vs. AgRP-Gq;POMC-Gi	-11.16	-70,38 to 48,05	No	ns	0.962
POMC-Gi vs. AgRP-Gq;POMC-Gi	34.54	-29,11 to 98,19	No	ns	0.4995
90
Control vs. AgRP-Gq	-42.39	-99,79 to 15,01	No	ns	0.2272
Control vs. POMC-Gi	-83.01	-145,0 to -21,04	Yes	**	0.0034
Control vs. AgRP-Gq;POMC-Gi	-67.88	-124,1 to -11,63	Yes	*	0.0107
AgRP-Gq vs. POMC-Gi	-40.62	-105,3 to 24,04	No	ns	0.3676
AgRP-Gq vs. AgRP-Gq;POMC-Gi	-25.49	-84,70 to 33,72	No	ns	0.6826
POMC-Gi vs. AgRP-Gq;POMC-Gi	15.13	-48,52 to 78,78	No	ns	0.9277
120
Control vs. AgRP-Gq	-26.93	-84,33 to 30,47	No	ns	0.6202
Control vs. POMC-Gi	-78.31	-140,3 to -16,34	Yes	**	0.0066
Control vs. AgRP-Gq;POMC-Gi	-61.38	-117,6 to -5,125	Yes	*	0.0263
AgRP-Gq vs. POMC-Gi	-51.38	-116,0 to 13,28	No	ns	0.1714
AgRP-Gq vs. AgRP-Gq;POMC-Gi	-34.46	-93,67 to 24,75	No	ns	0.4372
POMC-Gi vs. AgRP-Gq;POMC-Gi	16.93	-46,72 to 80,58	No	ns	0.9022
[truncated: 16 more columns]

## Sheet: Extended Fig 8i
Extended data 8i	Glucose levels (mg/dl) during 180 min after injecting Vehicle in MALE mice
	Time (min)	Control (n=8)																				AgRP-Gq (n=7)																				POMC-Gi (n=8)
	0	176	190	139	159	151	121	173	139													208	140	161	154	148	151	166														119	145	150	150	150	155	172	148
	60	157	219	158	164	167	157	172	160													169	146	183	160	145	157	164														170	144	189	168	176	162	155	145
	120	140	202	184	159	166	136	30	160													156	178	193	159	137	159	180														136	180	170	138	173	158	170	137
	180	154	204	172	158	159	141	140	185													162	165	179	190	146	146	154														115	178	171	136	169	167	156	146
Sex distribution	Control	AgRP-Gq	POMC-Gi	AgRP-Gq;POMC-Gi
Males	8	7	8	8
Females	0	0	0	0
Two-way RM ANOVA	Matching: Stacked
Assume sphericity?	No
Alpha	0.05
Source of Variation	% of total variation	P value	P value summary	Significant?	Geisser-Greenhouse's epsilon
Row Factor x Column Factor	6.196	0.3035	ns	No
Row Factor	1.456	0.4299	ns	No	0.6429
Column Factor	1.094	0.882	ns	No
Subject	44.88	0.0001	***	Yes
ANOVA table	SS	DF	MS	F (DFn, DFd)	P value
Row Factor x Column Factor	3618	9	402	F (9, 81) = 1,205	P=0,3035
Row Factor	850	3	283.3	F (1,929, 52,08) = 0,8493	P=0,4299
Column Factor	639.1	3	213	F (3, 27) = 0,2195	P=0,8820
Subject	26207	27	970.6	F (27, 81) = 2,909	P=0,0001
Residual	27023	81	333.6
Data summary
Number of columns (Column Factor)	4
Number of rows (Row Factor)	4
Number of subjects (Subject)	31
Number of missing values	0
Number of families	4
Number of comparisons per family	6
Alpha	0.05
Tukey's multiple comparisons test	Mean Diff,	95,00% CI of diff,	Below threshold?	Summary	Adjusted P Value
Control
0 vs. 60	-13.25	-33,89 to 7,391	No	ns	0.2339
0 vs. 120	8.875	-59,90 to 77,65	No	ns	0.9719
0 vs. 180	-8.125	-39,12 to 22,87	No	ns	0.8212
60 vs. 120	22.13	-37,17 to 81,42	No	ns	0.6265
60 vs. 180	5.125	-15,74 to 25,99	No	ns	0.8466
120 vs. 180	-17	-63,04 to 29,04	No	ns	0.6335
AgRP-Gq
0 vs. 60	0.5714	-24,04 to 25,19	No	ns	0.9998
0 vs. 120	-4.857	-44,16 to 34,44	No	ns	0.9715
0 vs. 180	-2	-37,86 to 33,86	No	ns	0.9972
60 vs. 120	-5.429	-25,50 to 14,64	No	ns	0.7878
60 vs. 180	-2.571	-23,27 to 18,13	No	ns	0.9711
120 vs. 180	2.857	-22,37 to 28,09	No	ns	0.9777
POMC-GI
0 vs. 60	-15	-41,80 to 11,80	No	ns	0.3266
0 vs. 120	-9.125	-29,18 to 10,93	No	ns	0.482
0 vs. 180	-6.125	-26,90 to 14,65	No	ns	0.7672
60 vs. 120	5.875	-21,22 to 32,97	No	ns	0.887
60 vs. 180	8.875	-22,32 to 40,07	No	ns	0.7847
120 vs. 180	3	-9,130 to 15,13	No	ns	0.8441
AgRP-Gq;POMC-Gi
0 vs. 60	-1.5	-18,09 to 15,09	No	ns	0.9899
0 vs. 120	-13	-32,47 to 6,473	No	ns	0.21
0 vs. 180	3.375	-14,10 to 20,85	No	ns	0.9159
60 vs. 120	-11.5	-29,09 to 6,094	No	ns	0.2227
60 vs. 180	4.875	-20,33 to 30,08	No	ns	0.9157
120 vs. 180	16.38	-0,6069 to 33,36	No	ns	0.0583

## Sheet: Extended fig 8j
Extended data 8j	Glucose levels (mg/dl) during 180 min after injecting CNO in MALE mice
	Time (min)	Control (n=14)																				AgRP-Gq (n=12)																				POMC-Gi (n=10)
Raw data	0	155	111	97	175	154	155	148	147	169	140	162	171	162	163							131	117	156	147	190	173	177	153	189	174	137	167									111	116	156	149	139	159	162	154
	60	129	132	118	233	150	151	188	208	248	141	180	275	212	206							201	178	186	175	210	253	294	187	216	215	208	265									183	197	226	288	266	288	282	187
	120	115	129	112	234	175	166	195	192	250	152	182	266	173	237							209	150	214	191	243	287	257	214	210	183	207	283									158	271	207	217	211	207	258	124
	180	140	132	105	193	160	166	188	202	175	155	180	194	160	180							182	135	199	199	237	220	220	231	187	214	191	253									178	198	189	201	190	195	294	95
Sex distribution	Control	AgRP-Gq	POMC-Gi	AgRP-Gq;POMC-Gi
Males	14	12	10	12
Females	0	0	0	0
Two-way RM ANOVA	Matching: Stacked
Assume sphericity?	Yes
Alpha	0.05
Source of Variation	% of total variation	P value	P value summary	Significant?
Row Factor x Column Factor	4.28	0.0022	**	Yes
Row Factor	28.14	<0,0001	****	Yes
Column Factor	7.858	0.0509	ns	No
Subject	41.16	<0,0001	****	Yes
ANOVA table	SS	DF	MS	F (DFn, DFd)	P value
Row Factor x Column Factor	19089	9	2121	F (9, 132) = 3,076	P=0,0022
Row Factor	125526	3	41842	F (3, 132) = 60,68	P<0,0001
Column Factor	35048	3	11683	F (3, 44) = 2,800	P=0,0509
Subject	183575	44	4172	F (44, 132) = 6,051	P<0,0001
Residual	91017	132	689.5
Data summary
Number of columns (Column Factor)	4
Number of rows (Row Factor)	4
Number of subjects (Subject)	48
Number of missing values	0
Number of families	4
Number of comparisons per family	3
Alpha	0.05
Dunnett's multiple comparisons test	Predicted (LS) mean diff,	95,00% CI of diff,	Below threshold?	Summary	Adjusted P Value
0
Control vs. AgRP-Gq	-8.607	-45,57 to 28,36	No	ns	0.9074
Control vs. POMC-GI	10.54	-28,36 to 49,45	No	ns	0.8637
Control vs. AgRP-Gq;POMC-Gi	0.7262	-36,24 to 37,69	No	ns	>0,9999
60
Control vs. AgRP-Gq	-32.02	-68,99 to 4,940	No	ns	0.1062
Control vs. POMC-GI	-58.66	-97,56 to -19,75	Yes	**	0.0013
Control vs. AgRP-Gq;POMC-Gi	-32.69	-69,65 to 4,273	No	ns	0.0964
120
Control vs. AgRP-Gq	-36.52	-73,49 to 0,4395	No	ns	0.0537
Control vs. POMC-GI	-36.86	-75,76 to 2,046	No	ns	0.068
Control vs. AgRP-Gq;POMC-Gi	-31.94	-68,90 to 5,023	No	ns	0.1074
180
Control vs. AgRP-Gq	-39.24	-76,20 to -2,275	Yes	*	0.0343
Control vs. POMC-GI	-43.97	-82,87 to -5,069	Yes	*	0.022
Control vs. AgRP-Gq;POMC-Gi	-46.9	-83,87 to -9,941	Yes	**	0.0083
[truncated: 14 more columns]

[truncated: 4 more sheets: Extended Fig 8k, Extended Fig 8l, Extended Fig 8m, Extended Fig 8n]
