# Supplementary material for: Reciprocal activity of AgRP and POMC neurons governs coordinated control of feeding and metabolism
Source: Nat Metab. 2024 Feb 20;6(3):473–93. doi: 10.1038/s42255-024-00987-z (PMC10963273; doi:10.1038/s42255-024-00987-z)
Supplement: Supplementary file 18 — Raw data, n numbers and statistical summary. [file 42255_2024_987_MOESM18_ESM.xlsx]

## Sheet: Extended data 9a
Extended data 12a	Body weight curves in MALE and FEMALE mice fed with NCD or HFD.
	Week	Males HFD (n=16, 4 /experimental group)																Males NCD (n=16, 4/experimental group)																Females HFD (n=16, 4 /experimental group)
Raw data	6	23.8	23.9	21.2	23	24.4	23.4	23.3	21.5	25.1	24.9	26.4	23.6	24.4	25.3	23.4	26.5																	20	17.4	17.4	17.5	16.4	18.4	15.9				18.1	17		18.8	19.5	17.8
	7	25.9	25	23.8	24.3	26	24.7	25.8	23.6	27.3	27.5	29.4	24.3	25.7	27.2	25.7	29.1																	20.8	18.8	19.9	18.8	18.1	20.7	17.1	19.2	18.8	17.3	20.3	19.1	19.4	20	21.2	19.1
	8	28.6	28.4	24	25.7	27.7	27.1	27.2	24.5	28.8	29.2	30.1	24.4	28.9	28.2	26.9	30.3																	21.8	20.1	20.7		18.2	21.7		21.3			21.1	19.5	19.8	20	22	19.8
	9	29.6	29.6			28.2	28.3	32.6	27.8	29.4				29	29.9	28.8																			21.4	23.1	21.5		26.1	21	21.5				20.9	20.9	20.7	24.4	22.7
	10	32.2	32.3	28.6	29.5	32.1	31	34.4	29	31.6	35.1	34.5	28.5	30.4	31.3	29.9	36.6																	24.6	22.7	24.6	23.6	20	27.9	22	22.6	19.9	19.6	23.3	21.5	25.6	21.8	26.7	23.8
	11	34.7	34.9	29.9	29.9	32.3	32.3	36.9	31.2	32.4	36.2	35.4	29.6	35.4	33.3	30.4	36.7																	25.5	22.7	27.6	24.7	21.5	29.1	23.5	23.4	20.6	20.3	24.6	24.8		25.4	28.1	26.2
	12	35.9	36.6	31.7	32.4	33.9	33.9	37.8	32.9	34.9	38.5	37.8	31	38.4	36.2	33.8	38.8	24.6	23.1	26.6	25.6	30.2	24.1	23.1	23.34		28.6	25.8	24.1	22.53	26.2	23.8	26.9	28	23.8	30.6	23.8	22.4	30.8	23	24.4	24.6	23	26.6	27.7	29.9	23.7	29.5	28.5
	13																																								25.7	25.5	23.4			31.8
	14	39.5	40.1	31.6	32.2	37	36	38	33	37.4	36.4	36.6	32	41.6	37.8	33.8	39.5	25.6	22.1	27.86	26.34	30.4	23.5	22.9	26.4	28.9	28.17	26.1	26	24.6	28.8	25.9	28.75	31.7	24.5	30.9	29.1	24	29	26.5	27.2			28.9	25.4	34.3	24.2	30.4	27.5
	15	40.1	40.8	34.1	32.8	37.5	38.5	40	34.2	38.6	37.1	38.5	34.9	42.3	38.8	34.5	41.1																	33.2	25.8	33.6	29.6	24.1	31.3	27.1	30.8			28.7	26.6	37.6	27.2	30.3	28.9
	16	41.7	42.7	35.7	34.3	39.4	40.1	39.5	34.6	41.5	38.9	43.7	36.8	44.5	44.4	38.9	45.2	23.7	22.8	30.6	28.1	29.75	23.5	23.2	26.7	31.2	30.5	28.3	24.9	24.5	28.4	27.3	23.8	36.4	28.9	33.9		26.5	33		31.3			30.2	28.5	39.5	28.6	32.4	29.9
Sex distribution	Males -HFD	Males-NCD	Females-HFD	Females-NCD
Males	16	16	0	0
Females	0	0	16	16
Mixed-effects model (REML)	Matching: Stacked
Assume sphericity?	Yes
Alpha	0.05
Fixed effects (type III)	P value	P value summary	Statistically significant (P < 0,05)?	F (DFn, DFd)
Row Factor	<0,0001	****	Yes	F (11, 162) = 83,30
Column Factor	<0,0001	****	Yes	F (1, 30) = 121,5
Random effects	SD	Variance
Subject	1.684	2.835
Residual	1.615	2.61
Was the matching effective?
Chi-square, df	91,83, 1
P value	<0,0001
P value summary	****
Is there significant matching (P < 0.05)?	Yes
Difference between column means
Predicted mean of Females HFD	24.83
Predicted mean of Females NCD	17.23
Difference between predicted means	7.597
SE of difference	0.6893
95% CI of difference	6,189 to 9,004
Data summary
Number of columns (Column Factor)	2
Number of rows (Row Factor)	12
Number of subjects (Subject)	32
Number of missing values	179
[truncated: 16 more columns]

## Sheet: Extended data 9b
Extended data 9b	Percentage of body composition in males and females mice fed with NCD or HFD.
		Males HFD (n=16)																Females HFD (n=14)																Males NCD (n=16)
	Lean	45.597	44.401	48.7565	45.2184	46.1917	50.2577	48.4456	45.2523	45.0398	44.3478	44.1689	45.8235	49.726	46.2532	42.1144	49.1948	55.2091	51.8978	51.6598	43.3132	46.9686	60.6939	51.7434	56.8364	43.7921	54.3051	43.5987	57.4603	52.1805	53.1973			56.3971	55.7308	63.7454	62.2927	69.6835	60.4367	67.5188	62.2596	70.4233	58.3746	69.187	55.5263	56.7136	61.0175	67.101	63.9
	Fat	40.0995	41.3936	35.8549	40.6897	38.7306	35.7474	37.1244	40.0688	39.443	39.5411	40.9537	38.7941	34.7123	38.3797	43.7562	34.6234	26.4639	30.6934	30.4149	42.2289	36.2718	19.3469	31.5461	23.6	40.6422	29.1525	40	24.2063	30.5263	30.2721			17.3818	18	15.57	15	14.6241	16.7308	18.3069	14.5283	10.3252	16.2281	11.3615	10.0351	11.4706	10.2692	17.2313	16.3
Sex distribution	Males -HFD	Males-NCD	Females-HFD	Females-NCD
Males	16	16	0	0
Females	0	0	14	16
Two-way RM ANOVA	Matching: Stacked
Assume sphericity?	Yes
Alpha	0.05
Source of Variation	% of total variation	P value	P value summary	Significant?
Row Factor x Column Factor	21.88	<0,0001	****	Yes
Row Factor	70.28	<0,0001	****	Yes
Column Factor	0.8718	<0,0001	****	Yes
Subject	0.9823	>0,9999	ns	No
ANOVA table	SS	DF	MS	F (DFn, DFd)	P value
Row Factor x Column Factor	8356	3	2785	F (3, 58) = 96,96	P<0,0001
Row Factor	26839	1	26839	F (1, 58) = 934,3	P<0,0001
Column Factor	332.9	3	111	F (3, 58) = 17,16	P<0,0001
Subject	375.1	58	6.468	F (58, 58) = 0,2252	P>0,9999
Residual	1666	58	28.73
Difference between row means
Mean of Lean	55.12
Mean of Fat	25.65
Difference between means	29.47
SE of difference	0.9642
95% CI of difference	27,54 to 31,40
Data summary
Number of columns (Column Factor)	4
Number of rows (Row Factor)	2
Number of subjects (Subject)	62
Number of missing values	0
Number of families	2
Number of comparisons per family	6
Alpha	0.05
Tukey's multiple comparisons test	Predicted (LS) mean diff,	95,00% CI of diff,	Below threshold?	Summary	Adjusted P Value
Lean
Males HFD vs. FemalesHFD	-5.333	-9,335 to -1,332	Yes	**	0.004
Males HFD vs. Males	-16.22	-20,09 to -12,35	Yes	****	<0,0001
Males HFD vs. Females	-13.74	-17,60 to -9,873	Yes	****	<0,0001
FemalesHFD vs. Males	-10.89	-14,89 to -6,885	Yes	****	<0,0001
FemalesHFD vs. Females	-8.406	-12,41 to -4,404	Yes	****	<0,0001
Males vs. Females	2.481	-1,385 to 6,347	No	ns	0.3427
Fat
Males HFD vs. FemalesHFD	7.647	3,645 to 11,65	Yes	****	<0,0001
Males HFD vs. Males	24.16	20,29 to 28,03	Yes	****	<0,0001
Males HFD vs. Females	20.57	16,71 to 24,44	Yes	****	<0,0001
FemalesHFD vs. Males	16.51	12,51 to 20,51	Yes	****	<0,0001
FemalesHFD vs. Females	12.93	8,926 to 16,93	Yes	****	<0,0001
Males vs. Females	-3.584	-7,450 to 0,2815	No	ns	0.0795
Test details	Predicted (LS) mean 1	Predicted (LS) mean 2	Predicted (LS) mean diff,	SE of diff,	N1	N2	q	DF
Lean
Males HFD vs. FemalesHFD	46.3	51.63	-5.333	1.535	16	14	4.913	116
Males HFD vs. Males	46.3	62.52	-16.22	1.483	16	16	15.47	116
Males HFD vs. Females	46.3	60.04	-13.74	1.483	16	16	13.1	116
FemalesHFD vs. Males	51.63	62.52	-10.89	1.535	14	16	10.03	116
FemalesHFD vs. Females	51.63	60.04	-8.406	1.535	14	16	7.743	116
Males vs. Females	62.52	60.04	2.481	1.483	16	16	2.366	116
Fat
Males HFD vs. FemalesHFD	38.74	31.1	7.647	1.535	16	14	7.045	116
Males HFD vs. Males	38.74	14.59	24.16	1.483	16	16	23.04	116
Males HFD vs. Females	38.74	18.17	20.57	1.483	16	16	19.62	116
FemalesHFD vs. Males	31.1	14.59	16.51	1.535	14	16	15.21	116
FemalesHFD vs. Females	31.1	18.17	12.93	1.535	14	16	11.91	116
Males vs. Females	14.59	18.17	-3.584	1.483	16	16	3.418	116
[truncated: 16 more columns]

## Sheet: Extended data 9c
Extended data 12c	Food intake curves in HFD-fed FEMALE mice
	Time	Control + Vehicle (n=7)										Control + CNO (n=7)										AgRP-Gq + Vehicle (n=7)										AgRP-Gq + CNO (n=7)									POMC-Gi + Vehicle (n=9)
	06:00	0	0	0	0	0	0	0				0	0	0	0	0	0	0				0	0	0	0	0	0	0				0	0	0	0	0	0	0			0	0	0	0	0	0	0	0	0
	06:20	0	0	0	0.12	0	0.4	0.01				0	0.04	0	0	0	0	0				0	0.26	0	0	0	0	0				0	0.02	0.1	0	0	0.01	0			0	0	0	0.06	0	0	0	0	0
	06:40	0	0	0	0.12	0	0.4	0.01				0	0.04	0	0	0	0	0				0	0.26	0	0	0	0.03	0				0	0.02	0.1	0	0	0.57	0			0	0	0	0.1	0.23	0	0	0	0
	07:00	0	0	0	0.12	0	0.4	0.01				0	0.04	0	0	0	0	0				0.29	0.26	0	0	0	0.05	0				0	0.02	0.1	0	0.15	0.57	0			0	0	0	0.1	0.38	0.07	0	0	0.25
	07:20	0	0	0	0.12	0	0.4	0.01				0	0.04	0	0	0	0	0				0.29	0.26	0	0	0	0.51	0				0.15	0.1	0.1	0.01	0.15	0.57	0			0	0	0	0.1	0.38	0.1	0	0	0.25
	07:40	0	0	0	0.12	0.05	0.4	0.05				0	0.04	0	0.2	0.2	0	0				0.29	0.26	0	0	0	0.51	0				0.18	0.11	0.1	0.01	0.15	0.57	0			0	0	0	0.1	0.38	0.1	0	0	0.25
	08:00	0	0	0	0.12	0.05	0.4	0.05				0	0.04	0	0.2	0.2	0	0				0.29	0.26	0	0	0	0.51	0				0.18	0.15	0.12	0.01	0.15	0.57	0			0	0	0	0.1	0.38	0.1	0	0	0.27
	08:20	0	0	0	0.39	0.1	0.43	0.07				0	0.07	0.04	0.42	0.42	0.15	0.06				0.29	0.26	0	0	0.04	0.53	0.03				0.25	0.23	0.24	0.05	0.17	0.62	0.05			0.01	0.12	0	0.14	0.38	0.21	0.01	0.11	0.36
	08:40	0	0.02	0.05	0.39	0.1	0.43	0.07				0.01	0.07	0.04	0.42	0.42	0.32	1.62				0.31	0.29	0.02	0.05	0.04	0.53	0.03				0.52	0.23	0.34	0.06	0.25	0.76	0.21			0.02	0.13	0.15	0.15	0.48	0.27	0.01	0.29	0.65
	09:00	0	0.02	0.07	0.39	0.1	0.43	0.07				0.31	0.07	0.17	0.5	0.5	0.4	1.62				0.31	0.29	0.02	0.05	0.04	0.53	0.03				0.67	0.64	0.59	0.07	0.44	0.93	0.22			0.02	0.13	0.15	0.24	0.49	0.27	0.01	0.29	0.65
	09:20	0	0.02	0.07	0.39	0.1	0.43	0.07				0.32	0.07	0.35	0.76	0.76	0.5	1.62				0.31	0.29	0.02	0.05	0.04	0.53	0.03				1.34	0.67	0.7	0.07	0.84	1.11	0.25			0.02	0.13	0.15	0.24	0.5	0.27	0.01	0.29	0.65
	09:40	0	0.02	0.07	0.39	0.38	0.43	0.07				0.35	0.07	0.37	0.76	0.76	0.56	1.62				0.31	0.29	0.02	0.05	0.04	0.61	0.03				1.34	0.82	0.86	0.08	0.84	1.11	0.25			0.12	0.13	0.15	0.24	0.61	0.27	0.09	0.29	0.66
	10:00	0.08	0.1	0.07	0.5	0.38	0.43	0.07				0.36	0.07	0.58	0.94	0.94	0.58	1.62				0.35	0.34	0.07	0.05	0.04	0.63	0.03				1.34	0.97	0.98	0.08	0.84	1.26	0.25			0.22	0.13	0.15	0.24	0.61	0.27	0.09	0.29	0.66
	10:20	0.08	0.1	0.07	0.51	0.38	0.43	0.09				0.44	0.07	0.58	0.94	0.94	0.71	1.62				0.35	0.34	0.07	0.05	0.04	0.63	0.03				1.34	1.01	1.03	0.08	0.84	1.27	0.25			0.7	0.29	0.15	0.24	0.61	0.3	0.09	0.29	0.66
	10:40	0.08	0.1	0.07	0.51	0.38	0.43	0.09				0.45	0.07	0.59	0.94	0.94	0.8	1.62				0.35	0.34	0.07	0.07	0.04	0.63	0.03				1.34	1.22	1.04	0.1	0.84	1.42	0.25			0.7	0.29	0.15	0.24	0.61	0.3	0.14	0.29	0.66
	11:00	0.08	0.1	0.12	0.94	0.38	0.43	0.09				0.45	0.07	0.64	1.17	1.17	0.8	1.62				0.35	0.34	0.14	0.07	0.04	0.63	0.03				1.34	1.22	1.14	0.1	0.84	1.42	0.25			0.7	0.29	0.15	0.24	0.7	0.3	0.14	0.29	0.66
	11:20	0.08	0.1	0.14	0.94	0.38	0.52	0.09				0.45	0.07	0.65	1.17	1.17	0.8	1.62				0.35	0.34	0.14	0.07	0.04	0.63	0.1				1.34	1.31	1.19	0.1	0.84	1.42	0.25			0.7	0.29	0.15	0.24	0.75	0.3	0.28	0.29	0.7
	11:40	0.08	0.1	0.14	0.94	0.38	0.52	0.16				0.59	0.08	0.65	1.17	1.17	0.92	1.62				0.35	0.34	0.15	0.07	0.04	0.76	0.1				1.42	1.33	1.21	0.24	0.84	1.62	0.25			0.7	0.29	0.15	0.42	0.75	0.3	0.28	0.29	0.94
	12:00	0.09	0.1	0.15	0.94	0.38	0.52	0.16				0.59	0.08	0.65	1.17	1.17	0.92	1.62				0.35	0.34	0.15	0.11	0.04	0.89	0.1				1.42	1.33	1.21	0.24	0.84	1.62	0.25			0.7	0.29	0.15	0.42	0.75	0.3	0.28	0.29	0.94
	12:20	0.1	0.1	0.15	0.94	0.38	0.52	0.27				0.59	0.08	0.66	1.17	1.17	0.92	1.62				0.35	0.34	0.16	0.11	0.04	0.89	0.24				1.42	1.33	1.21	0.24	1	1.62	0.25			0.7	0.29	0.27	0.42	0.75	0.3	0.28	0.29	0.94
	12:40	0.1	0.1	0.15	0.94	0.38	0.52	0.31				0.59	0.09	0.74	1.17	1.17	0.92	1.62				0.35	0.34	0.16	0.11	0.04	0.89	0.26				1.42	1.48	1.21	0.24	1	1.62	0.25			0.7	0.29	0.27	0.42	0.76	0.3	0.28	0.29	0.94
	13:00	0.1	0.1	0.15	0.94	0.38	0.52	0.31				0.59	0.11	0.74	1.17	1.17	0.92	1.62				0.35	0.34	0.23	0.11	0.04	0.89	0.26				1.42	1.48	1.25	0.24	1.14	1.62	0.25			0.7	0.29	0.27	0.42	0.77	0.35	0.31	0.32	0.94
	13:20	0.17	0.1	0.15	0.94	0.38	0.52	0.31				0.59	0.11	0.75	1.17	1.17	0.92	1.62				0.83	0.34	0.23	0.18	0.04	0.89	0.35				1.51	1.48	1.25	0.24	1.14	1.83	0.25			0.7	0.29	0.27	0.42	0.77	0.35	0.31	0.59	0.94
	13:40	0.17	0.1	0.15	0.94	0.39	0.59	0.31				0.59	0.15	0.75	1.17	1.17	0.92	1.62				0.83	0.35	0.24	0.18	0.04	0.89	0.38				1.51	1.49	1.26	0.24	1.14	1.83	0.25			0.7	0.29	0.27	0.42	0.87	0.36	0.31	0.59	1.24
	14:00	0.17	0.1	0.18	0.94	0.39	0.59	0.68				0.59	0.24	0.88	1.17	1.17	0.95	1.62				0.83	0.35	0.24	0.19	0.04	0.89	0.38				1.51	1.49	1.27	0.24	1.14	1.83	0.25			0.7	0.29	0.27	0.47	0.91	0.44	0.41	0.59	1.24
	14:20	0.17	0.1	0.22	0.94	0.5	0.68	0.68				0.59	0.24	0.88	1.17	1.17	0.95	1.62				0.83	0.35	0.31	0.19	0.04	0.94	0.38				1.6	1.57	1.32	0.24	1.14	1.83	0.25			0.7	0.29	0.27	0.47	0.91	0.46	0.42	0.59	1.24
	14:40	0.17	0.1	0.22	0.94	0.5	0.68	0.68				0.59	0.31	0.88	1.17	1.17	0.95	1.62				0.83	0.35	0.33	0.27	0.04	1.05	0.38				1.6	1.6	1.35	0.24	1.14	1.83	0.25			0.7	0.29	0.27	0.47	0.91	0.48	0.42	0.59	1.24
	15:00	0.26	0.1	0.28	0.94	0.51	0.69	0.69				0.65	0.31	0.88	1.17	1.17	1.1	1.62				0.83	0.35	0.34	0.27	0.04	1.05	0.38				1.6	1.6	1.35	0.24	1.2	1.84	0.25			0.7	0.29	0.34	0.53	0.95	0.55	0.42	0.71	1.24
	15:20	0.26	0.1	0.32	0.94	0.51	0.69	0.69				0.65	0.39	0.89	1.17	1.17	1.1	1.62				0.83	0.36	0.4	0.27	0.04	1.05	0.38				1.68	1.6	1.35	0.24	1.2	1.84	0.25			0.7	0.29	0.52	0.53	0.95	0.55	0.42	0.71	1.24
	15:40	0.26	0.1	0.32	0.94	0.57	0.82	0.69				0.65	0.39	0.89	1.17	1.17	1.1	1.62				0.83	0.36	0.41	0.27	0.04	1.05	0.48				1.68	1.67	1.35	0.24	1.2	1.84	0.25			0.7	0.29	0.52	0.53	0.95	0.55	0.51	0.71	1.34
	16:00	0.48	0.1	0.34	0.94	0.64	0.82	0.69				0.73	0.49	1.01	1.26	1.26	1.11	1.62				0.83	0.36	0.41	0.27	0.04	1.06	0.48				1.68	1.67	1.35	0.24	1.2	1.89	0.25			0.7	0.29	0.53	0.53	1.06	0.57	0.51	0.71	1.34
	16:20	0.48	0.1	0.42	0.95	0.71	0.82	0.69				0.74	0.49	1.03	1.26	1.26	1.12	1.62				0.83	0.36	0.51	0.36	0.04	1.14	0.49				1.73	1.8	1.35	0.24	1.33	1.95	0.25			0.8	0.29	0.53	0.64	1.19	0.68	0.51	0.71	1.34
	16:40	0.48	0.1	0.43	1.04	0.86	0.92	0.69				0.86	0.49	1.03	1.26	1.26	1.18	1.62				0.83	0.36	0.51	0.38	0.04	1.21	0.49				1.73	1.85	1.35	0.42	1.33	1.95	0.25			0.8	0.29	0.53	0.65	1.21	0.68	0.51	0.72	1.34
	17:00	0.48	0.1	0.43	1.33	0.86	0.94	0.73				0.87	0.52	1.03	1.26	1.26	1.27	1.62				0.83	0.48	0.51	0.43	0.04	1.21	0.56				1.73	1.85	1.35	0.42	1.33	2.1	0.25			0.8	0.29	0.53	0.73	1.23	0.68	0.56	0.86	1.34
	17:20	0.48	0.1	0.56	1.33	0.86	0.94	0.73				0.87	0.63	1.03	1.27	1.27	1.72	1.62				0.83	0.49	0.55	0.45	0.04	1.21	0.63				1.73	1.85	1.38	0.42	1.42	2.1	0.25			0.85	0.29	0.55	0.8	1.28	0.72	0.85	0.96	1.34
	17:40	0.48	0.1	0.56	1.33	0.86	0.94	0.89				0.92	0.64	1.11	1.31	1.31	1.72	1.62				0.83	0.49	0.59	0.5	0.04	1.33	0.66				1.73	2.04	1.43	0.42	1.42	2.1	0.25			0.85	0.29	0.56	0.84	1.33	0.74	0.85	1.01	1.34
	18:00	0.55	0.1	0.67	1.33	0.87	1	0.89				0.92	0.71	1.11	1.31	1.31	1.72	1.62				0.83	0.49	0.59	0.5	0.04	1.65	0.79				1.82	2.04	1.44	0.42	1.56	2.25	0.25			0.88	0.29	0.58	0.89	1.35	0.78	0.85	1.01	1.34
	18:20	0.71	0.1	0.71	1.33	1	1.31	1.3				1.06	0.82	1.24	1.33	1.33	1.72	1.62				0.83	0.5	1.05	0.58	0.23	1.65	0.88				1.84	2.09	1.47	0.42	1.58	2.33	0.28			0.98	0.31	0.71	0.99	1.42	0.85	0.85	1.09	1.34
	18:40	0.72	0.1	0.78	1.33	1.02	1.31	1.3				1.38	0.99	1.26	1.61	1.61	1.72	1.62				0.83	0.66	1.05	0.59	0.23	1.65	0.88				1.87	2.34	1.47	0.5	1.69	2.55	0.33			1.15	0.34	0.99	1.07	1.51	0.96	0.85	1.23	1.35
	19:00	0.99	0.1	0.89	1.42	1.02	1.31	1.3				1.69	1.01	1.3	1.61	1.61	1.72	1.62				0.94	0.67	1.05	0.77	0.3	1.65	1.15				1.9	2.34	1.55	0.66	1.69	3.09	0.36			1.15	0.34	1.1	1.19	1.64	0.96	1.04	1.29	1.43
	19:20	1.23	0.1	0.95	1.55	1.27	1.31	1.3				1.69	1.07	1.35	1.61	1.61	1.72	1.79				0.98	0.78	1.05	0.77	0.3	1.66	1.15				2.04	2.85	1.67	0.66	1.83	3.09	0.38			1.24	0.51	1.1	1.75	1.78	0.96	1.04	1.33	1.46
	19:40	1.43	0.1	0.99	1.82	1.32	1.51	1.3				1.69	1.07	1.42	1.63	1.63	1.8	1.89				0.99	0.82	1.05	0.77	0.36	1.88	1.19				2.04	2.89	1.68	0.74	2.27	3.09	0.38			1.34	0.51	1.11	1.75	1.78	0.96	1.33	1.47	1.85
	20:00	1.43	0.1	1.29	1.82	1.48	1.85	1.38				1.69	1.14	1.6	2	2	1.8	1.89				1.22	0.83	1.47	0.77	0.5	1.88	1.5				2.23	3.48	1.68	1.45	2.27	3.09	0.38			1.34	0.63	1.27	1.75	1.91	0.96	1.35	1.49	1.85
	20:20	1.43	0.1	1.29	1.82	1.48	1.85	1.52				1.69	1.26	1.6	2	2	1.8	1.97				1.37	0.9	1.47	0.79	0.5	1.93	1.5				2.23	3.48	1.82	1.45	2.27	3.09	0.38			1.61	0.75	1.44	1.75	1.91	1.03	1.45	1.51	1.85
	20:40	1.43	0.1	1.29	1.82	1.48	1.85	1.52				1.69	1.31	1.6	2	2	1.81	1.98				1.37	1.06	1.47	0.83	0.66	2.12	1.5				2.35	3.48	1.82	1.45	2.32	3.09	2.32			1.61	0.77	1.45	1.75	1.99	1.03	1.45	1.9	1.85
	21:00	1.43	0.1	1.29	1.82	1.48	1.85	1.52				1.96	1.38	1.6	2	2	1.95	1.98				1.58	1.06	1.47	0.87	0.78	2.13	1.5				2.35	3.48	1.82	1.45	2.32	3.09	3.89			1.61	0.85	1.49	1.75	2.44	1.03	1.48	1.9	1.87
	21:20	1.5	0.1	1.37	1.82	1.48	2.22	1.52				1.96	1.39	1.6	2	2	2.02	2.07				1.99	1.06	1.47	0.94	0.81	2.13	1.76				2.53	3.48	1.86	1.45	2.32	3.09	4.86			1.61	0.85	1.53	1.78	2.44	1.03	1.48	1.9	1.89
	21:40	1.5	0.1	1.5	1.86	1.48	2.25	1.52				1.96	1.47	1.8	2	2	2.02	2.2				1.99	1.06	1.66	1.98	0.89	2.28	1.76				2.53	3.48	1.86	1.45	2.32	3.09	4.87			1.61	0.95	1.59	1.95	2.44	1.07	1.48	1.91	2.15
	22:00	1.5	0.15	1.5	1.88	1.52	2.25	1.52				1.96	1.5	1.9	2	2	2.02	2.2				2.1	1.25	1.66	2.33	0.89	2.34	1.76				2.6	3.48	1.86	1.45	2.32	3.09	4.87			1.61	0.95	1.59	1.95	2.44	1.07	1.6	2.03	2.15
	22:20	1.5	0.19	1.53	1.97	1.52	2.25	1.72				1.96	1.51	1.92	2.03	2.03	2.06	2.24				2.15	1.25	1.66	2.44	0.91	2.41	1.76				2.87	3.48	1.87	2.15	2.32	3.19	4.87			1.64	1.01	1.59	1.95	2.44	1.18	1.73	2.09	2.15
	22:40	1.57	0.19	1.53	2.35	1.52	2.25	1.78				1.96	1.51	1.99	2.19	2.19	2.08	2.52				2.15	1.25	1.66	2.51	0.93	2.42	1.76				2.87	3.57	2.01	2.36	2.44	3.19	5.9			1.64	1.03	1.78	2.13	2.44	1.18	1.76	2.09	2.15
	23:00	2	0.23	1.53	2.39	1.63	2.25	1.84				1.96	1.56	2.01	2.33	2.33	2.1	2.52				2.15	2.17	1.66	2.57	0.93	2.42	5.11				2.87	5.6	2.17	2.36	2.67	3.19	5.9			1.64	1.09	1.78	2.13	2.44	1.21	1.84	2.22	2.15
	23:20	2	0.38	1.53	2.51	1.85	2.38	2.02				1.96	1.81	2.12	2.37	2.37	2.39	2.52				2.15	2.54	1.66	2.66	0.93	2.42	5.15				2.87	6.26	2.31	2.82	2.67	3.19	5.9			1.74	1.09	1.78	2.22	2.44	1.22	1.88	2.22	2.15
	23:40	2	0.38	1.53	2.61	1.85	2.5	2.02				1.96	1.89	2.12	2.5	2.5	2.39	2.52				2.15	2.54	1.66	2.66	1.03	2.69	5.16				3.12	6.28	2.31	2.82	2.73	3.19	5.9			1.74	1.09	1.78	2.22	2.44	1.25	1.88	2.22	2.15
	00:00	2	0.48	1.55	2.65	1.89	2.55	2.02				2.36	1.9	2.27	2.72	2.72	2.53	2.64				2.15	2.54	1.66	2.66	1.24	2.92	5.16				3.19	6.28	2.31	2.82	2.73	3.24	5.9			1.89	1.09	1.78	2.34	2.44	1.25	1.88	2.24	2.21
	00:20	2	0.48	1.88	3.03	2.23	2.68	2.02				2.36	1.9	2.27	2.72	2.72	2.53	2.93				2.15	2.54	1.66	2.66	1.24	2.92	5.17				4.09	6.28	2.31	2.82	2.73	3.24	5.94			1.89	1.09	1.97	2.42	2.52	1.28	2.08	2.39	2.35
	00:40	2	0.5	1.88	3.03	2.23	2.68	2.02				2.36	1.9	2.27	2.79	2.79	2.53	2.93				2.15	2.54	1.66	2.66	1.24	3.3	5.17				4.09	6.4	2.37	2.82	2.73	3.3	6.1			1.96	1.09	1.98	2.42	2.52	1.41	2.3	2.39	2.42
	01:00	2	0.56	1.88	3.03	2.23	2.69	2.02				2.36	1.93	2.27	2.79	2.79	2.53	2.93				2.35	2.54	1.66	2.73	1.24	3.3	5.21				4.09	6.4	2.37	2.91	2.73	3.33	6.12			2.01	1.31	1.98	2.42	2.52	1.41	2.3	2.39	2.59
	01:20	2	0.58	1.88	3.03	2.23	2.7	2.02				2.36	2.09	2.27	2.83	2.83	2.64	2.93				3.03	2.54	1.66	2.74	1.24	3.3	6.37				4.1	6.4	2.37	2.91	2.73	3.39	6.15			2.03	1.31	1.98	2.42	2.52	1.41	2.3	2.39	2.65
	01:40	2.12	0.63	1.88	3.03	2.23	2.7	2.27				2.36	2.15	2.27	2.9	2.9	2.93	2.93				4.92	2.54	1.66	2.81	1.24	3.3	6.39				4.1	6.4	2.37	2.91	2.73	3.41	6.15			2.03	1.31	1.98	2.42	2.6	1.41	2.56	2.39	2.69
	02:00	2.12	0.64	1.92	3.03	2.23	2.7	2.27				2.36	2.16	2.27	2.9	2.9	2.93	2.93				4.92	2.54	1.66	2.81	1.24	3.3	6.39				4.1	6.4	2.37	2.91	2.89	3.41	6.15			2.04	1.31	2.1	2.44	2.6	1.51	2.56	2.42	2.69
	02:20	2.12	0.65	1.95	3.03	2.23	2.85	2.27				2.36	2.18	2.29	2.9	2.9	2.93	2.93				4.92	2.54	1.66	2.81	1.32	3.3	6.39				4.1	6.4	2.37	2.91	2.89	3.41	6.15			2.04	1.31	2.3	2.47	2.6	1.51	2.56	2.43	2.7
	02:40	2.12	0.65	1.95	3.03	2.23	2.94	2.27				2.36	2.18	2.39	2.9	2.9	2.93	2.93				4.92	2.54	1.66	2.85	1.32	3.45	6.39				4.15	6.4	2.37	2.91	2.95	3.41	6.15			2.33	1.31	2.34	2.47	2.6	1.51	2.56	2.43	2.71
	03:00	2.12	0.7	1.95	3.03	2.23	2.98	2.27				2.36	2.18	2.43	2.9	2.9	2.93	2.93				4.92	2.56	1.66	2.85	1.32	3.55	6.39				4.15	6.4	2.37	2.91	2.95	3.44	6.15			2.33	1.31	2.34	2.47	2.6	1.51	2.56	2.43	2.73
	03:20	2.12	0.74	1.95	3.03	2.23	2.98	2.27				2.5	2.18	2.43	2.9	2.9	2.93	3.04				4.92	2.68	1.66	2.85	1.37	3.62	6.39				4.15	6.59	2.41	2.91	2.95	3.47	6.15			2.33	1.31	2.34	2.48	2.6	1.7	2.56	2.43	2.73
	03:40	2.12	0.89	1.95	3.03	2.23	2.98	2.36				2.5	2.18	2.43	2.9	2.9	2.93	3.05				5.07	2.68	1.66	2.85	1.43	3.62	6.39				4.15	6.59	2.41	2.91	2.95	3.58	6.15			2.33	1.31	2.34	2.48	2.66	1.71	2.56	2.5	2.73
	04:00	2.12	0.91	2	3.03	2.23	2.98	2.36				2.5	2.36	2.43	2.9	2.9	2.93	3.11				5.11	2.68	1.66	2.85	1.43	3.62	6.4				4.21	6.59	2.41	2.91	2.95	3.58	6.15			2.37	1.31	2.34	2.61	2.75	1.75	2.56	2.62	2.73
	04:20	2.12	0.92	2.01	3.03	2.23	2.98	2.44				2.5	2.37	2.43	2.9	2.9	2.93	3.11				5.11	2.68	1.66	2.85	1.6	3.62	6.42				4.25	6.59	2.41	2.91	2.95	3.58	6.15			2.37	1.31	2.34	2.86	2.75	1.75	2.56	2.82	2.75
	04:40	2.35	0.92	2.01	3.03	2.23	3.17	2.44				2.5	2.37	2.73	2.92	2.92	2.93	3.19				5.11	2.68	1.66	2.85	1.6	3.62	6.42				4.26	6.59	2.41	2.91	2.95	3.58	6.15			2.52	1.31	2.51	2.86	2.75	1.75	2.56	2.88	2.8
	05:00	2.35	1.02	2.01	3.03	2.23	3.58	2.44				2.5	2.44	2.74	2.92	2.92	2.93	3.32				5.11	2.68	1.66	3.24	1.6	3.67	6.42				4.26	6.59	2.41	2.91	2.95	3.75	6.21			2.52	1.31	2.63	2.86	2.76	1.92	2.65	2.88	2.9
	05:20	2.35	1.04	2.25	3.03	2.23	3.58	2.44				2.5	2.54	2.75	3.04	3.04	2.93	3.36				5.18	2.68	1.66	3.24	1.6	3.67	6.42				4.3	6.59	2.43	2.91	2.95	3.79	6.21			2.52	1.32	2.67	2.86	2.98	1.92	2.67	3.01	3.02
	05:40	2.35	1.04	2.45	3.03	2.53	3.69	2.52				2.73	2.54	2.75	3.04	3.04	2.93	3.46				5.44	2.68	1.66	3.25	1.6	3.67	6.42				4.33	6.6	2.6	2.91	2.95	3.8	6.22			2.52	1.4	2.77	2.86	2.98	1.92	2.67	3.02	3.12
	06:00	2.35	1.2	2.45	3.03	2.53	3.69	2.52				2.73	2.54	2.84	3.04	3.04	3.05	3.49				5.45	2.76	1.66	3.25	1.6	3.67	6.42				4.33	6.89	2.63	2.91	2.95	3.86	6.22			2.52	1.42	2.77	2.88	3.07	1.92	2.67	3.02	3.12
Sex distribution	Control	AgRP-Gq	POMC-Gi	AgRP-Gq;POMc-Gi
Males	0	0	0	0
Females	7	7	9	6
	Control								AgRP-Gq								POMC-Gi								AgRP-Gq;POMC-Gi
Two-way RM ANOVA	Matching: Both factors								Matching: Both factors								Matching: Both factors								Matching: Both factors
Assume sphericity?	Yes								Yes								Yes								Yes
Alpha	0.05								0.05								0.05								0.05
Source of Variation	% of total variation	P value	P value summary	Significant?					% of total variation	P value	P value summary	Significant?					% of total variation	P value	P value summary	Significant?					% of total variation	P value	P value summary	Significant?
Row Factor	76.54	<0,0001	****	Yes					63.32	<0,0001	****	Yes					59.33	<0,0001	****	Yes					63.32	<0,0001	****	Yes
Column Factor	4.564	0.0094	**	Yes					4.596	0.0278	*	Yes					4.911	0.0061	**	Yes					4.596	0.0278	*	Yes
Row Factor x Column Factor	0.7399	0.0002	***	Yes					1.003	0.0154	*	Yes					1.144	<0,0001	****	Yes					1.003	0.0154	*	Yes
Subject x Row Factor	2.836								15.49								5.385								15.49
Subject x Column Factor	1.94								3.31								3.484								3.31
Subject	10.92								8.105								22.6								8.105
ANOVA table	SS	DF	MS	F (DFn, DFd)	P value				SS	DF	MS	F (DFn, DFd)	P value				SS	DF	MS	F (DFn, DFd)	P value				SS	DF	MS	F (DFn, DFd)	P value
Row Factor	744.4	72	10.34	F (72, 432) = 161,9	P<0,0001				1834	72	25.47	F (72, 432) = 24,52	P<0,0001				1218	72	16.92	F (72, 648) = 99,17	P<0,0001				1834	72	25.47	F (72, 432) = 24,52	P<0,0001
Column Factor	44.38	1	44.38	F (1, 6) = 14,12	P=0,0094				133.1	1	133.1	F (1, 6) = 8,331	P=0,0278				100.8	1	100.8	F (1, 9) = 12,69	P=0,0061				133.1	1	133.1	F (1, 6) = 8,331	P=0,0278
Row Factor x Column Factor	7.196	72	0.09995	F (72, 432) = 1,807	P=0,0002				29.07	72	0.4037	F (72, 432) = 1,441	P=0,0154				23.5	72	0.3263	F (72, 648) = 3,274	P<0,0001				29.07	72	0.4037	F (72, 432) = 1,441	P=0,0154
Subject x Row Factor	27.58	432	0.06385						448.7	432	1.039						110.6	648	0.1706						448.7	432	1.039
Subject x Column Factor	18.87	6	3.144						95.88	6	15.98						71.54	9	7.948						95.88	6	15.98
Subject	106.2	6	17.71						234.8	6	39.13						463.9	9	51.55						234.8	6	39.13
Residual	23.9	432	0.05531						121	432	0.2801						64.58	648	0.09966						121	432	0.2801
Difference between column means
Mean of Vehicle	1.069								1.347								1.362								1.347
Mean of CNO	1.486								2.069								1.888								2.069
Difference between means	-0.4168								-0.7219								-0.5256								-0.7219
SE of difference	0.1109								0.2501								0.1476								0.2501
95% CI of difference	-0,6882 to -0,1453								-1,334 to -0,1099								-0,8594 to -0,1918								-1,334 to -0,1099
Data summary
Number of columns (Column Factor)	2								2								2								2
Number of rows (Row Factor)	73								73								73								73
Number of subjects (Subject)	7								7								10								6
Number of missing values	0								0								0								0
Number of families	1
Number of comparisons per family	73								1								1								1
Alpha	0.05								73								73								73
									0.05								0.05								0.05
Bonferroni's multiple comparisons test	Mean Diff,	95,00% CI of diff,	Below threshold?	Summary	Adjusted P Value
									Mean Diff,	95,00% CI of diff,	Below threshold?	Summary	Adjusted P Value				Mean Diff,	95,00% CI of diff,	Below threshold?	Summary	Adjusted P Value				Mean Diff,	95,00% CI of diff,	Below threshold?	Summary	Adjusted P Value
Vehicle - CNO
06:00	0	-0,4300 to 0,4300	No	ns	>0,9999
06:20	0.07	-0,3600 to 0,5000	No	ns	>0,9999				0	-0,9675 to 0,9675	No	ns	>0,9999				0	-0,4817 to 0,4817	No	ns	>0,9999				0	-0,4954 to 0,4954	No	ns	>0,9999
06:40	0.07	-0,3600 to 0,5000	No	ns	>0,9999				0.01857	-0,9490 to 0,9861	No	ns	>0,9999				-0.023	-0,5047 to 0,4587	No	ns	>0,9999				-0.02	-0,5154 to 0,4754	No	ns	>0,9999
07:00	0.07	-0,3600 to 0,5000	No	ns	>0,9999				-0.05714	-1,025 to 0,9104	No	ns	>0,9999				-0.059	-0,5407 to 0,4227	No	ns	>0,9999				0.05167	-0,4437 to 0,5471	No	ns	>0,9999
07:20	0.07	-0,3600 to 0,5000	No	ns	>0,9999				-0.03429	-1,002 to 0,9333	No	ns	>0,9999				-0.022	-0,5037 to 0,4597	No	ns	>0,9999				-0.05333	-0,5487 to 0,4421	No	ns	>0,9999
07:40	0.02571	-0,4043 to 0,4557	No	ns	>0,9999				-0.002857	-0,9704 to 0,9647	No	ns	>0,9999				-0.021	-0,5027 to 0,4607	No	ns	>0,9999				-0.1683	-0,6637 to 0,3271	No	ns	>0,9999
08:00	0.02571	-0,4043 to 0,4557	No	ns	>0,9999				-0.008571	-0,9761 to 0,9590	No	ns	>0,9999				-0.021	-0,5027 to 0,4607	No	ns	>0,9999				-0.04667	-0,5421 to 0,4487	No	ns	>0,9999
08:20	-0.02429	-0,4543 to 0,4057	No	ns	>0,9999				-0.01714	-0,9847 to 0,9504	No	ns	>0,9999				-0.029	-0,5107 to 0,4527	No	ns	>0,9999				-0.03333	-0,5287 to 0,4621	No	ns	>0,9999
08:40	-0.2629	-0,6928 to 0,1671	No	ns	>0,9999				-0.06571	-1,033 to 0,9018	No	ns	>0,9999				-0.003	-0,4847 to 0,4787	No	ns	>0,9999				-0.1483	-0,6437 to 0,3471	No	ns	>0,9999
09:00	-0.3557	-0,7857 to 0,07426	No	ns	0.3561				-0.1571	-1,125 to 0,8104	No	ns	>0,9999				0.169	-0,3127 to 0,6507	No	ns	>0,9999				-0.15	-0,6454 to 0,3454	No	ns	>0,9999
09:20	-0.4714	-0,9014 to -0,04145	Yes	*	0.0147				-0.3271	-1,295 to 0,6404	No	ns	>0,9999				-0.018	-0,4997 to 0,4637	No	ns	>0,9999				-0.3917	-0,8871 to 0,1037	No	ns	0.4103
09:40	-0.4471	-0,8771 to -0,01716	Yes	*	0.0304				-0.53	-1,498 to 0,4375	No	ns	>0,9999				-0.15	-0,6317 to 0,3317	No	ns	>0,9999				-0.3583	-0,8537 to 0,1371	No	ns	0.6395
10:00	-0.4943	-0,9243 to -0,06431	Yes	**	0.0072				-0.5643	-1,532 to 0,4033	No	ns	>0,9999				-0.189	-0,6707 to 0,2927	No	ns	>0,9999				-0.5	-0,9954 to -0,004590	Yes	*	0.0448
10:20	-0.52	-0,9500 to -0,09002	Yes	**	0.0031				-0.6014	-1,569 to 0,3661	No	ns	>0,9999				-0.224	-0,7057 to 0,2577	No	ns	>0,9999				-0.555	-1,050 to -0,05959	Yes	*	0.011
10:40	-0.5357	-0,9657 to -0,1057	Yes	**	0.0018				-0.6157	-1,583 to 0,3518	No	ns	>0,9999				-0.25	-0,7317 to 0,2317	No	ns	>0,9999				-0.595	-1,090 to -0,09959	Yes	**	0.0036
11:00	-0.54	-0,9700 to -0,1100	Yes	**	0.0016				-0.6686	-1,636 to 0,2990	No	ns	>0,9999				-0.297	-0,7787 to 0,1847	No	ns	>0,9999				-0.6833	-1,179 to -0,1879	Yes	***	0.0003
11:20	-0.5257	-0,9557 to -0,09574	Yes	**	0.0026				-0.6729	-1,640 to 0,2947	No	ns	>0,9999				-0.349	-0,8307 to 0,1327	No	ns	0.9995				-0.7083	-1,204 to -0,2129	Yes	***	0.0001
11:40	-0.5543	-0,9843 to -0,1243	Yes	***	0.001				-0.6829	-1,650 to 0,2847	No	ns	>0,9999				-0.366	-0,8477 to 0,1157	No	ns	0.7114				-0.7283	-1,224 to -0,2329	Yes	****	<0,0001
12:00	-0.5514	-0,9814 to -0,1215	Yes	**	0.0011				-0.7286	-1,696 to 0,2390	No	ns	0.7548				-0.412	-0,8937 to 0,06972	No	ns	0.2659				-0.7267	-1,222 to -0,2313	Yes	****	<0,0001
12:20	-0.5357	-0,9657 to -0,1057	Yes	**	0.0018				-0.7043	-1,672 to 0,2633	No	ns	0.9607				-0.677	-1,159 to -0,1953	Yes	***	0.0001				-0.7183	-1,214 to -0,2229	Yes	****	<0,0001
12:40	-0.5429	-0,9728 to -0,1129	Yes	**	0.0014				-0.7057	-1,673 to 0,2618	No	ns	0.9473				-0.697	-1,179 to -0,2153	Yes	****	<0,0001				-0.8783	-1,374 to -0,3829	Yes	****	<0,0001
13:00	-0.5457	-0,9757 to -0,1157	Yes	**	0.0013				-0.7243	-1,692 to 0,2433	No	ns	0.788				-0.715	-1,197 to -0,2333	Yes	****	<0,0001				-0.8633	-1,359 to -0,3679	Yes	****	<0,0001
13:20	-0.5371	-0,9671 to -0,1072	Yes	**	0.0017				-0.74	-1,708 to 0,2275	No	ns	0.6723				-0.746	-1,228 to -0,2643	Yes	****	<0,0001				-0.85	-1,345 to -0,3546	Yes	****	<0,0001
13:40	-0.5314	-0,9614 to -0,1015	Yes	**	0.0021				-0.6914	-1,659 to 0,2761	No	ns	>0,9999				-0.722	-1,204 to -0,2403	Yes	****	<0,0001				-0.8633	-1,359 to -0,3679	Yes	****	<0,0001
14:00	-0.51	-0,9400 to -0,08002	Yes	**	0.0043				-0.6871	-1,655 to 0,2804	No	ns	>0,9999				-0.688	-1,170 to -0,2063	Yes	***	0.0001				-0.89	-1,385 to -0,3946	Yes	****	<0,0001
14:20	-0.4757	-0,9057 to -0,04574	Yes	*	0.0128				-0.6871	-1,655 to 0,2804	No	ns	>0,9999				-0.687	-1,169 to -0,2053	Yes	***	0.0001				-0.9333	-1,429 to -0,4379	Yes	****	<0,0001
14:40	-0.4857	-0,9157 to -0,05574	Yes	**	0.0094				-0.7014	-1,669 to 0,2661	No	ns	0.9879				-0.693	-1,175 to -0,2113	Yes	****	<0,0001				-0.9067	-1,402 to -0,4113	Yes	****	<0,0001
15:00	-0.49	-0,9200 to -0,06002	Yes	**	0.0082				-0.68	-1,648 to 0,2875	No	ns	>0,9999				-0.707	-1,189 to -0,2253	Yes	****	<0,0001				-0.8933	-1,389 to -0,3979	Yes	****	<0,0001
15:20	-0.4971	-0,9271 to -0,06716	Yes	**	0.0065				-0.6886	-1,656 to 0,2790	No	ns	>0,9999				-0.725	-1,207 to -0,2433	Yes	****	<0,0001				-0.9167	-1,412 to -0,4213	Yes	****	<0,0001
15:40	-0.47	-0,9000 to -0,04002	Yes	*	0.0153				-0.69	-1,658 to 0,2775	No	ns	>0,9999				-0.717	-1,199 to -0,2353	Yes	****	<0,0001				-0.895	-1,390 to -0,3996	Yes	****	<0,0001
16:00	-0.4957	-0,9257 to -0,06574	Yes	**	0.0068				-0.6843	-1,652 to 0,2833	No	ns	>0,9999				-0.711	-1,193 to -0,2293	Yes	****	<0,0001				-0.9317	-1,427 to -0,4363	Yes	****	<0,0001
16:20	-0.4786	-0,9085 to -0,04859	Yes	*	0.0118				-0.69	-1,658 to 0,2775	No	ns	>0,9999				-0.725	-1,207 to -0,2433	Yes	****	<0,0001				-0.95	-1,445 to -0,4546	Yes	****	<0,0001
16:40	-0.4543	-0,8843 to -0,02431	Yes	*	0.0246				-0.7029	-1,670 to 0,2647	No	ns	0.9742				-0.711	-1,193 to -0,2293	Yes	****	<0,0001				-0.9817	-1,477 to -0,4863	Yes	****	<0,0001
17:00	-0.4229	-0,8528 to 0,007121	No	ns	0.0612				-0.7229	-1,690 to 0,2447	No	ns	0.7993				-0.776	-1,258 to -0,2943	Yes	****	<0,0001				-1.018	-1,514 to -0,5229	Yes	****	<0,0001
17:20	-0.4871	-0,9171 to -0,05716	Yes	**	0.009				-0.71	-1,678 to 0,2575	No	ns	0.9082				-0.763	-1,245 to -0,2813	Yes	****	<0,0001				-1.02	-1,515 to -0,5246	Yes	****	<0,0001
17:40	-0.4957	-0,9257 to -0,06574	Yes	**	0.0068				-0.7071	-1,675 to 0,2604	No	ns	0.9341				-0.704	-1,186 to -0,2223	Yes	****	<0,0001				-1.083	-1,579 to -0,5879	Yes	****	<0,0001
18:00	-0.47	-0,9000 to -0,04002	Yes	*	0.0153				-0.7071	-1,675 to 0,2604	No	ns	0.9341				-0.716	-1,198 to -0,2343	Yes	****	<0,0001				-1.06	-1,555 to -0,5646	Yes	****	<0,0001
18:20	-0.38	-0,8100 to 0,04998	No	ns	0.1937				-0.6986	-1,666 to 0,2690	No	ns	>0,9999				-0.717	-1,199 to -0,2353	Yes	****	<0,0001				-1.033	-1,529 to -0,5379	Yes	****	<0,0001
18:40	-0.5186	-0,9485 to -0,08859	Yes	**	0.0032				-0.6129	-1,580 to 0,3547	No	ns	>0,9999				-0.69	-1,172 to -0,2083	Yes	****	<0,0001				-1.003	-1,499 to -0,5079	Yes	****	<0,0001
19:00	-0.5043	-0,9343 to -0,07431	Yes	**	0.0052				-0.6943	-1,662 to 0,2733	No	ns	>0,9999				-0.682	-1,164 to -0,2003	Yes	***	0.0001				-1.038	-1,534 to -0,5429	Yes	****	<0,0001
19:20	-0.4471	-0,8771 to -0,01716	Yes	*	0.0304				-0.7229	-1,690 to 0,2447	No	ns	0.7993				-0.663	-1,145 to -0,1813	Yes	***	0.0002				-1.05	-1,545 to -0,5546	Yes	****	<0,0001
19:40	-0.38	-0,8100 to 0,04998	No	ns	0.1937				-0.8329	-1,800 to 0,1347	No	ns	0.2491				-0.579	-1,061 to -0,09728	Yes	**	0.0034				-0.9883	-1,484 to -0,4929	Yes	****	<0,0001
20:00	-0.3957	-0,8257 to 0,03426	No	ns	0.1284				-0.8614	-1,829 to 0,1061	No	ns	0.1801				-0.512	-0,9937 to -0,03028	Yes	*	0.0226				-0.9283	-1,424 to -0,4329	Yes	****	<0,0001
20:20	-0.4043	-0,8343 to 0,02569	No	ns	0.102				-0.9157	-1,883 to 0,05182	No	ns	0.0949				-0.495	-0,9767 to -0,01328	Yes	*	0.0355				-0.9867	-1,482 to -0,4913	Yes	****	<0,0001
20:40	-0.4143	-0,8443 to 0,01569	No	ns	0.0776				-0.8943	-1,862 to 0,07325	No	ns	0.1227				-0.483	-0,9647 to -0,001285	Yes	*	0.0484				-0.975	-1,470 to -0,4796	Yes	****	<0,0001
21:00	-0.4829	-0,9128 to -0,05288	Yes	*	0.0103				-1.117	-2,085 to -0,1496	Yes	**	0.0067				-0.502	-0,9837 to -0,02028	Yes	*	0.0295				-0.9667	-1,462 to -0,4713	Yes	****	<0,0001
21:20	-0.4329	-0,8628 to -0,002879	Yes	*	0.0461				-1.287	-2,255 to -0,3196	Yes	***	0.0005				-0.479	-0,9607 to 0,002715	No	ns	0.0536				-0.865	-1,360 to -0,3696	Yes	****	<0,0001
21:40	-0.4629	-0,8928 to -0,03288	Yes	*	0.019				-1.347	-2,315 to -0,3796	Yes	***	0.0002				-0.514	-0,9957 to -0,03228	Yes	*	0.0214				-0.8017	-1,297 to -0,3063	Yes	****	<0,0001
22:00	-0.4657	-0,8957 to -0,03574	Yes	*	0.0175				-1.14	-2,108 to -0,1725	Yes	**	0.0048				-0.462	-0,9437 to 0,01972	No	ns	0.082				-0.79	-1,285 to -0,2946	Yes	****	<0,0001
22:20	-0.4386	-0,8685 to -0,008593	Yes	*	0.0391				-1.049	-2,016 to -0,08103	Yes	*	0.0173				-0.541	-1,023 to -0,05928	Yes	*	0.0102				-0.755	-1,250 to -0,2596	Yes	****	<0,0001
22:40	-0.4643	-0,8943 to -0,03431	Yes	*	0.0182				-1.167	-2,135 to -0,1996	Yes	**	0.0032				-0.524	-1,006 to -0,04228	Yes	*	0.0163				-0.765	-1,260 to -0,2696	Yes	****	<0,0001
23:00	-0.42	-0,8500 to 0,009978	No	ns	0.0662				-1.38	-2,348 to -0,4125	Yes	***	0.0001				-0.494	-0,9757 to -0,01228	Yes	*	0.0364				-0.7867	-1,282 to -0,2913	Yes	****	<0,0001
23:20	-0.41	-0,8400 to 0,01998	No	ns	0.0873				-1.107	-2,075 to -0,1396	Yes	**	0.0077				-0.511	-0,9927 to -0,02928	Yes	*	0.0232				-0.7367	-1,232 to -0,2413	Yes	****	<0,0001
23:40	-0.4271	-0,8571 to 0,002835	No	ns	0.0542				-1.216	-2,183 to -0,2482	Yes	**	0.0016				-0.509	-0,9907 to -0,02728	Yes	*	0.0245				-0.6517	-1,147 to -0,1563	Yes	***	0.0007
00:00	-0.5714	-1,001 to -0,1415	Yes	***	0.0005				-1.209	-2,176 to -0,2410	Yes	**	0.0017				-0.582	-1,064 to -0,1003	Yes	**	0.0031				-0.5783	-1,074 to -0,08292	Yes	**	0.0058
00:20	-0.4443	-0,8743 to -0,01431	Yes	*	0.0331				-1.163	-2,130 to -0,1953	Yes	**	0.0034				-0.594	-1,076 to -0,1123	Yes	**	0.0022				-0.57	-1,065 to -0,07459	Yes	**	0.0073
00:40	-0.4614	-0,8914 to -0,03145	Yes	*	0.0199				-1.296	-2,263 to -0,3282	Yes	***	0.0004				-0.692	-1,174 to -0,2103	Yes	****	<0,0001				-0.6283	-1,124 to -0,1329	Yes	**	0.0014
01:00	-0.4557	-0,8857 to -0,02574	Yes	*	0.0236				-1.299	-2,266 to -0,3310	Yes	***	0.0004				-0.699	-1,181 to -0,2173	Yes	****	<0,0001				-0.655	-1,150 to -0,1596	Yes	***	0.0006
01:20	-0.5014	-0,9314 to -0,07145	Yes	**	0.0057				-1.274	-2,242 to -0,3067	Yes	***	0.0006				-0.663	-1,145 to -0,1813	Yes	***	0.0002				-0.675	-1,170 to -0,1796	Yes	***	0.0003
01:40	-0.5114	-0,9414 to -0,08145	Yes	**	0.0041				-1.024	-1,992 to -0,05675	Yes	*	0.024				-0.715	-1,197 to -0,2333	Yes	****	<0,0001				-0.795	-1,290 to -0,2996	Yes	****	<0,0001
02:00	-0.5057	-0,9357 to -0,07574	Yes	**	0.005				-0.7443	-1,712 to 0,2233	No	ns	0.6435				-0.762	-1,244 to -0,2803	Yes	****	<0,0001				-0.77	-1,265 to -0,2746	Yes	****	<0,0001
02:20	-0.4843	-0,9143 to -0,05431	Yes	**	0.0098				-0.7671	-1,735 to 0,2004	No	ns	0.5078				-0.745	-1,227 to -0,2633	Yes	****	<0,0001				-0.835	-1,330 to -0,3396	Yes	****	<0,0001
02:40	-0.4857	-0,9157 to -0,05574	Yes	**	0.0094				-0.7557	-1,723 to 0,2118	No	ns	0.5721				-0.719	-1,201 to -0,2373	Yes	****	<0,0001				-0.75	-1,245 to -0,2546	Yes	****	<0,0001
03:00	-0.4786	-0,9085 to -0,04859	Yes	*	0.0118				-0.7443	-1,712 to 0,2233	No	ns	0.6435				-0.723	-1,205 to -0,2413	Yes	****	<0,0001				-0.875	-1,370 to -0,3796	Yes	****	<0,0001
03:20	-0.5086	-0,9385 to -0,07859	Yes	**	0.0045				-0.7314	-1,699 to 0,2361	No	ns	0.7333				-0.719	-1,201 to -0,2373	Yes	****	<0,0001				-0.7	-1,195 to -0,2046	Yes	***	0.0001
03:40	-0.4757	-0,9057 to -0,04574	Yes	*	0.0128				-0.7343	-1,702 to 0,2333	No	ns	0.7125				-0.729	-1,211 to -0,2473	Yes	****	<0,0001				-0.6833	-1,179 to -0,1879	Yes	***	0.0003
04:00	-0.5	-0,9300 to -0,07002	Yes	**	0.006				-0.72	-1,688 to 0,2475	No	ns	0.8224				-0.752	-1,234 to -0,2703	Yes	****	<0,0001				-0.6983	-1,194 to -0,2029	Yes	***	0.0002
04:20	-0.4871	-0,9171 to -0,05716	Yes	**	0.009				-0.7214	-1,689 to 0,2461	No	ns	0.8108				-0.728	-1,210 to -0,2463	Yes	****	<0,0001				-0.695	-1,190 to -0,1996	Yes	***	0.0002
04:40	-0.4871	-0,9171 to -0,05716	Yes	**	0.009				-0.7	-1,668 to 0,2675	No	ns	>0,9999				-0.682	-1,164 to -0,2003	Yes	***	0.0001				-0.7033	-1,199 to -0,2079	Yes	***	0.0001
05:00	-0.4443	-0,8743 to -0,01431	Yes	*	0.0331				-0.7014	-1,669 to 0,2661	No	ns	0.9879				-0.674	-1,156 to -0,1923	Yes	***	0.0002				-0.7017	-1,197 to -0,2063	Yes	***	0.0001
05:20	-0.4629	-0,8928 to -0,03288	Yes	*	0.019				-0.6714	-1,639 to 0,2961	No	ns	>0,9999				-0.664	-1,146 to -0,1823	Yes	***	0.0002				-0.6517	-1,147 to -0,1563	Yes	***	0.0007
05:40	-0.4114	-0,8414 to 0,01855	No	ns	0.084				-0.6757	-1,643 to 0,2918	No	ns	>0,9999				-0.67	-1,152 to -0,1883	Yes	***	0.0002				-0.6433	-1,139 to -0,1479	Yes	***	0.0009
06:00	-0.4229	-0,8528 to 0,007121	No	ns	0.0612				-0.67	-1,638 to 0,2975	No	ns	>0,9999				-0.679	-1,161 to -0,1973	Yes	***	0.0001				-0.6633	-1,159 to -0,1679	Yes	***	0.0005
									-0.7114	-1,679 to 0,2561	No	ns	0.8955				-0.677	-1,159 to -0,1953	Yes	***	0.0001				-0.6617	-1,157 to -0,1663	Yes	***	0.0005

## Sheet: Extended data 9d
Extended data 9d	Delta food intake (CNO-Vehicle) at time intervals in HFD-fed FEMALE mice
	Interval	Control (n=7)										AgRP-Gq (n=7)										POMC-Gi (n=9)												AgRP-Gq;POMC-Gi (n=6)
Raw data	4h	-0.1	0.2	-0.04	0.02	0.39	0.58	0.28				0.71	0.79	0.45	0.11	0.7	0.33	-0.2				-0.01	0.26	0.51	0.47	0.43	0.83	0.6	0.29	0.63				0.18	0.42	0.37	0.26	1.59	-0.05
	Light	-0.55	0.53	0.04	0	0.04	0.24	0.5				0.63	1.2	0.28	-0.1	1.12	0.2	-0.73				0.17	0.71	0.67	0.08	0.1	0.67	0.33	0.46	0.56				-0.02	0.41	0.55	0.54	1.98	0.08
Sex distribution	Control	AgRP-Gq	POMC-Gi	AgRP-Gq;POMc-Gi
Males	0	0	0	0
Females	7	7	9	6
ANOVA summary
F	0.8568									0.9535
P value	0.4763									0.4299
P value summary	ns									ns
Significant diff. among means (P < 0.05)?	No									No
R squared	0.09323									0.1027
Brown-Forsythe test
F (DFn, DFd)	0,5463 (3, 25)									1,222 (3, 25)
P value	0.6552									0.3226
P value summary	ns									ns
Are SDs significantly different (P < 0.05)?	No									No
Bartlett's test
Bartlett's statistic (corrected)	5.954									8.364
P value	0.1139									0.0391
P value summary	ns									*
Are SDs significantly different (P < 0.05)?	No									Yes
ANOVA table	SS	DF	MS	F (DFn, DFd)	P value					SS	DF	MS	F (DFn, DFd)	P value
Treatment (between columns)	0.3389	3	0.113	F (3, 25) = 0,8568	P=0,4763					0.7677	3	0.2559	F (3, 25) = 0,9535	P=0,4299
Residual (within columns)	3.297	25	0.1319							6.709	25	0.2684
Total	3.636	28								7.477	28
Data summary
Number of treatments (columns)	4									4
Number of values (total)	29									29
Number of families	1									1
Number of comparisons per family	6									6
Alpha	0.05									0.05
Tukey's multiple comparisons test	Mean Diff,	95,00% CI of diff,	Below threshold?	Summary	Adjusted P Value					Mean Diff,	95,00% CI of diff,	Below threshold?	Summary	Adjusted P Value
Control + Veh vs. AgRP-Gq	-0.2229	-0,7568 to 0,3111	No	ns	0.664	A-B				-0.2571	-1,019 to 0,5045	No	ns	0.7899	A-B
Control + Veh vs. POMC-Gi	-0.2556	-0,7589 to 0,2478	No	ns	0.5131	A-C				-0.3024	-1,020 to 0,4157	No	ns	0.6579	A-C
Control + Veh vs. AgRP-Gq; POMC-Gi	-0.2717	-0,8274 to 0,2840	No	ns	0.5443	A-D				-0.4757	-1,268 to 0,3171	No	ns	0.37	A-D
AgRP-Gq vs. POMC-Gi	-0.0327	-0,5361 to 0,4707	No	ns	0.9979	B-C				-0.04524	-0,7633 to 0,6729	No	ns	0.9981	B-C
AgRP-Gq vs. AgRP-Gq; POMC-Gi	-0.04881	-0,6045 to 0,5069	No	ns	0.9949	B-D				-0.2186	-1,011 to 0,5742	No	ns	0.8722	B-D
POMC-Gi vs. AgRP-Gq; POMC-Gi	-0.01611	-0,5426 to 0,5103	No	ns	0.9998	C-D				-0.1733	-0,9244 to 0,5777	No	ns	0.9198	C-D

## Sheet: Extended data 9e
Extended data 9e	Body weight curves in males and females Npy1R-Gi fed with NCD or HFD
	Week	MALE HFD							FEMALE HFD							Male NCD							Female NCD
	6	22.6	20.2	21.2	21.8	21.1	20.8		17.8	18.7	17.5	16.7	16	16.1
	7	24.2	22.4	22.8	22.5	22.3	23.1		18.7	19.7	18.6	18.5	18.4	18.5
	8	22.6	23.8	24	23.1	23	24.7		19.5	19.6	19.7	19.7	19	18.6
	9	29.3	24.3	25.1	24	23.6	23.4		22.6	24.2	21.8	21	19.6	19.8
	10	35.1	25.7	26.8	25.6	26.2	25.4		26	26.8	24.2	23.1	20.8	21.4
	11	35.7	28.6	29.6	28.5	29.4	27.5		26.3	27.3	24.2	25.6	21.9	22.9
	12	37.4	30.3	30.4	29.8	30.5	28.1		27.7	27.9	25	26.5	23.8	22.5		29.6	26.9	25.4	26.3	27.2	29.6		23.1	22.2	21.5	22.6	21.8	22
	13	38.2	32	31.6	30.9	32	29		28.1	28.9	26.4	26.9	24.7	22.8		29.4	29.7	25.9	29.7	28.3	30.6		24.8	22.2	23	23.6	21.9	24.4
	14	38.4	32.5	31.7	31.3	32.7	28.9		28.8	29.5	26.4	26.3	24.4	22.8		28.9	30.4	26.7	30.8	29.9	30.5		25	22.7	23.4	23.1	22.6	24
	15	39.1	32.8	32.5	31.8	33.1	30.1		29.6	30.1	26.9	26.3	24.8	23.1		29.6	30.5	27.9	30.5	30.3	31.2		27.2	23.2	25.6	23.7	23.4	24.4
	16	39.4	33.4	32.9	32.6	34	31.1		29.9	31.8	27.8	26.9	25.3	23.6		30.7	30.8	28	30.2	30.2	31.5		24.8	23.5	24.9	23.9	23.8	24.3
Sex distribution	HFD	NCD
Males	6	6
Females	6	6
Mixed-effects model (REML)	Matching: Stacked
Assume sphericity?	Yes
Alpha	0.05
Fixed effects (type III)	P value	P value summary	Statistically significant (P < 0,05)?	F (DFn, DFd)
Row Factor	<0,0001	****	Yes	F (10, 158) = 148,4
Column Factor	<0,0001	****	Yes	F (3, 20) = 27,61
Random effects	SD	Variance
Subject	1.609	2.588
Residual	1.186	1.405
Was the matching effective?
Chi-square, df	140,6, 1
P value	<0,0001
P value summary	****
Is there significant matching (P < 0.05)?	Yes
Data summary
Number of columns (Column Factor)	4
Number of rows (Row Factor)	11
Number of subjects (Subject)	24
Number of missing values	72
Number of families	1
Number of comparisons per family	6
Alpha	0.05
Tukey's multiple comparisons test	Predicted (LS) mean diff,	95,00% CI of diff,	Below threshold?	Summary	Adjusted P Value
Males HFD vs. Females HFD	5.033	2,370 to 7,696	Yes	***	0.0002
Males HFD vs. Males NCD	2.843	0,1247 to 5,562	Yes	*	0.0384
Males HFD vs. Females NCD	8.53	5,811 to 11,25	Yes	****	<0,0001
Females HFD vs. Males NCD	-2.19	-4,909 to 0,5286	No	ns	0.1428
Females HFD vs. Females NCD	3.497	0,7780 to 6,215	Yes	**	0.0089
Males NCD vs. Females NCD	5.687	2,950 to 8,424	Yes	****	<0,0001
Test details	Predicted (LS) mean 1	Predicted (LS) mean 2	Predicted (LS) mean diff,	SE of diff,	N1	N2	q	DF
Males HFD vs. Females HFD	28.46	23.43	5.033	0.9514	66	66	7.482	20
Males HFD vs. Males NCD	28.46	25.62	2.843	0.9713	66	30	4.14	20
Males HFD vs. Females NCD	28.46	19.93	8.53	0.9713	66	30	12.42	20
Females HFD vs. Males NCD	23.43	25.62	-2.19	0.9713	66	30	3.189	20
Females HFD vs. Females NCD	23.43	19.93	3.497	0.9713	66	30	5.091	20
Males NCD vs. Females NCD	25.62	19.93	5.687	0.9779	30	30	8.224	20

## Sheet: Extended data 9f
Extended data 9f	Percentage of body compostition in male and female Npy1R-Gi mice fed with NCD or HFD
		MALE Npy1R-Gi + NCD (n=5)								MALE Npy1R-Gi + HFD (n=6)
	Lean	52.5	54.6429	52.7778	51.0671	59.9338				67.8157	55.8082	60.9913	64.6027	64.5455	62.6727
	Fat	32.3494	30	30.3395	33.5671	22.6159				13.9932	29.9178	20.758	20.137	19.5601	21.4715
		Female Npy1R-Gi + NCD (n=7)								Female Npy1R-Gi + HFD (n=6)
	Lean	62	60.6615	57.3684	52.5077	58.4375	61.8939	61.3653		56.2264	54.5573	53.7063	56.0853	50.9504	51.8283
	Fat	19.963	20.7393	25.4737	32.5387	23.0208	17.9546	17.6384		28.7736	30.7059	28.7413	24.4574	28.719	29.2704
Sex distribution	Npy1R-Gi mice
Diet	NCD	HFD
Males	5	6
Females	7	6
	MALES ANALYSIS								FEMALES ANALYSIS
Two-way RM ANOVA	Matching: Stacked								Matching: Stacked
Assume sphericity?	Yes								Yes
Alpha	0.05								0.05
Source of Variation	% of total variation	P value	P value summary	Significant?					% of total variation	P value	P value summary	Significant?
Row Factor x Column Factor	5.82	0.0084	**	Yes					2.948	0.0127	*	Yes
Row Factor	84.6	<0,0001	****	Yes					89.93	<0,0001	****	Yes
Column Factor	0.001173	0.776	ns	No					0.01093	0.5787	ns	No
Subject	0.1228	>0,9999	ns	No					0.3671	0.9997	ns	No
ANOVA table	SS	DF	MS	F (DFn, DFd)	P value				SS	DF	MS	F (DFn, DFd)	P value
Row Factor x Column Factor	410.8	1	410.8	F (1, 9) = 11,30	P=0,0084				204.6	1	204.6	F (1, 11) = 8,841	P=0,0127
Row Factor	5972	1	5972	F (1, 9) = 164,3	P<0,0001				6239	1	6239	F (1, 11) = 269,7	P<0,0001
Column Factor	0.08279	1	0.08279	F (1, 9) = 0,08595	P=0,7760				0.7582	1	0.7582	F (1, 11) = 0,3275	P=0,5787
Subject	8.67	9	0.9633	F (9, 9) = 0,02651	P>0,9999				25.47	11	2.315	F (11, 11) = 0,1001	P=0,9997
Residual	327.1	9	36.34						254.5	11	23.14
Difference between row means
Mean of Lean	58.46								56.53
Mean of Fat	25.37								25.46
Difference between means	33.09								31.07
SE of difference	2.581								1.892
95% CI of difference	27,25 to 38,93								26,91 to 35,24
Difference between column means
Mean of Npy1R-Gi	41.98								40.83
Mean of Npy1R-Gi + HFD	41.86								41.17
Difference between means	0.1232								-0.3425
SE of difference	0.4202								0.5986
95% CI of difference	-0,8275 to 1,074								-1,660 to 0,9750
Interaction CI
Mean diff, A1 - B1	-8.555								5.284
Mean diff, A2 - B2	8.801								-5.969
(A1 -B1) - (A2 - B2)	-17.36								11.25
95% CI of difference	-29,03 to -5,678								2,923 to 19,58
(B1 - A1) - (B2 - A2)	17.36								-11.25
95% CI of difference	5,678 to 29,03								-19,58 to -2,923
Data summary
Number of columns (Column Factor)	2								2
Number of rows (Row Factor)	2								2
Number of subjects (Subject)	11								13
Number of missing values	0								0
Šídák's multiple comparisons test	Predicted (LS) mean diff,	95,00% CI of diff,	Below threshold?	Summary	Adjusted P Value				Bonferroni's multiple comparisons test	Predicted (LS) mean diff,	95,00% CI of diff,	Below threshold?	Summary	Adjusted P Value
Npy1R-Gi - Npy1R-Gi + HFD									Npy1R-Gi - Npy1R-Gi + HFD
Lean	-8.555	-14,93 to -2,177	Yes	**	0.0085				Lean	5.284	0,5099 to 10,06	Yes	*	0.0285
Fat	8.801	2,423 to 15,18	Yes	**	0.0069				Fat	-5.969	-10,74 to -1,195	Yes	*	0.013

## Sheet: Extended data 9g
Extended data 9g	Food intake curves in FEMALE HFD-fed Npy1R-Gi mice
	Time	Npy1R-Gi + VEhicle (n=10)											Npy1R-Gi + CNO (n=10)
Raw data	06:00	0	0	0	0	0	0	0	0	0	0		0	0	0	0	0	0	0	0	0	0
	06:20	0.03	0	0.19	0	0	0	0.1	0	0	0.94		0	0	0	0	0	0.01	0.09	0	0	0
	06:40	0.03	0	0.19	0.01	0	0	0.13	0	0	0.94		0	0	0.18	0	0.11	0.01	0.09	0	0	0
	07:00	0.03	0	0.19	0.01	0	0	0.34	0	0	0.94		0	0	0.18	0	0.11	0.73	0.09	0	0	0
	07:20	0.03	0	0.19	0.01	0	0	0.34	0	0	0.94		0	0	0.18	0	0.11	0.73	0.09	0	0	0
	07:40	0.09	0	0.19	0.01	0	0	0.34	0.14	0	0.94		0	0	0.18	0	0.22	0.73	0.09	0	0	0
	08:00	0.1	0	0.19	0.01	0	0	0.34	0.14	0	0.94		0	0	0.18	0	0.28	0.73	0.09	0	0	0
	08:20	0.1	0	0.39	0.01	0.1	0.02	0.37	0.16	0.14	0.95		0	0	0.18	0	0.31	0.73	0.25	0	0.13	0.03
	08:40	0.14	0	0.39	0.01	0.1	0.04	0.38	0.2	0.14	0.95		0.03	0.03	0.21	0.01	0.33	0.73	0.31	0.16	0.17	0.23
	09:00	0.14	0	0.39	0.01	0.1	0.13	0.38	0.2	0.85	0.95		0.08	0.17	0.25	0.43	0.35	0.81	0.54	0.18	0.23	0.35
	09:20	0.21	0	0.39	0.01	0.12	0.28	0.38	0.2	0.85	0.97		0.3	0.23	0.26	0.87	0.35	0.81	0.76	0.19	0.24	0.62
	09:40	0.25	0.09	0.39	0.11	0.17	0.28	0.38	0.2	0.85	1.03		0.43	0.23	0.47	0.87	0.35	0.81	0.76	0.2	0.32	0.65
	10:00	0.25	0.09	0.39	0.14	0.18	0.28	0.41	0.2	0.85	1.07		0.59	0.24	0.62	0.87	0.63	1.16	0.89	0.44	0.34	1.1
	10:20	0.25	0.09	0.39	0.15	0.19	0.28	0.53	0.2	0.85	1.07		0.59	0.58	0.66	0.89	0.64	1.16	0.96	0.44	0.41	1.1
	10:40	0.25	0.09	0.39	0.15	0.19	0.53	0.53	0.2	0.85	1.07		0.76	0.58	0.86	1.04	0.85	1.16	0.96	0.44	0.49	1.1
	11:00	0.29	0.09	0.39	0.28	0.19	0.65	0.53	0.2	0.85	1.07		0.78	0.75	0.87	1.05	0.87	1.16	1.1	0.47	0.51	1.1
	11:20	0.3	0.09	0.4	0.28	0.2	0.65	0.53	0.2	0.85	1.07		0.92	0.75	0.97	1.11	0.87	1.61	1.1	0.48	0.56	1.16
	11:40	0.3	0.09	0.58	0.3	0.2	0.65	0.53	0.2	0.85	1.12		0.93	0.75	1.13	1.24	0.9	1.61	1.16	0.49	0.57	1.24
	12:00	0.39	0.09	0.58	0.45	0.34	0.65	0.53	0.21	0.85	1.12		1.06	0.75	1.21	1.26	0.95	1.61	1.49	0.5	0.58	1.25
	12:20	0.4	0.09	0.58	0.45	0.34	0.65	0.53	0.21	0.85	1.12		1.1	0.95	1.21	1.27	1	1.61	1.49	0.5	0.58	1.33
	12:40	0.4	0.09	0.58	0.45	0.34	0.65	0.53	0.22	0.85	1.12		1.18	0.95	1.24	1.43	1.29	1.61	1.49	0.5	0.58	1.34
	13:00	0.46	0.09	0.58	0.45	0.36	0.65	0.53	0.22	0.85	1.18		1.22	1.06	1.46	1.45	1.29	1.61	1.49	0.5	0.58	1.44
	13:20	0.46	0.56	0.58	0.56	0.37	0.65	0.53	0.22	0.85	1.18		1.28	1.51	1.46	1.45	1.29	1.61	1.49	0.5	0.58	1.58
	13:40	0.57	0.56	0.58	0.56	0.37	0.65	0.53	0.23	0.85	1.2		1.34	1.51	1.46	1.45	1.29	1.61	1.49	0.5	0.64	1.58
	14:00	0.57	0.56	0.58	0.56	0.49	0.7	0.53	0.23	0.85	1.2		1.34	1.51	1.46	1.45	1.29	1.61	1.49	0.5	0.64	1.58
	14:20	0.57	0.56	0.78	0.56	0.49	0.7	0.53	0.28	1.08	1.23		1.34	1.51	1.46	1.46	1.29	1.61	1.49	0.51	0.72	1.58
	14:40	0.7	0.56	0.78	0.83	0.51	0.7	0.54	0.29	1.08	1.24		1.34	1.51	1.46	1.46	1.29	1.61	1.49	0.51	0.73	1.58
	15:00	0.7	0.56	0.78	0.83	0.89	0.7	0.55	0.3	1.08	1.27		1.46	1.51	1.46	1.46	1.29	1.61	1.49	0.51	0.82	1.63
	15:20	0.7	0.56	0.78	0.83	0.89	0.7	0.56	0.3	1.08	1.49		1.46	1.51	1.46	1.46	1.31	1.61	1.49	0.51	0.84	1.63
	15:40	0.7	0.56	0.78	0.84	0.89	0.71	0.57	0.3	1.08	1.52		1.46	1.51	1.46	1.46	1.31	1.61	1.49	0.51	0.84	1.64
	16:00	0.7	0.56	0.78	0.84	0.89	0.81	0.63	0.3	1.08	1.52		1.46	1.51	1.46	1.46	1.31	1.61	1.49	0.54	0.9	1.64
	16:20	0.77	0.56	0.78	0.84	0.89	0.92	0.63	0.31	1.08	1.52		1.46	1.51	1.46	1.46	1.31	1.65	1.49	0.56	0.9	1.64
	16:40	0.83	0.56	0.78	0.87	0.89	0.92	0.71	0.35	1.08	1.52		1.46	1.51	1.46	1.46	1.31	1.73	1.49	0.56	1.07	1.64
	17:00	0.83	0.56	0.78	0.89	0.89	0.92	0.71	0.35	1.08	1.52		1.47	1.51	1.46	1.48	1.38	1.73	1.49	0.7	1.08	1.72
	17:20	0.93	0.56	0.78	0.91	0.91	0.92	0.76	0.42	1.16	1.52		1.52	1.51	1.52	1.49	1.38	1.73	1.49	0.79	1.08	1.75
	17:40	1	0.56	0.78	0.98	0.92	0.92	0.77	0.52	1.16	1.52		1.52	1.51	1.63	1.5	1.47	1.73	1.49	0.79	1.08	1.75
	18:00	1.03	0.56	0.96	1.01	0.95	0.92	0.83	0.52	1.23	1.57		1.52	1.51	1.63	1.5	1.53	1.81	1.55	0.79	1.12	1.75
	18:20	1.09	0.61	0.96	1.21	1.04	0.92	0.83	0.6	1.32	1.61		1.55	1.52	1.63	1.56	1.55	1.9	1.57	0.82	1.13	1.85
	18:40	1.2	0.67	1.36	1.21	1.24	0.92	0.86	0.68	1.45	1.69		1.57	1.65	1.98	1.57	1.64	1.92	1.69	0.89	1.21	1.92
	19:00	1.34	0.78	1.36	1.21	1.24	1.02	0.92	0.99	1.45	1.87		1.89	1.93	1.98	1.8	1.77	2.01	1.74	0.96	1.21	1.94
	19:20	1.35	0.94	1.46	1.22	1.26	1.03	0.92	0.99	1.46	1.87		1.89	1.93	1.98	1.8	1.77	2.3	1.8	0.99	1.29	1.94
	19:40	1.55	0.95	1.46	1.29	1.31	1.11	0.96	0.99	1.51	1.89		1.89	1.93	1.98	1.8	1.77	2.3	1.89	1.07	1.47	2.16
	20:00	1.66	1.07	1.46	1.29	1.31	1.29	1	0.99	1.58	1.95		2.09	1.93	1.98	1.82	1.77	2.38	1.89	1.25	1.54	2.16
	20:20	1.72	1.18	1.49	1.31	1.41	1.5	1	1.12	1.58	2.1		2.2	2.02	1.98	1.92	1.88	2.38	1.89	1.26	1.54	2.16
	20:40	1.88	1.59	1.49	1.35	1.42	1.5	1.05	1.21	1.67	2.1		2.2	2.3	1.98	1.96	2.01	2.38	1.89	1.29	1.57	2.23
	21:00	1.88	1.59	1.88	1.45	1.55	1.5	1.13	1.89	1.79	2.1		2.2	2.3	2.16	2.01	2.01	2.38	2.08	1.33	1.57	2.28
	21:20	1.89	1.59	2.05	1.45	1.63	1.5	1.14	1.89	1.81	2.2		2.2	2.3	2.16	2.01	2.01	2.38	2.08	1.33	1.6	2.46
	21:40	1.93	1.59	2.19	1.45	1.91	1.5	1.14	1.89	1.87	2.22		2.2	2.3	2.28	2.01	2.04	2.38	2.19	1.34	1.63	2.46
	22:00	2.03	1.59	2.19	1.48	2	1.5	1.18	1.89	1.94	2.28		2.2	2.3	2.28	2.01	2.04	2.41	2.2	1.44	1.9	2.53
	22:20	2.12	1.59	2.19	1.66	2	1.62	1.23	1.89	2.04	2.3		2.2	2.32	2.28	2.01	2.04	2.56	2.26	1.46	1.9	2.66
	22:40	2.12	1.7	2.19	1.86	2.1	1.75	1.23	1.89	2.04	2.4		2.2	2.34	2.28	2.02	2.12	2.64	2.26	1.48	1.9	2.82
	23:00	2.36	1.85	2.19	1.86	2.15	1.81	1.32	1.89	2.1	2.4		2.2	2.65	2.28	2.21	2.12	2.82	2.34	1.72	1.9	2.84
	23:20	2.49	2.14	2.27	1.86	2.15	1.84	1.35	1.89	2.1	2.4		2.28	2.81	2.28	2.28	2.27	2.82	2.43	1.72	1.9	2.97
	23:40	2.49	2.14	2.39	1.86	2.15	1.85	1.36	1.89	2.34	2.4		2.41	2.81	2.45	2.28	2.47	2.82	2.5	1.72	1.9	3.01
	00:00	2.54	2.14	2.39	1.86	2.15	1.88	1.4	1.89	2.34	2.4		2.41	2.81	2.45	2.28	2.47	2.82	2.59	1.72	1.9	3.13
	00:20	2.54	2.14	2.39	1.95	2.15	1.94	1.43	1.89	2.34	2.4		2.48	2.81	2.45	2.28	2.55	2.82	2.69	1.75	1.9	3.13
	00:40	2.54	2.14	2.39	2.05	2.22	2.14	1.49	1.89	2.34	2.42		2.48	3.11	2.45	2.28	2.55	2.85	2.99	1.75	1.9	3.13
	01:00	2.59	2.17	2.39	2.05	2.24	2.14	1.58	1.96	2.34	2.45		2.48	3.11	2.45	2.39	2.62	2.89	3.11	1.79	1.9	3.13
	01:20	2.67	2.26	2.39	2.05	2.3	2.14	1.58	2.19	2.34	2.47		2.48	3.11	2.45	2.5	2.75	3.08	3.11	1.8	1.9	3.13
	01:40	2.75	2.26	2.39	2.05	2.36	2.14	1.61	2.19	2.34	2.53		2.48	3.11	2.73	2.57	2.75	3.08	3.11	1.95	1.9	3.32
	02:00	2.75	2.26	2.39	2.05	2.41	2.14	1.72	2.19	2.34	2.54		2.48	3.11	2.73	2.59	2.75	3.08	3.11	1.95	1.9	3.32
	02:20	2.75	2.26	2.39	2.05	2.41	2.14	1.73	2.19	2.34	2.64		2.52	3.11	2.92	2.59	2.75	3.08	3.11	1.95	1.9	3.32
	02:40	2.75	2.45	2.64	2.11	2.47	2.14	1.81	2.19	2.34	2.64		2.52	3.11	2.92	2.59	2.75	3.08	3.11	2.01	1.91	3.32
	03:00	2.75	2.45	2.64	2.13	2.49	2.14	1.9	2.19	2.52	2.65		2.6	3.11	2.92	2.6	2.75	3.08	3.11	2.05	1.91	3.32
	03:20	2.82	2.61	2.64	2.13	2.49	2.14	1.9	2.19	2.52	2.65		2.65	3.11	2.92	2.63	3.13	3.08	3.11	2.1	1.95	3.36
	03:40	2.82	2.68	2.7	2.13	2.56	2.15	1.9	2.19	2.52	2.7		2.65	3.13	2.92	2.63	3.13	3.13	3.11	2.13	1.95	3.5
	04:00	2.9	2.68	2.7	2.21	2.73	2.15	1.93	2.21	2.52	2.83		2.72	3.13	2.96	2.63	3.13	3.13	3.11	2.13	2.07	3.5
	04:20	3.07	2.68	2.7	2.47	2.83	2.15	1.93	2.28	2.52	2.91		2.97	3.13	2.96	2.69	3.13	3.13	3.11	2.25	2.16	3.5
	04:40	3.1	2.99	2.91	2.47	2.83	2.22	1.97	2.54	2.56	3.04		2.97	3.13	3.12	2.81	3.24	3.31	3.11	2.25	2.16	3.5
	05:00	3.16	2.99	2.91	2.5	2.83	2.28	1.97	2.54	2.65	3.18		2.98	3.29	3.18	2.82	3.33	3.31	3.11	2.25	2.25	3.5
	05:20	3.49	2.99	3.01	2.64	2.83	2.39	1.97	2.54	2.86	3.18		3.02	3.42	3.18	2.97	3.33	3.31	3.11	2.29	2.25	3.59
	05:40	3.49	2.99	3.01	2.64	2.83	2.44	2.03	2.54	2.86	3.18		3.03	3.48	3.22	2.97	3.33	3.31	3.2	2.29	2.25	3.74
	06:00	3.58	2.99	3.01	2.64	2.83	2.56	2.04	2.54	2.86	3.18		3.12	3.5	3.22	3.19	3.33	3.37	3.25	2.29	2.25	3.8
Sex distribution	Npy1R-Gi HFD
Males	0
Females	10
Two-way RM ANOVA	Matching: Both factors
Assume sphericity?	Yes
Alpha	0.05
Source of Variation	% of total variation	P value	P value summary	Significant?
Row Factor	83.96	<0,0001	****	Yes
Column Factor	3.703	0.0093	**	Yes
Row Factor x Column Factor	1.101	<0,0001	****	Yes
Subject x Row Factor	1.956
Subject x Column Factor	3.068
Subject	4.504
ANOVA table	SS	DF	MS	F (DFn, DFd)	P value
Row Factor	1134	72	15.76	F (72, 648) = 386,3	P<0,0001
Column Factor	50.04	1	50.04	F (1, 9) = 10,86	P=0,0093
Row Factor x Column Factor	14.87	72	0.2066	F (72, 648) = 5,789	P<0,0001
Subject x Row Factor	26.43	648	0.04079
Subject x Column Factor	41.46	9	4.606
Subject	60.86	9	6.762
Residual	23.12	648	0.03568
Difference between column means
Mean of HFD + CNO	1.63
Mean of HFD + Vehicle	1.26
Difference between means	0.3703
SE of difference	0.1123
95% CI of difference	0,1161 to 0,6244
Data summary
Number of columns (Column Factor)	2
Number of rows (Row Factor)	73
Number of subjects (Subject)	10
Number of missing values	0
Number of families	1
Number of comparisons per family	73
Alpha	0.05
Bonferroni's multiple comparisons test	Mean Diff,	95,00% CI of diff,	Below threshold?	Summary	Adjusted P Value
HFD + CNO - HFD + Vehicle
06:00	0	-0,2882 to 0,2882	No	ns	>0,9999
06:20	-0.116	-0,4042 to 0,1722	No	ns	>0,9999
06:40	-0.091	-0,3792 to 0,1972	No	ns	>0,9999
07:00	-0.04	-0,3282 to 0,2482	No	ns	>0,9999
07:20	-0.04	-0,3282 to 0,2482	No	ns	>0,9999
07:40	-0.049	-0,3372 to 0,2392	No	ns	>0,9999
08:00	-0.044	-0,3322 to 0,2442	No	ns	>0,9999
08:20	-0.061	-0,3492 to 0,2272	No	ns	>0,9999
08:40	-0.014	-0,3022 to 0,2742	No	ns	>0,9999
09:00	0.024	-0,2642 to 0,3122	No	ns	>0,9999
09:20	0.122	-0,1662 to 0,4102	No	ns	>0,9999
09:40	0.134	-0,1542 to 0,4222	No	ns	>0,9999
10:00	0.302	0,01375 to 0,5902	Yes	*	0.0275
10:20	0.343	0,05475 to 0,6312	Yes	**	0.004
10:40	0.399	0,1108 to 0,6872	Yes	***	0.0002
11:00	0.412	0,1238 to 0,7002	Yes	****	<0,0001
11:20	0.496	0,2078 to 0,7842	Yes	****	<0,0001
11:40	0.52	0,2318 to 0,8082	Yes	****	<0,0001
12:00	0.545	0,2568 to 0,8332	Yes	****	<0,0001
12:20	0.582	0,2938 to 0,8702	Yes	****	<0,0001
12:40	0.638	0,3498 to 0,9262	Yes	****	<0,0001
13:00	0.673	0,3848 to 0,9612	Yes	****	<0,0001
13:20	0.679	0,3908 to 0,9672	Yes	****	<0,0001
13:40	0.677	0,3888 to 0,9652	Yes	****	<0,0001
14:00	0.66	0,3718 to 0,9482	Yes	****	<0,0001
14:20	0.619	0,3308 to 0,9072	Yes	****	<0,0001
14:40	0.575	0,2868 to 0,8632	Yes	****	<0,0001
15:00	0.558	0,2698 to 0,8462	Yes	****	<0,0001
15:20	0.539	0,2508 to 0,8272	Yes	****	<0,0001
15:40	0.534	0,2458 to 0,8222	Yes	****	<0,0001
16:00	0.527	0,2388 to 0,8152	Yes	****	<0,0001
16:20	0.514	0,2258 to 0,8022	Yes	****	<0,0001
16:40	0.518	0,2298 to 0,8062	Yes	****	<0,0001
17:00	0.549	0,2608 to 0,8372	Yes	****	<0,0001
17:20	0.539	0,2508 to 0,8272	Yes	****	<0,0001
17:40	0.534	0,2458 to 0,8222	Yes	****	<0,0001
18:00	0.513	0,2248 to 0,8012	Yes	****	<0,0001
18:20	0.489	0,2008 to 0,7772	Yes	****	<0,0001
18:40	0.476	0,1878 to 0,7642	Yes	****	<0,0001
19:00	0.505	0,2168 to 0,7932	Yes	****	<0,0001
19:20	0.519	0,2308 to 0,8072	Yes	****	<0,0001
19:40	0.524	0,2358 to 0,8122	Yes	****	<0,0001
20:00	0.521	0,2328 to 0,8092	Yes	****	<0,0001
20:20	0.482	0,1938 to 0,7702	Yes	****	<0,0001
20:40	0.455	0,1668 to 0,7432	Yes	****	<0,0001
21:00	0.356	0,06775 to 0,6442	Yes	**	0.0021
21:20	0.338	0,04975 to 0,6262	Yes	**	0.0051
21:40	0.314	0,02575 to 0,6022	Yes	*	0.016
22:00	0.323	0,03475 to 0,6112	Yes	*	0.0105
22:20	0.305	0,01675 to 0,5932	Yes	*	0.024
22:40	0.278	-0,01025 to 0,5662	No	ns	0.0769
23:00	0.315	0,02675 to 0,6032	Yes	*	0.0153
23:20	0.327	0,03875 to 0,6152	Yes	**	0.0087
23:40	0.35	0,06175 to 0,6382	Yes	**	0.0028
00:00	0.359	0,07075 to 0,6472	Yes	**	0.0018
00:20	0.369	0,08075 to 0,6572	Yes	**	0.0011
00:40	0.387	0,09875 to 0,6752	Yes	***	0.0004
01:00	0.396	0,1078 to 0,6842	Yes	***	0.0002
01:20	0.392	0,1038 to 0,6802	Yes	***	0.0003
01:40	0.438	0,1498 to 0,7262	Yes	****	<0,0001
02:00	0.423	0,1348 to 0,7112	Yes	****	<0,0001
02:20	0.435	0,1468 to 0,7232	Yes	****	<0,0001
02:40	0.378	0,08975 to 0,6662	Yes	***	0.0007
03:00	0.359	0,07075 to 0,6472	Yes	**	0.0018
03:20	0.395	0,1068 to 0,6832	Yes	***	0.0003
03:40	0.393	0,1048 to 0,6812	Yes	***	0.0003
04:00	0.365	0,07675 to 0,6532	Yes	**	0.0013
04:20	0.349	0,06075 to 0,6372	Yes	**	0.003
04:40	0.297	0,008754 to 0,5852	Yes	*	0.0343
05:00	0.301	0,01275 to 0,5892	Yes	*	0.0287
05:20	0.257	-0,03125 to 0,5452	No	ns	0.1784
05:40	0.281	-0,007246 to 0,5692	No	ns	0.0679
06:00	0.309	0,02075 to 0,5972	Yes	*	0.0201

## Sheet: Extended data 9h
Extended data 9i	Delta food intake (CNO-vehicle) in FEMALE HFD-fed Npy1R-Gi mice
		Npy1R-Gi + VEhicle (n=10)											Npy1R-Gi + CNO (n=10)
Raw data	2h	0.15	0.09	0	0.27	0.09	0.52	0.07	0.06	0.85	0.13		0.7	0.58	0.62	0.62	0.52	0.35	0.8	0.44	0.34	1.1
	4h	0.32	0.09	0.19	0.44	0.26	0.52	0.19	0.07	0.85	0.18		1.14	0.89	1.21	1.02	0.94	0.8	1.4	0.5	0.58	1.25
	8h	0.69	0.56	0.39	0.88	0.79	0.79	0.29	0.16	1.08	0.58		1.39	1.34	1.21	1.05	1.03	0.92	1.4	0.54	0.9	1.64
	Light	1.03	0.56	0.96	1.01	0.95	0.92	0.83	0.52	1.23	1.57		1.52	1.51	1.63	1.5	1.53	1.81	1.46	0.79	1.12	1.75
	Dark	2.55	2.43	2.05	1.63	1.88	1.64	1.21	2.02	1.63	1.61		1.6	1.99	1.59	1.69	1.8	1.56	1.7	1.5	1.13	2.05
Sex distribution	Npy1R-Gi HFD
Males	0
Females	10
Two-way RM ANOVA	Matching: Both factors
Assume sphericity?	Yes
Alpha	0.05
Source of Variation	% of total variation	P value	P value summary	Significant?
Row Factor	62.16	<0,0001	****	Yes
Column Factor	9.767	0.0052	**	Yes
Row Factor x Column Factor	6.383	<0,0001	****	Yes
Subject x Row Factor	6.043
Subject x Column Factor	6.541
Subject	4.626
ANOVA table	SS	DF	MS	F (DFn, DFd)	P value
Row Factor	22.18	4	5.546	F (4, 36) = 92,57	P<0,0001
Column Factor	3.486	1	3.486	F (1, 9) = 13,44	P=0,0052
Row Factor x Column Factor	2.278	4	0.5695	F (4, 36) = 12,81	P<0,0001
Subject x Row Factor	2.157	36	0.05991
Subject x Column Factor	2.334	9	0.2594
Subject	1.651	9	0.1834
Residual	1.601	36	0.04446
Difference between column means
Mean of HFD + Vehicle	0.7956
Mean of HFD + CNO	1.169
Difference between means	-0.3734
SE of difference	0.1019
95% CI of difference	-0,6038 to -0,1430
Data summary
Number of columns (Column Factor)	2
Number of rows (Row Factor)	5
Number of subjects (Subject)	10
Number of missing values	0
Number of families	1
Number of comparisons per family	5
Alpha	0.05
Šídák's multiple comparisons test	Mean Diff,	95,00% CI of diff,	Below threshold?	Summary	Adjusted P Value
HFD + Vehicle - HFD + CNO
2h	-0.384	-0,6397 to -0,1283	Yes	**	0.0012
4h	-0.662	-0,9177 to -0,4063	Yes	****	<0,0001
8h	-0.521	-0,7767 to -0,2653	Yes	****	<0,0001
Light	-0.504	-0,7597 to -0,2483	Yes	****	<0,0001
Dark	0.204	-0,05167 to 0,4597	No	ns	0.1728
Test details	Mean 1	Mean 2	Mean Diff,	SE of diff,	N1	N2	t	DF
HFD + Vehicle - HFD + CNO
2h	0.223	0.607	-0.384	0.0943	10	10	4.072	36
4h	0.311	0.973	-0.662	0.0943	10	10	7.02	36
8h	0.621	1.142	-0.521	0.0943	10	10	5.525	36
Light	0.958	1.462	-0.504	0.0943	10	10	5.345	36
Dark	1.865	1.661	0.204	0.0943	10	10	2.163	36
